# Supplementary material for: A Novel Risk-Score Model With Eight MiRNA Signatures for Overall Survival of Patients With Lung Adenocarcinoma
Source: Front Genet. 2021 Nov 12;12:741112. doi: 10.3389/fgene.2021.741112 (PMC8633443; doi:10.3389/fgene.2021.741112)
Supplement: Supplementary file 1 [file DataSheet1.ZIP]

Archive with 3 entries (3 files):
- Table 2.xlsx
- Table 3.xlsx
- Table 1.xlsx
