# Supplementary material for: A Novel Risk-Score Model With Eight MiRNA Signatures for Overall Survival of Patients With Lung Adenocarcinoma
Source: Front Genet. 2021 Nov 12;12:741112. doi: 10.3389/fgene.2021.741112 (PMC8633443; doi:10.3389/fgene.2021.741112)
Supplement: Supplementary file 1 [file DataSheet1.ZIP › Table 2.xlsx]

## Sheet: Target_BP
ID	Description	GeneRatio	pvalue	p.adjust	geneID
GO:0000280	nuclear division	88/1119	1.0285e-24	5.6197e-21	CCNE1/CENPF/MYBL1/SGO2/MKI67/DUSP1/GEN1/HOXA13/KIF18B/NCAPG2/SPAG5/NDC80/NUSAP1/PSRC1/RACGAP1/TOP2A/DSCC1/EDN1/FIGNL1/IL1B/MAJIN/DLGAP5/CCNA1/CHEK1/FBXO43/INCENP/RAD51AP1/RAD54B/ZWINT/CAV2/CENPE/KIF11/KIF18A/KIF20B/MTBP/NDC1/ANLN/BUB1/CCNB1/CCNB2/CDC6/CDK1/CENPK/KIF23/KIF2C/MAD2L1/NCAPG/NUF2/PLK1/PRC1/PTTG1/SGO1/TPX2/TTK/UBE2S/KIF22/P3H4/DSN1/RAD51/KNSTRN/HASPIN/HECW2/RRS1/NCAPD2/KIFC1/MSH5/IL1A/…
GO:0140014	mitotic nuclear division	70/1119	4.98046e-24	1.36066e-20	CENPF/SGO2/MKI67/DUSP1/GEN1/HOXA13/KIF18B/NCAPG2/SPAG5/NDC80/NUSAP1/PSRC1/RACGAP1/DSCC1/EDN1/IL1B/DLGAP5/CHEK1/FBXO43/INCENP/ZWINT/CAV2/CENPE/KIF11/KIF18A/KIF20B/MTBP/ANLN/BUB1/CCNB1/CCNB2/CDC6/CDK1/CENPK/KIF23/KIF2C/MAD2L1/NCAPG/NUF2/PLK1/PRC1/PTTG1/SGO1/TPX2/TTK/UBE2S/KIF22/DSN1/KNSTRN/HASPIN/HECW2/RRS1/NCAPD2/KIFC1/IL1A/MYBL2/CDT1/KIF14/TGFA/CHEK2/SPDL1/ESPL1/TACC3/RCC1/TRIP13/AURKA/NCAPH/PDGF…
GO:0007059	chromosome segregation	73/1119	1.44576e-22	2.63321e-19	CCNE1/CENPF/SGO2/MKI67/DUSP1/GEN1/KIF18B/NCAPG2/SPAG5/NDC80/NUSAP1/OIP5/PSRC1/RACGAP1/TOP2A/DSCC1/FAM83D/KNL1/MAJIN/SPC25/DLGAP5/BRCA1/BIRC5/ECT2/INCENP/ZWINT/CENPE/KIF18A/NDC1/BUB1/CCNB1/CDC6/CDCA2/CENPK/CENPW/HJURP/KIF23/KIF2C/MAD2L1/NCAPG/NUF2/PLK1/PRC1/PTTG1/SGO1/TTK/KIF22/RCC2/P3H4/DSN1/KNSTRN/CENPN/HASPIN/ESCO2/HECW2/RRS1/NCAPD2/KIFC1/FEN1/CDT1/KIF14/SRPK1/SPDL1/ESPL1/TACC3/RCC1/TRIP13/CCNE…
GO:0048285	organelle fission	89/1119	6.33251e-22	8.6502e-19	CCNE1/CENPF/MYBL1/SGO2/MKI67/DUSP1/GEN1/HOXA13/KIF18B/NCAPG2/SPAG5/NDC80/NUSAP1/PSRC1/RACGAP1/TOP2A/DSCC1/EDN1/FIGNL1/IL1B/MAJIN/DLGAP5/CCNA1/CHEK1/FBXO43/INCENP/RAD51AP1/RAD54B/ZWINT/CAV2/CENPE/KIF11/KIF18A/KIF20B/MTBP/NDC1/ANLN/BUB1/CCNB1/CCNB2/CDC6/CDK1/CENPK/KIF23/KIF2C/MAD2L1/NCAPG/NUF2/PLK1/PRC1/PTTG1/SGO1/TPX2/TTK/UBE2S/KIF22/P3H4/DSN1/RAD51/KNSTRN/HASPIN/BNIP3/HECW2/RRS1/NCAPD2/KIFC1/MSH5…
GO:0000070	mitotic sister chromatid segregation	47/1119	3.35862e-20	3.67031e-17	CENPF/SGO2/DUSP1/GEN1/KIF18B/NCAPG2/SPAG5/NDC80/NUSAP1/PSRC1/RACGAP1/DSCC1/DLGAP5/INCENP/ZWINT/CENPE/KIF18A/BUB1/CCNB1/CDC6/CENPK/KIF23/KIF2C/MAD2L1/NCAPG/NUF2/PLK1/PRC1/PTTG1/SGO1/TTK/KIF22/DSN1/KNSTRN/HASPIN/HECW2/RRS1/NCAPD2/KIFC1/CDT1/KIF14/SPDL1/ESPL1/TACC3/TRIP13/NCAPH/CDCA8
GO:0098813	nuclear chromosome segregation	60/1119	4.44208e-19	4.04526e-16	CCNE1/CENPF/SGO2/DUSP1/GEN1/KIF18B/NCAPG2/SPAG5/NDC80/NUSAP1/PSRC1/RACGAP1/TOP2A/DSCC1/FAM83D/KNL1/MAJIN/DLGAP5/ECT2/INCENP/ZWINT/CENPE/KIF18A/NDC1/BUB1/CCNB1/CDC6/CENPK/KIF23/KIF2C/MAD2L1/NCAPG/NUF2/PLK1/PRC1/PTTG1/SGO1/TTK/KIF22/RCC2/P3H4/DSN1/KNSTRN/HASPIN/ESCO2/HECW2/RRS1/NCAPD2/KIFC1/FEN1/CDT1/KIF14/SPDL1/ESPL1/TACC3/TRIP13/CCNE2/NCAPH/CDCA8/SYCP2
GO:0000819	sister chromatid segregation	50/1119	1.05405e-18	8.22761e-16	CENPF/SGO2/DUSP1/GEN1/KIF18B/NCAPG2/SPAG5/NDC80/NUSAP1/PSRC1/RACGAP1/TOP2A/DSCC1/DLGAP5/INCENP/ZWINT/CENPE/KIF18A/BUB1/CCNB1/CDC6/CENPK/KIF23/KIF2C/MAD2L1/NCAPG/NUF2/PLK1/PRC1/PTTG1/SGO1/TTK/KIF22/DSN1/KNSTRN/HASPIN/ESCO2/HECW2/RRS1/NCAPD2/KIFC1/FEN1/CDT1/KIF14/SPDL1/ESPL1/TACC3/TRIP13/NCAPH/CDCA8
GO:0045787	positive regulation of cell cycle	66/1119	1.62952e-14	1.11296e-11	TBX3/EZH2/CCN2/TGFB2/HMGA2/CDC25A/MIF/BTG2/CIT/OVOL1/GEN1/HOXA13/SPAG5/CKS1B/E2F1/NDC80/NUSAP1/PSRC1/RACGAP1/ADAMTS1/CCND2/E2F8/EDN1/FAM83D/IL1B/DLGAP5/BRCA1/CHEK1/CDK5R1/ECT2/EIF4EBP1/RAD51AP1/TERT/ATAD5/FAP/KIF20B/MTBP/ASNS/CCNB1/CDC6/CDK1/DTL/KIF23/MAD2L1/RCC2/TAL1/PTK6/CYP1A1/GTSE1/SOX4/FEN1/E2F7/IL1A/CDT1/KIF14/TGFA/CHEK2/ESPL1/DBF4/FOXA1/POU4F1/AURKA/PDGFB/CKS2/GATA6/FGF10
GO:0007088	regulation of mitotic nuclear division	31/1119	1.09491e-13	6.64731e-11	CENPF/MKI67/DUSP1/GEN1/HOXA13/NDC80/NUSAP1/EDN1/IL1B/DLGAP5/CHEK1/FBXO43/ZWINT/CAV2/KIF20B/MTBP/BUB1/CCNB1/MAD2L1/PLK1/TTK/IL1A/CDT1/TGFA/SPDL1/ESPL1/RCC1/TRIP13/AURKA/PDGFB/PKMYT1
GO:0000082	G1/S transition of mitotic cell cycle	51/1119	2.74081e-13	1.49758e-10	CCNE1/EZH2/CDKN2B/CDC25A/E2F3/GMNN/BTG2/E2F1/MCM4/MCM6/ORC1/ADAMTS1/CCND2/E2F8/KLF4/PRKDC/RRM2/TYMS/CCL2/CCNA1/MCM7/EIF4EBP1/TERT/KANK2/LATS2/MTBP/POLE2/CCNB1/CDC6/CDK1/CDKN3/CDKN2A/MCM8/IQGAP3/ORC6/TRIM71/CTDSPL/CYP1A1/GTSE1/SOX4/E2F7/CDT1/KIF14/TM4SF5/CHEK2/DBF4/RCC1/AURKA/CCNE2/CAMK2A/FGF10
GO:0044843	cell cycle G1/S phase transition	53/1119	5.29927e-13	2.63229e-10	CCNE1/EZH2/CDKN2B/CDC25A/E2F3/GMNN/BTG2/CCNA2/E2F1/MCM4/MCM6/ORC1/ADAMTS1/CCND2/E2F8/FAM83D/KLF4/PRKDC/RRM2/TYMS/CCL2/CCNA1/MCM7/EIF4EBP1/TERT/KANK2/LATS2/MTBP/POLE2/CCNB1/CDC6/CDK1/CDKN3/CDKN2A/MCM8/IQGAP3/ORC6/TRIM71/CTDSPL/CYP1A1/GTSE1/SOX4/E2F7/CDT1/KIF14/TM4SF5/CHEK2/DBF4/RCC1/AURKA/CCNE2/CAMK2A/FGF10
GO:0090068	positive regulation of cell cycle process	53/1119	1.04651e-12	4.7651e-10	EZH2/CCN2/HMGA2/CDC25A/BTG2/CIT/GEN1/HOXA13/SPAG5/E2F1/NDC80/NUSAP1/RACGAP1/ADAMTS1/CCND2/E2F8/EDN1/FAM83D/IL1B/DLGAP5/BRCA1/CDK5R1/ECT2/RAD51AP1/TERT/ATAD5/FAP/KIF20B/MTBP/CCNB1/CDC6/CDK1/DTL/KIF23/MAD2L1/RCC2/CYP1A1/GTSE1/SOX4/FEN1/E2F7/IL1A/CDT1/KIF14/TGFA/CHEK2/ESPL1/DBF4/POU4F1/AURKA/PDGFB/GATA6/FGF10
GO:0051783	regulation of nuclear division	32/1119	9.98417e-12	4.19642e-09	CENPF/MKI67/DUSP1/GEN1/HOXA13/NDC80/NUSAP1/EDN1/IL1B/DLGAP5/CHEK1/FBXO43/RAD51AP1/ZWINT/CAV2/KIF20B/MTBP/BUB1/CCNB1/MAD2L1/PLK1/TTK/IL1A/CDT1/TGFA/SPDL1/ESPL1/RCC1/TRIP13/AURKA/PDGFB/PKMYT1
GO:0001501	skeletal system development	69/1119	1.2019e-11	4.69086e-09	TBX3/CCN2/GSC/TGFB2/HMGA2/VCAN/RASSF2/TGFBR2/WNT11/FGF2/HOXA13/MDK/CMKLR1/EDN1/HAS2/ITGB8/MMP14/TYMS/CCN1/CCN4/COL1A1/GJA1/HOXB2/LOXL2/MDFI/MGP/MMP9/PHEX/PKDCC/RFLNB/SERPINH1/TWIST1/CD44/ECM1/GREM1/HOXA5/MSX2/SHOX2/WNT7A/PTHLH/SATB2/AKAP13/SIX4/COL1A2/HOXA10/TAL1/PAPSS2/ADAMTS4/SOX11/HOXD13/INSIG1/SOX4/ARSL/SH2B3/FLVCR1/HOXD10/TSKU/SGPL1/TFAP2A/ALX1/BMPR2/FBN2/COL13A1/HHIP/HOXB8/COL9A2/PRELP/HOXB…
GO:0030198	extracellular matrix organization	58/1119	1.16971e-10	4.07974e-08	CCN2/TGFB2/ITGA2/VCAN/FGF2/ADAMTS1/HAS2/ICAM1/IL6/ITGB4/ITGB8/MMP14/OLFML2A/PHLDB2/PTX3/ADAM12/ADAMTS14/APLP1/CCN1/COL1A1/COL5A1/COL6A3/ITGAX/LOXL2/MMP7/MMP9/SERPINH1/WNT3A/PRSS1/ADTRP/CAV1/CAV2/CD44/CTSV/ERO1A/ETS1/FAP/FOXF1/GREM1/LAMB3/LCP1/MMP1/SERPINB5/ITGA11/POSTN/COL1A2/P3H4/COL7A1/MYH11/ADAMTS4/SMOC1/TNC/FKBP10/FBN2/COL13A1/PDGFB/COL9A2/THSD4
GO:0071103	DNA conformation change	54/1119	1.19465e-10	4.07974e-08	H2BC12/HMGA2/HMGA1/POLQ/NCAPG2/CENPU/H2BC13/H2BC17/MCM4/MCM6/NUSAP1/OIP5/TOP2A/DSCC1/H1-4/HELLS/KNL1/H2BC10/H2BC7/H2BC8/H2BC9/H3C7/MCM7/CENPL/H3C1/INCENP/RAD54B/TWNK/CENPI/CENPO/H2BC11/CCNB1/CENPK/CENPW/ERCC6L/HJURP/NCAPG/CDKN2A/CHAF1A/MCM8/RAD51/CHAF1B/CENPM/CENPN/DNA2/ASF1B/NCAPD2/H2AX/SRPK1/RAD54L/H1-0/MIS18A/NCAPH/H1-5
GO:0043062	extracellular structure organization	58/1119	1.29486e-10	4.16182e-08	CCN2/TGFB2/ITGA2/VCAN/FGF2/ADAMTS1/HAS2/ICAM1/IL6/ITGB4/ITGB8/MMP14/OLFML2A/PHLDB2/PTX3/ADAM12/ADAMTS14/APLP1/CCN1/COL1A1/COL5A1/COL6A3/ITGAX/LOXL2/MMP7/MMP9/SERPINH1/WNT3A/PRSS1/ADTRP/CAV1/CAV2/CD44/CTSV/ERO1A/ETS1/FAP/FOXF1/GREM1/LAMB3/LCP1/MMP1/SERPINB5/ITGA11/POSTN/COL1A2/P3H4/COL7A1/MYH11/ADAMTS4/SMOC1/TNC/FKBP10/FBN2/COL13A1/PDGFB/COL9A2/THSD4
GO:0045229	external encapsulating structure organization	58/1119	1.58466e-10	4.81032e-08	CCN2/TGFB2/ITGA2/VCAN/FGF2/ADAMTS1/HAS2/ICAM1/IL6/ITGB4/ITGB8/MMP14/OLFML2A/PHLDB2/PTX3/ADAM12/ADAMTS14/APLP1/CCN1/COL1A1/COL5A1/COL6A3/ITGAX/LOXL2/MMP7/MMP9/SERPINH1/WNT3A/PRSS1/ADTRP/CAV1/CAV2/CD44/CTSV/ERO1A/ETS1/FAP/FOXF1/GREM1/LAMB3/LCP1/MMP1/SERPINB5/ITGA11/POSTN/COL1A2/P3H4/COL7A1/MYH11/ADAMTS4/SMOC1/TNC/FKBP10/FBN2/COL13A1/PDGFB/COL9A2/THSD4
GO:0006323	DNA packaging	42/1119	2.34374e-10	6.48392e-08	H2BC12/HMGA2/HMGA1/NCAPG2/CENPU/H2BC13/H2BC17/NUSAP1/OIP5/TOP2A/H1-4/HELLS/KNL1/H2BC10/H2BC7/H2BC8/H2BC9/H3C7/CENPL/H3C1/INCENP/CENPI/CENPO/H2BC11/CCNB1/CENPK/CENPW/HJURP/NCAPG/CDKN2A/CHAF1A/CHAF1B/CENPM/CENPN/ASF1B/NCAPD2/H2AX/SRPK1/H1-0/MIS18A/NCAPH/H1-5
GO:1902850	microtubule cytoskeleton organization involved in mitosis	31/1119	2.37333e-10	6.48392e-08	STMN1/NDC80/NUSAP1/PSRC1/RACGAP1/SPC25/DLGAP5/GJA1/WDR62/CENPE/KIF11/CCNB1/KIF23/MAD2L1/NUF2/PLK1/PRC1/TPX2/TTK/SAPCD2/PKHD1/KIFC1/MYBL2/CHEK2/SPDL1/STIL/ESPL1/TACC3/RCC1/AURKA/FGF10
GO:0006260	DNA replication	46/1119	2.91662e-10	7.58877e-08	CCNE1/EXO1/GMNN/HMGA1/NFIX/POLQ/GEN1/CCNA2/MCM4/MCM6/ORC1/DSCC1/E2F8/RRM2/RNASEH2A/ZNF365/BRCA1/CHEK1/MCM7/TWNK/ATAD5/POLE2/TRAIP/CDC6/CDK1/CLSPN/DTL/CHAF1A/MCM8/RAD51/CHAF1B/ORC6/GINS4/DNA2/ESCO2/BARD1/FEN1/E2F7/TIMELESS/CDT1/GINS2/TONSL/CHEK2/DBF4/CCNE2/PCLAF
GO:0010965	regulation of mitotic sister chromatid separation	20/1119	3.96171e-10	9.83944e-08	CENPF/DUSP1/GEN1/NDC80/DLGAP5/ZWINT/CENPE/BUB1/CCNB1/CDC6/MAD2L1/PLK1/PTTG1/TTK/HECW2/CDT1/SPDL1/ESPL1/TACC3/TRIP13
GO:0051306	mitotic sister chromatid separation	20/1119	7.32746e-10	1.74075e-07	CENPF/DUSP1/GEN1/NDC80/DLGAP5/ZWINT/CENPE/BUB1/CCNB1/CDC6/MAD2L1/PLK1/PTTG1/TTK/HECW2/CDT1/SPDL1/ESPL1/TACC3/TRIP13
GO:0007091	metaphase/anaphase transition of mitotic cell cycle	19/1119	1.15664e-09	2.63328e-07	CENPF/DUSP1/GEN1/NDC80/DLGAP5/ZWINT/CENPE/BUB1/CCNB1/CDC6/MAD2L1/PLK1/TTK/HECW2/CDT1/SPDL1/ESPL1/TACC3/TRIP13
GO:0051983	regulation of chromosome segregation	23/1119	1.3182e-09	2.88105e-07	CENPF/MKI67/DUSP1/GEN1/NDC80/DLGAP5/ZWINT/CENPE/BUB1/CCNB1/CDC6/KIF2C/MAD2L1/PLK1/PTTG1/TTK/RCC2/HECW2/CDT1/SPDL1/ESPL1/TACC3/TRIP13
GO:1904029	regulation of cyclin-dependent protein kinase activity	25/1119	1.64693e-09	3.46109e-07	CCNE1/CDKN2B/CDC25A/CCNA2/CKS1B/PSRC1/CCND2/CAMK2N1/CCNA1/CDK5R1/KAT2B/LATS2/CCNB1/CCNB2/CDC6/CDKN3/PLK1/CDKN2A/CCNF/TNFAIP3/CCNE2/PDGFB/CCNI2/PKMYT1/CKS2
GO:1903046	meiotic cell cycle process	35/1119	1.81356e-09	3.67011e-07	CCNE1/MYBL1/SGO2/CDC25A/OVOL1/TOP2A/FIGNL1/MAJIN/CCNA1/FBXO43/INCENP/RAD51AP1/RAD54B/KIF18A/NDC1/BUB1/CCNB2/NUF2/PLK1/PTTG1/SGO1/TTK/P3H4/RAD51/NCAPD2/MSH5/RAD54L/ESPL1/TRIP13/AURKA/CCNE2/FANCA/CKS2/SYCP2/CYP26B1
GO:0060485	mesenchyme development	45/1119	2.10438e-09	4.10655e-07	EZH2/GSC/TGFB2/HMGA2/TGFBR2/BASP1/WNT11/DAB2/MDK/PDCD6/EDN1/FAM83D/HAS2/IL1B/IL6/PHLDB2/RBM24/ACTG2/COL1A1/LOXL2/RFLNB/SEMA3D/SPRED3/TWIST1/WNT3A/FOXF1/GREM1/HOXA5/TGFBR3/SIX4/ROBO2/BAMBI/WWTR1/SOX11/GDNF/ALX1/FOXA1/BMPR2/HEY2/DLG5/SEMA6D/AMH/TBX20/FGF10/TGFBR3L
GO:0014706	striated muscle tissue development	51/1119	2.69818e-09	4.99793e-07	TBX3/ANKRD1/CENPF/CFL2/EFNB2/TGFB2/TNNI3/G6PD/DSP/TGFBR2/BTG2/FGF2/FHL2/UQCC2/EDN1/RBM24/DKK1/EGR2/GJA1/MYO18B/TWIST1/WNT3A/FOXL2/CAV1/CAV2/EGR1/GREM1/HEG1/SHOX2/TGFBR3/CCNB1/AKAP13/LMOD3/SIX4/EPHB1/MYH11/MYOM2/SOX11/HLX/HOXD10/HEY2/POU4F1/NDRG4/NEURL1/TBX20/KCNK2/CYP26B1/GATA6/JPH2/MAFF/MYLK3
GO:0051321	meiotic cell cycle	41/1119	2.8469e-09	4.99793e-07	CCNE1/EXO1/MYBL1/SGO2/CDC25A/DUSP1/OVOL1/TOP2A/FIGNL1/MAJIN/CCNA1/FBXO43/INCENP/RAD51AP1/RAD54B/KIF18A/NDC1/BUB1/CCNB2/NUF2/PLK1/PTTG1/SGO1/TTK/P3H4/RAD51/XRCC2/NCAPD2/MSH5/H2AX/RAD54L/ESPL1/TRIP13/AURKA/CCNE2/TDRD1/FANCA/PKMYT1/CKS2/SYCP2/CYP26B1
GO:0044784	metaphase/anaphase transition of cell cycle	19/1119	2.86429e-09	4.99793e-07	CENPF/DUSP1/GEN1/NDC80/DLGAP5/ZWINT/CENPE/BUB1/CCNB1/CDC6/MAD2L1/PLK1/TTK/HECW2/CDT1/SPDL1/ESPL1/TACC3/TRIP13
GO:0033045	regulation of sister chromatid segregation	20/1119	3.05621e-09	4.99793e-07	CENPF/DUSP1/GEN1/NDC80/DLGAP5/ZWINT/CENPE/BUB1/CCNB1/CDC6/MAD2L1/PLK1/PTTG1/TTK/HECW2/CDT1/SPDL1/ESPL1/TACC3/TRIP13
GO:1905818	regulation of chromosome separation	20/1119	3.05621e-09	4.99793e-07	CENPF/DUSP1/GEN1/NDC80/DLGAP5/ZWINT/CENPE/BUB1/CCNB1/CDC6/MAD2L1/PLK1/PTTG1/TTK/HECW2/CDT1/SPDL1/ESPL1/TACC3/TRIP13
GO:0065004	protein-DNA complex assembly	40/1119	3.10999e-09	4.99793e-07	H2BC12/CENPF/GMNN/CENPU/H2BC13/H2BC17/MCM4/MCM6/OIP5/H1-4/HELLS/KNL1/DLGAP5/H2BC10/H2BC7/H2BC8/H2BC9/H3C7/MCM7/CENPL/H3C1/CENPE/CENPI/CENPO/H2BC11/CENPK/CENPW/HJURP/CHAF1A/RAD51/CHAF1B/CENPM/CENPN/ASF1B/CDT1/H2AX/HEY2/H1-0/MIS18A/H1-5
GO:0000079	regulation of cyclin-dependent protein serine/threonine kinase activity	24/1119	3.63102e-09	5.66855e-07	CCNE1/CDKN2B/CDC25A/CCNA2/CKS1B/PSRC1/CCND2/CCNA1/CDK5R1/KAT2B/LATS2/CCNB1/CCNB2/CDC6/CDKN3/PLK1/CDKN2A/CCNF/TNFAIP3/CCNE2/PDGFB/CCNI2/PKMYT1/CKS2
GO:0030071	regulation of mitotic metaphase/anaphase transition	18/1119	4.59332e-09	6.97164e-07	CENPF/DUSP1/GEN1/NDC80/DLGAP5/ZWINT/CENPE/BUB1/CCNB1/CDC6/MAD2L1/PLK1/TTK/HECW2/CDT1/SPDL1/ESPL1/TRIP13
GO:0006334	nucleosome assembly	29/1119	6.41154e-09	9.46828e-07	H2BC12/CENPU/H2BC13/H2BC17/OIP5/H1-4/KNL1/H2BC10/H2BC7/H2BC8/H2BC9/H3C7/CENPL/H3C1/CENPI/CENPO/H2BC11/CENPK/CENPW/HJURP/CHAF1A/CHAF1B/CENPM/CENPN/ASF1B/H2AX/H1-0/MIS18A/H1-5
GO:0140013	meiotic nuclear division	32/1119	9.31065e-09	1.33877e-06	CCNE1/MYBL1/SGO2/TOP2A/FIGNL1/MAJIN/CCNA1/FBXO43/INCENP/RAD51AP1/RAD54B/KIF18A/NDC1/BUB1/CCNB2/NUF2/PLK1/PTTG1/SGO1/TTK/P3H4/RAD51/MSH5/RAD54L/ESPL1/TRIP13/AURKA/CCNE2/FANCA/CKS2/SYCP2/CYP26B1
GO:1902099	regulation of metaphase/anaphase transition of cell cycle	18/1119	1.10679e-08	1.55064e-06	CENPF/DUSP1/GEN1/NDC80/DLGAP5/ZWINT/CENPE/BUB1/CCNB1/CDC6/MAD2L1/PLK1/TTK/HECW2/CDT1/SPDL1/ESPL1/TRIP13
GO:0048736	appendage development	31/1119	1.25891e-08	1.67772e-06	TBX3/TGFB2/SALL1/HOXA13/SLC7A11/ITGB4/CRABP2/DKK1/PKDCC/SALL4/TMEM231/TWIST1/GREM1/KAT2B/SHOX2/WNT7A/HOXA10/SOX11/HOXC13/RAX/HOXD13/SOX4/FLVCR1/SMOC1/HOXD10/TFAP2A/BMPR2/FBN2/SP8/CYP26B1/FGF10
GO:0060173	limb development	31/1119	1.25891e-08	1.67772e-06	TBX3/TGFB2/SALL1/HOXA13/SLC7A11/ITGB4/CRABP2/DKK1/PKDCC/SALL4/TMEM231/TWIST1/GREM1/KAT2B/SHOX2/WNT7A/HOXA10/SOX11/HOXC13/RAX/HOXD13/SOX4/FLVCR1/SMOC1/HOXD10/TFAP2A/BMPR2/FBN2/SP8/CYP26B1/FGF10
GO:0048568	embryonic organ development	55/1119	1.39825e-08	1.81905e-06	TBX3/GSC/KRT8/TGFB2/SALL1/TGFBR2/WNT11/E2F8/EDN1/MMP14/CCN1/CTHRC1/GJB6/HOXB2/MDFI/PHLDA2/PKDCC/SOCS3/TWIST1/WNT3A/FOXF1/HOXA5/SHOX2/SATB2/SIX4/ST14/TAL1/SIX3/SLC9A3R1/VASH1/SOX11/INSIG1/SH2B3/FLVCR1/NEUROD1/E2F7/HLX/HOXD10/GDNF/TFAP2A/ASCL2/STIL/ALX1/HEY2/FBN2/NDRG4/COL13A1/PDGFB/SOBP/HOXB8/JUNB/USH1G/HOXB3/TBX20/FGF10
GO:0007093	mitotic cell cycle checkpoint	30/1119	1.45949e-08	1.85457e-06	CENPF/HMGA2/BTG2/DUSP1/GEN1/E2F1/NDC80/ORC1/E2F8/PRKDC/BRCA1/CHEK1/ZWINT/BUB1/CCNB1/CDC6/CDK1/CLSPN/MAD2L1/PLK1/TTK/ZWILCH/GTSE1/SOX4/E2F7/CDT1/CHEK2/SPDL1/TRIP13/AURKA
GO:0071900	regulation of protein serine/threonine kinase activity	62/1119	1.55713e-08	1.93367e-06	CCNE1/EZH2/CDKN2B/PTPN1/HMGA2/CDC25A/DUSP1/PAK3/CIT/FGF2/CCNA2/CKS1B/PSRC1/CCND2/EDN1/IL1B/GDF15/CCNA1/DKK1/SNCA/SPRED3/TLR4/CDK5R1/FPR1/INCENP/UCHL1/CAV1/CEMIP/GADD45B/HEG1/KAT2B/LATS2/PKIB/CCNB1/CCNB2/CDC6/CDK1/CDKN3/PBK/PLK1/AKAP13/CDKN2A/MAPK10/IQGAP3/SPRY4/INKA2/SH2B3/CCNF/TNFAIP3/TGFA/MAP2K6/DBF4/CCNE2/MAPK8IP3/PDGFB/CCNI2/DUSP9/TRIB3/PKMYT1/CKS2/SAA1/FGF10
GO:0060537	muscle tissue development	51/1119	1.78552e-08	2.16802e-06	TBX3/ANKRD1/CENPF/CFL2/EFNB2/TGFB2/TNNI3/G6PD/DSP/TGFBR2/BTG2/FGF2/FHL2/UQCC2/EDN1/RBM24/DKK1/EGR2/GJA1/MYO18B/TWIST1/WNT3A/FOXL2/CAV1/CAV2/EGR1/GREM1/HEG1/SHOX2/TGFBR3/CCNB1/AKAP13/LMOD3/SIX4/EPHB1/MYH11/MYOM2/SOX11/HLX/HOXD10/HEY2/POU4F1/NDRG4/NEURL1/TBX20/KCNK2/CYP26B1/GATA6/JPH2/MAFF/MYLK3
GO:0051310	metaphase plate congression	18/1119	1.92513e-08	2.28672e-06	CENPF/SPAG5/NDC80/PSRC1/FAM83D/INCENP/CENPE/KIF18A/CCNB1/KIF2C/NUF2/KIF22/RRS1/KIFC1/CDT1/KIF14/SPDL1/CDCA8
GO:0051303	establishment of chromosome localization	20/1119	2.28227e-08	2.65327e-06	CENPF/SPAG5/NDC80/PSRC1/FAM83D/MAJIN/DLGAP5/INCENP/CENPE/KIF18A/CCNB1/KIF2C/NUF2/KIF22/RRS1/KIFC1/CDT1/KIF14/SPDL1/CDCA8
GO:0000075	cell cycle checkpoint	35/1119	2.35959e-08	2.686e-06	CENPF/HMGA2/BTG2/DUSP1/GEN1/E2F1/NDC80/ORC1/E2F8/PRKDC/BRCA1/CHEK1/ZWINT/BUB1/CCNB1/CDC6/CDK1/CLSPN/DTL/MAD2L1/PLK1/TTK/ZWILCH/DNA2/SOX11/GTSE1/SOX4/E2F7/TIMELESS/CDT1/H2AX/CHEK2/SPDL1/TRIP13/AURKA
GO:0034501	protein localization to kinetochore	10/1119	2.93135e-08	3.26876e-06	NDC80/KNL1/MTBP/CDK1/TTK/RCC2/ZWILCH/HASPIN/CDT1/SPDL1
GO:0071824	protein-DNA complex subunit organization	42/1119	2.99223e-08	3.26991e-06	H2BC12/CENPF/GMNN/HMGA1/CENPU/H2BC13/H2BC17/MCM4/MCM6/OIP5/H1-4/HELLS/KNL1/DLGAP5/H2BC10/H2BC7/H2BC8/H2BC9/H3C7/ANP32E/MCM7/CENPL/H3C1/CENPE/CENPI/CENPO/H2BC11/CENPK/CENPW/HJURP/CHAF1A/RAD51/CHAF1B/CENPM/CENPN/ASF1B/CDT1/H2AX/HEY2/H1-0/MIS18A/H1-5
GO:1901987	regulation of cell cycle phase transition	60/1119	3.07325e-08	3.2926e-06	EZH2/CDKN2B/CENPF/HMGA2/CDC25A/BTG2/DUSP1/OVOL1/GEN1/E2F1/NDC80/ORC1/ADAMTS1/CCND2/E2F8/FAM83D/KLF4/PRKDC/DLGAP5/CCL2/TUBA1A/BRCA1/CHEK1/TERT/ZWINT/ATAD5/CENPE/KANK2/MTBP/ANLN/BUB1/CCNB1/CDC6/CDK1/CLSPN/DTL/MAD2L1/PLK1/TPX2/TTK/CDKN2A/RCC2/SIX3/UBD/CTDSPL/HECW2/CYP1A1/GTSE1/SOX4/E2F7/CDT1/KIF14/TM4SF5/CHEK2/SPDL1/ESPL1/DBF4/TRIP13/AURKA/FGF10
GO:0050000	chromosome localization	20/1119	3.60697e-08	3.79009e-06	CENPF/SPAG5/NDC80/PSRC1/FAM83D/MAJIN/DLGAP5/INCENP/CENPE/KIF18A/CCNB1/KIF2C/NUF2/KIF22/RRS1/KIFC1/CDT1/KIF14/SPDL1/CDCA8
GO:0006261	DNA-dependent DNA replication	29/1119	4.13249e-08	4.26036e-06	CCNE1/GMNN/HMGA1/POLQ/GEN1/MCM4/MCM6/ORC1/DSCC1/E2F8/ZNF365/MCM7/TWNK/POLE2/TRAIP/CDC6/RAD51/ORC6/GINS4/DNA2/FEN1/E2F7/TIMELESS/CDT1/GINS2/TONSL/CHEK2/DBF4/CCNE2
GO:0010948	negative regulation of cell cycle process	49/1119	4.26782e-08	4.3184e-06	EZH2/CDKN2B/CENPF/HMGA2/MIF/BTG2/DUSP1/OVOL1/GEN1/CBX3/E2F1/NDC80/ORC1/E2F8/KLF4/PRKDC/RRM2/CCL2/BRCA1/CHEK1/FBXO43/ZWINT/KANK2/KAT2B/MTBP/BUB1/CCNB1/CDC6/CDK1/CLSPN/DTL/MAD2L1/PLK1/PTTG1/TTK/CDKN2A/RAD51/CTDSPL/GTSE1/SOX4/CCNF/E2F7/CDT1/CHEK2/SPDL1/ESPL1/TRIP13/AURKA/FGF10
GO:0045839	negative regulation of mitotic nuclear division	15/1119	4.50396e-08	4.44911e-06	CENPF/DUSP1/GEN1/NDC80/CHEK1/ZWINT/MTBP/BUB1/CCNB1/MAD2L1/PLK1/TTK/CDT1/SPDL1/TRIP13
GO:0008608	attachment of spindle microtubules to kinetochore	13/1119	4.55985e-08	4.44911e-06	SPAG5/NDC80/RACGAP1/KNL1/ECT2/CENPE/CCNB1/KIF2C/NUF2/SGO1/RCC2/KNSTRN/CDT1
GO:0031497	chromatin assembly	33/1119	5.16652e-08	4.94358e-06	H2BC12/HMGA2/HMGA1/CENPU/H2BC13/H2BC17/OIP5/H1-4/HELLS/KNL1/H2BC10/H2BC7/H2BC8/H2BC9/H3C7/CENPL/H3C1/CENPI/CENPO/H2BC11/CENPK/CENPW/HJURP/CDKN2A/CHAF1A/CHAF1B/CENPM/CENPN/ASF1B/H2AX/H1-0/MIS18A/H1-5
GO:0051784	negative regulation of nuclear division	16/1119	5.24757e-08	4.94358e-06	CENPF/DUSP1/GEN1/NDC80/CHEK1/FBXO43/ZWINT/MTBP/BUB1/CCNB1/MAD2L1/PLK1/TTK/CDT1/SPDL1/TRIP13
GO:0033046	negative regulation of sister chromatid segregation	14/1119	6.80772e-08	6.09793e-06	CENPF/DUSP1/GEN1/NDC80/ZWINT/BUB1/CCNB1/MAD2L1/PLK1/PTTG1/TTK/CDT1/SPDL1/TRIP13
GO:0033048	negative regulation of mitotic sister chromatid segregation	14/1119	6.80772e-08	6.09793e-06	CENPF/DUSP1/GEN1/NDC80/ZWINT/BUB1/CCNB1/MAD2L1/PLK1/PTTG1/TTK/CDT1/SPDL1/TRIP13
GO:2000816	negative regulation of mitotic sister chromatid separation	14/1119	6.80772e-08	6.09793e-06	CENPF/DUSP1/GEN1/NDC80/ZWINT/BUB1/CCNB1/MAD2L1/PLK1/PTTG1/TTK/CDT1/SPDL1/TRIP13
GO:0001837	epithelial to mesenchymal transition	28/1119	8.65264e-08	7.62549e-06	EZH2/GSC/TGFB2/HMGA2/TGFBR2/WNT11/DAB2/MDK/PDCD6/FAM83D/HAS2/IL1B/IL6/PHLDB2/COL1A1/LOXL2/RFLNB/SPRED3/TWIST1/GREM1/TGFBR3/BAMBI/WWTR1/ALX1/FOXA1/HEY2/DLG5/TGFBR3L
GO:0001503	ossification	52/1119	9.02306e-08	7.82572e-06	CCN2/CRIM1/IGFBP3/TGFB2/VCAN/RASSF2/WNT11/LIMD1/SGMS2/FHL2/MDK/FIGNL1/IL6/KLF10/MMP14/CCN1/CCN4/COL1A1/CTHRC1/DKK1/EGR2/MGP/MMP9/PHEX/PKDCC/RFLNB/TWIST1/WNT3A/ISG15/ALOX5/ECM1/GREM1/MSX2/SHOX2/ITGA11/PTHLH/SATB2/COL1A2/BAMBI/WWTR1/ALOX15/SOX11/SMOC1/P2RX7/CHRDL1/IFITM1/TNC/TFAP2A/BMPR2/FBN2/COL13A1/JUNB
GO:0034508	centromere complex assembly	16/1119	9.25799e-08	7.89491e-06	CENPF/CENPU/OIP5/HELLS/KNL1/DLGAP5/CENPL/CENPE/CENPI/CENPO/CENPK/CENPW/HJURP/CENPM/CENPN/MIS18A
GO:0007094	mitotic spindle assembly checkpoint	13/1119	9.84363e-08	7.89491e-06	CENPF/DUSP1/GEN1/NDC80/ZWINT/BUB1/CCNB1/MAD2L1/PLK1/TTK/CDT1/SPDL1/TRIP13
GO:0071173	spindle assembly checkpoint	13/1119	9.84363e-08	7.89491e-06	CENPF/DUSP1/GEN1/NDC80/ZWINT/BUB1/CCNB1/MAD2L1/PLK1/TTK/CDT1/SPDL1/TRIP13
GO:0071174	mitotic spindle checkpoint	13/1119	9.84363e-08	7.89491e-06	CENPF/DUSP1/GEN1/NDC80/ZWINT/BUB1/CCNB1/MAD2L1/PLK1/TTK/CDT1/SPDL1/TRIP13
GO:0007051	spindle organization	31/1119	9.93743e-08	7.89491e-06	STMN1/SPAG5/NDC80/PSRC1/RACGAP1/ASPM/SPC25/DLGAP5/INCENP/WDR62/CENPE/KIF11/CCNB1/CCNB2/KIF23/NUF2/PLK1/PRC1/TPX2/TTK/STARD9/KNSTRN/TPPP/KIFC1/MYBL2/CHEK2/STIL/ESPL1/TACC3/RCC1/AURKA
GO:0001570	vasculogenesis	19/1119	9.96978e-08	7.89491e-06	TNNI3/QKI/TGFBR2/HOXA13/HAS2/ITGB8/MYO18B/CAV1/FOXF1/HEG1/TGFBR3/WNT7A/EMP2/SGPL1/RRAS/HEY2/JUNB/TBX20/TGFBR3L
GO:0034728	nucleosome organization	31/1119	1.12972e-07	8.8183e-06	H2BC12/HMGA1/CENPU/H2BC13/H2BC17/OIP5/H1-4/KNL1/H2BC10/H2BC7/H2BC8/H2BC9/H3C7/ANP32E/CENPL/H3C1/CENPI/CENPO/H2BC11/CENPK/CENPW/HJURP/CHAF1A/CHAF1B/CENPM/CENPN/ASF1B/H2AX/H1-0/MIS18A/H1-5
GO:1901990	regulation of mitotic cell cycle phase transition	55/1119	1.23384e-07	9.42606e-06	EZH2/CDKN2B/CENPF/HMGA2/CDC25A/BTG2/DUSP1/GEN1/E2F1/NDC80/ORC1/ADAMTS1/CCND2/E2F8/KLF4/PRKDC/DLGAP5/CCL2/TUBA1A/BRCA1/CHEK1/TERT/ZWINT/CENPE/KANK2/MTBP/ANLN/BUB1/CCNB1/CDC6/CDK1/CLSPN/DTL/MAD2L1/PLK1/TPX2/TTK/CDKN2A/RCC2/UBD/CTDSPL/HECW2/CYP1A1/GTSE1/SOX4/E2F7/CDT1/KIF14/TM4SF5/CHEK2/SPDL1/ESPL1/TRIP13/AURKA/FGF10
GO:0048705	skeletal system morphogenesis	34/1119	1.24209e-07	9.42606e-06	CCN2/GSC/TGFBR2/HAS2/MMP14/COL1A1/HOXB2/MDFI/MGP/RFLNB/SERPINH1/TWIST1/GREM1/HOXA5/MSX2/SHOX2/WNT7A/SATB2/SIX4/SOX11/INSIG1/FLVCR1/HOXD10/TSKU/SGPL1/TFAP2A/ALX1/BMPR2/FBN2/COL13A1/HHIP/HOXB8/HOXB3/CYP26B1
GO:0051304	chromosome separation	21/1119	1.29946e-07	9.64519e-06	CENPF/DUSP1/GEN1/NDC80/TOP2A/DLGAP5/ZWINT/CENPE/BUB1/CCNB1/CDC6/MAD2L1/PLK1/PTTG1/TTK/HECW2/CDT1/SPDL1/ESPL1/TACC3/TRIP13
GO:0051985	negative regulation of chromosome segregation	14/1119	1.32392e-07	9.64519e-06	CENPF/DUSP1/GEN1/NDC80/ZWINT/BUB1/CCNB1/MAD2L1/PLK1/PTTG1/TTK/CDT1/SPDL1/TRIP13
GO:1905819	negative regulation of chromosome separation	14/1119	1.32392e-07	9.64519e-06	CENPF/DUSP1/GEN1/NDC80/ZWINT/BUB1/CCNB1/MAD2L1/PLK1/PTTG1/TTK/CDT1/SPDL1/TRIP13
GO:0031577	spindle checkpoint	13/1119	1.41524e-07	1.01748e-05	CENPF/DUSP1/GEN1/NDC80/ZWINT/BUB1/CCNB1/MAD2L1/PLK1/TTK/CDT1/SPDL1/TRIP13
GO:0033047	regulation of mitotic sister chromatid segregation	14/1119	1.8174e-07	1.28965e-05	CENPF/DUSP1/GEN1/NDC80/ZWINT/BUB1/CCNB1/MAD2L1/PLK1/PTTG1/TTK/CDT1/SPDL1/TRIP13
GO:0045841	negative regulation of mitotic metaphase/anaphase transition	13/1119	2.00798e-07	1.40662e-05	CENPF/DUSP1/GEN1/NDC80/ZWINT/BUB1/CCNB1/MAD2L1/PLK1/TTK/CDT1/SPDL1/TRIP13
GO:0034502	protein localization to chromosome	20/1119	2.84682e-07	1.96899e-05	EZH2/CCT3/NDC80/KNL1/CCT6A/DKC1/TERT/MTBP/CDK1/PLK1/TTK/RCC2/MCM8/ZWILCH/HASPIN/ESCO2/CCT5/CDT1/SPDL1/H1-5
GO:0048511	rhythmic process	41/1119	3.00681e-07	2.05365e-05	RORA/EZH2/ARNTL2/TGFB2/CBX3/MDK/TOP2A/ADAMTS1/EGR3/HAS2/KLF10/PRKDC/PTX3/TYMS/CLDN4/EGR2/MMP7/TWIST1/CDK5R1/PTPRN/C3orf70/EGR1/ETS1/KAT2B/KLF9/CDK1/DTL/GFPT1/KDM5B/OPRM1/ID4/MAPK10/GNAQ/ROBO2/CRY2/TIMELESS/SGPL1/MAP2K6/PRKAA2/AMH/MAGEL2
GO:0006333	chromatin assembly or disassembly	34/1119	3.05704e-07	2.06218e-05	H2BC12/HMGA2/HMGA1/CENPU/H2BC13/H2BC17/OIP5/H1-4/HELLS/KNL1/H2BC10/H2BC7/H2BC8/H2BC9/H3C7/CENPL/H3C1/CENPI/CENPO/H2BC11/CENPK/CENPW/HJURP/CDKN2A/CHAF1A/TAL1/CHAF1B/CENPM/CENPN/ASF1B/H2AX/H1-0/MIS18A/H1-5
GO:0061982	meiosis I cell cycle process	24/1119	3.31285e-07	2.20749e-05	CCNE1/MYBL1/SGO2/CDC25A/TOP2A/MAJIN/CCNA1/RAD51AP1/RAD54B/NDC1/CCNB2/PLK1/PTTG1/SGO1/P3H4/RAD51/MSH5/RAD54L/ESPL1/TRIP13/AURKA/CCNE2/CKS2/SYCP2
GO:0007052	mitotic spindle organization	23/1119	3.77247e-07	2.48347e-05	STMN1/NDC80/PSRC1/RACGAP1/SPC25/DLGAP5/WDR62/CENPE/KIF11/CCNB1/KIF23/NUF2/PLK1/PRC1/TPX2/TTK/KIFC1/MYBL2/CHEK2/STIL/TACC3/RCC1/AURKA
GO:1902100	negative regulation of metaphase/anaphase transition of cell cycle	13/1119	3.89746e-07	2.5352e-05	CENPF/DUSP1/GEN1/NDC80/ZWINT/BUB1/CCNB1/MAD2L1/PLK1/TTK/CDT1/SPDL1/TRIP13
GO:0007050	cell cycle arrest	35/1119	4.56234e-07	2.90739e-05	CDKN2B/TGFB2/HMGA2/MIF/BTG2/DUSP1/E2F1/E2F8/PRR11/BRCA1/CDK5R1/FAP/FOXM1/KAT2B/KIF20B/MTBP/APBB2/CCNB1/CDK1/CDKN3/CDKN2A/TBRG4/VASH1/BARD1/GTSE1/SOX4/NEUROD1/E2F7/CHEK2/MAP2K6/PRKAA2/POU4F1/AURKA/GATA6/FGF10
GO:0051960	regulation of nervous system development	52/1119	4.57605e-07	2.90739e-05	PTPRD/EZH2/TNFRSF21/PAK3/E2F1/MDK/BDNF/IL1B/IL6/L1CAM/NKX6-1/SERPINE2/CLSTN2/CRABP2/EGR2/ITGAX/SEMA3D/SLITRK3/WNT3A/ZNF365/CDK5R1/LIMK1/MME/SHOX2/WNT7A/ADGRL2/MAP6/EPHB1/OPRM1/XRCC2/ROBO2/F2/TPPP/TRPV2/ASPA/DBN1/SOX11/LDLR/KIF14/LINGO2/ASCL2/BMPR2/HEY2/DLG5/POU4F1/SEMA6D/NEURL1/PLXNA3/HES6/NKX2-2/HOXB3/WASF3
GO:1901988	negative regulation of cell cycle phase transition	38/1119	5.31352e-07	3.33713e-05	EZH2/CDKN2B/CENPF/HMGA2/BTG2/DUSP1/OVOL1/GEN1/E2F1/NDC80/ORC1/E2F8/KLF4/PRKDC/CCL2/BRCA1/CHEK1/ZWINT/KANK2/BUB1/CCNB1/CDC6/CDK1/CLSPN/DTL/MAD2L1/PLK1/TTK/CDKN2A/CTDSPL/GTSE1/SOX4/E2F7/CDT1/CHEK2/SPDL1/TRIP13/AURKA
GO:0007127	meiosis I	23/1119	6.02162e-07	3.73888e-05	CCNE1/MYBL1/SGO2/TOP2A/MAJIN/CCNA1/RAD51AP1/RAD54B/NDC1/CCNB2/PLK1/PTTG1/SGO1/P3H4/RAD51/MSH5/RAD54L/ESPL1/TRIP13/AURKA/CCNE2/CKS2/SYCP2
GO:0061041	regulation of wound healing	24/1119	6.97477e-07	4.28204e-05	FGF2/EDN1/PHLDB2/SERPINE2/CCN4/CLDN4/F12/GJA1/PLAT/PLAU/PRKG1/UBASH3B/ADTRP/ALOX5/CAV1/FAP/HBEGF/F2/DUOX1/THBD/SH2B3/PLPP3/TNFAIP3/PDGFB
GO:1901991	negative regulation of mitotic cell cycle phase transition	36/1119	7.21841e-07	4.38238e-05	EZH2/CDKN2B/CENPF/HMGA2/BTG2/DUSP1/GEN1/E2F1/NDC80/ORC1/E2F8/KLF4/PRKDC/CCL2/BRCA1/CHEK1/ZWINT/KANK2/BUB1/CCNB1/CDC6/CDK1/CLSPN/MAD2L1/PLK1/TTK/CDKN2A/CTDSPL/GTSE1/SOX4/E2F7/CDT1/CHEK2/SPDL1/TRIP13/AURKA
GO:0003002	regionalization	43/1119	7.33729e-07	4.4056e-05	TBX3/GSC/BASP1/BTG2/WNT11/EDN1/PRKDC/DKK1/EGR2/HOXB2/MDFI/WNT3A/LHX3/FOXF1/GREM1/HOXA5/WNT7A/HOXA10/XRCC2/ROBO2/SIX3/HOXC13/HOXD13/NEUROD1/HOXD10/EMX1/GDNF/ARL13B/FOXA1/BMPR2/HEY2/AURKA/HHIP/WNT8B/SP8/HOXB8/HES6/NKX2-2/HOXB3/TBX20/CYP26B1/HOXD11/FGF10
GO:0071459	protein localization to chromosome, centromeric region	10/1119	7.47163e-07	4.4375e-05	NDC80/KNL1/MTBP/CDK1/TTK/RCC2/ZWILCH/HASPIN/CDT1/SPDL1
GO:0007080	mitotic metaphase plate congression	14/1119	7.72673e-07	4.53966e-05	NDC80/PSRC1/CENPE/KIF18A/CCNB1/KIF2C/NUF2/KIF22/RRS1/KIFC1/CDT1/KIF14/SPDL1/CDCA8
GO:0003231	cardiac ventricle development	22/1119	8.03816e-07	4.6724e-05	TBX3/TGFB2/TNNI3/SALL1/DSP/TGFBR2/WNT11/HOXA13/SCN5A/CCN1/SALL4/FOXF1/HEG1/TGFBR3/ROBO2/SOX11/SOX4/BMPR2/HEY2/POU4F1/TBX20/KCNK2
GO:0003205	cardiac chamber development	26/1119	8.47272e-07	4.87315e-05	TBX3/TGFB2/TNNI3/SALL1/DSP/TGFBR2/WNT11/FHL2/HOXA13/ADAMTS1/SCN5A/CCN1/SALL4/FOXF1/HEG1/SHOX2/TGFBR3/ROBO2/SOX11/SOX4/BMPR2/HEY2/POU4F1/TBX20/KCNK2/GATA6
GO:0048762	mesenchymal cell differentiation	34/1119	8.76039e-07	4.98612e-05	EZH2/GSC/TGFB2/HMGA2/TGFBR2/WNT11/DAB2/MDK/PDCD6/EDN1/FAM83D/HAS2/IL1B/IL6/PHLDB2/COL1A1/LOXL2/RFLNB/SEMA3D/SPRED3/TWIST1/GREM1/TGFBR3/BAMBI/WWTR1/SOX11/GDNF/ALX1/FOXA1/HEY2/DLG5/SEMA6D/FGF10/TGFBR3L
GO:0031032	actomyosin structure organization	30/1119	9.58807e-07	5.40095e-05	LIMCH1/ANKRD1/CCN2/CFL2/KRT8/STMN1/WNT11/CIT/RACGAP1/EDN1/PHLDB2/ECT2/GPR65/LIMK1/PPM1F/ANLN/EPB41L2/FRMD3/AKAP13/LMOD3/SIX4/PFN2/SORBS1/MYH11/DLC1/CGNL1/PIK3R1/MYPN/EPB41L3/MYLK3
GO:0001655	urogenital system development	42/1119	1.12348e-06	6.26396e-05	CENPF/TGFB2/SALL1/BASP1/WNT11/FGF2/OVOL1/HOXA13/ADAMTS1/HAS2/MMP9/PTPRO/CA2/EGR1/FOXF1/GREB1L/GREM1/KANK2/MME/SERPINB5/SERPINB7/PODXL/SIX4/WFS1/ROBO2/WWTR1/CYP4A11/SOX11/HOXD13/PKHD1/SOX4/TNC/GDNF/SGPL1/TFAP2A/FOXA1/DLG5/PDGFB/AMH/CYP26B1/HOXD11/FGF10
GO:0061045	negative regulation of wound healing	17/1119	1.13694e-06	6.275e-05	FGF2/EDN1/PHLDB2/SERPINE2/F12/GJA1/PLAT/PLAU/PRKG1/UBASH3B/ADTRP/ALOX5/FAP/F2/THBD/SH2B3/PDGFB
GO:1903034	regulation of response to wounding	27/1119	1.30321e-06	7.12073e-05	FGF2/MDK/EDN1/KLF4/PHLDB2/SERPINE2/CCN4/CLDN4/F12/GJA1/PLAT/PLAU/PRKG1/UBASH3B/ADTRP/ALOX5/CAV1/FAP/HBEGF/F2/DUOX1/THBD/SCARF1/SH2B3/PLPP3/TNFAIP3/PDGFB
GO:0060284	regulation of cell development	56/1119	1.3732e-06	7.42888e-05	PTPRD/EZH2/PAK3/E2F1/MDK/BDNF/HAS2/IL1B/IL6/L1CAM/NKX6-1/PRKDC/SERPINE2/CRABP2/EGR2/RFLNB/SEMA3D/WNT3A/ZNF365/CDK5R1/LIMK1/MME/MYADM/SHOX2/WNT7A/POSTN/PTHLH/LMOD3/MAP6/RCC2/OPRM1/P4HB/XRCC2/CASS4/NEDD9/ROBO2/F2/TRPV2/ASPA/SPRY4/DBN1/SOX11/LDLR/KIF14/RAC3/ASCL2/BMPR2/HEY2/POU4F1/AURKA/SEMA6D/NEURL1/PLXNA3/HES6/NKX2-2/HOXB3
GO:0030900	forebrain development	45/1119	1.45124e-06	7.77409e-05	TBX3/EZH2/GSC/SALL1/ATP1A2/BTG2/KCNC2/SLC7A11/E2F1/BCL2A1/SCN5A/APLP1/DCLK1/PRKG1/WNT3A/CDK5R1/LHX3/WDR62/ETS1/SLC2A1/WNT7A/DIXDC1/SATB2/PCDH9/DLC1/ROBO2/SIX3/NRGN/BNIP3/RAX/NEUROD1/IGF2BP1/KIF1A/H2AX/KIF14/EMX1/TSKU/ARL13B/RAC3/STIL/LHX5/TACC3/POU4F1/PLXNA3/FGF10
GO:0001701	in utero embryonic development	43/1119	1.52949e-06	8.1137e-05	TBX3/KRT8/TGFBR2/ADCY9/NCAPG2/BYSL/E2F8/EDN1/KLF4/CCN1/MDFI/MFNG/MYO18B/PHLDA2/PLPP4/SALL4/SOCS3/TMEM231/TWIST1/WNT3A/FOXF1/HEG1/CCNB1/CCNB2/ST14/XRCC2/GINS4/VASH1/KLF2/DBN1/ASF1B/PSPH/FLVCR1/E2F7/EMX1/ASCL2/STIL/FKBP10/HEY2/PDGFB/JUNB/GATA6/MAFF
GO:0031589	cell-substrate adhesion	45/1119	1.69137e-06	8.80621e-05	LIMCH1/CCN2/ITGA2/MDK/HAS2/ITGB4/L1CAM/MMP14/PHLDB2/CCN1/COL1A1/LPXN/PLAU/PTPRO/CD44/FOXF1/GREM1/LAMB3/MYADM/PEAK1/PPM1F/RHOD/ITGA11/POSTN/UTRN/CDKN2A/RCC2/EPHB1/SORBS1/P4HB/CASS4/DLC1/NEDD9/SRCIN1/SPRY4/ALOX15/PKHD1/FERMT3/KIF14/EMP2/RAC3/RRAS/COL13A1/PDGFB/PIK3R1
GO:0072395	signal transduction involved in cell cycle checkpoint	17/1119	1.69226e-06	8.80621e-05	BTG2/E2F1/E2F8/PRKDC/BRCA1/CHEK1/CCNB1/CDK1/DTL/PLK1/ZWILCH/SOX11/GTSE1/SOX4/E2F7/CHEK2/AURKA
GO:0001933	negative regulation of protein phosphorylation	45/1119	2.12178e-06	0.000109372	CDKN2B/IGFBP3/PTPN1/DDIT4/RASSF2/GPRC5A/DUSP1/CIT/IL1B/PRKDC/CAMK2N1/DKK1/PTPRO/SNCA/SOCS3/SPRED3/TWIST1/UBASH3B/UCHL1/CAV1/GREM1/HEG1/KAT2B/LATS2/MYADM/PKIB/PPM1F/CCNB1/PBK/PLK1/CDKN2A/GNAQ/SRCIN1/WWTR1/CTDSPL/PTK6/SPRY4/INKA2/SH2B3/PLPP3/PTPRT/TNFAIP3/SNX25/DUSP9/TRIB3
GO:0051383	kinetochore organization	9/1119	2.16948e-06	0.000110786	CENPF/NDC80/DLGAP5/CENPE/CENPK/CENPW/NUF2/CENPN/CDT1
GO:0031055	chromatin remodeling at centromere	13/1119	2.22988e-06	0.000112816	CENPU/OIP5/HELLS/KNL1/CENPL/CENPI/CENPO/CENPK/CENPW/HJURP/CENPM/CENPN/MIS18A
GO:0051962	positive regulation of nervous system development	36/1119	2.4349e-06	0.000122058	PTPRD/PAK3/E2F1/MDK/BDNF/IL1B/IL6/L1CAM/NKX6-1/SERPINE2/CLSTN2/CRABP2/EGR2/SLITRK3/WNT3A/ZNF365/LIMK1/MME/SHOX2/WNT7A/ADGRL2/MAP6/EPHB1/OPRM1/XRCC2/ROBO2/TRPV2/ASPA/DBN1/SOX11/LINGO2/BMPR2/DLG5/NEURL1/PLXNA3/NKX2-2
GO:0090344	negative regulation of cell aging	10/1119	2.54679e-06	0.000125815	HMGA2/MIF/MAP3K3/PRKDC/TWIST1/TERT/FOXM1/SLC30A10/AKT3/BCL2L12
GO:0051052	regulation of DNA metabolic process	44/1119	2.5559e-06	0.000125815	TFRC/ANKRD1/HMGA2/DUSP1/PAK3/FGF2/POLQ/CCT3/DSCC1/FIGNL1/H1-4/IL6/KLF4/PRKDC/GJA1/RADX/TNFSF4/TWIST1/ZNF365/CBX8/BRCA1/CHEK1/KPNA2/CCT6A/DKC1/RAD51AP1/FOXM1/GREM1/PKIB/RAD51/CERS1/CCT5/TIMELESS/CDT1/H2AX/BMPR2/H1-0/MIS18A/PDGFB/OTUB2/H1-5/ZNF93/KCNK2/FGF10
GO:0061448	connective tissue development	34/1119	2.81152e-06	0.000137162	CCN2/HMGA2/TGFBR2/WNT11/FGF2/MDK/EDN1/ITGB8/TYMS/CCN1/CCN4/COL1A1/COL5A1/LOXL2/MGP/PKDCC/RFLNB/SERPINH1/CD44/ECM1/EGR1/GREM1/HOXA5/SERPINB7/SHOX2/WNT7A/PTHLH/SATB2/TSKU/FOXA1/BMPR2/PDGFB/SLC25A25/HOXB3
GO:0030195	negative regulation of blood coagulation	13/1119	2.89311e-06	0.000139893	EDN1/SERPINE2/F12/PLAT/PLAU/PRKG1/UBASH3B/ADTRP/FAP/F2/THBD/SH2B3/PDGFB
GO:0001667	ameboidal-type cell migration	54/1119	2.97663e-06	0.000142669	EFNB2/TGFB2/ITGA2/TGFBR2/AMOTL1/PAK3/WNT11/FGF2/MAP3K3/PDCD6/EDN1/EGR3/HAS2/ITGB4/KLF4/GJA1/LOXL2/LPXN/MMP9/SEMA3D/TWIST1/GPI/ADTRP/CCBE1/ETS1/FAP/GREM1/HBEGF/KANK2/PPM1F/WNT7A/ZEB2/ANLN/PTPRM/RCC2/PFN2/AKAP12/MCC/CLEC14A/RAB25/VASH1/AKT3/PLPP3/MARVELD3/EMP2/GDNF/SGPL1/ALX1/RRAS/BMPR2/SEMA6D/PDGFB/MIXL1/FGF10
GO:0045930	negative regulation of mitotic cell cycle	41/1119	3.01914e-06	0.000143449	EZH2/CDKN2B/CENPF/HMGA2/BTG2/DUSP1/OVOL1/GEN1/E2F1/NDC80/ORC1/E2F8/KLF4/PRKDC/CCL2/BRCA1/CHEK1/ZWINT/FAP/KANK2/MTBP/BUB1/CCNB1/CDC6/CDK1/CLSPN/MAD2L1/PLK1/TTK/CDKN2A/ZWILCH/SLC9A3R1/CTDSPL/GTSE1/SOX4/E2F7/CDT1/CHEK2/SPDL1/TRIP13/AURKA
GO:0003206	cardiac chamber morphogenesis	21/1119	3.59891e-06	0.000168072	TBX3/TGFB2/TNNI3/DSP/TGFBR2/WNT11/FHL2/ADAMTS1/CCN1/FOXF1/HEG1/SHOX2/TGFBR3/ROBO2/SOX11/SOX4/BMPR2/HEY2/POU4F1/TBX20/GATA6
GO:0007569	cell aging	21/1119	3.59891e-06	0.000168072	TBX3/CDKN2B/HMGA2/MIF/HMGA1/MAP3K3/ICAM1/PRKDC/TWIST1/CHEK1/TERT/FOXM1/MME/CDKN2A/SLC30A10/VASH1/AKT3/H2AX/CHEK2/BCL2L12/PRELP
GO:0003281	ventricular septum development	15/1119	3.68982e-06	0.000168163	TBX3/TGFB2/SALL1/TGFBR2/WNT11/HOXA13/CCN1/SALL4/HEG1/TGFBR3/ROBO2/SOX11/SOX4/BMPR2/HEY2
GO:1900047	negative regulation of hemostasis	13/1119	3.72542e-06	0.000168163	EDN1/SERPINE2/F12/PLAT/PLAU/PRKG1/UBASH3B/ADTRP/FAP/F2/THBD/SH2B3/PDGFB
GO:0010720	positive regulation of cell development	38/1119	3.7446e-06	0.000168163	PTPRD/PAK3/E2F1/MDK/BDNF/HAS2/IL1B/IL6/L1CAM/NKX6-1/PRKDC/SERPINE2/CRABP2/EGR2/WNT3A/ZNF365/LIMK1/MME/MYADM/SHOX2/LMOD3/MAP6/OPRM1/P4HB/XRCC2/CASS4/NEDD9/ROBO2/TRPV2/ASPA/DBN1/SOX11/RAC3/BMPR2/AURKA/NEURL1/PLXNA3/NKX2-2
GO:0048608	reproductive structure development	48/1119	3.77777e-06	0.000168163	TBX3/KRT8/TGFB2/SALL1/BASP1/HOXA13/ADAMTS1/E2F8/ICAM1/ITGB8/MMP14/PTX3/SERPINE2/CCN1/GJA1/MDFI/PHLDA2/SOCS3/LHX3/PTPRN/FOXL2/KIF18A/MME/SERPINB5/WNT7A/KDM5B/SIX4/HOXA10/ST14/ROBO2/VASH1/HOXD13/CCNF/E2F7/TNC/SGPL1/ASCL2/VGF/FOXA1/BMPR2/HEY2/PDGFB/FANCA/AMH/JUNB/SYCP2/GATA6/FGF10
GO:0035107	appendage morphogenesis	23/1119	3.78551e-06	0.000168163	TBX3/TGFB2/SALL1/HOXA13/CRABP2/PKDCC/SALL4/TMEM231/TWIST1/GREM1/SHOX2/WNT7A/HOXA10/SOX11/HOXD13/SOX4/FLVCR1/HOXD10/TFAP2A/FBN2/SP8/CYP26B1/FGF10
GO:0035108	limb morphogenesis	23/1119	3.78551e-06	0.000168163	TBX3/TGFB2/SALL1/HOXA13/CRABP2/PKDCC/SALL4/TMEM231/TWIST1/GREM1/SHOX2/WNT7A/HOXA10/SOX11/HOXD13/SOX4/FLVCR1/HOXD10/TFAP2A/FBN2/SP8/CYP26B1/FGF10
GO:2000045	regulation of G1/S transition of mitotic cell cycle	27/1119	4.17734e-06	0.000184072	EZH2/CDKN2B/BTG2/E2F1/ADAMTS1/CCND2/E2F8/KLF4/PRKDC/CCL2/TERT/KANK2/MTBP/CCNB1/CDC6/CDK1/CDKN2A/CTDSPL/CYP1A1/GTSE1/SOX4/E2F7/KIF14/TM4SF5/CHEK2/AURKA/FGF10
GO:0036293	response to decreased oxygen levels	44/1119	4.29037e-06	0.000187541	RORA/ANKRD1/CCN2/DNMT3B/PDK1/TGFB2/ITGA2/DDIT4/PMAIP1/LDHA/TGFBR2/LIMD1/CCNA2/E2F1/CA9/CARD16/EDN1/ICAM1/MMP14/PLOD2/CPEB1/ENO1/LOXL2/PGF/PLAU/SLC1A1/TWIST1/EIF4EBP1/TERT/CAV1/EGR1/ERO1A/ETS1/SLC2A1/TGFBR3/CCNB1/POSTN/P4HB/BNIP3/CYP1A1/HYOU1/ASCL2/KCNK2/GATA6
GO:0051216	cartilage development	28/1119	4.57855e-06	0.000198549	CCN2/HMGA2/TGFBR2/WNT11/FGF2/MDK/EDN1/ITGB8/TYMS/CCN1/CCN4/COL1A1/LOXL2/MGP/PKDCC/RFLNB/SERPINH1/CD44/ECM1/GREM1/HOXA5/SHOX2/WNT7A/PTHLH/SATB2/TSKU/BMPR2/HOXB3
GO:0061458	reproductive system development	48/1119	4.63141e-06	0.000199253	TBX3/KRT8/TGFB2/SALL1/BASP1/HOXA13/ADAMTS1/E2F8/ICAM1/ITGB8/MMP14/PTX3/SERPINE2/CCN1/GJA1/MDFI/PHLDA2/SOCS3/LHX3/PTPRN/FOXL2/KIF18A/MME/SERPINB5/WNT7A/KDM5B/SIX4/HOXA10/ST14/ROBO2/VASH1/HOXD13/CCNF/E2F7/TNC/SGPL1/ASCL2/VGF/FOXA1/BMPR2/HEY2/PDGFB/FANCA/AMH/JUNB/SYCP2/GATA6/FGF10
GO:1903035	negative regulation of response to wounding	18/1119	4.66772e-06	0.000199253	FGF2/MDK/EDN1/PHLDB2/SERPINE2/F12/GJA1/PLAT/PLAU/PRKG1/UBASH3B/ADTRP/ALOX5/FAP/F2/THBD/SH2B3/PDGFB
GO:0071156	regulation of cell cycle arrest	20/1119	4.88476e-06	0.000206097	HMGA2/MIF/BTG2/E2F1/E2F8/BRCA1/CDK5R1/FAP/FOXM1/CCNB1/CDK1/GTSE1/SOX4/NEUROD1/E2F7/CHEK2/POU4F1/AURKA/GATA6/FGF10
GO:0034080	CENP-A containing nucleosome assembly	12/1119	4.94121e-06	0.000206097	CENPU/OIP5/KNL1/CENPL/CENPI/CENPO/CENPK/CENPW/HJURP/CENPM/CENPN/MIS18A
GO:0061641	CENP-A containing chromatin organization	12/1119	4.94121e-06	0.000206097	CENPU/OIP5/KNL1/CENPL/CENPI/CENPO/CENPK/CENPW/HJURP/CENPM/CENPN/MIS18A
GO:0001763	morphogenesis of a branching structure	28/1119	5.09079e-06	0.000210728	TBX3/SALL1/TGFBR2/FGF2/HOXA13/MDK/EDN1/MMP14/SOCS3/FOXF1/GREM1/HOXA5/SHOX2/KDM5B/SIX4/ST14/HOXD13/PKHD1/TIMELESS/TNC/GDNF/FOXA1/DLG5/COL13A1/HHIP/TBX20/HOXD11/FGF10
GO:0042063	gliogenesis	37/1119	5.27271e-06	0.000216617	EZH2/TNFRSF21/TGFB2/E2F1/MDK/IL1B/IL6/ITGB4/MMP14/NKX6-1/SERPINE2/VIM/CCL2/EGR2/TLR4/ZNF365/CDK5R1/S100A9/CDK1/TAL1/F2/TPPP/ASPA/BNIP3/SOX11/SOX4/LDLR/ZNF488/EMX1/GAP43/FGF5/ASCL2/BACE2/LEPR/NKX2-2/WASF3/FGF10
GO:0007517	muscle organ development	40/1119	5.35564e-06	0.000218382	ANKRD1/CENPF/CFL2/GSC/TGFB2/TNNI3/DSP/BASP1/BTG2/UQCC2/EGR3/RBM24/COL6A3/EGR2/TWIST1/WNT3A/FOXL2/CAV1/CAV2/EGR1/HBEGF/HEG1/SHOX2/TGFBR3/ITGA11/LMOD3/SIX4/UTRN/EPHB1/MYOM2/SOX11/HLX/HOXD10/HEY2/POU4F1/NEURL1/TBX20/CYP26B1/JPH2/MAFF
GO:0048738	cardiac muscle tissue development	30/1119	5.75458e-06	0.000232911	TBX3/ANKRD1/EFNB2/TGFB2/TNNI3/G6PD/DSP/TGFBR2/FGF2/FHL2/EDN1/DKK1/GJA1/MYO18B/WNT3A/GREM1/HEG1/SHOX2/TGFBR3/CCNB1/AKAP13/MYH11/HEY2/POU4F1/NDRG4/TBX20/KCNK2/GATA6/JPH2/MYLK3
GO:0010718	positive regulation of epithelial to mesenchymal transition	13/1119	6.04768e-06	0.000242974	EZH2/TGFB2/TGFBR2/DAB2/MDK/IL1B/IL6/COL1A1/LOXL2/TWIST1/BAMBI/WWTR1/ALX1
GO:0007389	pattern specification process	49/1119	6.91052e-06	0.000275614	TBX3/GSC/TGFBR2/BASP1/BTG2/WNT11/EDN1/PRKDC/DKK1/EGR2/HOXB2/MDFI/MFNG/WNT3A/LHX3/FOXF1/GREM1/HOXA5/WNT7A/SATB2/HOXA10/XRCC2/ROBO2/SIX3/HOXC13/RAX/HOXD13/NEUROD1/HOXD10/EMX1/GDNF/ARL13B/STIL/FOXA1/BMPR2/HEY2/AURKA/NDRG4/HHIP/WNT8B/SP8/HOXB8/HES6/NKX2-2/HOXB3/TBX20/CYP26B1/HOXD11/FGF10
GO:0050819	negative regulation of coagulation	13/1119	7.62903e-06	0.000302065	EDN1/SERPINE2/F12/PLAT/PLAU/PRKG1/UBASH3B/ADTRP/FAP/F2/THBD/SH2B3/PDGFB
GO:0050673	epithelial cell proliferation	49/1119	7.85663e-06	0.000308839	CDKN2B/IGFBP3/TGFB2/FGF2/MDK/PDCD6/EGR3/HAS2/IL6/MMP14/NKX6-1/PRKDC/SCN5A/CCL2/GJA1/LOXL2/PGF/TLR4/TWIST1/WNT3A/PTPRN/ALOX5/CAV1/CAV2/ECM1/FAP/HOXA5/KLF9/SERPINB5/TGFBR3/WNT7A/PTPRM/KDM5B/SIX4/MCC/IQGAP3/VASH1/SGPP2/SOX11/PKHD1/AKT3/TNFAIP3/MARVELD3/TGFA/BMPR2/PPP1R16B/PDGFB/ZFP36/FGF10
GO:0048562	embryonic organ morphogenesis	36/1119	8.05639e-06	0.000314429	TBX3/GSC/TGFBR2/WNT11/EDN1/MMP14/CTHRC1/GJB6/HOXB2/MDFI/TWIST1/WNT3A/FOXF1/HOXA5/SHOX2/SATB2/SIX4/SIX3/SLC9A3R1/SOX11/INSIG1/FLVCR1/NEUROD1/HLX/HOXD10/TFAP2A/STIL/ALX1/FBN2/NDRG4/SOBP/HOXB8/USH1G/HOXB3/TBX20/FGF10
GO:0042770	signal transduction in response to DNA damage	22/1119	8.78851e-06	0.00034057	ANKRD1/PMAIP1/MIF/BTG2/E2F1/E2F8/PRKDC/SPRED3/TWIST1/BRCA1/CHEK1/CD44/FOXM1/CCNB1/CDK1/DTL/PLK1/GTSE1/SOX4/E2F7/CHEK2/AURKA
GO:0051302	regulation of cell division	26/1119	9.11466e-06	0.000350722	TGFB2/CIT/FGF2/KIF18B/MDK/RACGAP1/E2F8/IL1B/PGF/ECT2/INCENP/KIF20B/CDC6/KIF20A/KIF23/PLK1/PRC1/TAL1/ORC6/E2F7/IL1A/KIF14/TGFA/FGF5/AURKA/PDGFB
GO:0009953	dorsal/ventral pattern formation	16/1119	9.35251e-06	0.000357358	GSC/EDN1/HOXB2/MDFI/WNT3A/LHX3/GREM1/WNT7A/SIX3/FOXA1/HHIP/WNT8B/SP8/NKX2-2/TBX20/HOXD11
GO:0006336	DNA replication-independent nucleosome assembly	13/1119	9.56392e-06	0.000362898	CENPU/OIP5/KNL1/CENPL/CENPI/CENPO/CENPK/CENPW/HJURP/CENPM/CENPN/ASF1B/MIS18A
GO:0001666	response to hypoxia	42/1119	9.63529e-06	0.000363084	RORA/ANKRD1/DNMT3B/PDK1/TGFB2/ITGA2/DDIT4/PMAIP1/LDHA/TGFBR2/LIMD1/CCNA2/E2F1/CA9/CARD16/EDN1/ICAM1/MMP14/PLOD2/CPEB1/ENO1/LOXL2/PGF/PLAU/TWIST1/EIF4EBP1/TERT/CAV1/EGR1/ERO1A/ETS1/SLC2A1/TGFBR3/CCNB1/POSTN/P4HB/BNIP3/CYP1A1/HYOU1/ASCL2/KCNK2/GATA6
GO:0030282	bone mineralization	20/1119	9.94536e-06	0.000372202	WNT11/SGMS2/KLF10/CCN1/MGP/PHEX/PKDCC/RFLNB/TWIST1/ISG15/ALOX5/ECM1/GREM1/PTHLH/COL1A2/ALOX15/P2RX7/TFAP2A/BMPR2/FBN2
GO:0051781	positive regulation of cell division	17/1119	1.00474e-05	0.000373464	TGFB2/CIT/FGF2/MDK/RACGAP1/IL1B/PGF/ECT2/KIF20B/CDC6/KIF23/TAL1/IL1A/KIF14/TGFA/FGF5/PDGFB
GO:0030261	chromosome condensation	12/1119	1.06242e-05	0.000392234	HMGA2/NCAPG2/NUSAP1/TOP2A/H1-4/INCENP/CCNB1/NCAPG/NCAPD2/H1-0/NCAPH/H1-5
GO:0070482	response to oxygen levels	45/1119	1.07867e-05	0.000395561	RORA/ANKRD1/CCN2/DNMT3B/PDK1/TGFB2/ITGA2/DDIT4/PMAIP1/LDHA/TGFBR2/LIMD1/CCNA2/E2F1/CA9/CARD16/EDN1/ICAM1/MMP14/PLOD2/COL1A1/CPEB1/ENO1/LOXL2/PGF/PLAU/SLC1A1/TWIST1/EIF4EBP1/TERT/CAV1/EGR1/ERO1A/ETS1/SLC2A1/TGFBR3/CCNB1/POSTN/P4HB/BNIP3/CYP1A1/HYOU1/ASCL2/KCNK2/GATA6
GO:0016572	histone phosphorylation	11/1119	1.09609e-05	0.000399269	HMGA2/CCNA2/IL1B/TWIST1/CHEK1/INCENP/CCNB1/CDK1/HASPIN/PRKAA2/AURKA
GO:0061138	morphogenesis of a branching epithelium	26/1119	1.12765e-05	0.000408045	TBX3/SALL1/TGFBR2/FGF2/HOXA13/MDK/EDN1/MMP14/SOCS3/FOXF1/GREM1/HOXA5/KDM5B/SIX4/ST14/HOXD13/PKHD1/TIMELESS/TNC/GDNF/FOXA1/DLG5/HHIP/TBX20/HOXD11/FGF10
GO:0007568	aging	38/1119	1.13596e-05	0.000408348	TBX3/CCN2/CDKN2B/HMGA2/MIF/TGFBR2/HMGA1/MAP3K3/BCL2A1/EDN1/ICAM1/PRKDC/TYMS/DKK1/GJB6/LOXL2/MMP7/TWIST1/CHEK1/RAD54B/TERT/ERO1A/FOXM1/MME/CDKN2A/SLC30A10/VASH1/CYP1A1/AKT3/KYNU/H2AX/RAD54L/CHEK2/BCL2L12/KMO/AMH/ENO3/PRELP
GO:0030324	lung development	25/1119	1.15386e-05	0.000412071	CCN2/TGFBR2/WNT11/FGF2/SLC7A11/MMP14/PHEX/PKDCC/LHX3/EIF4EBP1/CCBE1/FOXF1/HEG1/HOXA5/MME/KLF2/SOX11/TIMELESS/TNC/FOXA1/BMPR2/DLG5/HHIP/GATA6/FGF10
GO:0034724	DNA replication-independent nucleosome organization	13/1119	1.1918e-05	0.000422858	CENPU/OIP5/KNL1/CENPL/CENPI/CENPO/CENPK/CENPW/HJURP/CENPM/CENPN/ASF1B/MIS18A
GO:0042698	ovulation cycle	14/1119	1.22822e-05	0.000432969	TGFB2/MDK/ADAMTS1/HAS2/PTX3/MMP7/PTPRN/EGR1/ETS1/OPRM1/ROBO2/SGPL1/MAP2K6/AMH
GO:1902806	regulation of cell cycle G1/S phase transition	28/1119	1.26896e-05	0.00044446	EZH2/CDKN2B/BTG2/E2F1/ADAMTS1/CCND2/E2F8/FAM83D/KLF4/PRKDC/CCL2/TERT/KANK2/MTBP/CCNB1/CDC6/CDK1/CDKN2A/CTDSPL/CYP1A1/GTSE1/SOX4/E2F7/KIF14/TM4SF5/CHEK2/AURKA/FGF10
GO:0001704	formation of primary germ layer	20/1119	1.30411e-05	0.000453865	HMGA2/ITGA2/DUSP1/WNT11/ITGB4/KLF4/MMP14/COL5A1/DKK1/GJA1/MMP9/WNT3A/FOXF1/LAMB3/COL7A1/TAL1/BMPR2/MIXL1/TBX20/GATA6
GO:0040001	establishment of mitotic spindle localization	10/1119	1.36825e-05	0.000473173	NDC80/NUSAP1/GJA1/MAD2L1/PLK1/SAPCD2/PKHD1/SPDL1/ESPL1/FGF10
GO:0010232	vascular transport	17/1119	1.38346e-05	0.000475414	TFRC/SLC2A3/ATP1A2/GJA1/SLC1A1/SLC7A5/ABCG2/SLC2A1/SLC7A2/SLC9A3R1/SLC29A4/SLC16A7/SLC28A2/LEPR/SLC6A17/SLC5A3/SLC16A1
GO:0045785	positive regulation of cell adhesion	48/1119	1.39213e-05	0.000475414	TFRC/TGFB2/ITGA2/TGFBR2/PAK3/MDK/EGR3/HAS2/ICAM1/IL1B/IL6/CCL2/CCN1/PDCD1LG2/TNFSF4/WNT3A/ALOX5/CAV1/CD44/ETS1/FOXF1/MYADM/PPM1F/RHOD/PODXL/UTRN/P4HB/CASS4/NEDD9/ALOX15/SOX4/PLPP3/HLX/IL1A/NFKBIZ/EMP2/RAC3/TNFRSF13C/RRAS/FOXA1/HSPD1/CD83/HLA-E/HLA-DRA/PDGFB/PIK3R1/SAA1/IL2RA
GO:0010810	regulation of cell-substrate adhesion	30/1119	1.47754e-05	0.000501447	LIMCH1/MDK/HAS2/MMP14/PHLDB2/CCN1/COL1A1/PLAU/PTPRO/FOXF1/GREM1/MYADM/PEAK1/PPM1F/POSTN/UTRN/CDKN2A/RCC2/P4HB/CASS4/DLC1/NEDD9/SPRY4/ALOX15/PKHD1/EMP2/RAC3/RRAS/PDGFB/PIK3R1
GO:0035265	organ growth	25/1119	1.59267e-05	0.000537181	TGFB2/WWC2/G6PD/TGFBR2/BASP1/FGF2/EDN1/GJA1/ECM1/HEG1/LATS2/TGFBR3/CCNB1/AKAP13/FLVCR1/HLX/TSKU/HEY2/LEPR/NDRG4/DUSP9/TBX20/KCNK2/GATA6/FGF10
GO:0060562	epithelial tube morphogenesis	38/1119	1.65073e-05	0.00055335	TBX3/TGFB2/SALL1/TGFBR2/WNT11/FGF2/MDK/EDN1/MMP14/CTHRC1/ITGAX/SALL4/TWIST1/WNT3A/FOXF1/GREM1/HOXA5/KIF20B/PODXL/KDM5B/SIX4/ST14/DLC1/TRIM71/SOX11/PKHD1/SOX4/TIMELESS/TNC/GDNF/STIL/FOXA1/DLG5/NDRG4/HHIP/TBX20/HOXD11/FGF10
GO:0030323	respiratory tube development	25/1119	1.76953e-05	0.000589556	CCN2/TGFBR2/WNT11/FGF2/SLC7A11/MMP14/PHEX/PKDCC/LHX3/EIF4EBP1/CCBE1/FOXF1/HEG1/HOXA5/MME/KLF2/SOX11/TIMELESS/TNC/FOXA1/BMPR2/DLG5/HHIP/GATA6/FGF10
GO:0060541	respiratory system development	27/1119	1.79501e-05	0.000594421	CCN2/TGFBR2/BASP1/WNT11/FGF2/SLC7A11/MMP14/PHEX/PKDCC/LHX3/EIF4EBP1/CCBE1/FOXF1/HEG1/HOXA5/MME/SIX4/KLF2/SOX11/TIMELESS/TNC/FOXA1/BMPR2/DLG5/HHIP/GATA6/FGF10
GO:0060538	skeletal muscle organ development	24/1119	1.81488e-05	0.000597143	ANKRD1/CFL2/BASP1/BTG2/UQCC2/RBM24/EGR2/TWIST1/WNT3A/FOXL2/CAV1/CAV2/EGR1/SHOX2/LMOD3/SIX4/EPHB1/MYOM2/SOX11/HLX/HOXD10/NEURL1/CYP26B1/MAFF
GO:0010543	regulation of platelet activation	10/1119	1.83581e-05	0.000597143	FCER1G/SERPINE2/PRKG1/TLR4/UBASH3B/F2/THBD/SH2B3/PDGFB/PLA2G4A
GO:0007519	skeletal muscle tissue development	23/1119	1.83602e-05	0.000597143	ANKRD1/CFL2/BTG2/UQCC2/RBM24/EGR2/TWIST1/WNT3A/FOXL2/CAV1/CAV2/EGR1/SHOX2/LMOD3/SIX4/EPHB1/MYOM2/SOX11/HLX/HOXD10/NEURL1/CYP26B1/MAFF
GO:0048704	embryonic skeletal system morphogenesis	17/1119	1.88466e-05	0.000609336	GSC/TGFBR2/MMP14/HOXB2/MDFI/TWIST1/HOXA5/SHOX2/SATB2/SIX4/SOX11/FLVCR1/HOXD10/TFAP2A/ALX1/HOXB8/HOXB3
GO:0072001	renal system development	36/1119	1.91543e-05	0.000615642	CENPF/TGFB2/SALL1/BASP1/WNT11/FGF2/OVOL1/ADAMTS1/HAS2/MMP9/PTPRO/CA2/EGR1/FOXF1/GREB1L/GREM1/KANK2/MME/SERPINB7/PODXL/SIX4/WFS1/ROBO2/WWTR1/CYP4A11/SOX11/PKHD1/SOX4/GDNF/SGPL1/TFAP2A/DLG5/PDGFB/CYP26B1/HOXD11/FGF10
GO:0006469	negative regulation of protein kinase activity	32/1119	1.93073e-05	0.000616931	CDKN2B/PTPN1/GPRC5A/DUSP1/CIT/IL1B/CAMK2N1/PTPRO/SNCA/SOCS3/SPRED3/UBASH3B/UCHL1/CAV1/HEG1/KAT2B/LATS2/PKIB/PPM1F/PLK1/CDKN2A/GNAQ/SRCIN1/WWTR1/PTK6/SPRY4/INKA2/SH2B3/PTPRT/TNFAIP3/DUSP9/TRIB3
GO:0072401	signal transduction involved in DNA integrity checkpoint	15/1119	2.0358e-05	0.000635876	BTG2/E2F1/E2F8/PRKDC/BRCA1/CHEK1/CCNB1/CDK1/DTL/PLK1/GTSE1/SOX4/E2F7/CHEK2/AURKA
GO:0072422	signal transduction involved in DNA damage checkpoint	15/1119	2.0358e-05	0.000635876	BTG2/E2F1/E2F8/PRKDC/BRCA1/CHEK1/CCNB1/CDK1/DTL/PLK1/GTSE1/SOX4/E2F7/CHEK2/AURKA
GO:0042326	negative regulation of phosphorylation	46/1119	2.05288e-05	0.000635876	CDKN2B/IGFBP3/PTPN1/DDIT4/RASSF2/GPRC5A/DUSP1/CIT/IL1B/PRKDC/CAMK2N1/DKK1/PTPRO/SNCA/SOCS3/SPRED3/TWIST1/UBASH3B/UCHL1/CAV1/GREM1/HEG1/KAT2B/LATS2/MYADM/PKIB/PPM1F/CCNB1/PBK/PLK1/CDKN2A/GNAQ/SRCIN1/WWTR1/CTDSPL/PTK6/SPRY4/INKA2/SH2B3/PLPP3/PTPRT/TNFAIP3/PPIF/SNX25/DUSP9/TRIB3
GO:0000724	double-strand break repair via homologous recombination	22/1119	2.05408e-05	0.000635876	POLQ/GEN1/MCM4/MCM6/FIGNL1/RADX/ZNF365/BRCA1/CHEK1/MCM7/RAD51AP1/RAD54B/MCM8/RAD51/XRCC2/GINS4/FEN1/TIMELESS/GINS2/H2AX/TONSL/RAD54L
GO:0042493	response to drug	42/1119	2.05446e-05	0.000635876	TFRC/ANKRD1/CENPF/DNMT3B/TGFB2/HMGA2/ITGA2/LDHA/TGFBR2/CA9/EDN1/ICAM1/IL1B/NKX6-1/TYMS/COL1A1/GAD1/SLC1A1/MCM7/RAD54B/CPS1/PPM1F/CCNB1/PTPRM/GRIN2A/LPL/RAD51/CERS1/CAD/CYP1A1/NEUROD1/EMX1/RAD54L/CHEK2/MAP2K6/PRKAA2/CYP2U1/AMH/ENO3/SST/GATA6/SORD
GO:0032963	collagen metabolic process	19/1119	2.05985e-05	0.000635876	CCN2/ITGA2/IL6/MMP14/VIM/ADAMTS14/COL1A1/COL5A1/MMP7/MMP9/SERPINH1/CBX8/FAP/MMP1/SERPINB7/COL1A2/P3H4/F2/COL13A1
GO:0071158	positive regulation of cell cycle arrest	16/1119	2.15876e-05	0.000662667	HMGA2/BTG2/E2F1/E2F8/BRCA1/CDK5R1/FAP/CCNB1/CDK1/GTSE1/SOX4/E2F7/CHEK2/POU4F1/AURKA/GATA6
GO:0050767	regulation of neurogenesis	41/1119	2.17656e-05	0.000664396	PTPRD/EZH2/PAK3/E2F1/MDK/BDNF/IL1B/IL6/L1CAM/NKX6-1/SERPINE2/CRABP2/EGR2/SEMA3D/WNT3A/ZNF365/CDK5R1/LIMK1/MME/SHOX2/WNT7A/MAP6/OPRM1/XRCC2/ROBO2/F2/TRPV2/ASPA/DBN1/SOX11/LDLR/ASCL2/BMPR2/HEY2/POU4F1/SEMA6D/NEURL1/PLXNA3/HES6/NKX2-2/HOXB3
GO:2000773	negative regulation of cellular senescence	8/1119	2.264e-05	0.000687249	HMGA2/MAP3K3/PRKDC/TWIST1/TERT/SLC30A10/AKT3/BCL2L12
GO:0001649	osteoblast differentiation	30/1119	2.30311e-05	0.000695259	CRIM1/IGFBP3/VCAN/RASSF2/WNT11/LIMD1/FHL2/FIGNL1/IL6/CCN1/CCN4/COL1A1/CTHRC1/TWIST1/WNT3A/GREM1/MSX2/SHOX2/ITGA11/PTHLH/SATB2/BAMBI/WWTR1/SOX11/SMOC1/IFITM1/TNC/BMPR2/FBN2/JUNB
GO:0001822	kidney development	35/1119	2.48744e-05	0.000746778	CENPF/TGFB2/SALL1/BASP1/WNT11/FGF2/OVOL1/ADAMTS1/HAS2/MMP9/PTPRO/CA2/EGR1/GREB1L/GREM1/KANK2/MME/SERPINB7/PODXL/SIX4/WFS1/ROBO2/WWTR1/CYP4A11/SOX11/PKHD1/SOX4/GDNF/SGPL1/TFAP2A/DLG5/PDGFB/CYP26B1/HOXD11/FGF10
GO:0050678	regulation of epithelial cell proliferation	43/1119	2.51112e-05	0.000749768	CDKN2B/TGFB2/FGF2/MDK/PDCD6/EGR3/HAS2/PRKDC/SCN5A/CCL2/GJA1/PGF/TLR4/TWIST1/WNT3A/PTPRN/ALOX5/CAV1/CAV2/ECM1/HOXA5/KLF9/SERPINB5/TGFBR3/WNT7A/PTPRM/KDM5B/SIX4/MCC/IQGAP3/VASH1/SGPP2/SOX11/PKHD1/AKT3/TNFAIP3/MARVELD3/TGFA/BMPR2/PPP1R16B/PDGFB/ZFP36/FGF10
GO:0051146	striated muscle cell differentiation	34/1119	2.56562e-05	0.000761877	TBX3/EZH2/ANKRD1/CFL2/EFNB2/KRT8/G6PD/FHL2/BDNF/EDN1/MMP14/RBM24/GDF15/ADAM12/DKK1/MYO18B/WNT3A/CAV2/GREM1/SHOX2/CCNB1/AKAP13/LMOD3/SIX4/MYH11/CHRNB1/BHLHA15/CEACAM5/HEY2/EHD2/MYPN/CYP26B1/GATA6/MYLK3
GO:0000725	recombinational repair	22/1119	2.58534e-05	0.000763585	POLQ/GEN1/MCM4/MCM6/FIGNL1/RADX/ZNF365/BRCA1/CHEK1/MCM7/RAD51AP1/RAD54B/MCM8/RAD51/XRCC2/GINS4/FEN1/TIMELESS/GINS2/H2AX/TONSL/RAD54L
GO:0030193	regulation of blood coagulation	14/1119	2.61839e-05	0.000769188	EDN1/SERPINE2/F12/PLAT/PLAU/PRKG1/UBASH3B/ADTRP/CAV1/FAP/F2/THBD/SH2B3/PDGFB
GO:0043486	histone exchange	13/1119	2.72018e-05	0.000794816	CENPU/OIP5/KNL1/ANP32E/CENPL/CENPI/CENPO/CENPK/CENPW/HJURP/CENPM/CENPN/MIS18A
GO:0015711	organic anion transport	43/1119	2.85489e-05	0.00082974	ATP1A2/SLC16A9/SLCO4C1/SLC7A11/CA9/EDN1/IL1B/GJA1/PLA2G5/SLC16A3/SLC1A1/SLC1A7/SLC2A14/SLC6A15/STX1A/SLC7A5/SLC26A6/ABCG2/CA2/PTGES/SFXN1/SLC16A6/SLC2A1/SLC7A7/SLCO1B3/SLC7A2/SLC6A8/SLC9A3R1/CYP4A11/RTBDN/SLC16A7/SV2A/SLCO5A1/SLC2A9/KMO/MAP2K6/SLC35A2/SLC6A17/SLC16A1/SLC5A12/PLEKHA8/SLC25A25/PLA2G4A
GO:0010544	negative regulation of platelet activation	7/1119	2.91526e-05	0.000838463	SERPINE2/PRKG1/UBASH3B/F2/THBD/SH2B3/PDGFB
GO:0044849	estrous cycle	6/1119	2.91559e-05	0.000838463	MDK/HAS2/MMP7/EGR1/ETS1/OPRM1
GO:0045840	positive regulation of mitotic nuclear division	11/1119	3.02219e-05	0.0008562	HOXA13/NUSAP1/EDN1/IL1B/DLGAP5/IL1A/CDT1/TGFA/ESPL1/AURKA/PDGFB
GO:0090130	tissue migration	42/1119	3.04706e-05	0.0008562	EFNB2/TGFB2/ITGA2/TGFBR2/FGF2/MAP3K3/PDCD6/EDN1/EGR3/HAS2/KLF4/ACTG2/LOXL2/LPXN/MMP9/GPI/ADTRP/CCBE1/ETS1/FAP/FOXF1/GREM1/HBEGF/KANK2/PPM1F/WNT7A/ZEB2/ANLN/PTPRM/PFN2/MCC/CLEC14A/RAB25/VASH1/AKT3/PLPP3/MARVELD3/EMP2/RRAS/BMPR2/PDGFB/FGF10
GO:0030278	regulation of ossification	19/1119	3.05562e-05	0.0008562	TGFB2/SGMS2/MDK/CCN1/DKK1/EGR2/MGP/PKDCC/RFLNB/TWIST1/ISG15/ALOX5/ECM1/GREM1/SOX11/P2RX7/TFAP2A/BMPR2/FBN2
GO:0030326	embryonic limb morphogenesis	19/1119	3.05562e-05	0.0008562	TBX3/TGFB2/SALL1/HOXA13/CRABP2/SALL4/TMEM231/TWIST1/GREM1/SHOX2/WNT7A/HOXA10/HOXD13/FLVCR1/HOXD10/TFAP2A/FBN2/SP8/CYP26B1
GO:0035113	embryonic appendage morphogenesis	19/1119	3.05562e-05	0.0008562	TBX3/TGFB2/SALL1/HOXA13/CRABP2/SALL4/TMEM231/TWIST1/GREM1/SHOX2/WNT7A/HOXA10/HOXD13/FLVCR1/HOXD10/TFAP2A/FBN2/SP8/CYP26B1
GO:1900046	regulation of hemostasis	14/1119	3.13136e-05	0.000872947	EDN1/SERPINE2/F12/PLAT/PLAU/PRKG1/UBASH3B/ADTRP/CAV1/FAP/F2/THBD/SH2B3/PDGFB
GO:0071897	DNA biosynthetic process	27/1119	3.17472e-05	0.000880541	ANKRD1/CCN2/CENPF/TK1/DUSP1/PAK3/FGF2/POLQ/CCT3/DSCC1/KLF4/TYMS/GJA1/ISG15/CCT6A/DKC1/TERT/GREM1/PKIB/POLE2/DTL/CERS1/CCT5/BMPR2/PDGFB/PCLAF/KCNK2
GO:0051348	negative regulation of transferase activity	36/1119	3.46325e-05	0.000955716	CDKN2B/PTPN1/GPRC5A/DUSP1/CIT/IL1B/CAMK2N1/PTPRO/SNCA/SOCS3/SPRED3/UBASH3B/UCHL1/CAV1/HEG1/KAT2B/LATS2/LIMK1/PKIB/PPM1F/MAD2L1/PLK1/CDKN2A/CERS1/GNAQ/SRCIN1/WWTR1/PTK6/SPRY4/INKA2/SH2B3/PTPRT/TNFAIP3/DUSP9/TRIB3/ZFP36
GO:0050769	positive regulation of neurogenesis	29/1119	3.54563e-05	0.000973535	PTPRD/PAK3/E2F1/MDK/BDNF/IL1B/IL6/L1CAM/NKX6-1/SERPINE2/CRABP2/EGR2/WNT3A/ZNF365/LIMK1/MME/SHOX2/MAP6/OPRM1/XRCC2/ROBO2/TRPV2/ASPA/DBN1/SOX11/BMPR2/NEURL1/PLXNA3/NKX2-2
GO:0048754	branching morphogenesis of an epithelial tube	22/1119	3.61508e-05	0.000987639	TBX3/SALL1/TGFBR2/FGF2/MDK/EDN1/MMP14/FOXF1/GREM1/HOXA5/KDM5B/SIX4/PKHD1/TIMELESS/TNC/GDNF/FOXA1/DLG5/HHIP/TBX20/HOXD11/FGF10
GO:0061098	positive regulation of protein tyrosine kinase activity	13/1119	3.98804e-05	0.00107874	PTPN1/NCAPG2/BDNF/WNT3A/GREM1/HBEGF/TAL1/CASS4/NEDD9/SRCIN1/TGFA/PDGFB/NEURL1
GO:0090342	regulation of cell aging	13/1119	3.98804e-05	0.00107874	HMGA2/MIF/HMGA1/MAP3K3/PRKDC/TWIST1/TERT/FOXM1/CDKN2A/SLC30A10/VASH1/AKT3/BCL2L12
GO:0032102	negative regulation of response to external stimulus	44/1119	4.11824e-05	0.00110848	RORA/MIF/DUSP1/FGF2/MDK/CARD16/EDN1/KLF4/NT5E/PHLDB2/SERPINE2/CCL2/F12/FNDC4/GJA1/PLAT/PLAU/PRKG1/PTPRO/SEMA3D/SERPINB4/SOCS3/TSPAN6/UBASH3B/WNT3A/ADTRP/ALOX5/FAP/FOXF1/GREM1/TNFAIP8L2/PBK/ROBO2/F2/THBD/SH2B3/LDLR/TNFAIP3/HLA-E/SEMA6D/PDGFB/PLXNA3/SAA1/IL2RA
GO:0060412	ventricular septum morphogenesis	10/1119	4.14363e-05	0.00110984	TBX3/TGFB2/TGFBR2/WNT11/TGFBR3/ROBO2/SOX11/SOX4/BMPR2/HEY2
GO:0045765	regulation of angiogenesis	39/1119	4.47004e-05	0.00119124	TGFB2/HMGA2/TGFBR2/FGF2/MDK/PDCD6/ADAMTS1/IL1B/IL6/ITGB8/KLF4/ADAM12/ADGRB2/ITGAX/PGF/TWIST1/BRCA1/TERT/ALOX5/CCBE1/ECM1/ETS1/GREM1/HOXA5/PTPRM/CCN6/VASH1/THBS2/KLF2/NPR1/AKT3/IL1A/TNFAIP3/E2F2/EMP2/RRAS/GAB1/PPP1R16B/GATA6
GO:0003279	cardiac septum development	17/1119	4.49113e-05	0.00119124	TBX3/TGFB2/SALL1/TGFBR2/WNT11/HOXA13/CCN1/SALL4/HEG1/TGFBR3/ROBO2/SOX11/SOX4/BMPR2/HEY2/TBX20/GATA6
GO:0048565	digestive tract development	20/1119	4.56095e-05	0.00120392	TGFB2/SALL1/TGFBR2/WNT11/TYMS/PKDCC/CPS1/FOXF1/HOXA5/SHOX2/CCNB1/PTK6/CYP1A1/SOX11/HOXD13/HLX/MIXL1/NKX2-2/GATA6/FGF10
GO:0150104	transport across blood-brain barrier	16/1119	4.63347e-05	0.00121718	TFRC/SLC2A3/ATP1A2/SLC1A1/SLC7A5/ABCG2/SLC2A1/SLC7A2/SLC9A3R1/SLC29A4/SLC16A7/SLC28A2/LEPR/SLC6A17/SLC5A3/SLC16A1
GO:0031570	DNA integrity checkpoint	23/1119	4.82903e-05	0.00125836	HMGA2/BTG2/E2F1/ORC1/E2F8/PRKDC/BRCA1/CHEK1/CCNB1/CDC6/CDK1/CLSPN/DTL/PLK1/DNA2/GTSE1/SOX4/E2F7/TIMELESS/CDT1/H2AX/CHEK2/AURKA
GO:0030330	DNA damage response, signal transduction by p53 class mediator	18/1119	4.83629e-05	0.00125836	ANKRD1/PMAIP1/MIF/BTG2/E2F1/E2F8/SPRED3/TWIST1/BRCA1/CD44/FOXM1/CCNB1/CDK1/GTSE1/SOX4/E2F7/CHEK2/AURKA
GO:0010001	glial cell differentiation	28/1119	5.00578e-05	0.00129628	TNFRSF21/MDK/IL6/ITGB4/NKX6-1/SERPINE2/VIM/EGR2/TLR4/ZNF365/S100A9/CDK1/TAL1/F2/TPPP/ASPA/BNIP3/SOX11/SOX4/LDLR/ZNF488/EMX1/GAP43/FGF5/BACE2/NKX2-2/WASF3/FGF10
GO:0006857	oligopeptide transport	6/1119	5.14252e-05	0.00131919	SLC7A11/GJA1/SLC26A6/CA2/SLC9A3R1/SLC15A1
GO:0051988	regulation of attachment of spindle microtubules to kinetochore	6/1119	5.14252e-05	0.00131919	SPAG5/RACGAP1/ECT2/CCNB1/RCC2/KNSTRN
GO:0000281	mitotic cytokinesis	14/1119	5.2359e-05	0.00133687	CKAP2/STMN1/CIT/NUSAP1/RACGAP1/ECT2/INCENP/KIF20B/ANLN/CEP55/KIF20A/KIF23/PLK1/ESPL1
GO:1901989	positive regulation of cell cycle phase transition	18/1119	5.49714e-05	0.00139704	EZH2/CDC25A/ADAMTS1/CCND2/FAM83D/DLGAP5/TERT/ATAD5/MTBP/CCNB1/CDC6/CDK1/DTL/RCC2/CYP1A1/CDT1/ESPL1/FGF10
GO:0048706	embryonic skeletal system development	19/1119	5.69039e-05	0.00143946	GSC/TGFBR2/WNT11/MMP14/COL1A1/HOXB2/MDFI/TWIST1/HOXA5/SHOX2/SATB2/SIX4/SOX11/FLVCR1/HOXD10/TFAP2A/ALX1/HOXB8/HOXB3
GO:0007369	gastrulation	25/1119	5.79465e-05	0.00145908	GSC/HMGA2/ITGA2/TGFBR2/DUSP1/WNT11/ITGB4/KLF4/MMP14/PHLDB2/COL5A1/DKK1/GJA1/MMP9/WNT3A/FOXF1/LAMB3/MYADM/COL7A1/TAL1/BMPR2/WNT8B/MIXL1/TBX20/GATA6
GO:0022407	regulation of cell-cell adhesion	47/1119	5.85045e-05	0.00146637	TNFRSF21/TFRC/TGFBR2/PAK3/MDK/EGR3/HAS2/ICAM1/IL1B/IL6/KLF4/SERPINE2/CCL2/PDCD1LG2/PRKG1/TNFSF4/UBASH3B/WNT3A/ADTRP/ALOX5/CAV1/CD44/ETS1/MYADM/PPM1F/TNFAIP8L2/PODXL/ALOX15/PKHD1/SOX4/SH2B3/PLPP3/FERMT3/HLX/IL1A/LAPTM5/NFKBIZ/TNFRSF13C/FOXA1/DLG5/HSPD1/CD83/HLA-E/HLA-DRA/PIK3R1/IL2RA/FUT9
GO:0034329	cell junction assembly	46/1119	5.99616e-05	0.00149603	PTPRD/LIMCH1/EFNB2/ITGA2/WNT11/DST/BDNF/IL1B/ITGB4/MMP14/PHLDB2/CLDN4/CLSTN2/GJA1/GJB6/PTPRO/SLITRK3/SNCA/VMP1/WNT3A/ECT2/CAV1/CLDN14/GREM1/HEG1/LAMB3/PEAK1/PPM1F/RHOD/WNT7A/ADGRL2/SIX4/RCC2/EPHB1/SORBS1/DLC1/ROBO2/LINGO2/MARVELD3/GAP43/DLG5/POU4F1/ADGRL3/CDH7/LGI2/EPB41L3
GO:0048732	gland development	45/1119	6.13154e-05	0.00151987	TBX3/EZH2/TGFB2/ITGA2/SALL1/TGFBR2/WNT11/HOXA13/MDK/E2F8/IL6/PRKDC/SERPINE2/TYMS/WNT3A/LHX3/CAV1/CPS1/DKK3/ETS1/FOXF1/HOXA5/SERPINB5/TGFBR3/ASNS/CCNB2/KDM5B/SIX4/IQGAP3/CAD/SIX3/SLC9A3R1/CYP1A1/HOXD13/E2F7/HLX/TNFAIP3/PRLR/TNC/FOXA1/AURKA/NEURL1/HOXB3/GATA6/FGF10
GO:0050818	regulation of coagulation	14/1119	6.1703e-05	0.00151987	EDN1/SERPINE2/F12/PLAT/PLAU/PRKG1/UBASH3B/ADTRP/CAV1/FAP/F2/THBD/SH2B3/PDGFB
GO:0045132	meiotic chromosome segregation	16/1119	6.17517e-05	0.00151987	CCNE1/SGO2/TOP2A/MAJIN/NDC1/BUB1/NUF2/PLK1/PTTG1/SGO1/TTK/P3H4/ESPL1/TRIP13/CCNE2/SYCP2
GO:0045931	positive regulation of mitotic cell cycle	19/1119	6.41169e-05	0.00157101	CDC25A/ADAMTS1/CCND2/DLGAP5/EIF4EBP1/TERT/MTBP/ASNS/CCNB1/CDC6/CDK1/DTL/RCC2/TAL1/CYP1A1/CDT1/ESPL1/FOXA1/FGF10
GO:0003171	atrioventricular valve development	8/1119	6.52744e-05	0.00157814	TGFB2/TGFBR2/CCN1/TWIST1/SOX4/BMPR2/HEY2/TBX20
GO:0021846	cell proliferation in forebrain	8/1119	6.52744e-05	0.00157814	WNT3A/WNT7A/DIXDC1/SIX3/IGF2BP1/KIF1A/KIF14/LHX5
GO:0062009	secondary palate development	8/1119	6.52744e-05	0.00157814	TGFB2/TGFBR2/WNT11/ITGB8/WNT3A/TGFBR3/WNT7A/SOX11
GO:1901342	regulation of vasculature development	39/1119	6.60453e-05	0.00158974	TGFB2/HMGA2/TGFBR2/FGF2/MDK/PDCD6/ADAMTS1/IL1B/IL6/ITGB8/KLF4/ADAM12/ADGRB2/ITGAX/PGF/TWIST1/BRCA1/TERT/ALOX5/CCBE1/ECM1/ETS1/GREM1/HOXA5/PTPRM/CCN6/VASH1/THBS2/KLF2/NPR1/AKT3/IL1A/TNFAIP3/E2F2/EMP2/RRAS/GAB1/PPP1R16B/GATA6
GO:0048333	mesodermal cell differentiation	9/1119	7.13641e-05	0.00171023	HMGA2/ITGA2/ITGB4/KLF4/DKK1/GJA1/WNT3A/FOXF1/TAL1
GO:0031214	biomineral tissue development	23/1119	7.2091e-05	0.00172011	WNT11/SGMS2/KLF10/CCN1/COL1A1/MGP/PHEX/PKDCC/RFLNB/TWIST1/ISG15/ALOX5/ECM1/GREM1/PTHLH/COL1A2/ODAPH/ALOX15/P2RX7/TFAP2A/BMPR2/HEY2/FBN2
GO:0010717	regulation of epithelial to mesenchymal transition	17/1119	7.66153e-05	0.00181223	EZH2/TGFB2/TGFBR2/DAB2/MDK/IL1B/IL6/PHLDB2/COL1A1/LOXL2/SPRED3/TWIST1/GREM1/BAMBI/WWTR1/ALX1/FOXA1
GO:0060419	heart growth	17/1119	7.66153e-05	0.00181223	TGFB2/G6PD/TGFBR2/BASP1/FGF2/EDN1/GJA1/HEG1/TGFBR3/CCNB1/AKAP13/HEY2/NDRG4/DUSP9/TBX20/KCNK2/GATA6
GO:0044786	cell cycle DNA replication	13/1119	8.13131e-05	0.00190321	GMNN/MCM4/MCM6/E2F8/MCM7/POLE2/RAD51/DNA2/FEN1/E2F7/CDT1/CHEK2/DBF4
GO:0060411	cardiac septum morphogenesis	13/1119	8.13131e-05	0.00190321	TBX3/TGFB2/TGFBR2/WNT11/CCN1/TGFBR3/ROBO2/SOX11/SOX4/BMPR2/HEY2/TBX20/GATA6
GO:2001251	negative regulation of chromosome organization	16/1119	8.15065e-05	0.00190321	CENPF/DUSP1/GEN1/NDC80/TOP2A/ZWINT/BUB1/CCNB1/MAD2L1/PLK1/PTTG1/TTK/CDT1/SPDL1/ESPL1/TRIP13
GO:0010631	epithelial cell migration	40/1119	8.43001e-05	0.00196007	EFNB2/TGFB2/ITGA2/TGFBR2/FGF2/MAP3K3/PDCD6/EDN1/EGR3/HAS2/KLF4/LOXL2/LPXN/MMP9/GPI/ADTRP/CCBE1/ETS1/FAP/GREM1/HBEGF/KANK2/PPM1F/WNT7A/ZEB2/ANLN/PTPRM/PFN2/MCC/CLEC14A/RAB25/VASH1/AKT3/PLPP3/MARVELD3/EMP2/RRAS/BMPR2/PDGFB/FGF10
GO:0003007	heart morphogenesis	30/1119	8.52414e-05	0.00197356	TBX3/ANKRD1/TGFB2/TNNI3/DSP/TGFBR2/WNT11/FHL2/ADAMTS1/HAS2/CCN1/COL5A1/DKK1/TWIST1/WNT3A/FOXF1/HEG1/SHOX2/TGFBR3/DLC1/ROBO2/SOX11/SOX4/STIL/BMPR2/HEY2/POU4F1/NDRG4/TBX20/GATA6
GO:0006270	DNA replication initiation	10/1119	8.57015e-05	0.00197584	CCNE1/MCM4/MCM6/ORC1/MCM7/POLE2/CDC6/ORC6/CDT1/CCNE2
GO:0110148	biomineralization	23/1119	8.75334e-05	0.00200959	WNT11/SGMS2/KLF10/CCN1/COL1A1/MGP/PHEX/PKDCC/RFLNB/TWIST1/ISG15/ALOX5/ECM1/GREM1/PTHLH/COL1A2/ODAPH/ALOX15/P2RX7/TFAP2A/BMPR2/HEY2/FBN2
GO:0007599	hemostasis	39/1119	9.0498e-05	0.00206896	ITGA2/SLC7A11/EDN1/FCER1G/IL6/SERPINE2/TFPI2/COL1A1/DOCK11/F12/H3C7/PLAT/PLAU/PRKG1/TLR4/UBASH3B/WNT3A/H3C1/GPI/ADTRP/CAV1/F5/FAP/HPS5/COL1A2/GNAQ/F2/THBD/SH2B3/FERMT3/P2RX7/F2RL3/PDGFB/EHD2/PIK3R1/SAA1/PLA2G4A/GATA6/MAFF
GO:0018105	peptidyl-serine phosphorylation	36/1119	9.10156e-05	0.00207212	TFRC/HMGA2/DDIT4/RASSF2/MIF/TGFBR2/PLCL1/BDNF/IL6/PRKDC/DCLK1/DKK1/SLC1A1/SNCA/WNT3A/CDK5R1/CAV1/CD44/LATS2/PPM1F/TRIM6/CCNB1/CDK1/CLSPN/PLK1/TTK/PFN2/SGK1/AKT3/CHEK2/PRKAA2/AURKA/PDGFB/CALCR/SBK1/CAMK2A
GO:0046620	regulation of organ growth	17/1119	9.88492e-05	0.00223513	WWC2/G6PD/TGFBR2/BASP1/FGF2/EDN1/GJA1/LATS2/TGFBR3/CCNB1/FLVCR1/HLX/HEY2/DUSP9/TBX20/KCNK2/GATA6
GO:0007422	peripheral nervous system development	14/1119	9.89938e-05	0.00223513	BDNF/EGR3/ITGB4/ADGRB2/EGR2/ETV1/PMP22/CDK1/HOXD10/GDNF/ISL2/POU4F1/SLC5A3/NFASC
GO:0090132	epithelium migration	40/1119	0.000101163	0.0022747	EFNB2/TGFB2/ITGA2/TGFBR2/FGF2/MAP3K3/PDCD6/EDN1/EGR3/HAS2/KLF4/LOXL2/LPXN/MMP9/GPI/ADTRP/CCBE1/ETS1/FAP/GREM1/HBEGF/KANK2/PPM1F/WNT7A/ZEB2/ANLN/PTPRM/PFN2/MCC/CLEC14A/RAB25/VASH1/AKT3/PLPP3/MARVELD3/EMP2/RRAS/BMPR2/PDGFB/FGF10
GO:0051785	positive regulation of nuclear division	12/1119	0.0001055	0.00236251	HOXA13/NUSAP1/EDN1/IL1B/DLGAP5/RAD51AP1/IL1A/CDT1/TGFA/ESPL1/AURKA/PDGFB
GO:0051153	regulation of striated muscle cell differentiation	16/1119	0.000106595	0.0023773	EZH2/EFNB2/G6PD/BDNF/EDN1/MMP14/RBM24/DKK1/WNT3A/GREM1/SHOX2/LMOD3/BHLHA15/CEACAM5/CYP26B1/MYLK3
GO:0070192	chromosome organization involved in meiotic cell cycle	13/1119	0.000113361	0.0025179	CCNE1/SGO2/MAJIN/INCENP/NDC1/BUB1/SGO1/P3H4/RAD51/NCAPD2/TRIP13/CCNE2/SYCP2
GO:0050808	synapse organization	44/1119	0.000117061	0.00258956	PTPRD/EFNB2/ARHGAP44/PAK3/SLC7A11/BDNF/L1CAM/C1QC/CLSTN2/DKK1/PDZRN3/SLITRK3/SNCA/TUBA1A/WNT3A/ZNF365/CDK5R1/WNT7A/ADGRL2/APBB2/SIX4/UTRN/EPHB1/ARHGAP39/ROBO2/SRCIN1/DBN1/CHRNB1/DLGAP3/PTPRT/KIF1A/LINGO2/TNC/GAP43/GDNF/DLG5/POU4F1/ADGRL3/NEURL1/PPFIBP1/INA/LGI2/NFASC/WASF3
GO:0061097	regulation of protein tyrosine kinase activity	16/1119	0.000121499	0.00266449	PTPN1/GPRC5A/NCAPG2/BDNF/WNT3A/CAV1/GREM1/HBEGF/TAL1/CASS4/NEDD9/SRCIN1/PTK6/TGFA/PDGFB/NEURL1
GO:0070167	regulation of biomineral tissue development	16/1119	0.000121499	0.00266449	SGMS2/CCN1/MGP/PKDCC/RFLNB/TWIST1/ISG15/ALOX5/ECM1/GREM1/ODAPH/P2RX7/TFAP2A/BMPR2/HEY2/FBN2
GO:0033673	negative regulation of kinase activity	32/1119	0.000121911	0.00266449	CDKN2B/PTPN1/GPRC5A/DUSP1/CIT/IL1B/CAMK2N1/PTPRO/SNCA/SOCS3/SPRED3/UBASH3B/UCHL1/CAV1/HEG1/KAT2B/LATS2/PKIB/PPM1F/PLK1/CDKN2A/GNAQ/SRCIN1/WWTR1/PTK6/SPRY4/INKA2/SH2B3/PTPRT/TNFAIP3/DUSP9/TRIB3
GO:0055123	digestive system development	20/1119	0.000123656	0.00269186	TGFB2/SALL1/TGFBR2/WNT11/TYMS/PKDCC/CPS1/FOXF1/HOXA5/SHOX2/CCNB1/PTK6/CYP1A1/SOX11/HOXD13/HLX/MIXL1/NKX2-2/GATA6/FGF10
GO:0006302	double-strand break repair	32/1119	0.000130761	0.00283524	HMGA2/POLQ/GEN1/MCM4/MCM6/FIGNL1/PRKDC/RADX/TWIST1/ZNF365/BRCA1/CHEK1/MCM7/RAD51AP1/RAD54B/FOXM1/MCM8/RAD51/XRCC2/GINS4/DNA2/ESCO2/BARD1/FEN1/TIMELESS/GINS2/H2AX/TONSL/RAD54L/CHEK2/TRIP13/OTUB2
GO:0033002	muscle cell proliferation	28/1119	0.000133291	0.00286576	IGFBP3/TGFB2/ITGA2/TGFBR2/FGF2/ADAMTS1/EDN1/IL6/KLF4/PRKDC/CCN4/GJA1/MMP9/PRKG1/TERT/HBEGF/P2RY6/TGFBR3/CCNB1/EPHB1/NPR1/TNFAIP3/HEY2/NDRG4/PDGFB/TBX20/KCNK2/GATA6
GO:0030500	regulation of bone mineralization	14/1119	0.000133567	0.00286576	SGMS2/CCN1/MGP/PKDCC/RFLNB/TWIST1/ISG15/ALOX5/ECM1/GREM1/P2RX7/TFAP2A/BMPR2/FBN2
GO:0060413	atrial septum morphogenesis	6/1119	0.000135316	0.00286576	TGFB2/CCN1/SOX4/BMPR2/HEY2/TBX20
GO:0090231	regulation of spindle checkpoint	6/1119	0.000135316	0.00286576	DUSP1/GEN1/NDC80/CCNB1/MAD2L1/CDT1
GO:0090266	regulation of mitotic cell cycle spindle assembly checkpoint	6/1119	0.000135316	0.00286576	DUSP1/GEN1/NDC80/CCNB1/MAD2L1/CDT1
GO:1903504	regulation of mitotic spindle checkpoint	6/1119	0.000135316	0.00286576	DUSP1/GEN1/NDC80/CCNB1/MAD2L1/CDT1
GO:0015718	monocarboxylic acid transport	24/1119	0.000141168	0.0029667	ATP1A2/SLC16A9/SLC7A11/EDN1/IL1B/GJA1/PLA2G5/SLC16A3/SLC1A1/SLC1A7/STX1A/SLC26A6/ABCG2/PTGES/SLC16A6/SLCO1B3/SLC6A8/SLC9A3R1/SLC16A7/KMO/MAP2K6/SLC16A1/SLC5A12/PLA2G4A
GO:0021953	central nervous system neuron differentiation	24/1119	0.000141168	0.0029667	RORA/SALL1/BTG2/NKX6-1/DCLK1/MDGA2/WNT3A/LHX3/WNT7A/SATB2/EPHB1/TAL1/ROBO2/SOX4/HOXD10/EMX1/TSKU/RAC3/LHX5/ISL2/POU4F1/PLXNA3/NKX2-2/TBX20
GO:0032060	bleb assembly	5/1119	0.000142777	0.00297762	EMP1/PMP22/ANLN/P2RX7/EMP2
GO:0045647	negative regulation of erythrocyte differentiation	5/1119	0.000142777	0.00297762	NCAPG2/HOXA5/TAL1/KLF13/ZFP36
GO:0060021	roof of mouth development	15/1119	0.000147982	0.00307442	TBX3/TGFB2/TGFBR2/WNT11/ITGB8/PKDCC/TWIST1/WNT3A/TGFBR3/WNT7A/SATB2/SOX11/INSIG1/SGPL1/TFAP2A
GO:0007596	blood coagulation	38/1119	0.000149281	0.00308966	ITGA2/SLC7A11/EDN1/FCER1G/IL6/SERPINE2/TFPI2/COL1A1/DOCK11/F12/H3C7/PLAT/PLAU/PRKG1/TLR4/UBASH3B/WNT3A/H3C1/ADTRP/CAV1/F5/FAP/HPS5/COL1A2/GNAQ/F2/THBD/SH2B3/FERMT3/P2RX7/F2RL3/PDGFB/EHD2/PIK3R1/SAA1/PLA2G4A/GATA6/MAFF
GO:0000083	regulation of transcription involved in G1/S transition of mitotic cell cycle	9/1119	0.000152929	0.00314137	CCNE1/E2F1/ORC1/RRM2/TYMS/CCNA1/CDC6/E2F7/CDT1
GO:0003230	cardiac atrium development	9/1119	0.000152929	0.00314137	TGFB2/WNT11/CCN1/HEG1/SHOX2/SOX4/BMPR2/HEY2/TBX20
GO:0110149	regulation of biomineralization	16/1119	0.000156846	0.00320976	SGMS2/CCN1/MGP/PKDCC/RFLNB/TWIST1/ISG15/ALOX5/ECM1/GREM1/ODAPH/P2RX7/TFAP2A/BMPR2/HEY2/FBN2
GO:0000132	establishment of mitotic spindle orientation	8/1119	0.000159953	0.00326082	NDC80/GJA1/MAD2L1/PLK1/SAPCD2/PKHD1/SPDL1/FGF10
GO:0019674	NAD metabolic process	11/1119	0.000161728	0.00326082	LDHA/ALDOA/GAPDH/TPI1/NT5E/ENO1/PGM2L1/GPI/KMO/QPRT/ENO3
GO:0032964	collagen biosynthetic process	11/1119	0.000161728	0.00326082	CCN2/ITGA2/IL6/VIM/COL1A1/COL5A1/SERPINH1/CBX8/SERPINB7/P3H4/F2
GO:2000677	regulation of transcription regulatory region DNA binding	11/1119	0.000161728	0.00326082	KLF4/ENHO/TWIST1/WNT3A/MSX2/TRIM6/SOX11/NEUROD1/HEY2/POU4F1/H1-0
GO:0045143	homologous chromosome segregation	12/1119	0.000177089	0.00355742	CCNE1/SGO2/MAJIN/NDC1/PLK1/PTTG1/SGO1/P3H4/ESPL1/TRIP13/CCNE2/SYCP2
GO:2000278	regulation of DNA biosynthetic process	17/1119	0.000180838	0.0036194	ANKRD1/DUSP1/PAK3/FGF2/CCT3/DSCC1/KLF4/GJA1/CCT6A/DKC1/GREM1/PKIB/CERS1/CCT5/BMPR2/PDGFB/KCNK2
GO:0033044	regulation of chromosome organization	32/1119	0.000184264	0.00367453	CENPF/DNMT3B/DUSP1/GEN1/CCT3/NDC80/TOP2A/IL1B/DLGAP5/BRCA1/CCT6A/DKC1/ZWINT/CENPE/PKIB/BUB1/CCNB1/CDC6/MAD2L1/PLK1/PTTG1/TTK/TAL1/HECW2/CCT5/FEN1/CDT1/SPDL1/ESPL1/TACC3/TRIP13/H1-5
GO:0010639	negative regulation of organelle organization	38/1119	0.000189482	0.00376484	TFRC/CENPF/STMN1/DUSP1/GEN1/NDC80/TOP2A/PHLDB2/TBC1D4/SNCA/BRCA1/CHEK1/FBXO43/ZWINT/KAT2B/MTBP/MYADM/BUB1/CCNB1/MAD2L1/PLK1/PTTG1/TPX2/TTK/LMOD3/PFN2/DLC1/CGNL1/MID1IP1/BNIP3/CCNF/CDT1/PPIF/SPDL1/ESPL1/TRIP13/PIK3R1/FKBP4
GO:0044706	multi-multicellular organism process	26/1119	0.000192595	0.00381281	ACSL4/ITGA2/TGFBR2/EDN1/IL1B/ITGB4/SERPINE2/CLDN4/GJA1/MMP7/MMP9/VMP1/ETS1/PSG1/SLC2A1/PSG6/PTHLH/CAD/THBD/CYP1A1/PRLR/EMP2/PSG4/BMPR2/JUNB/MAFF
GO:2000772	regulation of cellular senescence	11/1119	0.000194251	0.00383173	HMGA2/HMGA1/MAP3K3/PRKDC/TWIST1/TERT/CDKN2A/SLC30A10/VASH1/AKT3/BCL2L12
GO:1901654	response to ketone	25/1119	0.000196688	0.00383852	DNMT3B/TGFB2/DDIT4/DUSP1/CBX3/CA9/EDN1/ICAM1/KLF4/TYMS/CLDN4/FIBIN/TNFSF4/CAV1/CPS1/KLF9/TGFBR3/CAD/SGK1/KLF2/HOXD13/PSPH/TNC/PRKAA2/NKX2-2
GO:0003283	atrial septum development	7/1119	0.000196703	0.00383852	TGFB2/WNT11/CCN1/SOX4/BMPR2/HEY2/TBX20
GO:0060343	trabecula formation	7/1119	0.000196703	0.00383852	FHL2/ADAMTS1/COL1A1/GREM1/TGFBR3/HEY2/FBN2
GO:0051101	regulation of DNA binding	18/1119	0.000200514	0.00387972	HMGA2/ITGA2/E2F1/KLF4/ENHO/MDFI/MMP9/TWIST1/WNT3A/MSX2/TRIM6/HJURP/SOX11/NEUROD1/CDT1/HEY2/POU4F1/H1-0
GO:0110020	regulation of actomyosin structure organization	16/1119	0.000200828	0.00387972	LIMCH1/CCN2/STMN1/WNT11/EDN1/PHLDB2/ECT2/GPR65/LIMK1/PPM1F/AKAP13/PFN2/DLC1/CGNL1/PIK3R1/MYLK3
GO:0050817	coagulation	38/1119	0.000200944	0.00387972	ITGA2/SLC7A11/EDN1/FCER1G/IL6/SERPINE2/TFPI2/COL1A1/DOCK11/F12/H3C7/PLAT/PLAU/PRKG1/TLR4/UBASH3B/WNT3A/H3C1/ADTRP/CAV1/F5/FAP/HPS5/COL1A2/GNAQ/F2/THBD/SH2B3/FERMT3/P2RX7/F2RL3/PDGFB/EHD2/PIK3R1/SAA1/PLA2G4A/GATA6/MAFF
GO:0034446	substrate adhesion-dependent cell spreading	17/1119	0.000202969	0.00390502	MDK/HAS2/LPXN/LAMB3/MYADM/PEAK1/POSTN/RCC2/P4HB/CASS4/NEDD9/SRCIN1/SPRY4/FERMT3/KIF14/RAC3/PIK3R1
GO:0090398	cellular senescence	14/1119	0.000204858	0.00392752	TBX3/CDKN2B/HMGA2/HMGA1/MAP3K3/PRKDC/TWIST1/TERT/CDKN2A/SLC30A10/VASH1/AKT3/H2AX/BCL2L12
GO:0006268	DNA unwinding involved in DNA replication	6/1119	0.000205661	0.00392913	HMGA1/MCM4/MCM6/MCM7/TWNK/RAD51
GO:0072413	signal transduction involved in mitotic cell cycle checkpoint	12/1119	0.000208713	0.00393509	BTG2/E2F1/E2F8/PRKDC/CCNB1/CDK1/ZWILCH/GTSE1/SOX4/E2F7/CHEK2/AURKA
GO:0072331	signal transduction by p53 class mediator	31/1119	0.000208793	0.00393509	ANKRD1/EXO1/DDIT4/PMAIP1/MIF/BTG2/E2F1/E2F8/SPRED3/TWIST1/BRCA1/CHEK1/CDK5R1/CD44/FOXM1/CCNB1/CDK1/TPX2/DNA2/RRS1/PERP/BARD1/GTSE1/SOX4/E2F7/E2F2/CHEK2/BCL2L12/PRKAA2/POU4F1/AURKA
GO:0002063	chondrocyte development	8/1119	0.000209481	0.00393509	TGFBR2/RFLNB/SERPINH1/ECM1/SHOX2/PTHLH/TSKU/BMPR2
GO:0003209	cardiac atrium morphogenesis	8/1119	0.000209481	0.00393509	TGFB2/CCN1/HEG1/SHOX2/SOX4/BMPR2/HEY2/TBX20
GO:0071902	positive regulation of protein serine/threonine kinase activity	35/1119	0.000209574	0.00393509	EZH2/PTPN1/HMGA2/PAK3/FGF2/CKS1B/PSRC1/CCND2/EDN1/IL1B/GDF15/DKK1/SNCA/TLR4/CDK5R1/FPR1/INCENP/CEMIP/GADD45B/CCNB1/CDC6/CDK1/PBK/AKAP13/MAPK10/IQGAP3/TGFA/MAP2K6/DBF4/MAPK8IP3/PDGFB/DUSP9/CKS2/SAA1/FGF10
GO:0006310	DNA recombination	34/1119	0.000210921	0.00393713	TFRC/EXO1/POLQ/GEN1/MCM4/MCM6/TOP2A/FIGNL1/H1-4/PRKDC/RADX/TNFSF4/ZNF365/BRCA1/CHEK1/MCM7/KPNA2/RAD51AP1/RAD54B/MCM8/RAD51/XRCC2/GINS4/MSH5/FEN1/TIMELESS/GINS2/H2AX/TONSL/RAD54L/TRIP13/H1-0/HSPD1/H1-5
GO:0048332	mesoderm morphogenesis	13/1119	0.000211123	0.00393713	TBX3/HMGA2/ITGA2/WNT11/ITGB4/KLF4/DKK1/GJA1/WNT3A/FOXF1/TAL1/BMPR2/TBX20
GO:2000134	negative regulation of G1/S transition of mitotic cell cycle	18/1119	0.000223395	0.0041518	EZH2/CDKN2B/BTG2/E2F1/E2F8/KLF4/PRKDC/CCL2/KANK2/CCNB1/CDK1/CDKN2A/CTDSPL/GTSE1/SOX4/E2F7/CHEK2/AURKA
GO:0022409	positive regulation of cell-cell adhesion	32/1119	0.000225066	0.00416868	TFRC/TGFBR2/PAK3/MDK/EGR3/HAS2/ICAM1/IL1B/IL6/CCL2/PDCD1LG2/TNFSF4/WNT3A/ALOX5/CAV1/CD44/ETS1/PODXL/ALOX15/SOX4/PLPP3/HLX/IL1A/NFKBIZ/TNFRSF13C/FOXA1/HSPD1/CD83/HLA-E/HLA-DRA/PIK3R1/IL2RA
GO:0001706	endoderm formation	11/1119	0.000232146	0.00427086	HMGA2/DUSP1/MMP14/COL5A1/DKK1/MMP9/LAMB3/COL7A1/MIXL1/TBX20/GATA6
GO:0051653	spindle localization	11/1119	0.000232146	0.00427086	NDC80/NUSAP1/ASPM/GJA1/MAD2L1/PLK1/SAPCD2/PKHD1/SPDL1/ESPL1/FGF10
GO:0042692	muscle cell differentiation	39/1119	0.000233628	0.0042837	RORA/TBX3/EZH2/ANKRD1/CFL2/EFNB2/KRT8/G6PD/QKI/FHL2/BDNF/EDN1/MMP14/RBM24/GDF15/ADAM12/DKK1/MYO18B/WNT3A/CAV2/FOXF1/GREM1/SHOX2/CCNB1/AKAP13/LMOD3/SIX4/MYH11/CHRNB1/BHLHA15/CEACAM5/HEY2/PDGFB/EHD2/MYPN/CYP26B1/GATA6/MYLK3/FGF10
GO:0032306	regulation of prostaglandin secretion	5/1119	0.000248966	0.00453451	EDN1/IL1B/PTGES/MAP2K6/PLA2G4A
GO:0032308	positive regulation of prostaglandin secretion	5/1119	0.000248966	0.00453451	EDN1/IL1B/PTGES/MAP2K6/PLA2G4A
GO:0010927	cellular component assembly involved in morphogenesis	16/1119	0.000255142	0.00463155	ANKRD1/CFL2/KRT8/EDN1/ITGB4/KNL1/PHLDB2/PMP22/AKAP13/LMOD3/SIX4/MYH11/TPPP/MYPN/EPB41L3/MYLK3
GO:0003181	atrioventricular valve morphogenesis	7/1119	0.000268361	0.00485537	TGFB2/TGFBR2/CCN1/TWIST1/SOX4/BMPR2/HEY2
GO:0045737	positive regulation of cyclin-dependent protein serine/threonine kinase activity	8/1119	0.000270916	0.00486936	CKS1B/PSRC1/CCND2/CDK5R1/CCNB1/CDC6/PDGFB/CKS2
GO:0110110	positive regulation of animal organ morphogenesis	8/1119	0.000270916	0.00486936	WNT11/EDN1/DKK1/WNT3A/SIX4/ROBO2/GDNF/FGF10
GO:0030199	collagen fibril organization	11/1119	0.000276102	0.00494629	TGFB2/ADAMTS14/COL1A1/COL5A1/LOXL2/SERPINH1/GREM1/COL1A2/P3H4/FKBP10/COL13A1
GO:0045766	positive regulation of angiogenesis	23/1119	0.000281505	0.00500788	HMGA2/TGFBR2/FGF2/MDK/PDCD6/IL1B/ITGB8/KLF4/ADAM12/ITGAX/PGF/TWIST1/BRCA1/TERT/CCBE1/ECM1/ETS1/GREM1/AKT3/IL1A/RRAS/GAB1/GATA6
GO:1904018	positive regulation of vasculature development	23/1119	0.000281505	0.00500788	HMGA2/TGFBR2/FGF2/MDK/PDCD6/IL1B/ITGB8/KLF4/ADAM12/ITGAX/PGF/TWIST1/BRCA1/TERT/CCBE1/ECM1/ETS1/GREM1/AKT3/IL1A/RRAS/GAB1/GATA6
GO:1901992	positive regulation of mitotic cell cycle phase transition	15/1119	0.000282289	0.00500788	CDC25A/ADAMTS1/CCND2/DLGAP5/TERT/MTBP/CCNB1/CDC6/CDK1/DTL/RCC2/CYP1A1/CDT1/ESPL1/FGF10
GO:0000076	DNA replication checkpoint	6/1119	0.000301938	0.00530479	ORC1/CDC6/CLSPN/DNA2/TIMELESS/CDT1
GO:0032305	positive regulation of icosanoid secretion	6/1119	0.000301938	0.00530479	EDN1/IL1B/PTGES/CYP4A11/MAP2K6/PLA2G4A
GO:0051382	kinetochore assembly	6/1119	0.000301938	0.00530479	CENPF/DLGAP5/CENPE/CENPK/CENPW/CENPN
GO:0022604	regulation of cell morphogenesis	34/1119	0.00030622	0.00535761	PTPRD/ALDOA/PAK3/LIMD1/MDK/HAS2/ICAM1/PRKDC/CCL2/CLDN4/ARHGAP18/CD44/FGD4/MYADM/RHOD/POSTN/RCC2/P4HB/CASS4/DLC1/NEDD9/SLC9A3R1/F2/BAMBI/SPRY4/DBN1/STRIP2/RAC3/COCH/PALM2AKAP2/PLXNA3/RNF157/EPB41L3/WASF3
GO:0003018	vascular process in circulatory system	29/1119	0.000306906	0.00535761	TFRC/SLC2A3/ATP1A2/EDN1/ICAM1/GJA1/PRKG1/SLC1A1/SLC7A5/ABCG2/CAV1/CPS1/SLC2A1/SLC7A2/AKAP12/SLC9A3R1/SLC29A4/KLF2/NPR1/SLC16A7/SLC28A2/BMPR2/LEPR/SLC6A17/SLC5A3/SLC16A1/GCLC/SMTNL2/MYLK3
GO:0055017	cardiac muscle tissue growth	15/1119	0.000319102	0.00555278	TGFB2/G6PD/TGFBR2/FGF2/EDN1/GJA1/HEG1/TGFBR3/CCNB1/AKAP13/HEY2/NDRG4/TBX20/KCNK2/GATA6
GO:0035914	skeletal muscle cell differentiation	12/1119	0.00033393	0.00579236	ANKRD1/BTG2/UQCC2/RBM24/EGR2/WNT3A/EGR1/SIX4/EPHB1/SOX11/CYP26B1/MAFF
GO:0007498	mesoderm development	18/1119	0.000339247	0.00585941	TBX3/HMGA2/ITGA2/WNT11/OVOL1/ITGB4/KLF4/DKK1/GJA1/WNT3A/FOXF1/MEST/TAL1/BMPR2/POU4F1/AMH/MIXL1/TBX20
GO:0048638	regulation of developmental growth	35/1119	0.00033994	0.00585941	WWC2/G6PD/TGFBR2/BASP1/FGF2/BDNF/EDN1/L1CAM/NKX6-1/PRKDC/GDF15/CRABP2/GJA1/SEMA3D/WNT3A/CDK5R1/LATS2/LIMK1/TGFBR3/CCNB1/SIX4/TRPV2/DBN1/FLVCR1/HLX/SGPL1/BMPR2/HEY2/SEMA6D/DUSP9/PLXNA3/RNF157/TBX20/KCNK2/GATA6
GO:0048566	embryonic digestive tract development	8/1119	0.000346322	0.00595063	TGFB2/SALL1/PKDCC/FOXF1/SHOX2/SOX11/HLX/FGF10
GO:0097193	intrinsic apoptotic signaling pathway	32/1119	0.000353158	0.00604908	PDK1/PTPN1/DDIT4/PMAIP1/MIF/E2F1/BCL2A1/FIGNL1/PRKDC/ENO1/MMP9/BRCA1/CAV1/CD44/ERO1A/PPM1F/S100A9/CHAC1/P4HB/SLC9A3R1/MELK/BNIP3/PERP/E2F2/HYOU1/PPIF/CHEK2/BCL2L12/POU4F1/PIK3R1/TRIB3/MAGEA3
GO:0014013	regulation of gliogenesis	15/1119	0.000359969	0.00613319	EZH2/E2F1/MDK/IL1B/IL6/NKX6-1/SERPINE2/EGR2/ZNF365/F2/ASPA/SOX11/LDLR/ASCL2/NKX2-2
GO:0002062	chondrocyte differentiation	16/1119	0.000360314	0.00613319	CCN2/HMGA2/TGFBR2/MDK/CCN4/LOXL2/PKDCC/RFLNB/SERPINH1/ECM1/GREM1/SHOX2/WNT7A/PTHLH/TSKU/BMPR2
GO:0018209	peptidyl-serine modification	36/1119	0.000373837	0.00634023	TFRC/HMGA2/DDIT4/RASSF2/MIF/TGFBR2/PLCL1/BDNF/IL6/PRKDC/DCLK1/DKK1/SLC1A1/SNCA/WNT3A/CDK5R1/CAV1/CD44/LATS2/PPM1F/TRIM6/CCNB1/CDK1/CLSPN/PLK1/TTK/PFN2/SGK1/AKT3/CHEK2/PRKAA2/AURKA/PDGFB/CALCR/SBK1/CAMK2A
GO:1902807	negative regulation of cell cycle G1/S phase transition	18/1119	0.000375289	0.00634023	EZH2/CDKN2B/BTG2/E2F1/E2F8/KLF4/PRKDC/CCL2/KANK2/CCNB1/CDK1/CDKN2A/CTDSPL/GTSE1/SOX4/E2F7/CHEK2/AURKA
GO:0046942	carboxylic acid transport	32/1119	0.000375958	0.00634023	ATP1A2/SLC16A9/SLC7A11/EDN1/IL1B/GJA1/PLA2G5/SLC16A3/SLC1A1/SLC1A7/SLC6A15/STX1A/SLC7A5/SLC26A6/ABCG2/PTGES/SFXN1/SLC16A6/SLC7A7/SLCO1B3/SLC7A2/SLC6A8/SLC9A3R1/CYP4A11/SLC16A7/SV2A/KMO/MAP2K6/SLC6A17/SLC16A1/SLC5A12/PLA2G4A
GO:0001890	placenta development	19/1119	0.000390212	0.00656037	KRT8/E2F8/ITGB8/CCN1/GJA1/MDFI/PHLDA2/SOCS3/LHX3/MME/ST14/VASH1/CCNF/E2F7/ASCL2/BMPR2/HEY2/PDGFB/JUNB
GO:0009612	response to mechanical stimulus	25/1119	0.000398265	0.00667521	ANKRD1/ITGA2/ATP1A2/TGFBR2/BTG2/WNT11/MDK/EDN1/IL1B/MMP14/SERPINE2/COL1A1/GJA1/MMP7/TLR4/CHEK1/ETS1/SLC2A1/ASNS/CCNB1/POSTN/BNIP3/PSPH/TNC/KCNK2
GO:0048872	homeostasis of number of cells	29/1119	0.000402498	0.00672553	EZH2/G6PD/PMAIP1/RASSF2/NCAPG2/SLC7A11/IL6/PRKDC/ARMCX1/DOCK11/ISG15/ETS1/HOXA5/TGFBR3/CCNB2/TAL1/EMCN/KLF2/SOX4/SH2B3/FLVCR1/AKT3/TNFAIP3/EMX1/RAC3/KLF13/TRIM10/IL2RA/ZFP36
GO:0000727	double-strand break repair via break-induced replication	5/1119	0.000405974	0.00674238	MCM4/MCM6/MCM7/GINS4/GINS2
GO:0035672	oligopeptide transmembrane transport	5/1119	0.000405974	0.00674238	SLC7A11/GJA1/SLC26A6/CA2/SLC15A1
GO:1901605	alpha-amino acid metabolic process	24/1119	0.000412395	0.00682826	SLC7A11/PLOD2/GAD1/ODC1/CPS1/PSAT1/SLC7A7/ASNS/GFPT1/IYD/PYCR1/CAD/CBS/ASPA/PSPH/AGMAT/HAL/KYNU/FTCD/KMO/MAT1A/DAO/GCLC/SHMT2
GO:0016053	organic acid biosynthetic process	36/1119	0.000418757	0.00691265	QKI/MIF/EDN1/IL1B/PLOD2/ALOX5AP/GAD1/PLA2G5/BRCA1/ALOX5/CPS1/PSAT1/PTGES/ASNS/LPGAT1/LPL/PYCR1/CAD/CBS/ASPA/MID1IP1/CYP1A1/ALOX15/CYP4A11/PSPH/INSIG1/KYNU/NAT8L/KMO/PRKAA2/SCD5/FADS6/TRIB3/ASAH2/SHMT2/PLA2G4A
GO:0009064	glutamine family amino acid metabolic process	13/1119	0.000427823	0.00700079	SLC7A11/GAD1/CPS1/SLC7A7/ASNS/GFPT1/PYCR1/CAD/AGMAT/HAL/FTCD/DAO/GCLC
GO:0045778	positive regulation of ossification	10/1119	0.000429202	0.00700079	TGFB2/CCN1/PKDCC/ISG15/ALOX5/SOX11/P2RX7/TFAP2A/BMPR2/FBN2
GO:0051293	establishment of spindle localization	10/1119	0.000429202	0.00700079	NDC80/NUSAP1/GJA1/MAD2L1/PLK1/SAPCD2/PKHD1/SPDL1/ESPL1/FGF10
GO:0050679	positive regulation of epithelial cell proliferation	25/1119	0.000429221	0.00700079	FGF2/MDK/PDCD6/EGR3/HAS2/SCN5A/PGF/TLR4/TWIST1/WNT3A/PTPRN/CAV2/ECM1/WNT7A/KDM5B/IQGAP3/SOX11/PKHD1/AKT3/TNFAIP3/TGFA/BMPR2/PPP1R16B/PDGFB/FGF10
GO:0061035	regulation of cartilage development	12/1119	0.000448736	0.0072973	CCN2/WNT11/MDK/CCN1/CCN4/LOXL2/PKDCC/RFLNB/GREM1/SHOX2/PTHLH/BMPR2
GO:0072431	signal transduction involved in mitotic G1 DNA damage checkpoint	11/1119	0.000452164	0.00730005	BTG2/E2F1/E2F8/PRKDC/CCNB1/CDK1/GTSE1/SOX4/E2F7/CHEK2/AURKA
GO:1902400	intracellular signal transduction involved in G1 DNA damage checkpoint	11/1119	0.000452164	0.00730005	BTG2/E2F1/E2F8/PRKDC/CCNB1/CDK1/GTSE1/SOX4/E2F7/CHEK2/AURKA
GO:0006730	one-carbon metabolic process	9/1119	0.000453184	0.00730005	CA9/MTHFD2/TYMS/CA2/SFXN1/ALDH1L2/FTCD/MAT1A/SHMT2
GO:0015849	organic acid transport	35/1119	0.000454249	0.00730005	ACSL4/ATP1A2/SLC7A11/EDN1/IL1B/SLC22A4/GJA1/PLA2G5/SLC16A3/SLC1A1/SLC1A7/SLC6A15/STX1A/SLC7A5/SLC26A6/ABCG2/PTGES/SFXN1/SLC2A1/SLC7A7/SLCO1B3/SLC7A2/SLC9A3R1/SLC29A4/MID1IP1/CYP4A11/SLC16A7/SV2A/KMO/MAP2K6/PRKAA2/SLC6A17/SLC16A1/SLC5A12/PLA2G4A
GO:0070507	regulation of microtubule cytoskeleton organization	19/1119	0.000470835	0.0075444	STMN1/SPAG5/PSRC1/PHLDB2/SNCA/WNT3A/CDK5R1/KIF18A/DIXDC1/PLK1/TPX2/MAP6/TPPP/MID1IP1/PRKAA2/TACC3/RCC1/FKBP4/SKA1
GO:2000679	positive regulation of transcription regulatory region DNA binding	7/1119	0.000474042	0.00757358	KLF4/TWIST1/WNT3A/TRIM6/NEUROD1/POU4F1/H1-0
GO:0150115	cell-substrate junction organization	16/1119	0.000500887	0.00797719	LIMCH1/ITGA2/DST/ITGB4/MMP14/PHLDB2/RAB8B/GREM1/LAMB3/PEAK1/PPM1F/RHOD/RCC2/SORBS1/DLC1/PIK3R1
GO:0070372	regulation of ERK1 and ERK2 cascade	33/1119	0.000502224	0.00797719	CCN2/PTPN1/MIF/DUSP1/FGF2/FAM83D/ICAM1/IL1B/KLF4/CAMK2N1/CCL2/CCN1/PLA2G5/SPRED3/TLR4/CCL20/CD44/P2RY6/EPHB1/SLC30A10/AKAP12/OPRM1/CCL16/SLC9A3R1/SPRY4/ALOX15/PKHD1/RRAS/NDRG4/PDGFB/CALCR/DUSP9/FGF10
GO:0021515	cell differentiation in spinal cord	10/1119	0.000510964	0.00806909	MDGA2/WNT3A/LHX3/TAL1/SOX4/HOXD10/LHX5/ISL2/NKX2-2/TBX20
GO:0072132	mesenchyme morphogenesis	10/1119	0.000510964	0.00806909	TGFB2/TGFBR2/WNT11/ACTG2/TWIST1/WNT3A/FOXF1/ROBO2/HEY2/TBX20
GO:0061351	neural precursor cell proliferation	19/1119	0.000516295	0.00812978	RORA/SHCBP1/BTG2/MDK/RACGAP1/WNT3A/WNT7A/DIXDC1/EPHB1/TRIM71/SIX3/MELK/DBN1/IGF2BP1/KIF1A/KIF14/EMX1/LHX5/HHIP
GO:0060038	cardiac muscle cell proliferation	11/1119	0.000528517	0.00829833	TGFB2/TGFBR2/FGF2/GJA1/TGFBR3/CCNB1/HEY2/NDRG4/TBX20/KCNK2/GATA6
GO:0006342	chromatin silencing	13/1119	0.000556402	0.00868623	EZH2/HMGA1/H2AC17/H1-4/H2AC20/H2AC11/H2AX/H1-0/ATAD2/H1-5/H2AC8/H2AC21/H2AC12
GO:0060420	regulation of heart growth	13/1119	0.000556402	0.00868623	G6PD/TGFBR2/BASP1/FGF2/EDN1/GJA1/TGFBR3/CCNB1/HEY2/DUSP9/TBX20/KCNK2/GATA6
GO:1901888	regulation of cell junction assembly	24/1119	0.000558814	0.00869903	PTPRD/LIMCH1/BDNF/IL1B/MMP14/PHLDB2/CLSTN2/GJA1/SLITRK3/SNCA/WNT3A/CAV1/GREM1/PEAK1/PPM1F/WNT7A/ADGRL2/SIX4/RCC2/EPHB1/DLC1/ROBO2/LINGO2/DLG5
GO:0007159	leukocyte cell-cell adhesion	38/1119	0.000575365	0.00893123	TNFRSF21/TFRC/TGFBR2/PAK3/MDK/EGR3/HAS2/ICAM1/IL1B/IL6/KLF4/NT5E/CCL2/PDCD1LG2/SELPLG/TNFSF4/ADTRP/ALOX5/CAV1/CD44/ETS1/S100A9/TNFAIP8L2/SOX4/FERMT3/HLX/IL1A/LAPTM5/NFKBIZ/TNFRSF13C/DLG5/HSPD1/CD83/HLA-E/HLA-DRA/PIK3R1/IL2RA/FUT9
GO:0018107	peptidyl-threonine phosphorylation	17/1119	0.000589691	0.00910078	DDIT4/TGFBR2/CIT/PRKDC/SPRED3/CHEK1/CDK5R1/CEMIP/TRIM6/CDK1/PLK1/TTK/CAD/WNK3/HASPIN/SBK1/CAMK2A
GO:0051928	positive regulation of calcium ion transport	17/1119	0.000589691	0.00910078	G6PD/CCL2/SNCA/STAC/CAV1/CEMIP/P2RY6/WFS1/WNK3/F2/TRPV2/P2RX7/F2RL3/PDGFB/CALCR/CAMK2A/JPH2
GO:0001707	mesoderm formation	12/1119	0.000595136	0.00910078	HMGA2/ITGA2/WNT11/ITGB4/KLF4/DKK1/GJA1/WNT3A/FOXF1/TAL1/BMPR2/TBX20
GO:0045685	regulation of glial cell differentiation	12/1119	0.000595136	0.00910078	TNFRSF21/MDK/IL6/NKX6-1/SERPINE2/EGR2/ZNF365/CDK1/F2/ASPA/LDLR/NKX2-2
GO:0021516	dorsal spinal cord development	6/1119	0.000597478	0.00910078	WNT3A/LHX3/TAL1/GDNF/LHX5/HOXB8
GO:0032303	regulation of icosanoid secretion	6/1119	0.000597478	0.00910078	EDN1/IL1B/PTGES/CYP4A11/MAP2K6/PLA2G4A
GO:0008361	regulation of cell size	22/1119	0.000597947	0.00910078	KCNN4/AQP4/BDNF/EDN1/L1CAM/NKX6-1/CRABP2/SEMA3D/WNT3A/CDK5R1/LIMK1/SLC12A7/IQGAP3/SLC9A3R1/WNK3/TRPV2/DBN1/AKT3/P2RX7/BMPR2/SEMA6D/PLXNA3
GO:0033260	nuclear DNA replication	11/1119	0.000615341	0.00928792	GMNN/MCM4/MCM6/MCM7/POLE2/RAD51/DNA2/FEN1/CDT1/CHEK2/DBF4
GO:1902402	signal transduction involved in mitotic DNA damage checkpoint	11/1119	0.000615341	0.00928792	BTG2/E2F1/E2F8/PRKDC/CCNB1/CDK1/GTSE1/SOX4/E2F7/CHEK2/AURKA
GO:1902403	signal transduction involved in mitotic DNA integrity checkpoint	11/1119	0.000615341	0.00928792	BTG2/E2F1/E2F8/PRKDC/CCNB1/CDK1/GTSE1/SOX4/E2F7/CHEK2/AURKA
GO:0060841	venous blood vessel development	5/1119	0.000627567	0.00944635	CCBE1/FOXF1/HEG1/BMPR2/TBX20
GO:0061640	cytoskeleton-dependent cytokinesis	15/1119	0.000638486	0.00958431	CKAP2/STMN1/CIT/NUSAP1/RACGAP1/ECT2/INCENP/KIF20B/ANLN/CEP55/KIF20A/KIF23/PLK1/ESPL1/SEPTIN14
GO:0001708	cell fate specification	14/1119	0.00064462	0.00962351	TBX3/GSC/WNT11/FGF2/HOXA13/DKK1/WNT3A/LHX3/HOXD10/ISL2/FOXA1/POU4F1/NKX2-2/TBX20
GO:0014909	smooth muscle cell migration	14/1119	0.00064462	0.00962351	IGFBP3/ITGA2/MDK/ADAMTS1/HAS2/CCN4/PLAT/PLAU/PRKG1/TERT/POSTN/NDRG4/SEMA6D/PDGFB
GO:0072593	reactive oxygen species metabolic process	31/1119	0.000659367	0.00981684	RORA/CCN2/G6PD/DDIT4/PMAIP1/TGFBR2/EDN1/ICAM1/IL1B/KLF4/PTX3/CCN1/GCHFR/SNCA/TLR4/BRCA1/ALOX5/CAV1/CPS1/FOXM1/NCF2/SLC30A10/CCN6/F2/DUOX1/KLF2/BNIP3/CYP1A1/TFAP2A/SLC5A3/PDGFB
GO:0006338	chromatin remodeling	25/1119	0.000663211	0.00983451	HMGA2/HMGA1/CBX3/CENPU/NPM3/OIP5/HELLS/KNL1/H3C7/ANP32E/CENPL/H3C1/CENPI/CENPO/KAT2B/CENPK/CENPW/HJURP/SATB2/KDM5B/CDKN2A/CENPM/CENPN/FOXA1/MIS18A
GO:0003197	endocardial cushion development	9/1119	0.000664153	0.00983451	TGFB2/TGFBR2/RBM24/TWIST1/FOXF1/ROBO2/BMPR2/HEY2/TBX20
GO:0051294	establishment of spindle orientation	8/1119	0.000680215	0.010018	NDC80/GJA1/MAD2L1/PLK1/SAPCD2/PKHD1/SPDL1/FGF10
GO:1904031	positive regulation of cyclin-dependent protein kinase activity	8/1119	0.000680215	0.010018	CKS1B/PSRC1/CCND2/CDK5R1/CCNB1/CDC6/PDGFB/CKS2
GO:0003208	cardiac ventricle morphogenesis	12/1119	0.000682188	0.0100201	TGFB2/TNNI3/DSP/TGFBR2/FOXF1/HEG1/TGFBR3/SOX11/SOX4/HEY2/POU4F1/TBX20
GO:0009314	response to radiation	44/1119	0.00068904	0.0100936	DNMT3B/HMGA2/CDC25A/ATP1A2/DUSP1/KCNC2/SLC7A11/CARD16/FIGNL1/ICAM1/PRKDC/GPR88/MMP9/BRCA1/CHEK1/ECT2/RAD51AP1/RAD54B/EGR1/MME/MMP1/ASNS/DTL/PBK/GRIN2A/OPRM1/RAD51/CERS1/MAPK10/XRCC2/GNAQ/RGS9BP/THBD/PDE1B/FEN1/CRY2/H2AX/RAD54L/CHEK2/NETO1/TULP1/NDRG4/PIK3R1/PCLAF
GO:0051098	regulation of binding	37/1119	0.00069791	0.0101938	HMGA2/ITGA2/GMNN/STMN1/PLCL1/DAB2/E2F1/BDNF/CARD16/KLF4/CTHRC1/DKK1/ENHO/MDFI/MFNG/MMP9/PHLDA2/TWIST1/UBASH3B/WNT3A/TERT/CAV1/MSX2/TGFBR3/TRIM6/HJURP/PLK1/BAMBI/SOX11/NEUROD1/CDT1/HEY2/POU4F1/H1-0/AURKA/PDGFB/TRIB3
GO:0010634	positive regulation of epithelial cell migration	22/1119	0.000699609	0.0101938	TGFB2/ITGA2/TGFBR2/FGF2/MAP3K3/PDCD6/EDN1/HAS2/MMP9/GPI/CCBE1/ETS1/HBEGF/PPM1F/WNT7A/RAB25/AKT3/PLPP3/RRAS/BMPR2/PDGFB/FGF10
GO:0046850	regulation of bone remodeling	10/1119	0.000713387	0.0103669	TFRC/MDK/IL6/UBASH3B/CA2/GREM1/P2RX7/TNFAIP3/LEPR/SYT7
GO:0001892	embryonic placenta development	13/1119	0.000716201	0.0103802	KRT8/E2F8/CCN1/MDFI/PHLDA2/SOCS3/ST14/VASH1/E2F7/ASCL2/HEY2/PDGFB/JUNB
GO:0046849	bone remodeling	14/1119	0.000723976	0.010443	TFRC/RASSF2/MDK/IL6/CTHRC1/GJA1/UBASH3B/CA2/GREM1/P3H4/P2RX7/TNFAIP3/LEPR/SYT7
GO:1903039	positive regulation of leukocyte cell-cell adhesion	27/1119	0.000724356	0.010443	TFRC/TGFBR2/PAK3/MDK/EGR3/HAS2/ICAM1/IL1B/IL6/CCL2/PDCD1LG2/TNFSF4/ALOX5/CAV1/CD44/ETS1/SOX4/HLX/IL1A/NFKBIZ/TNFRSF13C/HSPD1/CD83/HLA-E/HLA-DRA/PIK3R1/IL2RA
GO:0007162	negative regulation of cell adhesion	32/1119	0.000727333	0.0104583	TNFRSF21/DUSP1/MDK/KLF4/MMP14/PHLDB2/SERPINE2/COL1A1/LPXN/PDCD1LG2/PRKG1/PTPRO/TNFSF4/UBASH3B/ADTRP/MYADM/PPM1F/TNFAIP8L2/PODXL/POSTN/CDKN2A/RCC2/DLC1/SPRY4/SH2B3/HLX/TNC/LAPTM5/DLG5/PIK3R1/PLXNA3/IL2RA
GO:0070371	ERK1 and ERK2 cascade	34/1119	0.000730657	0.0104785	CCN2/PTPN1/MIF/DUSP1/FGF2/FAM83D/ICAM1/IL1B/KLF4/CAMK2N1/CCL2/CCN1/PLA2G5/SPRED3/TLR4/CCL20/CD44/P2RY6/EPHB1/SLC30A10/AKAP12/OPRM1/CCL16/IQGAP3/SLC9A3R1/SPRY4/ALOX15/PKHD1/RRAS/NDRG4/PDGFB/CALCR/DUSP9/FGF10
GO:0006735	NADH regeneration	7/1119	0.000789095	0.01117	ALDOA/GAPDH/TPI1/ENO1/PGM2L1/GPI/ENO3
GO:0007143	female meiotic nuclear division	7/1119	0.000789095	0.01117	TOP2A/CCNB2/PLK1/TTK/TRIP13/AURKA/SYCP2
GO:0060441	epithelial tube branching involved in lung morphogenesis	7/1119	0.000789095	0.01117	FOXF1/HOXA5/TNC/FOXA1/DLG5/HHIP/FGF10
GO:0061621	canonical glycolysis	7/1119	0.000789095	0.01117	ALDOA/GAPDH/TPI1/ENO1/PGM2L1/GPI/ENO3
GO:0061718	glucose catabolic process to pyruvate	7/1119	0.000789095	0.01117	ALDOA/GAPDH/TPI1/ENO1/PGM2L1/GPI/ENO3
GO:0034401	chromatin organization involved in regulation of transcription	20/1119	0.000796169	0.0112144	CDCA4/EZH2/HMGA2/HMGA1/H2AC17/H1-4/HELLS/H3C7/CHEK1/H3C1/H2AC20/CDKN2A/H2AC11/H2AX/H1-0/ATAD2/H1-5/H2AC8/H2AC21/H2AC12
GO:0061383	trabecula morphogenesis	9/1119	0.000796335	0.0112144	TGFB2/FHL2/ADAMTS1/COL1A1/GREM1/HEG1/TGFBR3/HEY2/FBN2
GO:0035330	regulation of hippo signaling	6/1119	0.000810992	0.0113394	WWC2/CIT/LIMD1/MOB3B/SOX11/DLG5
GO:0032465	regulation of cytokinesis	14/1119	0.000811436	0.0113394	CIT/RACGAP1/E2F8/ECT2/INCENP/KIF20B/CDC6/KIF20A/KIF23/PLK1/PRC1/E2F7/KIF14/AURKA
GO:0060349	bone morphogenesis	14/1119	0.000811436	0.0113394	TGFBR2/HAS2/MMP14/COL1A1/SERPINH1/TWIST1/MSX2/SHOX2/INSIG1/TSKU/TFAP2A/BMPR2/COL13A1/CYP26B1
GO:0007565	female pregnancy	22/1119	0.000815923	0.011373	ACSL4/ITGA2/TGFBR2/IL1B/ITGB4/CLDN4/GJA1/MMP7/MMP9/VMP1/ETS1/PSG1/SLC2A1/PSG6/PTHLH/CAD/THBD/PRLR/EMP2/PSG4/BMPR2/JUNB
GO:0051155	positive regulation of striated muscle cell differentiation	10/1119	0.00083699	0.0116369	EFNB2/EDN1/MMP14/RBM24/WNT3A/GREM1/SHOX2/LMOD3/CYP26B1/MYLK3
GO:0022612	gland morphogenesis	16/1119	0.000839637	0.0116441	TBX3/TGFB2/TGFBR2/HOXA13/MDK/IL6/WNT3A/CAV1/SERPINB5/KDM5B/SLC9A3R1/HOXD13/TNFAIP3/TNC/FOXA1/FGF10
GO:0035051	cardiocyte differentiation	19/1119	0.000876994	0.0121241	TBX3/EFNB2/TGFB2/G6PD/FHL2/EDN1/DKK1/MYO18B/TWIST1/WNT3A/GREM1/SHOX2/TGFBR3/CCNB1/AKAP13/MYH11/HEY2/GATA6/MYLK3
GO:0060560	developmental growth involved in morphogenesis	26/1119	0.000880456	0.0121241	SALL1/TGFBR2/WNT11/BDNF/L1CAM/NKX6-1/CRABP2/DCLK1/SEMA3D/WNT3A/CDK5R1/LIMK1/POSTN/KDM5B/SIX4/TRPV2/DBN1/HOXD13/EMX1/TNC/BMPR2/AURKA/SEMA6D/PLXNA3/RNF157/FGF10
GO:0014812	muscle cell migration	15/1119	0.000880908	0.0121241	IGFBP3/ITGA2/MDK/ADAMTS1/HAS2/CCN4/PLAT/PLAU/PRKG1/TERT/POSTN/SIX4/NDRG4/SEMA6D/PDGFB
GO:0014910	regulation of smooth muscle cell migration	13/1119	0.000912958	0.0125337	IGFBP3/ITGA2/MDK/ADAMTS1/HAS2/CCN4/PLAU/PRKG1/TERT/POSTN/NDRG4/SEMA6D/PDGFB
GO:0031936	negative regulation of chromatin silencing	5/1119	0.000928729	0.0126864	HMGA1/H1-4/H1-0/ATAD2/H1-5
GO:0032310	prostaglandin secretion	5/1119	0.000928729	0.0126864	EDN1/IL1B/PTGES/MAP2K6/PLA2G4A
GO:0035987	endodermal cell differentiation	9/1119	0.00094915	0.0129082	HMGA2/MMP14/COL5A1/DKK1/MMP9/LAMB3/COL7A1/MIXL1/GATA6
GO:0031571	mitotic G1 DNA damage checkpoint	11/1119	0.000949883	0.0129082	BTG2/E2F1/E2F8/PRKDC/CCNB1/CDK1/GTSE1/SOX4/E2F7/CHEK2/AURKA
GO:1903409	reactive oxygen species biosynthetic process	17/1119	0.000952124	0.0129082	RORA/EDN1/ICAM1/IL1B/KLF4/PTX3/GCHFR/SNCA/TLR4/ALOX5/CAV1/SLC30A10/CCN6/DUOX1/KLF2/CYP1A1/SLC5A3
GO:0071901	negative regulation of protein serine/threonine kinase activity	19/1119	0.000954411	0.0129082	CDKN2B/PTPN1/DUSP1/CIT/IL1B/SPRED3/UCHL1/CAV1/HEG1/KAT2B/LATS2/PKIB/PLK1/CDKN2A/SPRY4/INKA2/SH2B3/TNFAIP3/DUSP9
GO:0010975	regulation of neuron projection development	42/1119	0.000958237	0.0129279	PTPRD/EZH2/ANKRD1/EFNB2/ARHGAP44/PAK3/MDK/BDNF/KLF4/L1CAM/VIM/CRABP2/ITM2C/PLPPR5/PTPRO/SDC2/SEMA3D/WNT3A/ZNF365/CDK5R1/LIMK1/S100A9/SHOX2/WNT7A/MAP6/NEGR1/ROBO2/SRCIN1/TRPV2/PTK6/SCARF1/DBN1/HECW2/KIF1A/TSKU/BMPR2/NDRG4/SEMA6D/PLXNA3/PACSIN1/FKBP4/FUT9
GO:0052547	regulation of peptidase activity	44/1119	0.000989543	0.0132539	CCN2/CRIM1/PMAIP1/GAPDH/PDCD6/CARD16/KLF4/NLRP2/NLRP7/SERPINA9/SERPINE2/TFPI2/UACA/CCN1/CLDN4/COL6A3/MMP9/SERPINB4/SERPINH1/SLC1A1/SNCA/WNT3A/FOXL2/ASPH/CAV1/CD44/ECM1/PCOLCE2/PI3/PPM1F/S100A9/SERPINB5/SERPINB7/PTTG1/GRIN2A/PI15/COL7A1/DLC1/PERP/LAPTM5/BCL2L12/HSPD1/PRSS22/MAGEA3
GO:0045165	cell fate commitment	28/1119	0.000989679	0.0132539	TBX3/GSC/WNT11/FGF2/HOXA13/IL6/KLF4/PRKDC/DKK1/WNT3A/LHX3/WNT7A/SATB2/TAL1/EPOP/NEUROD1/HOXD10/GAP43/ISL2/FOXA1/HEY2/POU4F1/WNT8B/NKX2-2/TBX20/CYP26B1/GATA6/FGF10
GO:0090092	regulation of transmembrane receptor protein serine/threonine kinase signaling pathway	28/1119	0.000989679	0.0132539	CDKN2B/CRIM1/TGFB2/TGFBR2/DAB2/HOXA13/GDF15/CCN1/DKK1/SPRED3/CAV1/CAV2/DKK3/GREM1/INHBE/LATS2/TGFBR3/TTK/BAMBI/LTBP4/SOX11/CHRDL1/BMPR2/SNX25/FBN2/TBX20/FGF10/TGFBR3L
GO:0061620	glycolytic process through glucose-6-phosphate	7/1119	0.000998809	0.0133435	ALDOA/GAPDH/TPI1/ENO1/PGM2L1/GPI/ENO3
GO:0032886	regulation of microtubule-based process	26/1119	0.00100349	0.0133734	STMN1/GEN1/SPAG5/PSRC1/PHLDB2/SNCA/WNT3A/BRCA1/CDK5R1/KAT2B/KIF18A/DIXDC1/PLK1/TPX2/MAP6/TPPP/MID1IP1/PKHD1/CCNF/PRKAA2/STIL/TACC3/RCC1/AURKA/FKBP4/SKA1
GO:0014855	striated muscle cell proliferation	12/1119	0.00100966	0.0133902	TGFB2/TGFBR2/FGF2/GJA1/TGFBR3/CCNB1/EPHB1/HEY2/NDRG4/TBX20/KCNK2/GATA6
GO:0033627	cell adhesion mediated by integrin	12/1119	0.00100966	0.0133902	TGFB2/ITGA2/ICAM1/ITGB4/ITGB8/LPXN/PLAU/ITGA11/PODXL/PLPP3/FERMT3/RAC3
GO:0030168	platelet activation	20/1119	0.00101584	0.0134396	SLC7A11/FCER1G/IL6/SERPINE2/COL1A1/PRKG1/TLR4/UBASH3B/WNT3A/COL1A2/GNAQ/F2/THBD/SH2B3/FERMT3/F2RL3/PDGFB/PIK3R1/SAA1/PLA2G4A
GO:0035136	forelimb morphogenesis	8/1119	0.00102021	0.0134649	TBX3/HOXA13/CRABP2/TWIST1/SHOX2/WNT7A/HOXD10/TFAP2A
GO:0002065	columnar/cuboidal epithelial cell differentiation	13/1119	0.00102717	0.013524	WNT11/NKX6-1/TYMS/TMEM231/HOXA5/PTK6/SOX11/SOX4/NEUROD1/EMX1/FOXA1/NKX2-2/GATA6
GO:0046394	carboxylic acid biosynthetic process	34/1119	0.00106549	0.0139948	QKI/MIF/EDN1/IL1B/PLOD2/ALOX5AP/GAD1/PLA2G5/BRCA1/ALOX5/PSAT1/PTGES/ASNS/LPGAT1/LPL/PYCR1/CBS/ASPA/MID1IP1/CYP1A1/ALOX15/CYP4A11/PSPH/INSIG1/KYNU/NAT8L/KMO/PRKAA2/SCD5/FADS6/TRIB3/ASAH2/SHMT2/PLA2G4A
GO:0001759	organ induction	6/1119	0.00107886	0.0141364	WNT11/DKK1/WNT3A/ROBO2/GDNF/FGF10
GO:0044783	G1 DNA damage checkpoint	11/1119	0.0010902	0.014183	BTG2/E2F1/E2F8/PRKDC/CCNB1/CDK1/GTSE1/SOX4/E2F7/CHEK2/AURKA
GO:0044819	mitotic G1/S transition checkpoint	11/1119	0.0010902	0.014183	BTG2/E2F1/E2F8/PRKDC/CCNB1/CDK1/GTSE1/SOX4/E2F7/CHEK2/AURKA
GO:1903317	regulation of protein maturation	11/1119	0.0010902	0.014183	CARD16/MMP14/NLRP7/SERPINE2/ENO1/F12/CCBE1/CHAC1/SOX4/BCL2L12/MAGEA3
GO:0045927	positive regulation of growth	28/1119	0.00111785	0.0144623	TGFB2/TGFBR2/BASP1/FGF2/BDNF/EDN1/L1CAM/MMP14/PRKDC/CRABP2/WNT3A/HBEGF/LIMK1/PPM1F/S100A9/TGFBR3/CCNB1/WFS1/F2/TRPV2/DBN1/HLX/BMPR2/HEY2/H1-5/RNF157/TBX20/GATA6
GO:0032147	activation of protein kinase activity	34/1119	0.00112291	0.0144623	PTPN1/TGFB2/GPRC5A/TGFBR2/PAK3/WNT11/ADCY9/FGF2/MAP3K3/IL1B/GDF15/TLR4/CDK5R1/ECT2/FPR1/PILRB/GADD45B/GREM1/CDK1/CLSPN/PBK/TPX2/MAPK10/IQGAP3/PRLR/KIF14/TGFA/EMP2/MAP2K6/MAPK8IP3/PDGFB/DUSP9/SAA1/FGF10
GO:0055007	cardiac muscle cell differentiation	16/1119	0.00112424	0.0144623	TBX3/EFNB2/G6PD/FHL2/EDN1/DKK1/MYO18B/WNT3A/GREM1/SHOX2/CCNB1/AKAP13/MYH11/HEY2/GATA6/MYLK3
GO:0014911	positive regulation of smooth muscle cell migration	9/1119	0.00112491	0.0144623	ITGA2/MDK/ADAMTS1/HAS2/CCN4/TERT/POSTN/SEMA6D/PDGFB
GO:0021545	cranial nerve development	9/1119	0.00112491	0.0144623	SALL1/EGR2/HOXB2/SIX4/TFAP2A/POU4F1/PLXNA3/NKX2-2/HOXB3
GO:0072175	epithelial tube formation	17/1119	0.00114281	0.0146423	TGFB2/FGF2/CTHRC1/SALL4/TWIST1/GREM1/KIF20B/PODXL/SIX4/ST14/DLC1/TRIM71/SOX11/SOX4/GDNF/STIL/FGF10
GO:0003151	outflow tract morphogenesis	12/1119	0.00114427	0.0146423	TBX3/TGFB2/TGFBR2/WNT11/TWIST1/TGFBR3/ROBO2/SOX11/BMPR2/HEY2/TBX20/GATA6
GO:0070997	neuron death	35/1119	0.00119788	0.0152926	TNFRSF21/EFNB2/TGFB2/G6PD/DDIT4/BTG2/PAK3/RETREG1/CIT/SLC7A11/GAPDH/MDK/BDNF/CCL2/DKK1/SLC1A1/SNCA/TLR4/WNT3A/CDK5R1/TERT/EGR1/SIX4/WFS1/EPHB1/SLC30A10/XRCC2/BNIP3/MYBL2/KIF14/GDNF/KMO/TFAP2A/POU4F1/KCNB1
GO:0007160	cell-matrix adhesion	26/1119	0.00121595	0.0154713	LIMCH1/CCN2/ITGA2/ITGB4/L1CAM/MMP14/PHLDB2/PLAU/CD44/GREM1/PEAK1/PPM1F/RHOD/ITGA11/POSTN/UTRN/CDKN2A/RCC2/SORBS1/DLC1/PKHD1/FERMT3/EMP2/RRAS/COL13A1/PIK3R1
GO:0071456	cellular response to hypoxia	24/1119	0.00121754	0.0154713	RORA/ANKRD1/PDK1/PMAIP1/LIMD1/CCNA2/E2F1/CA9/CARD16/EDN1/ICAM1/CPEB1/ENO1/TWIST1/EIF4EBP1/TERT/EGR1/ERO1A/CCNB1/P4HB/BNIP3/HYOU1/KCNK2/GATA6
GO:0060969	negative regulation of gene silencing	8/1119	0.00123488	0.0156456	HMGA1/H1-4/IL6/TERT/LIN28B/H1-0/ATAD2/H1-5
GO:0000910	cytokinesis	21/1119	0.00123698	0.0156456	CKAP2/STMN1/CIT/NUSAP1/RACGAP1/E2F8/ECT2/INCENP/KIF20B/ANLN/CDC6/CEP55/KIF20A/KIF23/PLK1/PRC1/E2F7/KIF14/ESPL1/AURKA/SEPTIN14
GO:1903037	regulation of leukocyte cell-cell adhesion	34/1119	0.0012459	0.0156646	TNFRSF21/TFRC/TGFBR2/PAK3/MDK/EGR3/HAS2/ICAM1/IL1B/IL6/KLF4/CCL2/PDCD1LG2/TNFSF4/ADTRP/ALOX5/CAV1/CD44/ETS1/TNFAIP8L2/SOX4/HLX/IL1A/LAPTM5/NFKBIZ/TNFRSF13C/DLG5/HSPD1/CD83/HLA-E/HLA-DRA/PIK3R1/IL2RA/FUT9
GO:0021522	spinal cord motor neuron differentiation	7/1119	0.00124996	0.0156646	MDGA2/LHX3/SOX4/HOXD10/ISL2/NKX2-2/TBX20
GO:0035115	embryonic forelimb morphogenesis	7/1119	0.00124996	0.0156646	TBX3/HOXA13/CRABP2/TWIST1/SHOX2/WNT7A/TFAP2A
GO:0061615	glycolytic process through fructose-6-phosphate	7/1119	0.00124996	0.0156646	ALDOA/GAPDH/TPI1/ENO1/PGM2L1/GPI/ENO3
GO:0010769	regulation of cell morphogenesis involved in differentiation	14/1119	0.00125572	0.0157009	PTPRD/PAK3/MDK/HAS2/PRKDC/MYADM/POSTN/RCC2/P4HB/CASS4/NEDD9/SPRY4/DBN1/RAC3
GO:0048660	regulation of smooth muscle cell proliferation	20/1119	0.00128556	0.0160372	IGFBP3/ITGA2/TGFBR2/FGF2/ADAMTS1/EDN1/IL6/KLF4/PRKDC/CCN4/GJA1/MMP9/PRKG1/TERT/HBEGF/P2RY6/NPR1/TNFAIP3/NDRG4/PDGFB
GO:0071260	cellular response to mechanical stimulus	12/1119	0.00129342	0.016044	ANKRD1/ITGA2/ATP1A2/WNT11/IL1B/COL1A1/GJA1/MMP7/TLR4/CHEK1/SLC2A1/BNIP3
GO:0021537	telencephalon development	26/1119	0.00129491	0.016044	EZH2/SALL1/ATP1A2/BTG2/SLC7A11/BCL2A1/SCN5A/WNT3A/CDK5R1/WDR62/SLC2A1/DIXDC1/ROBO2/SIX3/NRGN/BNIP3/NEUROD1/IGF2BP1/H2AX/KIF14/EMX1/TSKU/ARL13B/LHX5/TACC3/PLXNA3
GO:0071453	cellular response to oxygen levels	26/1119	0.00129491	0.016044	RORA/ANKRD1/DNMT3B/PDK1/PMAIP1/LIMD1/CCNA2/E2F1/CA9/CARD16/EDN1/ICAM1/CPEB1/ENO1/TWIST1/EIF4EBP1/TERT/CAV1/EGR1/ERO1A/CCNB1/P4HB/BNIP3/HYOU1/KCNK2/GATA6
GO:0043434	response to peptide hormone	42/1119	0.00131363	0.0161732	CCN2/PTPN1/BTG2/ADCY9/CCNA2/EDN1/ICAM1/IL1B/NKX6-1/PRKDC/TBC1D4/GDF15/COL1A1/CPEB1/EGR2/ENHO/GJA1/PHEX/RAB8B/SOCS3/PTPRN/CA2/CAV1/CAV2/CPS1/EGR1/KAT2B/SLC2A1/TGFBR3/CDC6/LPL/SLC30A10/SORBS1/CAD/INSIG1/PRLR/VGF/GAB1/PIK3R1/TRIB3/CAMK2A/ZNF106
GO:0001977	renal system process involved in regulation of blood volume	5/1119	0.00132543	0.0161732	GJA1/PTPRO/CYP4A11/EMP2/PDGFB
GO:0002070	epithelial cell maturation	5/1119	0.00132543	0.0161732	NKX6-1/TYMS/HOXA5/SIX3/FOXA1
GO:0048532	anatomical structure arrangement	5/1119	0.00132543	0.0161732	EGR2/HOXB2/KIF14/TFAP2A/PLXNA3
GO:0051315	attachment of mitotic spindle microtubules to kinetochore	5/1119	0.00132543	0.0161732	NDC80/CENPE/KIF2C/NUF2/CDT1
GO:0035329	hippo signaling	9/1119	0.00132606	0.0161732	WWC2/AMOTL1/CIT/LIMD1/LATS2/MOB3B/WWTR1/SOX11/DLG5
GO:0070316	regulation of G0 to G1 transition	9/1119	0.00132606	0.0161732	EZH2/CCN2/CDKN2B/CBX3/E2F1/RRM2/BRCA1/CHEK1/RAD51
GO:1904019	epithelial cell apoptotic process	16/1119	0.00135617	0.0165036	KRT8/TGFBR2/E2F1/MDK/ICAM1/IL6/CCL2/TERT/WFS1/SIX3/PKHD1/NEUROD1/TNFAIP3/E2F2/BMPR2/ZFP36
GO:0018210	peptidyl-threonine modification	17/1119	0.00136494	0.0165734	DDIT4/TGFBR2/CIT/PRKDC/SPRED3/CHEK1/CDK5R1/CEMIP/TRIM6/CDK1/PLK1/TTK/CAD/WNK3/HASPIN/SBK1/CAMK2A
GO:0007178	transmembrane receptor protein serine/threonine kinase signaling pathway	36/1119	0.00140116	0.0169755	CDKN2B/CRIM1/TGFB2/TGFBR2/DAB2/HOXA13/ITGB8/VIM/GDF15/CCN1/DKK1/LPXN/SPRED3/CAV1/CAV2/DKK3/EGR1/GREM1/INHBE/LATS2/TGFBR3/TTK/COL1A2/BAMBI/LTBP4/WWTR1/SOX11/CHRDL1/BMPR2/SNX25/ZFYVE9/FBN2/AMH/TBX20/FGF10/TGFBR3L
GO:2000648	positive regulation of stem cell proliferation	6/1119	0.00140967	0.0170408	CCNE1/TBX3/HMGA2/GJA1/TERT/SOX11
GO:0071559	response to transforming growth factor beta	28/1119	0.00141796	0.0170792	ANKRD1/CDKN2B/TGFB2/TGFBR2/DAB2/EDN1/ITGB8/GDF15/COL1A1/FNDC4/LPXN/SPRED3/CAV1/CAV2/DKK3/LATS2/MXRA5/TGFBR3/WNT7A/POSTN/COL1A2/BAMBI/LTBP4/SOX11/SNX25/ZFYVE9/FBN2/TGFBR3L
GO:0060389	pathway-restricted SMAD protein phosphorylation	11/1119	0.00142223	0.0170792	TGFB2/TGFBR2/DAB2/GDF15/DKK1/GREM1/INHBE/TGFBR3/TTK/BMPR2/SNX25
GO:2000573	positive regulation of DNA biosynthetic process	11/1119	0.00142223	0.0170792	PAK3/FGF2/CCT3/DSCC1/KLF4/CCT6A/DKC1/GREM1/PKIB/CCT5/PDGFB
GO:1900182	positive regulation of protein localization to nucleus	13/1119	0.00144371	0.0172992	TFRC/CCT3/ECT2/CCT6A/DKC1/TERT/CDK1/PLK1/F2/WWTR1/CCT5/GTSE1/PIK3R1
GO:0044774	mitotic DNA integrity checkpoint	15/1119	0.00145691	0.0174191	HMGA2/BTG2/E2F1/ORC1/E2F8/PRKDC/CCNB1/CDC6/CDK1/CLSPN/GTSE1/SOX4/E2F7/CHEK2/AURKA
GO:0042401	cellular biogenic amine biosynthetic process	8/1119	0.001484	0.0176274	TGFB2/SNCA/ODC1/SRM/SMOX/HDC/AGMAT/DAO
GO:0045214	sarcomere organization	8/1119	0.001484	0.0176274	ANKRD1/CFL2/KRT8/EDN1/AKAP13/SIX4/MYPN/MYLK3
GO:0048286	lung alveolus development	8/1119	0.001484	0.0176274	SLC7A11/PKDCC/FOXF1/HOXA5/FOXA1/BMPR2/GATA6/FGF10
GO:0048659	smooth muscle cell proliferation	20/1119	0.00149749	0.017749	IGFBP3/ITGA2/TGFBR2/FGF2/ADAMTS1/EDN1/IL6/KLF4/PRKDC/CCN4/GJA1/MMP9/PRKG1/TERT/HBEGF/P2RY6/NPR1/TNFAIP3/NDRG4/PDGFB
GO:0006977	DNA damage response, signal transduction by p53 class mediator resulting in cell cycle arrest	10/1119	0.00151973	0.0179736	BTG2/E2F1/E2F8/CCNB1/CDK1/GTSE1/SOX4/E2F7/CHEK2/AURKA
GO:0045023	G0 to G1 transition	9/1119	0.00155519	0.0183137	EZH2/CCN2/CDKN2B/CBX3/E2F1/RRM2/BRCA1/CHEK1/RAD51
GO:0070169	positive regulation of biomineral tissue development	9/1119	0.00155519	0.0183137	CCN1/PKDCC/ISG15/ALOX5/ODAPH/P2RX7/TFAP2A/BMPR2/FBN2
GO:0016358	dendrite development	26/1119	0.00155894	0.0183184	PTPRD/EZH2/ACSL4/ARHGAP44/PAK3/PREX2/DCLK1/PRKG1/SDC2/ZNF365/CDK5R1/WNT7A/MAP6/EPHB1/DCDC2/SRCIN1/SCARF1/DBN1/HECW2/KIF1A/FOXO6/TULP1/DLG5/NEURL1/PACSIN1/CAMK2A
GO:0051054	positive regulation of DNA metabolic process	23/1119	0.0015836	0.0185682	TFRC/PAK3/FGF2/CCT3/DSCC1/IL6/KLF4/PRKDC/TNFSF4/CBX8/BRCA1/CCT6A/DKC1/RAD51AP1/FOXM1/GREM1/PKIB/RAD51/CCT5/TIMELESS/H2AX/PDGFB/FGF10
GO:2000779	regulation of double-strand break repair	13/1119	0.00161038	0.0188418	HMGA2/POLQ/FIGNL1/PRKDC/RADX/TWIST1/ZNF365/CHEK1/RAD51AP1/FOXM1/RAD51/TIMELESS/OTUB2
GO:0007098	centrosome cycle	17/1119	0.00162251	0.0189432	GEN1/NDC80/BRCA1/CHEK1/WDR62/KAT2B/KIF11/CDK1/PLK1/SGO1/XRCC2/PKHD1/CCNF/STIL/AURKA/SLC16A1/PCLAF
GO:1900024	regulation of substrate adhesion-dependent cell spreading	10/1119	0.00174687	0.0203516	MDK/HAS2/MYADM/POSTN/RCC2/P4HB/CASS4/NEDD9/SPRY4/RAC3
GO:0006282	regulation of DNA repair	17/1119	0.00176593	0.0205057	HMGA2/POLQ/FIGNL1/PRKDC/RADX/TWIST1/ZNF365/CBX8/BRCA1/CHEK1/RAD51AP1/FOXM1/RAD51/TIMELESS/H2AX/OTUB2/FGF10
GO:0009309	amine biosynthetic process	8/1119	0.00177136	0.0205057	TGFB2/SNCA/ODC1/SRM/SMOX/HDC/AGMAT/DAO
GO:0030501	positive regulation of bone mineralization	8/1119	0.00177136	0.0205057	CCN1/PKDCC/ISG15/ALOX5/P2RX7/TFAP2A/BMPR2/FBN2
GO:0010469	regulation of signaling receptor activity	22/1119	0.00180094	0.0207911	NETO2/GPRC5A/NCAPG2/EDN1/CCL2/DKK1/LYPD1/NPTX2/PHLDA2/PLAU/DKK3/GREM1/HBEGF/GRIA4/GRIN2A/OPRM1/TAL1/DLGAP3/TGFA/NETO1/NEURL1/CALCR
GO:0060706	cell differentiation involved in embryonic placenta development	6/1119	0.00181249	0.0207911	KRT8/E2F8/MDFI/SOCS3/ST14/E2F7
GO:0035850	epithelial cell differentiation involved in kidney development	9/1119	0.00181503	0.0207911	SALL1/BASP1/MMP9/PTPRO/GREM1/PODXL/WWTR1/GDNF/PDGFB
GO:0060425	lung morphogenesis	9/1119	0.00181503	0.0207911	TGFBR2/FOXF1/HOXA5/SOX11/TNC/FOXA1/DLG5/HHIP/FGF10
GO:0110151	positive regulation of biomineralization	9/1119	0.00181503	0.0207911	CCN1/PKDCC/ISG15/ALOX5/ODAPH/P2RX7/TFAP2A/BMPR2/FBN2
GO:0048486	parasympathetic nervous system development	5/1119	0.00183442	0.0208819	EGR2/HOXB2/GDNF/TFAP2A/PLXNA3
GO:0048557	embryonic digestive tract morphogenesis	5/1119	0.00183442	0.0208819	FOXF1/SHOX2/SOX11/HLX/FGF10
GO:0070365	hepatocyte differentiation	5/1119	0.00183442	0.0208819	ITGA2/E2F8/CPS1/CYP1A1/E2F7
GO:0097549	chromatin organization involved in negative regulation of transcription	18/1119	0.00187461	0.0212581	EZH2/HMGA2/HMGA1/H2AC17/H1-4/HELLS/H3C7/H3C1/H2AC20/CDKN2A/H2AC11/H2AX/H1-0/ATAD2/H1-5/H2AC8/H2AC21/H2AC12
GO:0016049	cell growth	44/1119	0.00187526	0.0212581	IGFBP3/TGFB2/G6PD/TGFBR2/WNT11/PSRC1/BDNF/EDN1/L1CAM/MMP14/NKX6-1/SERPINE2/CRABP2/DCLK1/ENO1/GJA1/SEMA3D/WNT3A/CDK5R1/DCBLD2/GREM1/HBEGF/LIMK1/S100A9/APBB2/POSTN/AKAP13/CDKN2A/F2/GNG4/LTBP4/SGK1/TRPV2/NPR1/DBN1/KIF14/EMX1/BMPR2/AURKA/SEMA6D/H1-5/PLXNA3/RNF157/EPB41L3
GO:0060996	dendritic spine development	14/1119	0.00188752	0.0213433	ACSL4/ARHGAP44/PAK3/ZNF365/CDK5R1/WNT7A/EPHB1/SRCIN1/DBN1/KIF1A/FOXO6/DLG5/NEURL1/CAMK2A
GO:0070306	lens fiber cell differentiation	7/1119	0.0018984	0.0213433	FGF2/SLC7A11/VIM/SPRED3/WNT7A/KDM5B/SIX3
GO:1901976	regulation of cell cycle checkpoint	7/1119	0.0018984	0.0213433	DUSP1/GEN1/NDC80/CCNB1/MAD2L1/CDT1/CHEK2
GO:2000193	positive regulation of fatty acid transport	7/1119	0.0018984	0.0213433	EDN1/IL1B/PTGES/CYP4A11/KMO/MAP2K6/PLA2G4A
GO:0003093	regulation of glomerular filtration	4/1119	0.00193818	0.0214812	GJA1/PTPRO/EMP2/PDGFB
GO:0003129	heart induction	4/1119	0.00193818	0.0214812	WNT11/DKK1/WNT3A/ROBO2
GO:0035999	tetrahydrofolate interconversion	4/1119	0.00193818	0.0214812	MTHFD2/TYMS/FTCD/SHMT2
GO:0044771	meiotic cell cycle phase transition	4/1119	0.00193818	0.0214812	CDC25A/OVOL1/CCNB2/TTK
GO:0090331	negative regulation of platelet aggregation	4/1119	0.00193818	0.0214812	SERPINE2/PRKG1/UBASH3B/SH2B3
GO:1904851	positive regulation of establishment of protein localization to telomere	4/1119	0.00193818	0.0214812	CCT3/CCT6A/DKC1/CCT5
GO:2000105	positive regulation of DNA-dependent DNA replication	4/1119	0.00193818	0.0214812	E2F8/E2F7/CDT1/DBF4
GO:0036294	cellular response to decreased oxygen levels	24/1119	0.00204436	0.0226122	RORA/ANKRD1/PDK1/PMAIP1/LIMD1/CCNA2/E2F1/CA9/CARD16/EDN1/ICAM1/CPEB1/ENO1/TWIST1/EIF4EBP1/TERT/EGR1/ERO1A/CCNB1/P4HB/BNIP3/HYOU1/KCNK2/GATA6
GO:0050772	positive regulation of axonogenesis	12/1119	0.00205986	0.0227376	BDNF/L1CAM/CRABP2/WNT3A/LIMK1/SHOX2/MAP6/ROBO2/TRPV2/DBN1/BMPR2/PLXNA3
GO:0032330	regulation of chondrocyte differentiation	9/1119	0.00210845	0.0231802	CCN2/MDK/CCN4/LOXL2/PKDCC/RFLNB/GREM1/SHOX2/PTHLH
GO:0060043	regulation of cardiac muscle cell proliferation	9/1119	0.00210845	0.0231802	TGFBR2/FGF2/GJA1/TGFBR3/CCNB1/HEY2/TBX20/KCNK2/GATA6
GO:0043044	ATP-dependent chromatin remodeling	13/1119	0.0022085	0.0242314	CENPU/OIP5/KNL1/ANP32E/CENPL/CENPI/CENPO/CENPK/CENPW/HJURP/CENPM/CENPN/MIS18A
GO:0030239	myofibril assembly	10/1119	0.00228342	0.0250032	ANKRD1/CFL2/KRT8/EDN1/AKAP13/LMOD3/SIX4/MYH11/MYPN/MYLK3
GO:0007044	cell-substrate junction assembly	14/1119	0.00229088	0.0250348	LIMCH1/ITGA2/DST/ITGB4/MMP14/PHLDB2/GREM1/LAMB3/PEAK1/PPM1F/RHOD/RCC2/SORBS1/DLC1
GO:0035270	endocrine system development	16/1119	0.00230658	0.025064	SALL1/WNT11/MDK/IL6/NKX6-1/LHX3/DKK3/ETS1/HOXA5/SIX3/SOX4/NEUROD1/NKX2-2/HOXB3/GATA6/FGF10
GO:0009954	proximal/distal pattern formation	7/1119	0.00230732	0.025064	GREM1/HOXA10/SIX3/HOXD10/SP8/CYP26B1/FGF10
GO:0031128	developmental induction	7/1119	0.00230732	0.025064	SALL1/WNT11/DKK1/WNT3A/ROBO2/GDNF/FGF10
GO:0021675	nerve development	11/1119	0.00233525	0.0253141	SALL1/BDNF/SERPINE2/EGR2/HOXB2/SIX4/TFAP2A/POU4F1/PLXNA3/NKX2-2/HOXB3
GO:0050807	regulation of synapse organization	23/1119	0.0023396	0.0253141	PTPRD/ARHGAP44/PAK3/SLC7A11/BDNF/CLSTN2/SLITRK3/SNCA/TUBA1A/WNT3A/CDK5R1/WNT7A/ADGRL2/SIX4/EPHB1/ROBO2/SRCIN1/DBN1/PTPRT/KIF1A/LINGO2/DLG5/NEURL1
GO:0002931	response to ischemia	9/1119	0.00243843	0.0263312	GJA1/EIF4EBP1/CAV1/EGR1/P2RX7/HYOU1/PPIF/MAP2K6/CAMK2A
GO:0003073	regulation of systemic arterial blood pressure	13/1119	0.00244437	0.0263433	TNNI3/EDN1/CAMK2N1/GJA1/PTPRO/SLC2A5/MME/POSTN/CYP4A11/RASL10B/EMP2/BMPR2/PDGFB
GO:0015732	prostaglandin transport	5/1119	0.00247296	0.0264946	EDN1/IL1B/PTGES/MAP2K6/PLA2G4A
GO:0051447	negative regulation of meiotic cell cycle	5/1119	0.00247296	0.0264946	DUSP1/OVOL1/FBXO43/TTK/TRIP13
GO:0090399	replicative senescence	5/1119	0.00247296	0.0264946	CHEK1/TERT/MME/CDKN2A/CHEK2
GO:0009991	response to extracellular stimulus	44/1119	0.00248509	0.0265725	ACSL4/CDKN2B/DNMT3B/ITGA2/G6PD/PMAIP1/LDHA/TGFBR2/WNT11/ICAM1/KLF10/TYMS/GDF15/ASGR1/COL1A1/MMP7/PHEX/EIF4EBP1/CPS1/KANK2/SLC2A1/ASNS/POSTN/LPL/OPRM1/CAD/CBS/BNIP3/CYP1A1/PSPH/BHLHA15/KYNU/LDLR/TNC/PRKAA2/VGF/BMPR2/SLC16A1/KCNB1/SST/SLC25A25/CYP26B1/ZFP36/SORD
GO:0060348	bone development	22/1119	0.00250927	0.0267786	TGFBR2/HAS2/MMP14/CCN4/COL1A1/GJA1/PHEX/RFLNB/SERPINH1/TWIST1/GREM1/MSX2/SHOX2/AKAP13/TAL1/INSIG1/SH2B3/TSKU/TFAP2A/BMPR2/COL13A1/CYP26B1
GO:0021782	glial cell development	15/1119	0.00253509	0.0270014	MDK/IL6/ITGB4/VIM/TLR4/S100A9/TPPP/ASPA/SOX11/SOX4/LDLR/ZNF488/BACE2/NKX2-2/WASF3
GO:0051402	neuron apoptotic process	25/1119	0.00256084	0.0272227	TNFRSF21/TGFB2/G6PD/BTG2/PAK3/RETREG1/CIT/GAPDH/MDK/BDNF/CCL2/SLC1A1/CDK5R1/TERT/SIX4/WFS1/SLC30A10/XRCC2/BNIP3/MYBL2/KIF14/GDNF/TFAP2A/POU4F1/KCNB1
GO:0031667	response to nutrient levels	42/1119	0.00258625	0.0274394	ACSL4/CDKN2B/DNMT3B/ITGA2/G6PD/PMAIP1/LDHA/TGFBR2/WNT11/ICAM1/KLF10/TYMS/GDF15/COL1A1/MMP7/PHEX/EIF4EBP1/CPS1/KANK2/SLC2A1/ASNS/POSTN/LPL/OPRM1/CAD/BNIP3/CYP1A1/PSPH/BHLHA15/KYNU/LDLR/TNC/PRKAA2/VGF/BMPR2/SLC16A1/KCNB1/SST/SLC25A25/CYP26B1/ZFP36/SORD
GO:0055021	regulation of cardiac muscle tissue growth	11/1119	0.00262528	0.0277995	G6PD/TGFBR2/FGF2/EDN1/GJA1/TGFBR3/CCNB1/HEY2/TBX20/KCNK2/GATA6
GO:0048639	positive regulation of developmental growth	20/1119	0.00266741	0.0281365	TGFBR2/BASP1/FGF2/BDNF/EDN1/L1CAM/PRKDC/CRABP2/WNT3A/LIMK1/TGFBR3/CCNB1/TRPV2/DBN1/HLX/BMPR2/HEY2/RNF157/TBX20/GATA6
GO:0051099	positive regulation of binding	20/1119	0.00266741	0.0281365	ITGA2/GMNN/STMN1/PLCL1/BDNF/KLF4/CTHRC1/MFNG/MMP9/TWIST1/WNT3A/TERT/CAV1/TRIM6/BAMBI/NEUROD1/CDT1/POU4F1/H1-0/TRIB3
GO:1904030	negative regulation of cyclin-dependent protein kinase activity	7/1119	0.00278088	0.0292206	CDKN2B/CAMK2N1/KAT2B/LATS2/PLK1/CDKN2A/TNFAIP3
GO:1905332	positive regulation of morphogenesis of an epithelium	7/1119	0.00278088	0.0292206	FGF2/MDK/GJA1/ITGAX/GREM1/SIX4/GDNF
GO:0022617	extracellular matrix disassembly	12/1119	0.0028507	0.0298765	IL6/MMP14/MMP7/MMP9/PRSS1/CD44/CTSV/ETS1/FAP/LCP1/MMP1/ADAMTS4
GO:0003148	outflow tract septum morphogenesis	6/1119	0.00287239	0.0298765	TGFB2/TGFBR2/ROBO2/BMPR2/TBX20/GATA6
GO:0009147	pyrimidine nucleoside triphosphate metabolic process	6/1119	0.00287239	0.0298765	TYMS/DTYMK/NME4/UCK2/CAD/ENTPD7
GO:0042730	fibrinolysis	6/1119	0.00287239	0.0298765	F12/PLAT/PLAU/FAP/F2/THBD
GO:0035404	histone-serine phosphorylation	4/1119	0.00290345	0.0298765	HMGA2/CCNB1/PRKAA2/AURKA
GO:0043589	skin morphogenesis	4/1119	0.00290345	0.0298765	ITGA2/ITGB4/COL1A1/COL1A2
GO:0070203	regulation of establishment of protein localization to telomere	4/1119	0.00290345	0.0298765	CCT3/CCT6A/DKC1/CCT5
GO:0071492	cellular response to UV-A	4/1119	0.00290345	0.0298765	MMP9/MME/MMP1/CERS1
GO:1904869	regulation of protein localization to Cajal body	4/1119	0.00290345	0.0298765	CCT3/CCT6A/DKC1/CCT5
GO:1904871	positive regulation of protein localization to Cajal body	4/1119	0.00290345	0.0298765	CCT3/CCT6A/DKC1/CCT5
GO:2000826	regulation of heart morphogenesis	4/1119	0.00290345	0.0298765	WNT11/DKK1/WNT3A/ROBO2
GO:0003170	heart valve development	10/1119	0.00294491	0.0301383	TGFB2/TGFBR2/CCN1/TWIST1/SHOX2/ROBO2/SOX4/BMPR2/HEY2/TBX20
GO:0070613	regulation of protein processing	10/1119	0.00294491	0.0301383	CARD16/MMP14/NLRP7/SERPINE2/ENO1/F12/CCBE1/CHAC1/BCL2L12/MAGEA3
GO:0001952	regulation of cell-matrix adhesion	16/1119	0.00295863	0.0301383	LIMCH1/MMP14/PHLDB2/PLAU/GREM1/PEAK1/PPM1F/POSTN/UTRN/CDKN2A/RCC2/DLC1/PKHD1/EMP2/RRAS/PIK3R1
GO:0032355	response to estradiol	16/1119	0.00295863	0.0301383	EZH2/CCN2/DNMT3B/ITGA2/DUSP1/CCNA2/COL1A1/GJA1/ETS1/KIF18A/WNT7A/POSTN/FOXA1/POU4F1/WNT8B/FGF10
GO:0045814	negative regulation of gene expression, epigenetic	16/1119	0.00295863	0.0301383	EZH2/DNMT3B/HMGA1/H2AC17/H1-4/H3C7/H3C1/H2AC20/H2AC11/H2AX/H1-0/ATAD2/H1-5/H2AC8/H2AC21/H2AC12
GO:0000077	DNA damage checkpoint	18/1119	0.0029675	0.0301383	HMGA2/BTG2/E2F1/E2F8/PRKDC/BRCA1/CHEK1/CCNB1/CDK1/CLSPN/DTL/PLK1/GTSE1/SOX4/E2F7/H2AX/CHEK2/AURKA
GO:0071774	response to fibroblast growth factor	18/1119	0.0029675	0.0301383	CCN2/SHCBP1/FGF2/EGR3/CCL2/COL1A1/CD44/CPS1/POSTN/KDM5B/TRIM71/SPRY4/POLR2H/TNC/FGF5/HHIP/ZFP36/FGF10
GO:0051225	spindle assembly	15/1119	0.00301563	0.0305703	SPAG5/RACGAP1/INCENP/KIF11/CCNB2/KIF23/PLK1/PRC1/TPX2/STARD9/KIFC1/MYBL2/CHEK2/RCC1/AURKA
GO:0006576	cellular biogenic amine metabolic process	14/1119	0.00302717	0.0305739	TGFB2/SNCA/ODC1/SRM/GRIN2A/SMOX/SLC29A4/HDC/NPR1/PDE1B/AGMAT/KYNU/KMO/DAO
GO:0055002	striated muscle cell development	14/1119	0.00302717	0.0305739	ANKRD1/CFL2/KRT8/EDN1/MYO18B/CAV2/SHOX2/AKAP13/LMOD3/SIX4/MYH11/CHRNB1/MYPN/MYLK3
GO:2001020	regulation of response to DNA damage stimulus	24/1119	0.00312117	0.0314651	ANKRD1/HMGA2/PMAIP1/MIF/POLQ/FIGNL1/PRKDC/RADX/SPRED3/TWIST1/ZNF365/CBX8/BRCA1/CHEK1/RAD51AP1/CD44/FOXM1/RAD51/TIMELESS/H2AX/CHEK2/BCL2L12/OTUB2/FGF10
GO:0032970	regulation of actin filament-based process	37/1119	0.0031775	0.031974	LIMCH1/CCN2/CFL2/ATP1A2/DSP/STMN1/ARHGAP44/PAK3/WNT11/MDK/EDN1/ICAM1/PHLDB2/SCN5A/CDK5R1/ECT2/ARHGAP18/CAV1/GPR65/LIMK1/MYADM/PPM1F/RHOD/DIXDC1/AKAP13/LMOD3/PFN2/IQGAP3/DLC1/CGNL1/DBN1/ALOX15/RAC3/PIK3R1/MAGEL2/WASF3/MYLK3
GO:0016051	carbohydrate biosynthetic process	23/1119	0.00318501	0.0319906	B3GALNT1/FAM3C/G6PD/ALDOA/GAPDH/TPI1/HAS2/ENO1/PGM2L1/SNCA/GPI/KAT2B/P2RY6/SLC2A1/ST6GALNAC1/SORBS1/B3GNT4/LEPR/PDGFB/ENO3/B3GALT5/SORD/FUT9
GO:0098739	import across plasma membrane	19/1119	0.00324817	0.0323728	SLC2A3/HCN2/ATP1A2/SLC7A11/SLC22A4/SLC1A1/SLC24A2/SLC2A5/SLC7A5/SLC2A1/SLC7A2/SLC12A7/SLC9A3R1/WNK3/SLC15A1/TRPV2/KCNJ6/SLC5A3/CALCR
GO:0010766	negative regulation of sodium ion transport	5/1119	0.00325861	0.0323728	ATP1A2/SERPINE2/SLC9A3R1/WNK3/HECW2
GO:0030011	maintenance of cell polarity	5/1119	0.00325861	0.0323728	WNT11/DST/SLC9A3R1/DLG5/ANK1
GO:0031935	regulation of chromatin silencing	5/1119	0.00325861	0.0323728	HMGA1/H1-4/H1-0/ATAD2/H1-5
GO:0046851	negative regulation of bone remodeling	5/1119	0.00325861	0.0323728	IL6/UBASH3B/GREM1/P2RX7/TNFAIP3
GO:0070200	establishment of protein localization to telomere	5/1119	0.00325861	0.0323728	CCT3/CCT6A/DKC1/TERT/CCT5
GO:0010959	regulation of metal ion transport	26/1119	0.00330516	0.0327757	G6PD/ATP1A2/AHNAK/ICAM1/CCL2/GJA1/PLPP4/SNCA/STAC/UBASH3B/CAV1/CEMIP/P2RY6/JPH4/WFS1/SLC30A10/WNK3/F2/TRPV2/P2RX7/F2RL3/PDGFB/CALCR/CACNG1/CAMK2A/JPH2
GO:0000018	regulation of DNA recombination	14/1119	0.00331186	0.0327826	TFRC/POLQ/FIGNL1/H1-4/RADX/TNFSF4/ZNF365/CHEK1/KPNA2/RAD51AP1/RAD51/TIMELESS/H1-0/H1-5
GO:0007062	sister chromatid cohesion	10/1119	0.00332857	0.0328884	SGO2/DSCC1/BUB1/PLK1/SGO1/KIF22/HASPIN/ESCO2/FEN1/ESPL1
GO:0001889	liver development	17/1119	0.00334395	0.0329808	EZH2/ITGA2/MDK/E2F8/IL6/TYMS/WNT3A/CPS1/TGFBR3/ASNS/CAD/CYP1A1/E2F7/HLX/TNFAIP3/AURKA/GATA6
GO:0010830	regulation of myotube differentiation	8/1119	0.00338485	0.0332043	BDNF/MMP14/RBM24/SHOX2/LMOD3/BHLHA15/CEACAM5/CYP26B1
GO:0022602	ovulation cycle process	8/1119	0.00338485	0.0332043	TGFB2/ADAMTS1/PTX3/PTPRN/ROBO2/SGPL1/MAP2K6/AMH
GO:2000273	positive regulation of signaling receptor activity	8/1119	0.00338485	0.0332043	NCAPG2/EDN1/CCL2/GREM1/HBEGF/TAL1/TGFA/NEURL1
GO:0015908	fatty acid transport	18/1119	0.00343285	0.0336148	ACSL4/ATP1A2/SLC7A11/EDN1/IL1B/GJA1/PLA2G5/SLC1A1/SLC1A7/STX1A/PTGES/SLC2A1/MID1IP1/CYP4A11/KMO/MAP2K6/PRKAA2/PLA2G4A
GO:1901653	cellular response to peptide	37/1119	0.00346026	0.0338227	PTPN1/ADCY9/CCNA2/EDN1/ICAM1/IL1B/KLF10/KLF4/NKX6-1/PRKDC/TBC1D4/VIM/GDF15/CPEB1/ENHO/GJA1/RAB8B/SOCS3/TLR4/CA2/CAV1/CAV2/CPS1/KAT2B/CDC6/LPL/SLC30A10/SORBS1/KLF2/INSIG1/PRLR/TIMELESS/GAB1/PIK3R1/TRIB3/CAMK2A/ZNF106
GO:0055006	cardiac cell development	12/1119	0.00350306	0.0341798	TBX3/G6PD/FHL2/EDN1/MYO18B/SHOX2/TGFBR3/CCNB1/AKAP13/MYH11/HEY2/MYLK3
GO:0003156	regulation of animal organ formation	6/1119	0.00354938	0.0345086	WNT11/DKK1/WNT3A/ROBO2/GDNF/FGF10
GO:0022616	DNA strand elongation	6/1119	0.00354938	0.0345086	MCM4/MCM7/TERT/GINS4/DNA2/GINS2
GO:0010038	response to metal ion	34/1119	0.00358604	0.0348031	G6PD/DUSP1/KCNC2/PDCD6/EDN1/ICAM1/SCN5A/ALOX5AP/DTYMK/FIBIN/LOXL2/MMP9/SNCA/ECT2/TERT/CA2/CAV1/CPS1/PTGES/CCNB1/SLC30A10/SYT5/S100A16/BNIP3/CYP1A1/ALOX15/IL1A/PPIF/TFAP2A/PRKAA2/SYT7/JUNB/SYT13/SORD
GO:0048644	muscle organ morphogenesis	11/1119	0.00367359	0.0353845	ANKRD1/GSC/TGFB2/TNNI3/DSP/HEG1/SHOX2/TGFBR3/HEY2/POU4F1/TBX20
GO:0003179	heart valve morphogenesis	9/1119	0.00367942	0.0353845	TGFB2/TGFBR2/CCN1/TWIST1/ROBO2/SOX4/BMPR2/HEY2/TBX20
GO:0010524	positive regulation of calcium ion transport into cytosol	9/1119	0.00367942	0.0353845	SNCA/CAV1/CEMIP/P2RY6/F2/P2RX7/F2RL3/CALCR/JPH2
GO:0045599	negative regulation of fat cell differentiation	9/1119	0.00367942	0.0353845	RORA/E2F1/IL6/CCN4/WNT3A/RUNX1T1/WWTR1/INSIG1/TRIB3
GO:0008360	regulation of cell shape	18/1119	0.00368729	0.0353845	ALDOA/LIMD1/ICAM1/CCL2/ARHGAP18/FGD4/RHOD/DLC1/SLC9A3R1/F2/BAMBI/STRIP2/RAC3/COCH/PALM2AKAP2/PLXNA3/EPB41L3/WASF3
GO:2001056	positive regulation of cysteine-type endopeptidase activity	18/1119	0.00368729	0.0353845	CCN2/PMAIP1/PDCD6/NLRP2/UACA/CCN1/SLC1A1/SNCA/WNT3A/FOXL2/ASPH/PPM1F/S100A9/GRIN2A/DLC1/PERP/LAPTM5/HSPD1
GO:0007409	axonogenesis	42/1119	0.00369128	0.0353845	EFNB2/STMN1/PAK3/BDNF/L1CAM/NKX6-1/CRABP2/DCLK1/EGR2/EPHA6/PTPRO/SEMA3D/SLITRK3/WNT3A/CDK5R1/LHX3/LIMK1/SHOX2/TUBB3/WNT7A/PTPRM/MAP6/EPHB1/ROBO2/TRPV2/DBN1/GFRA1/KIF5A/GAP43/TSKU/DPYSL5/GDNF/ISL2/BMPR2/GAB1/POU4F1/SEMA6D/EVX1/PIK3R1/PLXNA3/MYPN/NFASC
GO:0001558	regulation of cell growth	38/1119	0.00370167	0.0354219	IGFBP3/TGFB2/G6PD/WNT11/PSRC1/BDNF/EDN1/L1CAM/MMP14/NKX6-1/SERPINE2/CRABP2/ENO1/GJA1/SEMA3D/WNT3A/CDK5R1/DCBLD2/GREM1/HBEGF/LIMK1/S100A9/APBB2/CDKN2A/F2/GNG4/LTBP4/SGK1/TRPV2/NPR1/DBN1/KIF14/BMPR2/SEMA6D/H1-5/PLXNA3/RNF157/EPB41L3
GO:0014015	positive regulation of gliogenesis	10/1119	0.00375091	0.0357554	E2F1/MDK/IL1B/IL6/NKX6-1/SERPINE2/EGR2/ZNF365/ASPA/NKX2-2
GO:0035690	cellular response to drug	10/1119	0.00375091	0.0357554	TFRC/ANKRD1/HMGA2/EDN1/IL1B/PPM1F/CERS1/CAD/CHEK2/PRKAA2
GO:0045667	regulation of osteoblast differentiation	16/1119	0.00375615	0.0357554	CRIM1/RASSF2/LIMD1/IL6/CCN1/CCN4/CTHRC1/TWIST1/GREM1/BAMBI/WWTR1/SOX11/SMOC1/IFITM1/BMPR2/FBN2
GO:0007163	establishment or maintenance of cell polarity	23/1119	0.00380601	0.0361671	AMOTL1/WNT11/DST/NDC80/GJA1/FOXF1/KIF20B/RHOD/WNT7A/KIF2C/MAD2L1/PLK1/SAPCD2/EPHB1/SLC9A3R1/FAT1/PKHD1/SPDL1/RAC3/DLG5/CYP26B1/ANK1/FGF10
GO:0031023	microtubule organizing center organization	17/1119	0.00388271	0.0366283	GEN1/NDC80/BRCA1/CHEK1/WDR62/KAT2B/KIF11/CDK1/PLK1/SGO1/XRCC2/PKHD1/CCNF/STIL/AURKA/SLC16A1/PCLAF
GO:0035148	tube formation	17/1119	0.00388271	0.0366283	TGFB2/FGF2/CTHRC1/SALL4/TWIST1/GREM1/KIF20B/PODXL/SIX4/ST14/DLC1/TRIM71/SOX11/SOX4/GDNF/STIL/FGF10
GO:0061008	hepaticobiliary system development	17/1119	0.00388271	0.0366283	EZH2/ITGA2/MDK/E2F8/IL6/TYMS/WNT3A/CPS1/TGFBR3/ASNS/CAD/CYP1A1/E2F7/HLX/TNFAIP3/AURKA/GATA6
GO:0010952	positive regulation of peptidase activity	22/1119	0.00388553	0.0366283	CCN2/PMAIP1/PDCD6/NLRP2/UACA/CCN1/CLDN4/SLC1A1/SNCA/WNT3A/FOXL2/ASPH/CAV1/PCOLCE2/PPM1F/S100A9/GRIN2A/DLC1/PERP/LAPTM5/HSPD1/PRSS22
GO:0023061	signal release	43/1119	0.00388807	0.0366283	TBX3/ACSL4/KCNC2/UQCC2/EDN1/IL1B/IL6/NKX6-1/CAMK2N1/ENHO/GAD1/GJA1/RAB8B/SNCA/STX1A/PTPRN/ALOX5/PTGES/SLC2A1/WNT7A/KDM5B/SYT5/OPRM1/RAB11FIP1/RIMS4/LTBP4/SOX11/SOX4/NEUROD1/SV2A/RASL10B/GDNF/KMO/MAP2K6/VGF/CACNA1E/SLC16A1/KCNB1/SYT7/SYT13/STXBP5L/PLA2G4A/CAMK2A
GO:0060421	positive regulation of heart growth	8/1119	0.00392612	0.0369231	BASP1/FGF2/EDN1/TGFBR3/CCNB1/HEY2/TBX20/GATA6
GO:0007229	integrin-mediated signaling pathway	14/1119	0.00394692	0.0369897	CCN2/ITGA2/DST/ADAMTS1/ITGB4/ITGB8/ITGAX/ISG15/ITGA11/RCC2/NEDD9/PLPP3/FERMT3/EMP2
GO:1905207	regulation of cardiocyte differentiation	7/1119	0.00394776	0.0369897	EFNB2/TGFB2/DKK1/WNT3A/GREM1/HEY2/GATA6
GO:0051963	regulation of synapse assembly	13/1119	0.00395351	0.0369897	PTPRD/BDNF/CLSTN2/SLITRK3/SNCA/WNT3A/WNT7A/ADGRL2/SIX4/EPHB1/ROBO2/LINGO2/DLG5
GO:1901214	regulation of neuron death	30/1119	0.00400845	0.0374396	EFNB2/TGFB2/G6PD/DDIT4/BTG2/PAK3/RETREG1/SLC7A11/MDK/BDNF/CCL2/DKK1/SNCA/TLR4/WNT3A/CDK5R1/TERT/EGR1/SIX4/WFS1/EPHB1/SLC30A10/XRCC2/MYBL2/KIF14/GDNF/KMO/TFAP2A/POU4F1/KCNB1
GO:0051924	regulation of calcium ion transport	25/1119	0.00402441	0.0375245	G6PD/ATP1A2/AHNAK/ICAM1/CCL2/GJA1/PLPP4/SNCA/STAC/UBASH3B/CAV1/CEMIP/P2RY6/JPH4/WFS1/WNK3/F2/TRPV2/P2RX7/F2RL3/PDGFB/CALCR/CACNG1/CAMK2A/JPH2
GO:0071560	cellular response to transforming growth factor beta stimulus	26/1119	0.00409808	0.0377514	ANKRD1/CDKN2B/TGFB2/TGFBR2/DAB2/EDN1/ITGB8/GDF15/COL1A1/LPXN/SPRED3/CAV1/CAV2/DKK3/LATS2/TGFBR3/WNT7A/POSTN/COL1A2/BAMBI/LTBP4/SOX11/SNX25/ZFYVE9/FBN2/TGFBR3L
GO:0006563	L-serine metabolic process	4/1119	0.00415219	0.0377514	PSAT1/CBS/PSPH/SHMT2
GO:0007077	mitotic nuclear envelope disassembly	4/1119	0.00415219	0.0377514	CCNB1/CCNB2/CDK1/PLK1
GO:0021527	spinal cord association neuron differentiation	4/1119	0.00415219	0.0377514	WNT3A/LHX3/TAL1/LHX5
GO:0034111	negative regulation of homotypic cell-cell adhesion	4/1119	0.00415219	0.0377514	SERPINE2/PRKG1/UBASH3B/SH2B3
GO:0048934	peripheral nervous system neuron differentiation	4/1119	0.00415219	0.0377514	ETV1/HOXD10/ISL2/POU4F1
GO:0048935	peripheral nervous system neuron development	4/1119	0.00415219	0.0377514	ETV1/HOXD10/ISL2/POU4F1
GO:0051255	spindle midzone assembly	4/1119	0.00415219	0.0377514	RACGAP1/INCENP/KIF23/PRC1
GO:0051549	positive regulation of keratinocyte migration	4/1119	0.00415219	0.0377514	HAS2/MMP9/HBEGF/FGF10
GO:0060707	trophoblast giant cell differentiation	4/1119	0.00415219	0.0377514	E2F8/MDFI/SOCS3/E2F7
GO:0070202	regulation of establishment of protein localization to chromosome	4/1119	0.00415219	0.0377514	CCT3/CCT6A/DKC1/CCT5
GO:1903405	protein localization to nuclear body	4/1119	0.00415219	0.0377514	CCT3/CCT6A/DKC1/CCT5
GO:1904816	positive regulation of protein localization to chromosome, telomeric region	4/1119	0.00415219	0.0377514	CCT3/CCT6A/DKC1/CCT5
GO:1904867	protein localization to Cajal body	4/1119	0.00415219	0.0377514	CCT3/CCT6A/DKC1/CCT5
GO:0006816	calcium ion transport	38/1119	0.00418406	0.0377514	CCN2/KCNN4/G6PD/ATP1A2/AHNAK/FGF2/ICAM1/CCL2/GJA1/PLPP4/SLC24A2/SNCA/STAC/UBASH3B/WNT3A/CAV1/CEMIP/ERO1A/P2RY6/GRIN2A/JPH4/WFS1/OPRM1/WNK3/F2/TRPV2/SLC24A4/BHLHA15/P2RX7/CACNA1E/F2RL3/PDGFB/CALCR/SLC25A25/CACNG1/CAMK2A/JPH2/CACNA1B
GO:0007411	axon guidance	28/1119	0.00418497	0.0377514	EFNB2/BDNF/L1CAM/EGR2/EPHA6/PTPRO/SEMA3D/WNT3A/CDK5R1/LHX3/TUBB3/PTPRM/EPHB1/ROBO2/GFRA1/KIF5A/GAP43/DPYSL5/GDNF/ISL2/BMPR2/GAB1/SEMA6D/EVX1/PIK3R1/PLXNA3/MYPN/NFASC
GO:0046622	positive regulation of organ growth	9/1119	0.00418789	0.0377514	BASP1/FGF2/EDN1/TGFBR3/CCNB1/HLX/HEY2/TBX20/GATA6
GO:0006271	DNA strand elongation involved in DNA replication	5/1119	0.00420901	0.0377514	MCM4/MCM7/GINS4/DNA2/GINS2
GO:0009148	pyrimidine nucleoside triphosphate biosynthetic process	5/1119	0.00420901	0.0377514	TYMS/DTYMK/NME4/UCK2/CAD
GO:0031290	retinal ganglion cell axon guidance	5/1119	0.00420901	0.0377514	PTPRO/PTPRM/EPHB1/ROBO2/ISL2
GO:0046653	tetrahydrofolate metabolic process	5/1119	0.00420901	0.0377514	MTHFD2/TYMS/ALDH1L2/FTCD/SHMT2
GO:2001014	regulation of skeletal muscle cell differentiation	5/1119	0.00420901	0.0377514	UQCC2/RBM24/SIX4/EPHB1/CYP26B1
GO:0050922	negative regulation of chemotaxis	10/1119	0.00421456	0.0377514	MIF/DUSP1/CCL2/PTPRO/SEMA3D/WNT3A/GREM1/ROBO2/SEMA6D/PLXNA3
GO:1905268	negative regulation of chromatin organization	10/1119	0.00421456	0.0377514	DNMT3B/HMGA1/H1-4/SNCA/TWIST1/BRCA1/H1-0/OTUB2/ATAD2/H1-5
GO:0050803	regulation of synapse structure or activity	23/1119	0.00427393	0.0381691	PTPRD/ARHGAP44/PAK3/SLC7A11/BDNF/CLSTN2/SLITRK3/SNCA/TUBA1A/WNT3A/CDK5R1/WNT7A/ADGRL2/SIX4/EPHB1/ROBO2/SRCIN1/DBN1/PTPRT/KIF1A/LINGO2/DLG5/NEURL1
GO:0032508	DNA duplex unwinding	14/1119	0.00429968	0.0381691	HMGA1/POLQ/MCM4/MCM6/TOP2A/DSCC1/MCM7/RAD54B/TWNK/ERCC6L/MCM8/RAD51/DNA2/RAD54L
GO:0048661	positive regulation of smooth muscle cell proliferation	13/1119	0.00433076	0.0381691	ITGA2/TGFBR2/FGF2/ADAMTS1/EDN1/IL6/CCN4/GJA1/MMP9/TERT/HBEGF/P2RY6/PDGFB
GO:0003401	axis elongation	6/1119	0.00433803	0.0381691	WNT11/WNT3A/SIX4/HOXD13/TNC/FGF10
GO:0010955	negative regulation of protein processing	6/1119	0.00433803	0.0381691	CARD16/NLRP7/SERPINE2/CHAC1/BCL2L12/MAGEA3
GO:0018126	protein hydroxylation	6/1119	0.00433803	0.0381691	PLOD2/ASPH/ERO1A/P3H4/P4HB/FKBP10
GO:0032967	positive regulation of collagen biosynthetic process	6/1119	0.00433803	0.0381691	CCN2/ITGA2/VIM/CBX8/SERPINB7/F2
GO:0048665	neuron fate specification	6/1119	0.00433803	0.0381691	LHX3/HOXD10/ISL2/FOXA1/POU4F1/NKX2-2
GO:0060512	prostate gland morphogenesis	6/1119	0.00433803	0.0381691	HOXA13/SERPINB5/HOXD13/TNC/FOXA1/FGF10
GO:0070199	establishment of protein localization to chromosome	6/1119	0.00433803	0.0381691	CCT3/CCT6A/DKC1/TERT/CCT5/H1-5
GO:1903318	negative regulation of protein maturation	6/1119	0.00433803	0.0381691	CARD16/NLRP7/SERPINE2/CHAC1/BCL2L12/MAGEA3
GO:0043583	ear development	22/1119	0.00437841	0.0384145	GSC/TGFB2/HOXA13/CCNA2/EDN1/CTHRC1/CXCL14/GJB6/TWIST1/WNT3A/LHX3/SIX4/SLC9A3R1/INSIG1/NEUROD1/TSKU/TFAP2A/HEY2/SOBP/USH1G/KCNK2/FGF10
GO:1900180	regulation of protein localization to nucleus	16/1119	0.00437998	0.0384145	TFRC/BYSL/CCT3/DCLK1/ECT2/CCT6A/DKC1/TERT/LATS2/CDK1/PLK1/F2/WWTR1/CCT5/GTSE1/PIK3R1
GO:0097485	neuron projection guidance	28/1119	0.00439846	0.0385147	EFNB2/BDNF/L1CAM/EGR2/EPHA6/PTPRO/SEMA3D/WNT3A/CDK5R1/LHX3/TUBB3/PTPRM/EPHB1/ROBO2/GFRA1/KIF5A/GAP43/DPYSL5/GDNF/ISL2/BMPR2/GAB1/SEMA6D/EVX1/PIK3R1/PLXNA3/MYPN/NFASC
GO:0044344	cellular response to fibroblast growth factor stimulus	17/1119	0.00449099	0.039262	CCN2/SHCBP1/FGF2/EGR3/CCL2/COL1A1/CD44/CPS1/POSTN/KDM5B/TRIM71/SPRY4/POLR2H/FGF5/HHIP/ZFP36/FGF10
GO:0048469	cell maturation	19/1119	0.00455415	0.0397506	G6PD/NKX6-1/TYMS/GLDN/SLC26A6/HOXA5/ANKS1A/CCNB1/TAL1/SIX3/KLF2/SCARF1/FLVCR1/BHLHA15/KIF14/RAC3/FOXA1/TRIP13/AURKA
GO:0050708	regulation of protein secretion	28/1119	0.00462103	0.04027	ACSL4/ANKRD1/KCNN4/TGFB2/KCNC2/UQCC2/IL1B/IL6/NKX6-1/CAMK2N1/ENHO/GJA1/STX1A/TLR4/ADTRP/ALOX5/SLC2A1/OPRM1/RAB11FIP1/SOX4/NEUROD1/IL1A/CACNA1E/SLC16A1/KCNB1/SYT7/SAA1/STXBP5L
GO:0060249	anatomical structure homeostasis	42/1119	0.00463454	0.0403038	CCNE1/TFRC/CCN2/CFL2/EXO1/ALDOA/HOXA13/CCT3/CLDN12/IL6/PRKDC/GJA1/GJB6/SLC1A1/TLR4/UBASH3B/ZNF365/CCT6A/DKC1/TERT/CA2/LYZ/PKIB/POLE2/SLC2A1/RAD51/CIB2/WNK3/DNA2/WWTR1/CCT5/BARD1/FEN1/AKT3/NEUROD1/P2RX7/TNFAIP3/SLC28A2/RAC3/TULP1/CCNE2/USH1G
GO:0006007	glucose catabolic process	7/1119	0.00465441	0.0403038	ALDOA/GAPDH/TPI1/ENO1/PGM2L1/GPI/ENO3
GO:0031572	G2 DNA damage checkpoint	7/1119	0.00465441	0.0403038	HMGA2/BRCA1/CHEK1/CDK1/CLSPN/DTL/PLK1
GO:0032892	positive regulation of organic acid transport	7/1119	0.00465441	0.0403038	EDN1/IL1B/PTGES/CYP4A11/KMO/MAP2K6/PLA2G4A
GO:0090307	mitotic spindle assembly	10/1119	0.00472226	0.0408266	RACGAP1/KIF11/KIF23/PLK1/PRC1/TPX2/KIFC1/MYBL2/CHEK2/RCC1
GO:0010632	regulation of epithelial cell migration	29/1119	0.00485506	0.0419084	TGFB2/ITGA2/TGFBR2/FGF2/MAP3K3/PDCD6/EDN1/HAS2/KLF4/MMP9/GPI/CCBE1/ETS1/HBEGF/PPM1F/WNT7A/PTPRM/PFN2/MCC/RAB25/VASH1/AKT3/PLPP3/MARVELD3/EMP2/RRAS/BMPR2/PDGFB/FGF10
GO:1903825	organic acid transmembrane transport	18/1119	0.00486617	0.0419381	ATP1A2/SLC7A11/SLC22A4/SLC16A3/SLC1A1/SLC1A7/SLC6A15/SLC7A5/SFXN1/SLC2A1/SLC7A7/SLC7A2/SLC29A4/MID1IP1/SLC16A7/PRKAA2/SLC16A1/SLC5A12
GO:0007492	endoderm development	11/1119	0.00503233	0.0432717	HMGA2/DUSP1/MMP14/COL5A1/DKK1/MMP9/LAMB3/COL7A1/MIXL1/TBX20/GATA6
GO:2000377	regulation of reactive oxygen species metabolic process	21/1119	0.00503675	0.0432717	G6PD/TGFBR2/EDN1/ICAM1/IL1B/KLF4/PTX3/SNCA/TLR4/BRCA1/ALOX5/CAV1/FOXM1/SLC30A10/CCN6/F2/KLF2/BNIP3/TFAP2A/SLC5A3/PDGFB
GO:0043405	regulation of MAP kinase activity	30/1119	0.0050708	0.0434958	EZH2/PTPN1/DUSP1/PAK3/FGF2/EDN1/IL1B/GDF15/DKK1/SPRED3/TLR4/FPR1/UCHL1/CAV1/GADD45B/CDK1/PBK/AKAP13/MAPK10/IQGAP3/SPRY4/SH2B3/TGFA/MAP2K6/MAPK8IP3/PDGFB/DUSP9/TRIB3/SAA1/FGF10
GO:0006165	nucleoside diphosphate phosphorylation	16/1119	0.00508604	0.0435582	DDIT4/LDHA/ALDOA/GAPDH/TPI1/DTYMK/ENO1/PGM2L1/NME4/GPI/NDC1/P2RX7/NUP210/PRKAA2/NUP155/ENO3
GO:0021761	limbic system development	13/1119	0.00517222	0.0439356	TBX3/EZH2/ATP1A2/BTG2/WNT3A/CDK5R1/ETS1/RAX/NEUROD1/KIF14/TSKU/LHX5/PLXNA3
GO:2000116	regulation of cysteine-type endopeptidase activity	24/1119	0.00517498	0.0439356	CCN2/PMAIP1/PDCD6/CARD16/KLF4/NLRP2/UACA/CCN1/MMP9/SLC1A1/SNCA/WNT3A/FOXL2/ASPH/CD44/PPM1F/S100A9/GRIN2A/DLC1/PERP/LAPTM5/BCL2L12/HSPD1/MAGEA3
GO:0060968	regulation of gene silencing	17/1119	0.00517527	0.0439356	HMGA1/LIMD1/H1-4/IL6/H3C7/H3C1/TERT/NDC1/TRIM71/NUP210/POLR2H/LIN28B/H1-0/ATAD2/NUP155/H1-5/ZFP36
GO:0006633	fatty acid biosynthetic process	19/1119	0.00518543	0.0439356	QKI/MIF/EDN1/IL1B/BRCA1/ALOX5/PTGES/LPGAT1/LPL/MID1IP1/CYP1A1/ALOX15/INSIG1/PRKAA2/SCD5/FADS6/TRIB3/ASAH2/PLA2G4A
GO:0055001	muscle cell development	19/1119	0.00518543	0.0439356	TBX3/ANKRD1/CFL2/KRT8/G6PD/FHL2/EDN1/MYO18B/CAV2/SHOX2/CCNB1/AKAP13/LMOD3/SIX4/MYH11/CHRNB1/HEY2/MYPN/MYLK3
GO:0021543	pallium development	18/1119	0.00520476	0.0439356	EZH2/BTG2/BCL2A1/WNT3A/CDK5R1/WDR62/SLC2A1/DIXDC1/BNIP3/NEUROD1/IGF2BP1/H2AX/KIF14/EMX1/TSKU/LHX5/TACC3/PLXNA3
GO:0007140	male meiotic nuclear division	8/1119	0.00520667	0.0439356	MYBL1/FIGNL1/CCNA1/KIF18A/TRIP13/FANCA/SYCP2/CYP26B1
GO:0048146	positive regulation of fibroblast proliferation	8/1119	0.00520667	0.0439356	MIF/CCNA2/E2F1/PRKDC/CCNB1/CDC6/PDGFB/FGF10
GO:0048483	autonomic nervous system development	8/1119	0.00520667	0.0439356	EGR2/HOXB2/SOX11/SOX4/HLX/GDNF/TFAP2A/PLXNA3
GO:0040029	regulation of gene expression, epigenetic	22/1119	0.00521446	0.0439356	CDCA4/EZH2/DNMT3B/HMGA1/H2AC17/H1-4/H3C7/BRCA1/CHEK1/H3C1/H2AC20/KAT2B/H2AC11/KLF2/H2AX/POLR2H/H1-0/ATAD2/H1-5/H2AC8/H2AC21/H2AC12
GO:0002790	peptide secretion	37/1119	0.00521856	0.0439356	ACSL4/ANKRD1/KCNN4/RAB3B/TGFB2/KCNC2/UQCC2/EDN1/IL1B/IL6/NKX6-1/CAMK2N1/CAVIN1/ENHO/GJA1/RAB8B/STX1A/TLR4/PTPRN/ADTRP/ALOX5/SLC2A1/PDIA4/OPRM1/RAB11FIP1/LTBP4/SOX4/NEUROD1/IL1A/RASL10B/VGF/CACNA1E/SLC16A1/KCNB1/SYT7/SAA1/STXBP5L
GO:0010575	positive regulation of vascular endothelial growth factor production	6/1119	0.00524873	0.0440538	RORA/IL1B/IL6/BRCA1/CCBE1/IL1A
GO:0010714	positive regulation of collagen metabolic process	6/1119	0.00524873	0.0440538	CCN2/ITGA2/VIM/CBX8/SERPINB7/F2
GO:0002791	regulation of peptide secretion	30/1119	0.00530941	0.0442397	ACSL4/ANKRD1/KCNN4/TGFB2/KCNC2/UQCC2/IL1B/IL6/NKX6-1/CAMK2N1/ENHO/GJA1/RAB8B/STX1A/TLR4/ADTRP/ALOX5/SLC2A1/OPRM1/RAB11FIP1/SOX4/NEUROD1/IL1A/RASL10B/CACNA1E/SLC16A1/KCNB1/SYT7/SAA1/STXBP5L
GO:0010811	positive regulation of cell-substrate adhesion	15/1119	0.00532186	0.0442397	MDK/HAS2/CCN1/FOXF1/MYADM/PPM1F/UTRN/P4HB/CASS4/NEDD9/ALOX15/EMP2/RAC3/RRAS/PDGFB
GO:0030539	male genitalia development	5/1119	0.00534168	0.0442397	TBX3/HOXA13/HOXD13/SYCP2/FGF10
GO:0034104	negative regulation of tissue remodeling	5/1119	0.00534168	0.0442397	IL6/UBASH3B/GREM1/P2RX7/TNFAIP3
GO:0044342	type B pancreatic cell proliferation	5/1119	0.00534168	0.0442397	IGFBP3/NKX6-1/WNT3A/PTPRN/SGPP2
GO:0051767	nitric-oxide synthase biosynthetic process	5/1119	0.00534168	0.0442397	EDN1/CCL2/TLR4/AKAP12/MAP2K6
GO:0051769	regulation of nitric-oxide synthase biosynthetic process	5/1119	0.00534168	0.0442397	EDN1/CCL2/TLR4/AKAP12/MAP2K6
GO:0060563	neuroepithelial cell differentiation	5/1119	0.00534168	0.0442397	WNT11/TMEM231/SOX11/SOX4/EMX1
GO:0071695	anatomical structure maturation	23/1119	0.00535444	0.0442397	TGFB2/G6PD/NKX6-1/TYMS/GLDN/RFLNB/CDK5R1/SLC26A6/GREM1/HOXA5/ANKS1A/CCNB1/TAL1/SIX3/KLF2/SCARF1/FLVCR1/BHLHA15/KIF14/RAC3/FOXA1/TRIP13/AURKA
GO:0043388	positive regulation of DNA binding	9/1119	0.00536804	0.0442397	ITGA2/KLF4/MMP9/TWIST1/WNT3A/TRIM6/NEUROD1/POU4F1/H1-0
GO:0046456	icosanoid biosynthetic process	9/1119	0.00536804	0.0442397	MIF/EDN1/IL1B/ALOX5AP/PLA2G5/ALOX5/PTGES/CYP4A11/PLA2G4A
GO:1902808	positive regulation of cell cycle G1/S phase transition	9/1119	0.00536804	0.0442397	EZH2/ADAMTS1/CCND2/FAM83D/TERT/MTBP/CDC6/CYP1A1/FGF10
GO:0071692	protein localization to extracellular region	35/1119	0.0054281	0.0446674	ACSL4/ANKRD1/KCNN4/RAB3B/TGFB2/KCNC2/UQCC2/IL1B/IL6/NKX6-1/CAMK2N1/CAVIN1/ENHO/GJA1/RAB8B/STX1A/TLR4/PTPRN/ADTRP/ALOX5/SLC2A1/PDIA4/OPRM1/RAB11FIP1/SOX4/NEUROD1/IL1A/VGF/CACNA1E/FBN2/SLC16A1/KCNB1/SYT7/SAA1/STXBP5L
GO:0044818	mitotic G2/M transition checkpoint	7/1119	0.0054523	0.0447318	HMGA2/ORC1/BRCA1/CHEK1/CDC6/CDK1/CLSPN
GO:1904994	regulation of leukocyte adhesion to vascular endothelial cell	7/1119	0.0054523	0.0447318	MDK/ICAM1/IL6/KLF4/ALOX5/ETS1/FUT9
GO:0046939	nucleotide phosphorylation	16/1119	0.00547229	0.0448284	DDIT4/LDHA/ALDOA/GAPDH/TPI1/DTYMK/ENO1/PGM2L1/NME4/GPI/NDC1/P2RX7/NUP210/PRKAA2/NUP155/ENO3
GO:0046209	nitric oxide metabolic process	11/1119	0.00556435	0.0454464	RORA/EDN1/ICAM1/IL1B/KLF4/PTX3/GCHFR/TLR4/CAV1/CPS1/KLF2
GO:0055013	cardiac muscle cell development	11/1119	0.00556435	0.0454464	TBX3/G6PD/FHL2/EDN1/MYO18B/SHOX2/CCNB1/AKAP13/MYH11/HEY2/MYLK3
GO:0090287	regulation of cellular response to growth factor stimulus	29/1119	0.00559104	0.0455962	CDKN2B/CRIM1/PTPN1/TGFBR2/DAB2/FGF2/HOXA13/PDCD6/IL1B/CCN1/SPRED3/CAV1/CAV2/CCBE1/DKK3/GREM1/LATS2/TGFBR3/BAMBI/LTBP4/SPRY4/SOX11/CHRDL1/BMPR2/SNX25/FBN2/HHIP/FGF10/TGFBR3L
GO:0021510	spinal cord development	13/1119	0.00563948	0.0458544	MDGA2/WNT3A/LHX3/TAL1/SOX11/SOX4/HOXD10/GDNF/LHX5/ISL2/HOXB8/NKX2-2/TBX20
GO:1903426	regulation of reactive oxygen species biosynthetic process	13/1119	0.00563948	0.0458544	EDN1/ICAM1/IL1B/KLF4/PTX3/SNCA/TLR4/ALOX5/CAV1/SLC30A10/CCN6/KLF2/SLC5A3
GO:0006596	polyamine biosynthetic process	4/1119	0.00571868	0.046019	ODC1/SRM/SMOX/AGMAT
GO:0016264	gap junction assembly	4/1119	0.00571868	0.046019	IL1B/GJA1/GJB6/CAV1
GO:0035331	negative regulation of hippo signaling	4/1119	0.00571868	0.046019	WWC2/CIT/LIMD1/DLG5
GO:0042659	regulation of cell fate specification	4/1119	0.00571868	0.046019	WNT11/FGF2/DKK1/WNT3A
GO:0051984	positive regulation of chromosome segregation	4/1119	0.00571868	0.046019	CCNB1/CDC6/RCC2/CDT1
GO:0060347	heart trabecula formation	4/1119	0.00571868	0.046019	FHL2/ADAMTS1/TGFBR3/HEY2
GO:0070486	leukocyte aggregation	4/1119	0.00571868	0.046019	HAS2/IL1B/CD44/S100A9
GO:0030001	metal ion transport	43/1119	0.00581431	0.0467197	CCN2/KCNN4/G6PD/ATP1A2/AHNAK/KCNK5/FGF2/ICAM1/CCL2/GJA1/PLPP4/SLC24A2/SNCA/STAC/UBASH3B/WNT3A/CAV1/CEMIP/ERO1A/P2RY6/SLC41A2/GRIN2A/JPH4/WFS1/SLC30A10/OPRM1/WNK3/F2/TRPV2/SLC24A4/BHLHA15/P2RX7/CACNA1E/F2RL3/PDGFB/CALCR/SLC25A25/CACNG1/KCNT2/CAMK2A/JPH2/CACNA1B/KCNE4
GO:0010812	negative regulation of cell-substrate adhesion	10/1119	0.00588098	0.0471168	MMP14/PHLDB2/COL1A1/PTPRO/POSTN/CDKN2A/RCC2/DLC1/SPRY4/PIK3R1
GO:0060415	muscle tissue morphogenesis	10/1119	0.00588098	0.0471168	ANKRD1/TGFB2/TNNI3/DSP/HEG1/SHOX2/TGFBR3/HEY2/POU4F1/TBX20
GO:0010569	regulation of double-strand break repair via homologous recombination	8/1119	0.00595569	0.0473681	POLQ/FIGNL1/RADX/ZNF365/CHEK1/RAD51AP1/RAD51/TIMELESS
GO:0010712	regulation of collagen metabolic process	8/1119	0.00595569	0.0473681	CCN2/ITGA2/IL6/VIM/CBX8/FAP/SERPINB7/F2
GO:0045646	regulation of erythrocyte differentiation	8/1119	0.00595569	0.0473681	NCAPG2/PRKDC/ISG15/ETS1/HOXA5/TAL1/KLF13/ZFP36
GO:0090329	regulation of DNA-dependent DNA replication	8/1119	0.00595569	0.0473681	GMNN/DSCC1/E2F8/E2F7/TIMELESS/CDT1/CHEK2/DBF4
GO:1904707	positive regulation of vascular associated smooth muscle cell proliferation	8/1119	0.00595569	0.0473681	FGF2/ADAMTS1/EDN1/GJA1/MMP9/TERT/P2RY6/PDGFB
GO:0055008	cardiac muscle tissue morphogenesis	9/1119	0.00604701	0.0480245	ANKRD1/TGFB2/TNNI3/DSP/HEG1/TGFBR3/HEY2/POU4F1/TBX20
GO:0010770	positive regulation of cell morphogenesis involved in differentiation	11/1119	0.00613972	0.0486195	PTPRD/PAK3/MDK/HAS2/PRKDC/MYADM/P4HB/CASS4/NEDD9/DBN1/RAC3
GO:2001057	reactive nitrogen species metabolic process	11/1119	0.00613972	0.0486195	RORA/EDN1/ICAM1/IL1B/KLF4/PTX3/GCHFR/TLR4/CAV1/CPS1/KLF2
GO:0051492	regulation of stress fiber assembly	12/1119	0.00620847	0.0490927	LIMCH1/CCN2/STMN1/WNT11/PHLDB2/GPR65/LIMK1/PPM1F/PFN2/DLC1/CGNL1/PIK3R1
GO:0030111	regulation of Wnt signaling pathway	34/1119	0.00625384	0.0493801	GSC/SALL1/AMER2/WNT11/LIMD1/DAB2/MDK/DEPDC1B/CCN4/COL1A1/CTHRC1/DKK1/MDFI/PTPRO/WNT3A/TERT/CAV1/DKK3/EGR1/GREM1/LATS2/DIXDC1/MCC/DCDC2/GNAQ/SLC9A3R1/BAMBI/WWTR1/SOX4/PLPP3/TNFAIP3/TSKU/RSPO1/FGF10
GO:0009743	response to carbohydrate	23/1119	0.00630563	0.0496955	CCN2/ITGA2/LDHA/TGFBR2/ICAM1/NKX6-1/CAMK2N1/COLEC12/GJA1/GJB6/SLC2A5/PTPRN/SLC26A6/TWNK/EGR1/LPL/SOX4/NEUROD1/CDT1/MAP2K6/PRKAA2/KCNB1/NKX2-2
GO:0051147	regulation of muscle cell differentiation	18/1119	0.00633791	0.0496955	EZH2/EFNB2/G6PD/BDNF/EDN1/MMP14/RBM24/DKK1/WNT3A/GREM1/SHOX2/LMOD3/BHLHA15/CEACAM5/HEY2/PDGFB/CYP26B1/MYLK3
GO:0009163	nucleoside biosynthetic process	7/1119	0.00634836	0.0496955	TK1/NT5E/DTYMK/NME4/ADA2/UCK2/CAD
GO:0030866	cortical actin cytoskeleton organization	7/1119	0.00634836	0.0496955	RACGAP1/ECT2/LCP1/ANLN/EPB41L2/EHD2/EPB41L3
GO:0045429	positive regulation of nitric oxide biosynthetic process	7/1119	0.00634836	0.0496955	EDN1/ICAM1/IL1B/KLF4/PTX3/TLR4/KLF2
GO:0071548	response to dexamethasone	7/1119	0.00634836	0.0496955	DNMT3B/DDIT4/CBX3/EDN1/ICAM1/FIBIN/CPS1
GO:0009914	hormone transport	30/1119	0.00636009	0.0497025	TBX3/ACSL4/KCNC2/UQCC2/EDN1/IL1B/IL6/NKX6-1/CAMK2N1/ENHO/GJA1/RAB8B/STX1A/SLC7A5/PTPRN/ALOX5/SLC2A1/KDM5B/RAB11FIP1/LTBP4/SOX11/SOX4/NEUROD1/RASL10B/VGF/CACNA1E/SLC16A1/KCNB1/SYT7/STXBP5L
GO:0032956	regulation of actin cytoskeleton organization	33/1119	0.00636745	0.0497025	LIMCH1/CCN2/CFL2/STMN1/ARHGAP44/PAK3/WNT11/MDK/EDN1/ICAM1/PHLDB2/CDK5R1/ECT2/ARHGAP18/GPR65/LIMK1/MYADM/PPM1F/RHOD/DIXDC1/AKAP13/LMOD3/PFN2/IQGAP3/DLC1/CGNL1/DBN1/ALOX15/RAC3/PIK3R1/MAGEL2/WASF3/MYLK3

## Sheet: Target_MF
ID	Description	GeneRatio	pvalue	p.adjust	geneID
GO:0016538	cyclin-dependent protein serine/threonine kinase regulator activity	15/1130	1.86558e-07	0.000177044	CCNE1/CDKN2B/CCNA2/CKS1B/CCND2/CCNA1/CDK5R1/KAT2B/CCNB1/CCNB2/CDKN2A/CCNF/CCNE2/CCNI2/CKS2
GO:0008201	heparin binding	28/1130	8.27478e-07	0.000392638	CCN2/FGF2/MDK/ADAMTS1/SERPINE2/APLP1/CCN1/CCN4/COL5A1/MMP7/PGF/ADA2/HBEGF/PCOLCE2/TGFBR3/POSTN/LPL/CCN6/HDGF/F2/THBS2/SMOC1/RSPO1/COL13A1/TMEM184A/SAA1/PRELP/FGF10
GO:0005539	glycosaminoglycan binding	34/1130	1.50712e-06	0.000476751	CCN2/VCAN/TGFBR2/FGF2/MDK/ADAMTS1/SERPINE2/APLP1/CCN1/CCN4/COL5A1/MMP7/PGF/ADA2/CD44/CEMIP/HBEGF/PCOLCE2/TGFBR3/POSTN/LPL/CCN6/HDGF/F2/LTBP4/THBS2/SMOC1/RSPO1/COL13A1/TMEM184A/SAA1/PRELP/FGF10/TGFBR3L
GO:0008574	ATP-dependent microtubule motor activity, plus-end-directed	8/1130	2.98948e-06	0.000611181	KIF18B/CENPE/KIF11/KIF18A/KIF20B/KIF1A/KIF5A/KIF14
GO:0008017	microtubule binding	37/1130	3.78754e-06	0.000611181	CENPF/DST/KIF18B/SPAG5/GAPDH/NUSAP1/PSRC1/RACGAP1/FAM83D/DLGAP5/GJB6/BIRC5/CENPE/KIF11/KIF18A/KIF20B/S100A9/KIF20A/KIF23/KIF2C/PLK1/PRC1/TPX2/MAP6/KIF22/RCC2/STARD9/KNSTRN/TPPP/GTSE1/KIFC1/KIF1A/KIF5A/FTCD/KIF14/DPYSL5/SKA1
GO:0015631	tubulin binding	46/1130	3.86416e-06	0.000611181	CENPF/ALDOA/STMN1/DST/KIF18B/SPAG5/GAPDH/NUSAP1/PSRC1/RACGAP1/FAM83D/DLGAP5/GJA1/GJB6/SNCA/BRCA1/BIRC5/CDK5R1/CENPE/KIF11/KIF18A/KIF20B/S100A9/DIXDC1/KIF20A/KIF23/KIF2C/PLK1/PRC1/TPX2/MAP6/KIF22/RCC2/STARD9/KNSTRN/TPPP/CCT5/GTSE1/KIFC1/KIF1A/KIF5A/FTCD/KIF14/DPYSL5/TTLL7/SKA1
GO:0019887	protein kinase regulator activity	29/1130	5.47274e-06	0.000741948	CCNE1/CDKN2B/GPRC5A/WNT11/CIT/CCNA2/CKS1B/CCND2/CAMK2N1/CCNA1/SNCA/SOCS3/CDK5R1/INCENP/GREM1/KAT2B/PKIB/CCNB1/CCNB2/TPX2/CDKN2A/SPRY4/INKA2/CCNF/DBF4/CCNE2/CCNI2/TRIB3/CKS2
GO:0019207	kinase regulator activity	31/1130	1.39187e-05	0.00165111	CCNE1/CDKN2B/GPRC5A/WNT11/CIT/CCNA2/CKS1B/CCND2/KLF4/CAMK2N1/CCNA1/SNCA/SOCS3/CDK5R1/INCENP/GREM1/KAT2B/PKIB/CCNB1/CCNB2/TPX2/CDKN2A/SPRY4/INKA2/CCNF/DBF4/CCNE2/PIK3R1/CCNI2/TRIB3/CKS2
GO:0005178	integrin binding	23/1130	1.8843e-05	0.00198689	CCN2/ITGA2/FGF2/DST/ICAM1/IL1B/ITGB4/ITGB8/MMP14/CCN1/CCN4/COL5A1/ITGAX/ISG15/FAP/LCP1/UTRN/CCN6/P4HB/LTBP4/PLPP3/FERMT3/EMP2
GO:0019838	growth factor binding	22/1130	3.25523e-05	0.00308921	CCN2/CRIM1/IGFBP3/TGFBR2/DUSP1/ITGB4/NLRP7/SCN5A/CCN1/CCN4/COL1A1/COL5A1/TGFBR3/LIFR/COL1A2/CCN6/LTBP4/TSKU/BMPR2/PDGFB/IL2RA/TGFBR3L
GO:1901681	sulfur compound binding	33/1130	6.44547e-05	0.00528165	CCN2/ITGA2/FGF2/MDK/ADAMTS1/SERPINE2/APLP1/CCN1/CCN4/COL5A1/MMP7/PGF/ADA2/HBEGF/PCOLCE2/PTGES/TGFBR3/POSTN/LPL/CCN6/HDGF/ACBD7/CBS/F2/THBS2/SMOC1/RCC1/RSPO1/COL13A1/TMEM184A/SAA1/PRELP/FGF10
GO:0003777	microtubule motor activity	14/1130	6.67859e-05	0.00528165	KIF18B/CENPE/KIF11/KIF18A/KIF20B/KIF20A/KIF23/KIF2C/KIF22/STARD9/KIFC1/KIF1A/KIF5A/KIF14
GO:0003774	motor activity	20/1130	0.000120726	0.00859077	KIF18B/GPR88/MYO18B/CENPE/KIF11/KIF18A/KIF20B/KIF20A/KIF23/KIF2C/KIF22/MYH11/STARD9/CGNL1/MYO7B/KIFC1/MYO1F/KIF1A/KIF5A/KIF14
GO:0001216	DNA-binding transcription activator activity	48/1130	0.000126734	0.00859077	MYBL1/E2F3/HOXA13/E2F1/EGR3/KLF10/KLF4/ZNF729/EGR2/ETV1/HOXB2/LHX3/EGR1/ETS1/FOXF1/HOXA5/NR5A2/ZNF300/SATB2/SIX4/HOXA10/SIX3/E2F5/SOX11/ZNF107/HOXC13/RAX/HOXD13/RBPJL/SOX4/BHLHA15/NEUROD1/MYBL2/E2F2/HOXD10/TFAP2A/ONECUT3/ALX1/FOXA1/POU4F1/KLF13/JUNB/MIXL1/NKX2-2/HOXB3/TBX20/MAFF/SPIB
GO:0008083	growth factor activity	23/1130	0.000153473	0.00970972	CCN2/TGFB2/FGF2/MDK/BDNF/IL6/GDF15/DKK1/PGF/GPI/ADA2/HBEGF/INHBE/CCN6/HDGF/F2/TGFA/GDNF/FGF5/VGF/PDGFB/AMH/FGF10
GO:0008028	monocarboxylic acid transmembrane transporter activity	13/1130	0.000263415	0.0156238	SLC16A9/SLC7A11/SLC16A3/SLC1A1/SLC1A7/SLC26A6/ABCG2/SLC16A6/SLCO1B3/SLC9A3R1/SLC16A7/SLC16A1/SLC5A12
GO:0003688	DNA replication origin binding	7/1130	0.000338755	0.0189105	MCM4/MCM6/ORC1/MCM7/CDC6/MCM8/HSPD1
GO:0001228	DNA-binding transcription activator activity, RNA polymerase II-specific	46/1130	0.000370358	0.0195261	MYBL1/E2F3/HOXA13/EGR3/KLF10/KLF4/ZNF729/EGR2/ETV1/HOXB2/LHX3/EGR1/ETS1/FOXF1/HOXA5/NR5A2/ZNF300/SATB2/SIX4/HOXA10/SIX3/SOX11/ZNF107/HOXC13/RAX/HOXD13/RBPJL/SOX4/BHLHA15/NEUROD1/MYBL2/E2F2/HOXD10/TFAP2A/ONECUT3/ALX1/FOXA1/POU4F1/KLF13/JUNB/MIXL1/NKX2-2/HOXB3/TBX20/MAFF/SPIB
GO:0015293	symporter activity	20/1130	0.000490731	0.0245107	SLC16A9/SLC22A4/SLC16A3/SLC1A1/SLC1A7/SLC24A2/SLC28A1/SLC6A15/SLC16A6/SLC12A7/SLC6A8/SLC15A1/SLC24A4/SLC16A7/SLC28A2/SLC2A9/SLC6A17/SLC5A3/SLC16A1/SLC5A12
GO:0008514	organic anion transmembrane transporter activity	23/1130	0.000563963	0.02676	SLCO4C1/SLC7A11/GJA1/SLC16A3/SLC1A1/SLC1A7/SLC2A14/SLC7A5/SLC26A6/ABCG2/SFXN1/SLC2A1/SLCO1B3/SLC7A2/SLC6A8/SLC9A3R1/RTBDN/SLC16A7/SLCO5A1/SLC2A9/SLC16A1/SLC5A12/SLC25A25
GO:0017116	single-stranded DNA helicase activity	6/1130	0.000731003	0.031461	POLQ/MCM6/DSCC1/MCM7/RAD51/DNA2
GO:0005024	transforming growth factor beta-activated receptor activity	5/1130	0.000747026	0.031461	TGFBR2/TGFBR3/LTBP4/BMPR2/TGFBR3L
GO:0005201	extracellular matrix structural constituent	22/1130	0.000777819	0.031461	VCAN/TFPI2/CCN1/COL1A1/COL5A1/COL6A3/CTHRC1/MGP/ECM1/LAMB3/MXRA5/POSTN/COL1A2/COL7A1/LTBP4/THBS2/TNC/FBN2/COL13A1/COL9A2/PRELP/THSD4
GO:0008509	anion transmembrane transporter activity	46/1130	0.000795641	0.031461	SLC2A3/SLC16A9/PCYOX1/SLCO4C1/SLC7A11/SLC22A4/CLDN4/GJA1/SLC16A3/SLC1A1/SLC1A7/SLC24A2/SLC28A1/SLC2A14/SLC2A5/SLC6A15/TTYH3/SLC7A5/SLC26A6/ABCG2/SFXN1/SLC16A6/SLC2A1/SLC7A7/SLCO1B3/SLC7A2/SLC12A7/SLC6A8/SLC9A3R1/SLC15A1/SLC29A4/SLC24A4/FLVCR1/RTBDN/SLC16A7/ANO7/SLC28A2/SLCO5A1/SLC2A9/SLC35A2/SLC5A3/SLC16A1/SLC5A12/GABRQ/SLC25A25/BEST3
GO:0016829	lyase activity	24/1130	0.000881176	0.0334494	HMGA2/ALDOA/GUCY1A2/ADCY9/POLQ/TPI1/CA9/ALOX5AP/ENO1/GAD1/ODC1/CA2/CHAC1/CBS/HDC/NPR1/CYP1A1/HAL/FTCD/SGPL1/NEIL3/ENO3/PAICS/SHMT2
GO:1990939	ATP-dependent microtubule motor activity	8/1130	0.0010714	0.0391062	KIF18B/CENPE/KIF11/KIF18A/KIF20B/KIF1A/KIF5A/KIF14
GO:0000217	DNA secondary structure binding	8/1130	0.00130411	0.0430224	HMGA2/HMGA1/GEN1/RAD51AP1/CLSPN/XRCC2/NEIL3/H1-0
GO:0005355	glucose transmembrane transporter activity	6/1130	0.0013147	0.0430224	SLC2A3/SLC2A14/SLC2A5/SLC2A1/SLC2A9/SLC5A3
GO:0015149	hexose transmembrane transporter activity	6/1130	0.0013147	0.0430224	SLC2A3/SLC2A14/SLC2A5/SLC2A1/SLC2A9/SLC5A3
GO:0005520	insulin-like growth factor binding	7/1130	0.00155869	0.0493065	CCN2/CRIM1/IGFBP3/ITGB4/CCN1/CCN4/CCN6

## Sheet: Target_CC
ID	Description	GeneRatio	pvalue	p.adjust	geneID
GO:0000775	chromosome, centromeric region	52/1166	2.11798e-20	1.22631e-17	CENPF/SGO2/RASSF2/SPAG5/CBX3/CENPU/NDC80/OIP5/TOP2A/DSCC1/HELLS/KNL1/SPC25/BIRC5/CENPL/INCENP/ZWINT/CENPE/CENPI/CENPO/KAT2B/KIF18A/MTBP/BUB1/CCNB1/CENPK/CENPW/ERCC6L/HJURP/KIF2C/MAD2L1/NCAPG/NUF2/PLK1/SGO1/TTK/KIF22/RCC2/ZWILCH/DSN1/KNSTRN/CENPM/CENPN/SPC24/ESCO2/NCAPD2/PKHD1/CDT1/SPDL1/MIS18A/CDCA8/SKA1
GO:0098687	chromosomal region	69/1166	3.4193e-19	9.89888e-17	EZH2/CENPF/SGO2/RASSF2/SPAG5/CBX3/CENPU/MCM4/MCM6/NDC80/OIP5/ORC1/TOP2A/DSCC1/HELLS/KNL1/MAJIN/NLRP2/PRKDC/SPC25/CHEK1/MCM7/BIRC5/CENPL/INCENP/RAD51AP1/TERT/ZWINT/CENPE/CENPI/CENPO/KAT2B/KIF18A/MTBP/BUB1/CCNB1/CDK1/CENPK/CENPW/ERCC6L/HJURP/KIF2C/MAD2L1/NCAPG/NUF2/PLK1/SGO1/TTK/KIF22/RCC2/ZWILCH/DSN1/RAD51/KNSTRN/CENPM/CENPN/DNA2/SPC24/ESCO2/NCAPD2/PKHD1/FEN1/CDT1/H2AX/CHEK2/SPDL1/MIS18A/CDCA8/SKA1
GO:0000779	condensed chromosome, centromeric region	36/1166	8.75847e-17	1.30201e-14	CENPF/SGO2/RASSF2/SPAG5/CBX3/CENPU/NDC80/KNL1/SPC25/BIRC5/INCENP/ZWINT/CENPE/CENPO/BUB1/CCNB1/CENPK/CENPW/ERCC6L/HJURP/KIF2C/MAD2L1/NCAPG/NUF2/PLK1/SGO1/ZWILCH/DSN1/KNSTRN/CENPM/CENPN/SPC24/NCAPD2/CDT1/SPDL1/SKA1
GO:0000776	kinetochore	39/1166	8.99489e-17	1.30201e-14	CENPF/SGO2/RASSF2/SPAG5/CENPU/NDC80/KNL1/SPC25/BIRC5/INCENP/ZWINT/CENPE/CENPI/CENPO/KAT2B/KIF18A/MTBP/BUB1/CCNB1/CENPK/CENPW/ERCC6L/HJURP/KIF2C/MAD2L1/NUF2/PLK1/SGO1/TTK/KIF22/ZWILCH/DSN1/KNSTRN/CENPM/CENPN/SPC24/CDT1/SPDL1/SKA1
GO:0000777	condensed chromosome kinetochore	33/1166	1.14199e-15	1.32242e-13	CENPF/SGO2/RASSF2/SPAG5/CENPU/NDC80/KNL1/SPC25/BIRC5/INCENP/ZWINT/CENPE/CENPO/BUB1/CCNB1/CENPK/CENPW/ERCC6L/HJURP/KIF2C/MAD2L1/NUF2/PLK1/SGO1/ZWILCH/DSN1/KNSTRN/CENPM/CENPN/SPC24/CDT1/SPDL1/SKA1
GO:0000793	condensed chromosome	46/1166	3.40358e-14	3.28446e-12	CENPF/SGO2/RASSF2/MKI67/SPAG5/CBX3/CENPU/NDC80/TOP2A/KNL1/SPC25/BRCA1/CHEK1/BIRC5/INCENP/ZWINT/CENPE/CENPO/BUB1/CCNB1/CENPK/CENPW/ERCC6L/HJURP/KIF2C/MAD2L1/NCAPG/NUF2/PLK1/SGO1/P3H4/ZWILCH/DSN1/RAD51/KNSTRN/CENPM/CENPN/SPC24/RRS1/NCAPD2/CDT1/H2AX/SPDL1/RCC1/SYCP2/SKA1
GO:0072686	mitotic spindle	32/1166	7.72421e-10	6.38903e-08	KIF18B/SPAG5/NUSAP1/RACGAP1/ASPM/FAM83D/ECT2/CENPE/CXCR2/KIF11/KIF18A/KIF20B/CDC6/CDK1/KIF23/MAD2L1/PLK1/PRC1/TPX2/KIF22/RCC2/DCDC2/KNSTRN/TPPP/HECW2/PKHD1/KIFC1/ESPL1/TACC3/AURKA/CKAP2L/SKA1
GO:0005819	spindle	55/1166	1.06587e-09	7.71423e-08	CENPF/CKAP2/SHCBP1/KIF18B/SPAG5/CBX3/NUSAP1/PSRC1/RACGAP1/ASPM/FAM83D/DLGAP5/BIRC5/ECT2/INCENP/WDR62/CENPE/CXCR2/KIF11/KIF18A/KIF20B/LATS2/CCNB1/CDC6/CDK1/KIF20A/KIF23/KIF2C/MAD2L1/PLK1/PRC1/SGO1/TPX2/TTK/FRY/KIF22/RCC2/DCDC2/NEDD9/KNSTRN/HASPIN/TPPP/HECW2/PKHD1/KIFC1/TTC28/KIF14/POC1A/SPDL1/ESPL1/TACC3/AURKA/CDCA8/CKAP2L/SKA1
GO:0051233	spindle midzone	13/1166	7.32862e-08	4.71474e-06	KIF18B/RACGAP1/INCENP/CENPE/KIF18A/KIF20B/CDC6/PLK1/PRC1/RCC2/KIF14/AURKA/CDCA8
GO:0044815	DNA packaging complex	24/1166	8.78868e-08	5.08865e-06	H2BC12/NCAPG2/H2AC17/H2BC13/H2BC17/H1-4/H2BC10/H2BC7/H2BC8/H2BC9/H3C7/H3C1/H2AC20/H2BC11/NCAPG/H2AC11/NCAPD2/H2AX/H1-0/NCAPH/H1-5/H2AC8/H2AC21/H2AC12
GO:0000228	nuclear chromosome	37/1166	3.02662e-07	1.5931e-05	HMGA2/MCM4/MCM6/NDC80/ORC1/TOP2A/FIGNL1/H3C7/ANP32E/BRCA1/CHEK1/MCM7/BIRC5/H3C1/INCENP/CENPO/POLE2/BUB1/CCNB1/CENPK/NUF2/PLK1/P3H4/DSN1/RAD51/ORC6/GINS4/RRS1/NCAPD2/MSH5/TIMELESS/GINS2/H2AX/TONSL/HEY2/RCC1/SYCP2
GO:0062023	collagen-containing extracellular matrix	51/1166	1.40614e-06	6.78462e-05	CCN2/TGFB2/VCAN/DST/MDK/ADAMTS1/ICAM1/ITGB4/L1CAM/SERPINE2/GDF15/APLP1/C1QC/CCN1/COL1A1/COL5A1/COL6A3/CTHRC1/F12/LOXL2/MGP/MMP9/SDC2/SERPINH1/PRSS1/ECM1/GREM1/INHBE/LAMB3/MXRA5/S100A9/POSTN/COL1A2/COL7A1/CLEC14A/HDGF/F2/LTBP4/THBS2/ADAMTS4/SMOC1/RTBDN/TNC/COCH/FBN2/COL13A1/PDGFB/COL9A2/PRELP/THSD4/FGF10
GO:0000922	spindle pole	27/1166	1.89895e-06	8.45762e-05	CENPF/CKAP2/SPAG5/PSRC1/ASPM/FAM83D/DLGAP5/WDR62/KIF11/KIF20B/LATS2/CCNB1/CDC6/MAD2L1/PLK1/PRC1/SGO1/TPX2/FRY/NEDD9/KNSTRN/TTC28/POC1A/SPDL1/TACC3/AURKA/CKAP2L
GO:0000778	condensed nuclear chromosome kinetochore	8/1166	2.36838e-06	9.79494e-05	NDC80/CENPO/BUB1/CCNB1/CENPK/NUF2/PLK1/DSN1
GO:0045178	basal part of cell	35/1166	4.80388e-06	0.00018543	TFRC/ITGA2/DSP/AQP4/KCNC2/SLCO4C1/DST/CA9/EDN1/ITGB4/PHLDB2/CLDN4/SLC16A3/SLC7A5/SLC26A6/CA2/CD44/FAP/SLC2A1/SLC7A7/SLCO1B3/CADM1/ST14/SLC29A4/PLPP3/LDLR/CEACAM5/TGFA/SLC2A9/BMPR2/LEPR/NDRG4/PDGFB/SLC16A1/ANK1
GO:0000307	cyclin-dependent protein kinase holoenzyme complex	12/1166	5.30873e-06	0.000192109	CCNE1/CCNA2/CKS1B/CCND2/CCNA1/CCNB1/CCNB2/CDK1/CCNF/CCNE2/CCNI2/CKS2
GO:0000786	nucleosome	20/1166	6.27886e-06	0.000200072	H2BC12/H2AC17/H2BC13/H2BC17/H1-4/H2BC10/H2BC7/H2BC8/H2BC9/H3C7/H3C1/H2AC20/H2BC11/H2AC11/H2AX/H1-0/H1-5/H2AC8/H2AC21/H2AC12
GO:0000940	condensed chromosome outer kinetochore	7/1166	6.3078e-06	0.000200072	CENPF/NDC80/BUB1/CCNB1/PLK1/SPDL1/SKA1
GO:0032993	protein-DNA complex	30/1166	6.6165e-06	0.000200072	H2BC12/HMGA2/H2AC17/H2BC13/H2BC17/MCM4/MCM6/H1-4/PRKDC/H2BC10/H2BC7/H2BC8/H2BC9/H3C7/MCM7/H3C1/H2AC20/TERT/H2BC11/GINS4/H2AC11/GINS2/H2AX/POLR2H/TONSL/H1-0/H1-5/H2AC8/H2AC21/H2AC12
GO:0030055	cell-substrate junction	49/1166	6.91093e-06	0.000200072	EFNB2/TNS3/ITGA2/AHNAK/HMGA1/LIMD1/DAB2/FHL2/DST/ICAM1/ITGB4/ITGB8/L1CAM/MMP14/PHLDB2/TNS4/VIM/GJA1/LPXN/PLAU/CAV1/CAV2/CD44/FAP/LCP1/MME/PEAK1/DIXDC1/EPB41L2/ITGA11/KIF23/PABPC1/AKAP12/OPRM1/SORBS1/P4HB/CASS4/DLC1/NEDD9/FAT1/SPRY4/TNS1/FERMT3/HYOU1/TNC/RRAS/PPFIBP1/TM4SF20/NFASC
GO:0005925	focal adhesion	48/1166	9.50523e-06	0.000262073	EFNB2/TNS3/ITGA2/AHNAK/HMGA1/LIMD1/DAB2/FHL2/DST/ICAM1/ITGB4/ITGB8/L1CAM/MMP14/PHLDB2/TNS4/VIM/GJA1/LPXN/PLAU/CAV1/CAV2/CD44/FAP/LCP1/MME/PEAK1/DIXDC1/EPB41L2/ITGA11/KIF23/PABPC1/AKAP12/OPRM1/SORBS1/P4HB/CASS4/DLC1/NEDD9/FAT1/SPRY4/TNS1/HYOU1/TNC/RRAS/PPFIBP1/TM4SF20/NFASC
GO:0000794	condensed nuclear chromosome	17/1166	1.51509e-05	0.000398745	NDC80/BRCA1/CHEK1/INCENP/CENPO/BUB1/CCNB1/CENPK/NUF2/PLK1/P3H4/DSN1/RAD51/RRS1/H2AX/RCC1/SYCP2
GO:0005871	kinesin complex	12/1166	2.84941e-05	0.000717309	KIF18B/KIF11/KIF18A/KIF20B/KIF20A/KIF23/KIF2C/KIF22/KIFC1/KIF1A/KIF5A/KIF14
GO:0009925	basal plasma membrane	31/1166	4.31867e-05	0.00104188	TFRC/DSP/AQP4/KCNC2/SLCO4C1/DST/CA9/ITGB4/CLDN4/SLC16A3/SLC7A5/SLC26A6/CA2/CD44/SLC2A1/SLC7A7/SLCO1B3/CADM1/ST14/SLC29A4/PLPP3/LDLR/CEACAM5/TGFA/SLC2A9/BMPR2/LEPR/NDRG4/PDGFB/SLC16A1/ANK1
GO:1990023	mitotic spindle midzone	6/1166	8.88435e-05	0.00205762	KIF18B/CENPE/KIF18A/KIF20B/PRC1/RCC2
GO:0005874	microtubule	45/1166	0.000126691	0.00278698	CKAP2/STMN1/DST/KIF18B/SPAG5/CCT3/PSRC1/RACGAP1/ASPM/TUBA1A/BIRC5/CCT6A/INCENP/ARHGAP18/CENPE/KIF11/KIF18A/KIF20B/TUBB3/CDK1/KIF20A/KIF23/KIF2C/PLK1/PRC1/TPX2/MAP6/KIF22/RCC2/TUBB2A/DCDC2/KNSTRN/TPPP/MID1IP1/CCT5/GTSE1/KIFC1/KIF1A/KIF5A/KIF14/AURKA/TTLL7/SAA1/FKBP4/SKA1
GO:0031252	cell leading edge	44/1166	0.000129963	0.00278698	ARHGAP44/KCNC2/DST/ITGB4/PHLDB2/VIM/ACTG2/PDLIM4/PTPRO/TLR4/ARHGAP18/ARHGEF6/CD44/DDN/FAP/FGD4/KIF18A/LCP1/LIMK1/MYADM/TUBB3/APBB2/PABPC1/PODXL/PTPRM/MCC/OPRM1/P4HB/DLC1/NEDD9/ROBO2/SLC9A3R1/KNSTRN/DUOX1/PTK6/SPRY4/DBN1/IGF2BP1/RAC3/KCNB1/PACSIN1/EPB41L3/ANK1/WASF3
GO:0071162	CMG complex	5/1166	0.000147538	0.00305087	MCM4/MCM6/MCM7/GINS4/GINS2
GO:0016323	basolateral plasma membrane	27/1166	0.000153522	0.00306514	TFRC/DSP/AQP4/KCNC2/SLCO4C1/CA9/SLC16A3/SLC7A5/SLC26A6/CA2/CD44/SLC2A1/SLC7A7/SLCO1B3/CADM1/ST14/SLC29A4/PLPP3/LDLR/CEACAM5/TGFA/SLC2A9/LEPR/NDRG4/PDGFB/SLC16A1/ANK1
GO:0031672	A band	9/1166	0.000254956	0.00492066	ALDOA/FHL2/DST/ENO1/KAT2B/LMOD3/MYOM2/ANK1/SMTNL2
GO:0000792	heterochromatin	13/1166	0.000302285	0.00564591	HMGA2/SALL1/HMGA1/CBX2/CBX3/H1-4/HELLS/SALL4/CBX8/INCENP/CDKN2A/ESCO2/H1-5
GO:0031430	M band	7/1166	0.000375094	0.00678686	ALDOA/FHL2/ENO1/LMOD3/MYOM2/ANK1/SMTNL2
GO:0031261	DNA replication preinitiation complex	5/1166	0.000419209	0.00693491	MCM4/MCM6/MCM7/GINS4/GINS2
GO:0042555	MCM complex	5/1166	0.000419209	0.00693491	MCM4/MCM6/MCM7/MCM8/TONSL
GO:0045120	pronucleus	5/1166	0.000419209	0.00693491	EZH2/CENPF/CCNA2/SLC2A1/AURKA
GO:0030496	midbody	24/1166	0.00053129	0.00854491	CENPF/SHCBP1/SPAG5/PSRC1/RACGAP1/BIRC5/ECT2/FOXL2/INCENP/CENPE/KIF20B/SLC2A1/ANLN/CDK1/CEP55/KIF20A/KIF23/PLK1/PRC1/RCC2/TTC28/KIF14/AURKA/CDCA8
GO:0005581	collagen trimer	14/1166	0.000613631	0.0096025	C1QC/C1QTNF2/COL1A1/COL5A1/COL6A3/COLEC12/CTHRC1/GLDN/CCBE1/COL1A2/C1QTNF6/COL7A1/COL13A1/COL9A2
GO:0005911	cell-cell junction	47/1166	0.00075263	0.0112185	EFNB2/KRT8/ATP1A2/DSP/AHNAK/AMOTL1/PDZD2/LIMD1/CLDN12/SCN5A/CLDN4/GJA1/GJB6/KAZN/PDLIM4/ECT2/CLDN14/HEG1/MPDZ/MYADM/SLC2A1/STEAP1/PODXL/PTPRM/CADM1/PCDH9/SAPCD2/SORBS1/IQGAP3/WNK3/CGNL1/FAT1/DBN1/PERP/PLPP3/CDCA3/MARVELD3/SV2A/BMPR2/GAB1/DLG5/ADGRL3/COL13A1/CDH7/PIK3R1/EPB41L3/NFASC
GO:0005788	endoplasmic reticulum lumen	33/1166	0.000756838	0.0112185	CALU/IGFBP3/VCAN/GPX8/PDIA6/EDN1/IL6/CCN1/COL1A1/COL5A1/COL6A3/SDC2/SERPINH1/WNT3A/ERO1A/F5/WNT7A/WFS1/COL1A2/PDIA4/COL7A1/P4HB/F2/CKAP4/ARSL/CHRDL1/HYOU1/TNC/FKBP10/VGF/COL13A1/PDGFB/COL9A2
GO:1902554	serine/threonine protein kinase complex	14/1166	0.000775027	0.0112185	CCNE1/CCNA2/CKS1B/CCND2/CCNA1/CDK5R1/CCNB1/CCNB2/CDK1/PHKA1/CCNF/CCNE2/CCNI2/CKS2
GO:0005901	caveola	13/1166	0.000863406	0.012193	ATP1A2/TGFBR2/SCN5A/CAVIN1/ADTRP/CAV1/CAV2/KIF18A/SLC2A1/DLC1/BMPR2/EHD2/ASAH2
GO:0042383	sarcolemma	18/1166	0.00103976	0.0141409	KRT8/ATP1A2/AHNAK/AQP4/SCN5A/COL6A3/SLC2A5/STAC/AHNAK2/CAV1/CAV2/SLC2A1/UTRN/OPRM1/CIB2/KCNB1/CACNG1/ANK1
GO:0045177	apical part of cell	41/1166	0.00105019	0.0141409	KCNC2/KCNK1/SLC7A11/BYSL/SLC22A4/UPK1B/CLDN4/GJA1/GJB6/PTPRO/SLC16A3/SLC1A1/SLC2A5/SLC7A5/SLC26A6/ABCG2/CA2/CD44/FAP/MPDZ/SLC2A1/PODXL/SAPCD2/SLC9A3R1/SLC15A1/SLC29A4/DUOX1/VASH1/MYO7B/CYP4A11/PKHD1/LDLR/CEACAM5/EMP2/SLC2A9/UPK2/BMPR2/SLC16A1/SLC5A12/KCNK2/KCNE4
GO:0010369	chromocenter	5/1166	0.00136719	0.0179909	SALL1/OIP5/INCENP/ESCO2/CDCA8
GO:0070938	contractile ring	4/1166	0.00198835	0.0255834	KIF20B/ANLN/PRC1/UTRN
GO:0044853	plasma membrane raft	15/1166	0.00247985	0.0312138	ATP1A2/TGFBR2/HAS2/SCN5A/CAVIN1/SELPLG/ADTRP/CAV1/CAV2/KIF18A/SLC2A1/DLC1/BMPR2/EHD2/ASAH2
GO:0031674	I band	17/1166	0.00263425	0.0324517	ANKRD1/CFL2/KRT8/ALDOA/FHL2/DST/SCN5A/MYO18B/PDLIM4/AHNAK2/KAT2B/SLC2A1/C10orf71/MYPN/ANK1/JPH2/SMTNL2
GO:0043292	contractile fiber	25/1166	0.00297543	0.0358911	ANKRD1/CFL2/KRT8/TNNI3/AHNAK/ALDOA/FHL2/DST/SCN5A/ENO1/MYO18B/PDLIM4/CDK5R1/AHNAK2/KAT2B/SLC2A1/LMOD3/MYH11/C10orf71/MYOM2/MYPN/ANK1/JPH2/MYBPC1/SMTNL2
GO:0005876	spindle microtubule	11/1166	0.00310508	0.0366906	KIF18B/PSRC1/BIRC5/CENPE/KIF11/KIF18A/CDK1/PLK1/PRC1/AURKA/SKA1
GO:1902911	protein kinase complex	14/1166	0.00352464	0.0408154	CCNE1/CCNA2/CKS1B/CCND2/CCNA1/CDK5R1/CCNB1/CCNB2/CDK1/PHKA1/CCNF/CCNE2/CCNI2/CKS2
GO:0016324	apical plasma membrane	34/1166	0.00382418	0.0434157	KCNC2/KCNK1/SLC22A4/UPK1B/CLDN4/GJA1/GJB6/PTPRO/SLC16A3/SLC1A1/SLC2A5/SLC7A5/SLC26A6/ABCG2/CD44/MPDZ/SLC2A1/PODXL/SAPCD2/SLC9A3R1/SLC15A1/SLC29A4/DUOX1/CYP4A11/PKHD1/CEACAM5/EMP2/SLC2A9/UPK2/BMPR2/SLC16A1/SLC5A12/KCNK2/KCNE4
GO:0030673	axolemma	4/1166	0.00425678	0.0473976	KCNC2/ROBO2/EPB41L3/ANK1
GO:0034451	centriolar satellite	14/1166	0.00457063	0.049932	G6PD/PDZD2/SPAG5/CENPU/DLGAP5/ZNF365/WDR62/LATS2/CEP55/PLK1/PODXL/DCDC2/KNSTRN/TACC3

## Sheet: Target_KEGG
ID	Description	GeneRatio	pvalue	p.adjust	geneID
hsa04110	Cell cycle	34/536	6.11294e-13	1.8889e-10	CCNE1/CDKN2B/TGFB2/CDC25A/E2F3/CCNA2/E2F1/MCM4/MCM6/ORC1/CCND2/PRKDC/CCNA1/CHEK1/MCM7/GADD45B/BUB1/CCNB1/CCNB2/CDC6/CDK1/MAD2L1/PLK1/PTTG1/TTK/CDKN2A/ORC6/E2F5/E2F2/CHEK2/ESPL1/DBF4/CCNE2/PKMYT1
hsa04218	Cellular senescence	33/536	1.52578e-09	2.35733e-07	CCNE1/CDKN2B/IGFBP3/TGFB2/CDC25A/E2F3/TGFBR2/CCNA2/E2F1/CCND2/IL6/CCNA1/CHEK1/EIF4EBP1/ETS1/FOXM1/GADD45B/CCNB1/CCNB2/CDK1/CDKN2A/E2F5/AKT3/IL1A/MYBL2/E2F2/CHEK2/MAP2K6/RRAS/CCNE2/HLA-E/PIK3R1/CALML3
hsa05166	Human T-cell leukemia virus 1 infection	38/536	4.32913e-08	4.459e-06	CCNE1/CDKN2B/TGFB2/E2F3/TGFBR2/ADCY9/MAP3K3/CCNA2/E2F1/CCND2/ICAM1/IL6/CCNA1/EGR2/MMP7/CHEK1/TERT/EGR1/ETS1/KAT2B/MSX2/SLC2A1/CCNB2/MAD2L1/PTTG1/CDKN2A/MAPK10/AKT3/E2F2/CHEK2/TNFRSF13C/ESPL1/CCNE2/HLA-E/HLA-DRA/PIK3R1/IL2RA/ZFP36
hsa04115	p53 signaling pathway	16/536	1.67499e-05	0.00129393	CCNE1/IGFBP3/PMAIP1/CCND2/RRM2/CHEK1/GADD45B/SERPINB5/CCNB1/CCNB2/CDK1/CDKN2A/PERP/GTSE1/CHEK2/CCNE2
hsa05418	Fluid shear stress and atherosclerosis	23/536	3.6728e-05	0.00226979	DUSP1/EDN1/ICAM1/IL1B/CCL2/MMP9/PLAT/SDC2/CAV1/CAV2/NCF2/MAPK10/THBD/KLF2/AKT3/IL1A/RAC3/MAP2K6/PRKAA2/BMPR2/PDGFB/PIK3R1/CALML3
hsa05322	Systemic lupus erythematosus	21/536	0.000218379	0.0112465	H2BC12/H2AC17/H2BC13/H2BC17/C1QC/H2BC10/H2BC7/H2BC8/H2BC9/H3C7/H3C1/H2AC20/H2BC11/FCGR3A/GRIN2A/H2AC11/H2AX/HLA-DRA/H2AC8/H2AC21/H2AC12
hsa04613	Neutrophil extracellular trap formation	26/536	0.000305323	0.0122352	H2BC12/H2AC17/H2BC13/H2BC17/H2BC10/H2BC7/H2BC8/H2BC9/H3C7/SELPLG/SIGLEC9/TLR4/FPR1/H3C1/H2AC20/H2BC11/NCF2/FCGR3A/H2AC11/AKT3/H2AX/PPIF/PIK3R1/H2AC8/H2AC21/H2AC12
hsa04914	Progesterone-mediated oocyte maturation	17/536	0.000343117	0.0122352	CDC25A/ADCY9/CCNA2/CCNA1/CPEB1/BUB1/CCNB1/CCNB2/CDK1/MAD2L1/PLK1/KIF22/MAPK10/AKT3/AURKA/PIK3R1/PKMYT1
hsa00340	Histidine metabolism	7/536	0.000380864	0.0122352	ASPA/HDC/ALDH2/HAL/ALDH3B2/FTCD/CNDP1
hsa05212	Pancreatic cancer	14/536	0.00039596	0.0122352	TGFB2/E2F3/TGFBR2/E2F1/ARHGEF6/GADD45B/CDKN2A/RAD51/MAPK10/AKT3/E2F2/TGFA/RAC3/PIK3R1
hsa05205	Proteoglycans in cancer	26/536	0.000988785	0.0267084	TGFB2/ITGA2/WNT11/FGF2/COL1A1/MMP9/PLAU/SDC2/TLR4/TWIST1/WNT3A/CAV1/CAV2/CD44/HBEGF/WNT7A/COL1A2/HSPB2/AKT3/HOXD10/RRAS/GAB1/PIK3R1/WNT8B/ANK1/CAMK2A
hsa04668	TNF signaling pathway	17/536	0.00103722	0.0267084	EDN1/ICAM1/IL1B/IL6/MMP14/CCL2/MMP9/SOCS3/CCL20/CXCL3/MAPK10/PGAM5/AKT3/TNFAIP3/MAP2K6/PIK3R1/JUNB
hsa01230	Biosynthesis of amino acids	13/536	0.00114941	0.0273205	ALDOA/GAPDH/TPI1/ENO1/CPS1/PSAT1/ASNS/PYCR1/CBS/PSPH/ENO3/MAT1A/SHMT2
hsa05226	Gastric cancer	20/536	0.0018661	0.0411874	CCNE1/CDKN2B/TGFB2/E2F3/TGFBR2/WNT11/FGF2/E2F1/WNT3A/TERT/GADD45B/WNT7A/AKT3/E2F2/FGF5/GAB1/CCNE2/PIK3R1/WNT8B/FGF10
hsa04933	AGE-RAGE signaling pathway in diabetic complications	15/536	0.00226521	0.0460166	TGFB2/TGFBR2/EDN1/ICAM1/IL1B/IL6/CCL2/COL1A1/EGR1/COL1A2/MAPK10/THBD/AKT3/IL1A/PIK3R1
hsa04114	Oocyte meiosis	18/536	0.00238274	0.0460166	CCNE1/ADCY9/CPEB1/FBXO43/BUB1/CCNB1/CCNB2/CDK1/MAD2L1/PLK1/PTTG1/SGO1/ESPL1/AURKA/CCNE2/PKMYT1/CAMK2A/CALML3
