# Supplementary material for: A Novel Risk-Score Model With Eight MiRNA Signatures for Overall Survival of Patients With Lung Adenocarcinoma
Source: Front Genet. 2021 Nov 12;12:741112. doi: 10.3389/fgene.2021.741112 (PMC8633443; doi:10.3389/fgene.2021.741112)
Supplement: Supplementary file 1 [file DataSheet1.ZIP › Table 3.xlsx]

## Sheet: Sheet1
miRNA	beta	Hazard_Ratio	CI_low	CI_high	z_pvalue	Wald_pvalue	Logrank_pvalue
hsa_mir_1293	0.542664	1.72058	1.45262	2.03797	3.32884e-10	3.32884e-10	9.16392e-11
hsa_mir_1305	0.72985	2.07477	1.39801	3.07915	0.000290895	0.000290895	0.000249081
hsa_mir_548v	-0.393601	0.674623	0.533866	0.852492	0.000978488	0.000978488	0.000982903
hsa_mir_4784	0.680569	1.975	1.22576	3.18222	0.0051682	0.0051682	0.00571154
hsa_mir_6132	0.878044	2.40619	1.27499	4.54101	0.0067347	0.0067347	0.00737774
hsa_mir_7705	0.356131	1.42779	1.09875	1.85539	0.00770966	0.00770966	0.00770441
hsa_mir_3133	2.51284	12.3399	1.89589	80.3175	0.00855603	0.00855603	0.00775955
hsa_mir_548ba	0.728526	2.07202	1.20129	3.5739	0.00880995	0.00880995	0.00898319
hsa_mir_3936	0.947622	2.57957	1.26592	5.25638	0.00907447	0.00907447	0.00898517
hsa_mir_3137	1.31743	3.73382	1.29079	10.8007	0.0150584	0.0150584	0.0142398
hsa_mir_421	0.292268	1.33946	1.04621	1.71491	0.0204319	0.0204319	0.0206416
hsa_mir_1245a	0.378184	1.45963	1.03984	2.0489	0.0288342	0.0288342	0.0287361
hsa_mir_4752	1.39585	4.0384	1.12803	14.4577	0.031945	0.031945	0.0302671
hsa_mir_4794	1.1901	3.28742	1.11209	9.71787	0.0313915	0.0313915	0.0313296
hsa_mir_3125	1.1625	3.19791	1.10284	9.273	0.0323407	0.0323407	0.0317144
hsa_mir_4734	-1.44337	0.236132	0.0605054	0.92154	0.0377484	0.0377484	0.0379077
hsa_mir_4517	0.53981	1.71568	1.02819	2.86285	0.0387913	0.0387913	0.0380701
hsa_mir_1258	-0.385263	0.680271	0.468068	0.988679	0.0434199	0.0434199	0.0432059
hsa_mir_4487	-1.0768	0.340684	0.117019	0.991849	0.048271	0.048271	0.0474882
hsa_mir_326	-0.181794	0.833773	0.695897	0.998965	0.0487017	0.0487017	0.0484856
