# Supplementary material for: A Novel Risk-Score Model With Eight MiRNA Signatures for Overall Survival of Patients With Lung Adenocarcinoma
Source: Front Genet. 2021 Nov 12;12:741112. doi: 10.3389/fgene.2021.741112 (PMC8633443; doi:10.3389/fgene.2021.741112)
Supplement: Supplementary file 1 [file DataSheet1.ZIP › Table 1.xlsx]

## Sheet: DEG_BP
ID	Description	GeneRatio	pvalue	p.adjust	geneID
GO:0006956	complement activation	125/4706	3.79578e-37	2.36401e-33	A2M/C1QA/C1QB/C1QC/C4BPB/C5AR1/C6/C7/C8B/C8G/CD19/CD5L/CFB/CFD/CFHR4/CFHR5/CFP/COLEC10/CPB2/CPN1/CPN2/CR2/F2/FCN1/FCN3/IGHA1/IGHA2/IGHD/IGHE/IGHG1/IGHG2/IGHG3/IGHG4/IGHM/IGHV1-18/IGHV1-24/IGHV1-3/IGHV1-45/IGHV1-58/IGHV1-69/IGHV1-69D/IGHV2-26/IGHV2-5/IGHV2-70/IGHV2-70D/IGHV3-11/IGHV3-13/IGHV3-15/IGHV3-16/IGHV3-20/IGHV3-21/IGHV3-23/IGHV3-30/IGHV3-33/IGHV3-35/IGHV3-38/IGHV3-43/IGHV3-48/IGHV3-49/IGHV…
GO:0006959	humoral immune response	203/4706	3.71745e-33	1.15761e-29	A2M/AIRE/ALOX5/BPIFA1/BPIFA2/BPIFB2/BST1/C1QA/C1QB/C1QC/C4BPB/C5AR1/C6/C7/C8B/C8G/CAMP/CCL2/CD19/CD5L/CD83/CFB/CFD/CFHR4/CFHR5/CFP/COLEC10/CPB2/CPN1/CPN2/CR2/CTSG/CXCL13/CXCL14/CXCL2/CXCL3/CXCL6/CXCL9/DEFA3/DEFA4/DEFB126/EPPIN/EXO1/F2/FCN1/FCN3/FGA/FGB/GAPDH/GATA6/GPI/H2BC10/H2BC11/H2BC12/H2BC21/H2BC4/H2BC6/H2BC7/H2BC8/HLA-E/HPX/HRG/IFNB1/IFNE/IFNG/IGHA1/IGHA2/IGHD/IGHE/IGHG1/IGHG2/IGHG3/IGHG4/IG…
GO:0006958	complement activation, classical pathway	102/4706	2.56043e-32	5.31546e-29	C1QA/C1QB/C1QC/C4BPB/C6/C7/C8B/C8G/CR2/IGHA1/IGHA2/IGHD/IGHE/IGHG1/IGHG2/IGHG3/IGHG4/IGHM/IGHV1-18/IGHV1-24/IGHV1-3/IGHV1-45/IGHV1-58/IGHV1-69/IGHV1-69D/IGHV2-26/IGHV2-5/IGHV2-70/IGHV2-70D/IGHV3-11/IGHV3-13/IGHV3-15/IGHV3-16/IGHV3-20/IGHV3-21/IGHV3-23/IGHV3-30/IGHV3-33/IGHV3-35/IGHV3-38/IGHV3-43/IGHV3-48/IGHV3-49/IGHV3-53/IGHV3-64/IGHV3-66/IGHV3-7/IGHV3-72/IGHV3-73/IGHV3-74/IGHV4-28/IGHV4-34/IGHV…
GO:0002455	humoral immune response mediated by circulating immunoglobulin	105/4706	6.15913e-29	9.58976e-26	C1QA/C1QB/C1QC/C4BPB/C6/C7/C8B/C8G/CR2/EXO1/HPX/IGHA1/IGHA2/IGHD/IGHE/IGHG1/IGHG2/IGHG3/IGHG4/IGHM/IGHV1-18/IGHV1-24/IGHV1-3/IGHV1-45/IGHV1-58/IGHV1-69/IGHV1-69D/IGHV2-26/IGHV2-5/IGHV2-70/IGHV2-70D/IGHV3-11/IGHV3-13/IGHV3-15/IGHV3-16/IGHV3-20/IGHV3-21/IGHV3-23/IGHV3-30/IGHV3-33/IGHV3-35/IGHV3-38/IGHV3-43/IGHV3-48/IGHV3-49/IGHV3-53/IGHV3-64/IGHV3-66/IGHV3-7/IGHV3-72/IGHV3-73/IGHV3-74/IGHV4-28/IGHV…
GO:0030449	regulation of complement activation	83/4706	1.97265e-26	2.45714e-23	A2M/C1QA/C1QB/C1QC/C4BPB/C5AR1/C6/C7/C8B/C8G/CD19/CD5L/CFB/CFHR4/CFHR5/CFP/CPB2/CPN1/CPN2/CR2/F2/IGHG1/IGHG2/IGHG3/IGHG4/IGHV1-69/IGHV2-5/IGHV2-70/IGHV3-11/IGHV3-13/IGHV3-23/IGHV3-30/IGHV3-33/IGHV3-48/IGHV3-53/IGHV3-7/IGHV4-34/IGHV4-39/IGHV4-59/IGKC/IGKV1-12/IGKV1-16/IGKV1-17/IGKV1-39/IGKV1-5/IGKV1D-12/IGKV1D-33/IGKV1D-39/IGKV2-28/IGKV2-29/IGKV2-30/IGKV2-40/IGKV2D-28/IGKV2D-30/IGKV3-15/IGKV3-20/I…
GO:0008037	cell recognition	133/4706	5.21344e-26	5.41155e-23	ACR/ADAM18/ADAM2/ADAM32/ADGRB1/ALDOA/AMIGO1/ATP8B3/C4BPB/CADM1/CATSPER4/CATSPERB/CATSPERD/CCL19/CCT3/CCT5/CD36/CDK5R1/CLEC4M/CLGN/CNR1/CNTN2/CNTN6/CNTNAP2/COLEC12/CRTAM/DOCK8/EMB/EPHB2/EPHB3/FCN1/FCN3/FETUB/FOLR3/FOXG1/FUT3/GAP43/GLIPR1L2/HVCN1/IGHA1/IGHA2/IGHD/IGHE/IGHG1/IGHG2/IGHG3/IGHG4/IGHM/IGHV1-18/IGHV1-24/IGHV1-3/IGHV1-45/IGHV1-58/IGHV1-69/IGHV1-69D/IGHV2-26/IGHV2-5/IGHV2-70/IGHV2-70D/IGHV…
GO:0002920	regulation of humoral immune response	89/4706	9.37886e-23	8.34451e-20	A2M/C1QA/C1QB/C1QC/C4BPB/C5AR1/C6/C7/C8B/C8G/CD19/CD5L/CFB/CFHR4/CFHR5/CFP/CPB2/CPN1/CPN2/CR2/CXCL13/F2/GATA6/HPX/IGHG1/IGHG2/IGHG3/IGHG4/IGHV1-69/IGHV2-5/IGHV2-70/IGHV3-11/IGHV3-13/IGHV3-23/IGHV3-30/IGHV3-33/IGHV3-48/IGHV3-53/IGHV3-7/IGHV4-34/IGHV4-39/IGHV4-59/IGKC/IGKV1-12/IGKV1-16/IGKV1-17/IGKV1-39/IGKV1-5/IGKV1D-12/IGKV1D-33/IGKV1D-39/IGKV2-28/IGKV2-29/IGKV2-30/IGKV2-40/IGKV2D-28/IGKV2D-30/IG…
GO:0006910	phagocytosis, recognition	70/4706	4.46641e-22	3.4771e-19	ADGRB1/C4BPB/CD36/COLEC12/FCN1/FCN3/IGHA1/IGHA2/IGHD/IGHE/IGHG1/IGHG2/IGHG3/IGHG4/IGHM/IGHV1-18/IGHV1-24/IGHV1-3/IGHV1-45/IGHV1-58/IGHV1-69/IGHV1-69D/IGHV2-26/IGHV2-5/IGHV2-70/IGHV2-70D/IGHV3-11/IGHV3-13/IGHV3-15/IGHV3-16/IGHV3-20/IGHV3-21/IGHV3-23/IGHV3-30/IGHV3-33/IGHV3-35/IGHV3-38/IGHV3-43/IGHV3-48/IGHV3-49/IGHV3-53/IGHV3-64/IGHV3-66/IGHV3-7/IGHV3-72/IGHV3-73/IGHV3-74/IGHV4-28/IGHV4-34/IGHV4-3…
GO:0043062	extracellular structure organization	184/4706	2.90926e-21	2.01321e-18	A2M/ACAN/ADAM12/ADAM8/ADAMTS1/ADAMTS12/ADAMTS14/ADAMTS15/ADAMTS16/ADAMTS18/ADAMTS20/ADAMTS4/ADAMTS8/ADAMTSL3/ADAMTSL4/ADAMTSL5/ADTRP/AGT/ANGPTL7/APLP1/BCAN/BMP2/C6orf15/CAPNS2/CARMIL2/CAV1/CAV2/CCN1/CCN2/CD44/CDH1/CMA1/COL10A1/COL11A1/COL11A2/COL13A1/COL17A1/COL18A1/COL1A1/COL1A2/COL22A1/COL24A1/COL28A1/COL2A1/COL3A1/COL4A3/COL4A4/COL4A5/COL5A1/COL5A2/COL6A3/COL7A1/COL9A1/COL9A2/COL9A3/COMP/CPB2/…
GO:0030198	extracellular matrix organization	183/4706	5.56574e-21	3.30276e-18	A2M/ACAN/ADAM12/ADAM8/ADAMTS1/ADAMTS12/ADAMTS14/ADAMTS15/ADAMTS16/ADAMTS18/ADAMTS20/ADAMTS4/ADAMTS8/ADAMTSL3/ADAMTSL4/ADAMTSL5/ADTRP/AGT/ANGPTL7/APLP1/BCAN/BMP2/C6orf15/CAPNS2/CARMIL2/CAV1/CAV2/CCN1/CCN2/CD44/CDH1/CMA1/COL10A1/COL11A1/COL11A2/COL13A1/COL17A1/COL18A1/COL1A1/COL1A2/COL22A1/COL24A1/COL28A1/COL2A1/COL3A1/COL4A3/COL4A4/COL4A5/COL5A1/COL5A2/COL6A3/COL7A1/COL9A1/COL9A2/COL9A3/COMP/CPB2/…
GO:0045229	external encapsulating structure organization	184/4706	5.83339e-21	3.30276e-18	A2M/ACAN/ADAM12/ADAM8/ADAMTS1/ADAMTS12/ADAMTS14/ADAMTS15/ADAMTS16/ADAMTS18/ADAMTS20/ADAMTS4/ADAMTS8/ADAMTSL3/ADAMTSL4/ADAMTSL5/ADTRP/AGT/ANGPTL7/APLP1/BCAN/BMP2/C6orf15/CAPNS2/CARMIL2/CAV1/CAV2/CCN1/CCN2/CD44/CDH1/CMA1/COL10A1/COL11A1/COL11A2/COL13A1/COL17A1/COL18A1/COL1A1/COL1A2/COL22A1/COL24A1/COL28A1/COL2A1/COL3A1/COL4A3/COL4A4/COL4A5/COL5A1/COL5A2/COL6A3/COL7A1/COL9A1/COL9A2/COL9A3/COMP/CPB2/…
GO:0016064	immunoglobulin mediated immune response	118/4706	2.32737e-19	1.2079e-16	BATF/BTK/C1QA/C1QB/C1QC/C4BPB/C6/C7/C8B/C8G/CD19/CD27/CR2/EXO1/FCER1G/FOXP3/HLA-E/HPX/HSPD1/IGHA1/IGHA2/IGHD/IGHE/IGHG1/IGHG2/IGHG3/IGHG4/IGHM/IGHV1-18/IGHV1-24/IGHV1-3/IGHV1-45/IGHV1-58/IGHV1-69/IGHV1-69D/IGHV2-26/IGHV2-5/IGHV2-70/IGHV2-70D/IGHV3-11/IGHV3-13/IGHV3-15/IGHV3-16/IGHV3-20/IGHV3-21/IGHV3-23/IGHV3-30/IGHV3-33/IGHV3-35/IGHV3-38/IGHV3-43/IGHV3-48/IGHV3-49/IGHV3-53/IGHV3-64/IGHV3-66/IGHV…
GO:0019724	B cell mediated immunity	119/4706	2.75932e-19	1.32193e-16	BATF/BTK/C1QA/C1QB/C1QC/C4BPB/C6/C7/C8B/C8G/CD19/CD27/CD70/CR2/EXO1/FCER1G/FOXP3/HLA-E/HPX/HSPD1/IGHA1/IGHA2/IGHD/IGHE/IGHG1/IGHG2/IGHG3/IGHG4/IGHM/IGHV1-18/IGHV1-24/IGHV1-3/IGHV1-45/IGHV1-58/IGHV1-69/IGHV1-69D/IGHV2-26/IGHV2-5/IGHV2-70/IGHV2-70D/IGHV3-11/IGHV3-13/IGHV3-15/IGHV3-16/IGHV3-20/IGHV3-21/IGHV3-23/IGHV3-30/IGHV3-33/IGHV3-35/IGHV3-38/IGHV3-43/IGHV3-48/IGHV3-49/IGHV3-53/IGHV3-64/IGHV3-66…
GO:0002377	immunoglobulin production	101/4706	2.2421e-15	9.97414e-13	BATF/BTK/EXO1/FOXP3/GPI/HLA-E/HPX/HSPD1/IGKC/IGKV1-12/IGKV1-13/IGKV1-16/IGKV1-17/IGKV1-27/IGKV1-37/IGKV1-39/IGKV1-5/IGKV1-6/IGKV1-8/IGKV1-9/IGKV1D-12/IGKV1D-13/IGKV1D-17/IGKV1D-33/IGKV1D-39/IGKV1D-42/IGKV1D-43/IGKV1D-8/IGKV2-24/IGKV2-28/IGKV2-29/IGKV2-30/IGKV2-40/IGKV2D-24/IGKV2D-26/IGKV2D-28/IGKV2D-29/IGKV2D-30/IGKV3-15/IGKV3-20/IGKV3-7/IGKV3D-11/IGKV3D-15/IGKV3D-20/IGKV3D-7/IGKV4-1/IGKV5-2/IGKV…
GO:0002449	lymphocyte mediated immunity	156/4706	1.21875e-14	4.93139e-12	AGER/AIRE/ARG1/AZGP1/BATF/BTK/C1QA/C1QB/C1QC/C4BPB/C6/C7/C8B/C8G/CADM1/CD160/CD19/CD1A/CD27/CD70/CEACAM1/CLEC12B/CLEC2A/CLNK/CR2/CRTAM/EMP2/EXO1/FCER1G/FOXP3/HLA-DRA/HLA-E/HPRT1/HPX/HSPD1/ICAM1/IFNB1/IGHA1/IGHA2/IGHD/IGHE/IGHG1/IGHG2/IGHG3/IGHG4/IGHM/IGHV1-18/IGHV1-24/IGHV1-3/IGHV1-45/IGHV1-58/IGHV1-69/IGHV1-69D/IGHV2-26/IGHV2-5/IGHV2-70/IGHV2-70D/IGHV3-11/IGHV3-13/IGHV3-15/IGHV3-16/IGHV3-20/IGHV…
GO:0006911	phagocytosis, engulfment	72/4706	1.2669e-14	4.93139e-12	ADGRB1/ALOX15/ARHGAP25/CD36/F2RL1/GATA2/HAVCR1/IGHA1/IGHA2/IGHD/IGHE/IGHG1/IGHG2/IGHG3/IGHG4/IGHM/IGHV1-18/IGHV1-24/IGHV1-3/IGHV1-45/IGHV1-58/IGHV1-69/IGHV1-69D/IGHV2-26/IGHV2-5/IGHV2-70/IGHV2-70D/IGHV3-11/IGHV3-13/IGHV3-15/IGHV3-16/IGHV3-20/IGHV3-21/IGHV3-23/IGHV3-30/IGHV3-33/IGHV3-35/IGHV3-38/IGHV3-43/IGHV3-48/IGHV3-49/IGHV3-53/IGHV3-64/IGHV3-66/IGHV3-7/IGHV3-72/IGHV3-73/IGHV3-74/IGHV4-28/IGHV4…
GO:0002460	adaptive immune response based on somatic recombination of immune receptors built from immunoglobulin superfamily domains	157/4706	3.78669e-14	1.38727e-11	AGER/AIRE/ARG1/AZGP1/BATF/BTK/C1QA/C1QB/C1QC/C4BPB/C6/C7/C8B/C8G/CCL19/CD19/CD1A/CD27/CD70/CEACAM1/CR2/CXCL13/EMP2/ENTPD7/EXO1/FCER1G/FOXP3/HLA-DRA/HLA-E/HLX/HPRT1/HPX/HSPD1/ICAM1/IFNB1/IGHA1/IGHA2/IGHD/IGHE/IGHG1/IGHG2/IGHG3/IGHG4/IGHM/IGHV1-18/IGHV1-24/IGHV1-3/IGHV1-45/IGHV1-58/IGHV1-69/IGHV1-69D/IGHV2-26/IGHV2-5/IGHV2-70/IGHV2-70D/IGHV3-11/IGHV3-13/IGHV3-15/IGHV3-16/IGHV3-20/IGHV3-21/IGHV3-23/…
GO:0098742	cell-cell adhesion via plasma-membrane adhesion molecules	125/4706	4.37277e-14	1.51298e-11	ADGRL3/AMIGO1/APOA1/BMP2/CADM1/CADM3/CD177/CDH1/CDH12/CDH13/CDH15/CDH17/CDH18/CDH19/CDH2/CDH20/CDH23/CDH24/CDH3/CDH5/CDH7/CDHR2/CDHR3/CDHR4/CDHR5/CEACAM1/CEACAM5/CEACAM6/CEACAM8/CELSR3/CLDN10/CLDN11/CLDN12/CLDN14/CLDN18/CLDN19/CLDN2/CLDN3/CLDN4/CLDN5/CLDN6/CLDN9/CLSTN2/CNTN2/CNTN6/CRTAM/CX3CL1/DCHS1/DSG1/DSG2/DSG3/DSG4/EMB/ESAM/FAT1/FAT2/FAT3/FAT4/FLRT3/GATA5/ICAM1/IGSF11/IGSF9/ITGAL/JAML/KLF4/L1…
GO:0006909	phagocytosis	161/4706	6.39476e-14	2.08002e-11	ADGRB1/ADORA1/AHSG/ALOX15/ANXA3/APOA1/ARHGAP25/C4BPB/CCL2/CD300LF/CD302/CD36/CD93/COLEC12/EIF2AK1/ELMO3/F2RL1/FCER1G/FCGR3A/FCN1/FCN3/FGR/FPR2/GAS6/GATA2/HAVCR1/HCK/IFNG/IGHA1/IGHA2/IGHD/IGHE/IGHG1/IGHG2/IGHG3/IGHG4/IGHM/IGHV1-18/IGHV1-24/IGHV1-3/IGHV1-45/IGHV1-58/IGHV1-69/IGHV1-69D/IGHV2-26/IGHV2-5/IGHV2-70/IGHV2-70D/IGHV3-11/IGHV3-13/IGHV3-15/IGHV3-16/IGHV3-20/IGHV3-21/IGHV3-23/IGHV3-30/IGHV3-3…
GO:0001501	skeletal system development	195/4706	6.67958e-14	2.08002e-11	ACAN/ACVRL1/ADAMTS12/ADAMTS4/AHSG/AKAP13/ALPL/ALX1/ALX3/ARSL/BARX2/BCAN/BGLAP/BMP2/BMP8A/BMP8B/BMPR2/CCN1/CCN2/CCN4/CD44/CDX1/CHAD/CHI3L1/CHRD/CHRDL2/CLDN18/CLEC3A/CMKLR1/CNMD/COL10A1/COL11A1/COL11A2/COL13A1/COL1A1/COL1A2/COL2A1/COL3A1/COL5A2/COL9A2/COMP/CSRNP1/CYP26B1/DCHS1/DLL3/DLX1/DLX2/DLX5/DLX6/ECM1/EDN1/EFEMP1/EN1/ENG/EPYC/ETS2/FAT4/FBN2/FGF2/FGFR2/FGR/FLI1/FLVCR1/GDF10/GDF2/GJA1/GREM1/GSC/…
GO:0099024	plasma membrane invagination	74/4706	1.04572e-13	3.1013e-11	ADGRB1/ALOX15/ARHGAP25/AURKB/CD36/F2RL1/GATA2/HAVCR1/IGHA1/IGHA2/IGHD/IGHE/IGHG1/IGHG2/IGHG3/IGHG4/IGHM/IGHV1-18/IGHV1-24/IGHV1-3/IGHV1-45/IGHV1-58/IGHV1-69/IGHV1-69D/IGHV2-26/IGHV2-5/IGHV2-70/IGHV2-70D/IGHV3-11/IGHV3-13/IGHV3-15/IGHV3-16/IGHV3-20/IGHV3-21/IGHV3-23/IGHV3-30/IGHV3-33/IGHV3-35/IGHV3-38/IGHV3-43/IGHV3-48/IGHV3-49/IGHV3-53/IGHV3-64/IGHV3-66/IGHV3-7/IGHV3-72/IGHV3-73/IGHV3-74/IGHV4-28…
GO:0042742	defense response to bacterium	147/4706	2.73636e-13	7.74639e-11	ADGRB1/ANXA3/AQP1/ARG2/BPIFA1/BPIFA2/C5AR1/CAMP/CCL20/CD160/CD36/CFP/COCH/COLEC12/CTSG/CXCL13/CXCL6/DEFA3/DEFA4/DEFB126/EPPIN/F2/F2RL1/FCER1G/FGA/FGB/FGR/FPR2/GBP4/GBP7/GSDMB/GSDMC/H2BC10/H2BC11/H2BC12/H2BC21/H2BC4/H2BC6/H2BC7/H2BC8/HAMP/HLA-E/IFNE/IGHA1/IGHA2/IGHD/IGHE/IGHG1/IGHG2/IGHG3/IGHG4/IGHM/IGHV1-18/IGHV1-24/IGHV1-3/IGHV1-45/IGHV1-58/IGHV1-69/IGHV1-69D/IGHV2-26/IGHV2-5/IGHV2-70/IGHV2-70D/…
GO:0050853	B cell receptor signaling pathway	72/4706	8.43181e-13	2.28319e-10	BLK/BMX/BTK/CD19/CD79A/CTLA4/GCSAML/IGHA1/IGHA2/IGHD/IGHE/IGHG1/IGHG2/IGHG3/IGHG4/IGHM/IGHV1-18/IGHV1-24/IGHV1-3/IGHV1-45/IGHV1-58/IGHV1-69/IGHV1-69D/IGHV2-26/IGHV2-5/IGHV2-70/IGHV2-70D/IGHV3-11/IGHV3-13/IGHV3-15/IGHV3-16/IGHV3-20/IGHV3-21/IGHV3-23/IGHV3-30/IGHV3-33/IGHV3-35/IGHV3-38/IGHV3-43/IGHV3-48/IGHV3-49/IGHV3-53/IGHV3-64/IGHV3-66/IGHV3-7/IGHV3-72/IGHV3-73/IGHV3-74/IGHV4-28/IGHV4-34/IGHV4-3…
GO:0002440	production of molecular mediator of immune response	126/4706	1.05637e-12	2.74129e-10	ANGPT1/APOA1/ARG1/BATF/BTK/CD160/CD244/CD36/CLNK/EXO1/F2RL1/FOXP3/GPI/HLA-E/HPX/HSPD1/IFNB1/IGKC/IGKV1-12/IGKV1-13/IGKV1-16/IGKV1-17/IGKV1-27/IGKV1-37/IGKV1-39/IGKV1-5/IGKV1-6/IGKV1-8/IGKV1-9/IGKV1D-12/IGKV1D-13/IGKV1D-17/IGKV1D-33/IGKV1D-39/IGKV1D-42/IGKV1D-43/IGKV1D-8/IGKV2-24/IGKV2-28/IGKV2-29/IGKV2-30/IGKV2-40/IGKV2D-24/IGKV2D-26/IGKV2D-28/IGKV2D-29/IGKV2D-30/IGKV3-15/IGKV3-20/IGKV3-7/IGKV3D-…
GO:0070268	cornification	63/4706	2.54428e-12	6.3383e-10	CASP14/CDSN/CYP26B1/DSG1/DSG2/DSG3/DSG4/DSP/FURIN/IVL/KAZN/KLK12/KLK13/KRT1/KRT12/KRT14/KRT15/KRT16/KRT17/KRT18/KRT19/KRT20/KRT23/KRT27/KRT3/KRT32/KRT33B/KRT34/KRT36/KRT39/KRT4/KRT6A/KRT6B/KRT6C/KRT72/KRT73/KRT75/KRT78/KRT79/KRT8/KRT80/KRT81/KRT83/KRT86/LIPK/LIPM/LIPN/PERP/PI3/PKP1/PKP2/PKP3/SPINK5/SPRR1A/SPRR1B/SPRR2A/SPRR2D/SPRR2F/SPRR3/ST14/TGM1/TGM5/TMEM79
GO:0010324	membrane invagination	74/4706	4.79926e-12	1.14961e-09	ADGRB1/ALOX15/ARHGAP25/AURKB/CD36/F2RL1/GATA2/HAVCR1/IGHA1/IGHA2/IGHD/IGHE/IGHG1/IGHG2/IGHG3/IGHG4/IGHM/IGHV1-18/IGHV1-24/IGHV1-3/IGHV1-45/IGHV1-58/IGHV1-69/IGHV1-69D/IGHV2-26/IGHV2-5/IGHV2-70/IGHV2-70D/IGHV3-11/IGHV3-13/IGHV3-15/IGHV3-16/IGHV3-20/IGHV3-21/IGHV3-23/IGHV3-30/IGHV3-33/IGHV3-35/IGHV3-38/IGHV3-43/IGHV3-48/IGHV3-49/IGHV3-53/IGHV3-64/IGHV3-66/IGHV3-7/IGHV3-72/IGHV3-73/IGHV3-74/IGHV4-28…
GO:0006898	receptor-mediated endocytosis	136/4706	2.84615e-11	6.56513e-09	ACHE/ADRB2/ALB/AMBP/AMN/ANGPT1/ANKRD13B/AP1G2/AP1S1/APELA/APLN/APOA1/APOC1/ARC/ARRB1/ASGR1/CACNG5/CACNG7/CALCRL/CALY/CAV1/CAV2/CAV3/CCL19/CD163/CD207/CD36/CEACAM1/CLEC9A/COLEC12/CXCL16/CXCR1/CXCR2/DAB2/DKK1/DNM1/EGF/FCER1G/FCGR1B/FPR2/GREM1/GRIA1/GSG1L/HBA1/HBA2/HBB/HPCA/HPX/HTR2B/HYOU1/IGHA1/IGHA2/IGHV1-69/IGHV2-5/IGHV2-70/IGHV3-11/IGHV3-13/IGHV3-23/IGHV3-30/IGHV3-33/IGHV3-48/IGHV3-53/IGHV3-7/IG…
GO:0007156	homophilic cell adhesion via plasma membrane adhesion molecules	81/4706	3.63099e-11	8.07637e-09	AMIGO1/CADM1/CADM3/CDH1/CDH12/CDH13/CDH15/CDH17/CDH18/CDH19/CDH2/CDH20/CDH23/CDH24/CDH3/CDH5/CDH7/CDHR2/CDHR3/CDHR4/CDHR5/CEACAM1/CEACAM5/CEACAM6/CELSR3/CLSTN2/CNTN2/CNTN6/DCHS1/DSG1/DSG2/DSG3/DSG4/EMB/ESAM/FAT1/FAT2/FAT3/FAT4/IGSF11/IGSF9/L1CAM/MYPN/NECTIN1/NECTIN4/NEXN/PCDH10/PCDH11X/PCDH12/PCDH15/PCDH17/PCDH7/PCDH8/PCDH9/PCDHA1/PCDHA11/PCDHA12/PCDHA5/PCDHA6/PCDHA7/PCDHA8/PCDHA9/PCDHB2/PCDHB4/P…
GO:0007188	adenylate cyclase-modulating G protein-coupled receptor signaling pathway	103/4706	3.76581e-11	8.08741e-09	ADCY4/ADCY8/ADCY9/ADCYAP1R1/ADGRB1/ADGRB2/ADGRB3/ADGRD1/ADGRD2/ADGRE1/ADGRE3/ADGRE5/ADGRF1/ADGRG1/ADGRG4/ADGRG7/ADGRL2/ADGRL3/ADGRL4/ADM2/ADORA1/ADRA1A/ADRA1D/ADRA2A/ADRB1/ADRB2/AKAP12/AKAP13/APLP1/AVPR2/CALCA/CALCB/CALCR/CALCRL/CCR3/CHRM1/CHRM2/CHRM4/CNR1/CRHR1/CXCL9/EDN1/FPR1/FPR2/FSHR/GALR2/GALR3/GCG/GCGR/GNAQ/GPER1/GPR12/GPR26/GPR37/GPR37L1/GPR4/GPR65/GPR78/GRK5/GRM3/GRM4/HTR1D/IAPP/INSL3/LGR…
GO:0007189	adenylate cyclase-activating G protein-coupled receptor signaling pathway	72/4706	4.94101e-11	1.02575e-08	ADCY4/ADCY8/ADCY9/ADGRB1/ADGRB2/ADGRB3/ADGRD1/ADGRD2/ADGRE1/ADGRE3/ADGRE5/ADGRF1/ADGRG1/ADGRG4/ADGRG7/ADGRL2/ADGRL3/ADGRL4/ADM2/ADRA1A/ADRA1D/ADRA2A/ADRB1/ADRB2/AKAP13/APLP1/CALCA/CALCB/CALCR/CALCRL/CNR1/CRHR1/CXCL9/FSHR/GALR2/GCG/GCGR/GNAQ/GPER1/GPR12/GPR26/GPR4/GPR65/GPR78/IAPP/LGR4/LHCGR/MC1R/MC4R/MC5R/NME2/OPRM1/PF4/PTGER4/PTGFR/PTGIR/PTH1R/PTHLH/RAMP1/RAMP2/RAMP3/RXFP1/RXFP2/S1PR1/S1PR4/S1PR…
GO:0042391	regulation of membrane potential	168/4706	5.74557e-11	1.1543e-08	ABCB5/ACTN2/ADORA1/ADRA1A/ADRB1/ADRB2/ASIC1/ATP1A2/ATP1A3/ATP1B1/ATP1B2/BCO2/BNIP3/CACNA1B/CACNA1E/CACNA1G/CACNA1I/CACNB3/CACNB4/CASQ2/CAV1/CAV3/CCN6/CD36/CFTR/CHRM1/CHRNA1/CHRNA2/CHRNA4/CHRNA5/CHRNA6/CHRNA9/CHRNB1/CHRNB2/CHRNB4/CHRND/CHRNG/CLCN1/CLDN19/CNR1/DCN/DMD/DSG2/DSP/EDN1/FGF14/FHL1/FXYD1/FZD9/GABRA3/GABRA4/GABRA5/GABRD/GABRE/GABRG2/GABRG3/GABRP/GABRQ/GABRR1/GABRR3/GCLM/GJA1/GJA5/GLRA3/GN…
GO:0050871	positive regulation of B cell activation	73/4706	2.72817e-10	5.30969e-08	BST1/BTK/CARD11/CD27/CHRNB2/IGHA1/IGHA2/IGHD/IGHE/IGHG1/IGHG2/IGHG3/IGHG4/IGHM/IGHV1-18/IGHV1-24/IGHV1-3/IGHV1-45/IGHV1-58/IGHV1-69/IGHV1-69D/IGHV2-26/IGHV2-5/IGHV2-70/IGHV2-70D/IGHV3-11/IGHV3-13/IGHV3-15/IGHV3-16/IGHV3-20/IGHV3-21/IGHV3-23/IGHV3-30/IGHV3-33/IGHV3-35/IGHV3-38/IGHV3-43/IGHV3-48/IGHV3-49/IGHV3-53/IGHV3-64/IGHV3-66/IGHV3-7/IGHV3-72/IGHV3-73/IGHV3-74/IGHV4-28/IGHV4-34/IGHV4-39/IGHV4-…
GO:0006936	muscle contraction	140/4706	4.65392e-10	8.78321e-08	ACE2/ACTG2/ACTN2/ADORA1/ADRA1A/ADRA2A/ADRB2/ALDOA/ARG2/ASPH/ATP1A2/ATP1B1/ATP2A1/CACNA1G/CACNA1S/CALCA/CALCRL/CASQ2/CAV1/CAV3/CCDC78/CCN2/CHRM2/CHRNA1/CHRNB1/CHRNB2/CHRND/CHRNG/CLCN1/CNN1/COMP/CRYAB/DES/DMD/DOCK4/DSG2/DSP/EDN1/EDN2/EDN3/EDNRB/ENO1/FXYD1/GALR2/GAMT/GDNF/GJA1/GJA5/GPER1/HSPB6/HTR1D/HTR2B/ITGA2/JSRP1/KCNA5/KCNE1/KCNE1B/KCNE4/KCNH2/KCNJ5/KCNJ8/KLHL41/LMOD1/LMOD2/LMOD3/MAP2K6/MB/MYBPC…
GO:0001894	tissue homeostasis	110/4706	5.40664e-10	9.55715e-08	ABCA12/ABCA3/ABCA4/ACP5/ADAM8/ADGRF5/ADRB2/AKT3/ALB/ANGPT1/ATP1B2/AZGP1/BARD1/BGLAP/CA2/CALCA/CCN2/CD34/CDH23/CDH3/CDH5/CIB2/CLDN12/CLDN18/CLDN3/CLDN5/CNGB1/COL2A1/CRACD/CST4/DCSTAMP/DMD/EPAS1/ESAM/GATA1/GATA2/GJA1/GJB6/HAMP/HOXA13/IAPP/IGHA1/IGHA2/IGHG3/IGKC/IHH/IL17A/IL20RA/IL20RB/IL6/INAVA/JAM2/JAM3/KLHL10/KRT1/LDB2/LIPA/LSR/LTF/LYZ/MAK/MC4R/MFSD2A/MUC13/MUC2/MUC4/MUC6/NANOS1/NEUROD1/P2RX7/PCD…
GO:0045165	cell fate commitment	107/4706	5.49768e-10	9.55715e-08	ARX/ASCL1/ATOH1/BARHL2/BATF/BMP2/CYP26B1/DHH/DKK1/DLX1/DLX2/DMRT3/DMRTA2/EPAS1/EPOP/ERBB4/ESRP1/EYA2/FGF10/FGF2/FGFR2/FOXA1/FOXG1/FOXN4/FOXP3/GAP43/GATA1/GATA2/GATA5/GATA6/GBX1/GCM1/GSC/HEY2/HOXA11/HOXA13/HOXC10/HOXD10/IHH/IL23A/IL6/ISL1/ISL2/KLF4/LHX3/MESP1/MIAT/MITF/MNX1/NEUROD1/NKX2-2/NKX6-3/NOTCH4/NR2E1/ONECUT1/ONECUT2/PAX6/PDPN/PITX1/POU3F2/POU4F1/POU5F1/POU6F2/PPARG/PRKDC/SATB2/SFRP2/SIX1/S…
GO:0003018	vascular process in circulatory system	105/4706	5.52437e-10	9.55715e-08	ABCB1/ABCC2/ABCC3/ABCC9/ABCG2/ACE/ACE2/ADORA1/ADRA1A/ADRA1D/ADRA2A/ADRB1/ADRB2/AGER/AGT/AGTR1/AGTR2/AKAP12/ANGPT1/APLN/ATP1A2/ATP1B2/AVPR1B/AVPR2/BMPR2/C2CD4A/CALCA/CAV1/CD36/CDH5/CEACAM1/CLDN5/COMP/CPS1/DOCK4/EDN1/EDN2/EDN3/EDNRB/F2RL1/FABP5/FERMT2/FGA/FGB/GCLC/GCLM/GJA1/GJA5/GPER1/GPR4/HTR1D/HTR2B/ICAM1/KCNA5/KCNJ8/KCNMB2/KLF2/KNG1/LEPR/MFSD2A/MIR23A/MYLK3/NOS1/NPR1/P2RX1/P2RY1/PDE2A/PRKG1/PTAF…
GO:0002431	Fc receptor mediated stimulatory signaling pathway	70/4706	9.83491e-10	1.65545e-07	BLK/FCER1G/FCGR3A/FGR/HCK/IGHG1/IGHG2/IGHG3/IGHG4/IGHV1-69/IGHV2-5/IGHV2-70/IGHV3-11/IGHV3-13/IGHV3-23/IGHV3-30/IGHV3-33/IGHV3-48/IGHV3-53/IGHV3-7/IGHV4-34/IGHV4-39/IGHV4-59/IGKC/IGKV1-12/IGKV1-16/IGKV1-17/IGKV1-39/IGKV1-5/IGKV1D-12/IGKV1D-33/IGKV1D-39/IGKV2-28/IGKV2-29/IGKV2-30/IGKV2-40/IGKV2D-28/IGKV2D-30/IGKV3-15/IGKV3-20/IGKV3D-11/IGKV3D-20/IGKV4-1/IGKV5-2/IGLC2/IGLC3/IGLC6/IGLC7/IGLV1-40/IGL…
GO:0002697	regulation of immune effector process	174/4706	1.11187e-09	1.82229e-07	A2M/AGER/AIM2/ANGPT1/APOA1/ARG1/AZGP1/BLK/BTK/C1QA/C1QB/C1QC/C4BPB/C5AR1/C6/C7/C8B/C8G/CADM1/CCL19/CD160/CD177/CD19/CD1A/CD244/CD36/CD5L/CEACAM1/CFB/CFHR4/CFHR5/CFP/CLEC12B/CLNK/CPB2/CPN1/CPN2/CR2/CRTAM/CXCL6/DNASE1/DNASE1L3/ENPP3/F2/F2RL1/FGR/FOXF1/FOXP3/GAB2/GATA2/GPI/HLA-DRA/HLA-E/HLX/HPX/HSPD1/ICAM1/IFIT1B/IFNB1/IFNG/IFNL1/IGHG1/IGHG2/IGHG3/IGHG4/IGHV1-69/IGHV2-5/IGHV2-70/IGHV3-11/IGHV3-13/IG…
GO:0038094	Fc-gamma receptor signaling pathway	68/4706	1.22429e-09	1.928e-07	FCER1G/FCGR3A/FGR/HCK/IGHG1/IGHG2/IGHG3/IGHG4/IGHV1-69/IGHV2-5/IGHV2-70/IGHV3-11/IGHV3-13/IGHV3-23/IGHV3-30/IGHV3-33/IGHV3-48/IGHV3-53/IGHV3-7/IGHV4-34/IGHV4-39/IGHV4-59/IGKC/IGKV1-12/IGKV1-16/IGKV1-17/IGKV1-39/IGKV1-5/IGKV1D-12/IGKV1D-33/IGKV1D-39/IGKV2-28/IGKV2-29/IGKV2-30/IGKV2-40/IGKV2D-28/IGKV2D-30/IGKV3-15/IGKV3-20/IGKV3D-11/IGKV3D-20/IGKV4-1/IGKV5-2/IGLC2/IGLC3/IGLC6/IGLC7/IGLV1-40/IGLV1-4…
GO:0071805	potassium ion transmembrane transport	93/4706	1.23828e-09	1.928e-07	ABCC9/ACTN2/AMIGO1/AQP1/ATP1A2/ATP1A3/ATP1B1/ATP1B2/ATP4A/ATP4B/CASQ2/CAV1/CAV3/DPP10/DPP6/EDN3/FHL1/GAL/GALR2/HCN1/HCN2/HCN3/KCNA10/KCNA4/KCNA5/KCNA7/KCNAB1/KCNAB2/KCNB1/KCNC2/KCND2/KCNE1/KCNE1B/KCNE4/KCNF1/KCNG1/KCNG2/KCNH1/KCNH2/KCNH4/KCNH8/KCNIP1/KCNJ10/KCNJ15/KCNJ16/KCNJ18/KCNJ4/KCNJ5/KCNJ6/KCNJ8/KCNK1/KCNK10/KCNK12/KCNK15/KCNK2/KCNK3/KCNK5/KCNK9/KCNMB2/KCNMB3/KCNN1/KCNN3/KCNN4/KCNQ2/KCNQ3/K…
GO:0015711	organic anion transport	146/4706	1.40231e-09	2.13014e-07	ABCB11/ABCB4/ABCC11/ABCC2/ABCC3/ABCG2/ACE/ACE2/ADORA1/AGTR2/AKR1C1/AKR1C4/AQP1/AQP9/ARG1/ATP1A2/AVPR1B/CA1/CA12/CA2/CA3/CA4/CA5A/CA6/CA7/CA9/CALHM3/CD36/CEACAM1/CFTR/CLTRN/CPLX1/CYP4A11/CYP7A1/EDN1/EMB/FOLR3/GJA1/GLTPD2/HBA1/HBA2/HBB/IL1B/KCNJ10/KMO/LRRC8C/MAP2K6/MFSD2A/NPY5R/NTRK2/NTSR1/OXT/PLA2G10/PLA2G1B/PLA2G2A/PLA2G2C/PLA2G2D/PLA2G2F/PLA2G3/PLA2G4A/PLA2G4F/PLA2G5/PLEKHA8/PPFIA4/PTGES/RTBDN/S…
GO:0050867	positive regulation of cell activation	157/4706	1.64706e-09	2.44236e-07	ADAM8/AGER/BST1/BTK/CAPN3/CARD11/CAV1/CCL19/CCL2/CCN2/CD160/CD177/CD24/CD27/CD70/CD83/CHRNB2/CLEC4D/CRLF2/CTLA4/DOCK8/DPP4/EFNB1/EGR3/EPO/F2RL1/FGF10/FGR/FOXP3/GAB2/GAS6/GATA2/HAMP/HAVCR1/HHLA2/HLA-DRA/HLA-E/HLX/HSPD1/IFNG/IGFBP2/IGHA1/IGHA2/IGHD/IGHE/IGHG1/IGHG2/IGHG3/IGHG4/IGHM/IGHV1-18/IGHV1-24/IGHV1-3/IGHV1-45/IGHV1-58/IGHV1-69/IGHV1-69D/IGHV2-26/IGHV2-5/IGHV2-70/IGHV2-70D/IGHV3-11/IGHV3-13/I…
GO:0050864	regulation of B cell activation	86/4706	2.03462e-09	2.94689e-07	BLK/BST1/BTK/CARD11/CD19/CD27/CHRNB2/CTLA4/FOXP3/HMGB3/IGHA1/IGHA2/IGHD/IGHE/IGHG1/IGHG2/IGHG3/IGHG4/IGHM/IGHV1-18/IGHV1-24/IGHV1-3/IGHV1-45/IGHV1-58/IGHV1-69/IGHV1-69D/IGHV2-26/IGHV2-5/IGHV2-70/IGHV2-70D/IGHV3-11/IGHV3-13/IGHV3-15/IGHV3-16/IGHV3-20/IGHV3-21/IGHV3-23/IGHV3-30/IGHV3-33/IGHV3-35/IGHV3-38/IGHV3-43/IGHV3-48/IGHV3-49/IGHV3-53/IGHV3-64/IGHV3-66/IGHV3-7/IGHV3-72/IGHV3-73/IGHV3-74/IGHV4-…
GO:0006813	potassium ion transport	99/4706	2.24597e-09	3.17906e-07	ABCC9/ACTN2/ADORA1/ADRA2A/AMIGO1/AQP1/ATP1A2/ATP1A3/ATP1B1/ATP1B2/ATP4A/ATP4B/CASQ2/CAV1/CAV3/DPP10/DPP6/EDN3/FHL1/FXYD1/GAL/GALR2/GJA5/HCN1/HCN2/HCN3/KCNA10/KCNA4/KCNA5/KCNA7/KCNAB1/KCNAB2/KCNB1/KCNC2/KCND2/KCNE1/KCNE1B/KCNE4/KCNF1/KCNG1/KCNG2/KCNH1/KCNH2/KCNH4/KCNH8/KCNIP1/KCNJ10/KCNJ15/KCNJ16/KCNJ18/KCNJ4/KCNJ5/KCNJ6/KCNJ8/KCNK1/KCNK10/KCNK12/KCNK15/KCNK2/KCNK3/KCNK5/KCNK9/KCNMB2/KCNMB3/KCNN1/…
GO:0002433	immune response-regulating cell surface receptor signaling pathway involved in phagocytosis	67/4706	2.41802e-09	3.27379e-07	FCGR3A/FGR/HCK/IGHG1/IGHG2/IGHG3/IGHG4/IGHV1-69/IGHV2-5/IGHV2-70/IGHV3-11/IGHV3-13/IGHV3-23/IGHV3-30/IGHV3-33/IGHV3-48/IGHV3-53/IGHV3-7/IGHV4-34/IGHV4-39/IGHV4-59/IGKC/IGKV1-12/IGKV1-16/IGKV1-17/IGKV1-39/IGKV1-5/IGKV1D-12/IGKV1D-33/IGKV1D-39/IGKV2-28/IGKV2-29/IGKV2-30/IGKV2-40/IGKV2D-28/IGKV2D-30/IGKV3-15/IGKV3-20/IGKV3D-11/IGKV3D-20/IGKV4-1/IGKV5-2/IGLC2/IGLC3/IGLC6/IGLC7/IGLV1-40/IGLV1-44/IGLV1…
GO:0038096	Fc-gamma receptor signaling pathway involved in phagocytosis	67/4706	2.41802e-09	3.27379e-07	FCGR3A/FGR/HCK/IGHG1/IGHG2/IGHG3/IGHG4/IGHV1-69/IGHV2-5/IGHV2-70/IGHV3-11/IGHV3-13/IGHV3-23/IGHV3-30/IGHV3-33/IGHV3-48/IGHV3-53/IGHV3-7/IGHV4-34/IGHV4-39/IGHV4-59/IGKC/IGKV1-12/IGKV1-16/IGKV1-17/IGKV1-39/IGKV1-5/IGKV1D-12/IGKV1D-33/IGKV1D-39/IGKV2-28/IGKV2-29/IGKV2-30/IGKV2-40/IGKV2D-28/IGKV2D-30/IGKV3-15/IGKV3-20/IGKV3D-11/IGKV3D-20/IGKV4-1/IGKV5-2/IGLC2/IGLC3/IGLC6/IGLC7/IGLV1-40/IGLV1-44/IGLV1…
GO:0051480	regulation of cytosolic calcium ion concentration	135/4706	2.6259e-09	3.4796e-07	ACKR2/ACKR4/ADCY8/ADORA1/ADRA1A/ADRA1D/AGTR1/APLNR/ATP1A2/AVPR1B/C5AR1/CACNB3/CALB1/CALCA/CALCB/CALCR/CAPN3/CASQ2/CAV1/CAV2/CAV3/CCL1/CCL19/CCR3/CCR8/CCRL2/CD19/CD24/CD36/CD52/CDH23/CEMIP/CHRNA9/CIB2/CMKLR1/CNGB1/CNR1/CX3CL1/CX3CR1/CXCL13/CXCL9/CXCR1/CXCR2/DMD/EDN1/EDN2/EDNRB/EPO/ERO1A/F2/F2RL1/F2RL3/FAM155B/FFAR4/FGF2/FPR1/FPR2/FZD9/GALR2/GATA2/GJA1/GNG3/GPER1/GPR17/GPR35/GPR4/GPR65/GRIA1/GRIN1/…
GO:0001708	cell fate specification	48/4706	2.68915e-09	3.48917e-07	ASCL1/ATOH1/DHH/DKK1/DMRT3/DMRTA2/ESRP1/EYA2/FGF2/FOXA1/GSC/HOXA11/HOXA13/HOXC10/HOXD10/IHH/ISL1/ISL2/LHX3/MESP1/MIAT/MNX1/NKX2-2/POU3F2/POU4F1/POU5F1/SFRP2/SIX1/SIX2/SOX1/SOX17/SOX18/SOX2/SOX9/TBR1/TBX10/TBX15/TBX18/TBX2/TBX20/TBX3/TBX4/TBX5/TBX6/TBXT/TENM4/WNT11/WNT3A
GO:0042445	hormone metabolic process	94/4706	2.98119e-09	3.78915e-07	AANAT/ACE/ACE2/ADH1A/ADH1B/ADH1C/AKR1B10/AKR1B15/AKR1C1/AKR1C2/AKR1C3/AKR1C4/AKR1D1/ALDH1A1/AWAT2/BACE2/BCO1/BCO2/BMP2/CGA/CGB3/CHST9/CLCN2/CMA1/CORIN/CPA3/CRABP1/CRABP2/CRYM/CTSG/CYP17A1/CYP19A1/CYP1A1/CYP1A2/CYP21A2/CYP26A1/CYP26B1/CYP27B1/CYP27C1/CYP2C18/CYP2C9/CYP2D6/CYP3A7/DDO/DHRS11/DHRS13/DHRS2/DIO1/DIO2/DKK3/DUOX1/DUOXA1/ECE2/EGR1/FOXA1/FOXE1/FURIN/GAL/GCNT4/GHR/GNB3/HSD17B2/HSD17B6/IYD/K…
GO:0007389	pattern specification process	160/4706	3.82469e-09	4.76404e-07	ACVRL1/ADGRG1/ALX3/ARC/ARL13B/ASCL1/AURKA/BARX1/BASP1/BHLHE41/BMP2/BMPR2/BTG2/C1QA/CDX1/CDX2/CFAP53/CHRD/COBL/CYP26B1/DAW1/DCHS1/DKK1/DLL3/DLX1/DLX2/DMRT3/DMRTA2/DNAAF1/DNAI1/DNAI2/DRC1/DYNC2H1/EDN1/EFNB1/EGR2/EMX1/EN1/ENG/ENKUR/ERBB4/FEZF1/FGF10/FGFR2/FOXA1/FOXB1/FOXD1/FOXF1/FOXG1/FOXH1/FOXN4/GATA5/GBX2/GDNF/GPC3/GREM1/GRHL3/GSC/HELT/HES6/HES7/HEY2/HEYL/HHIP/HOXA10/HOXA11/HOXA4/HOXA5/HOXB2/HOXB3…
GO:0002696	positive regulation of leukocyte activation	152/4706	4.55029e-09	5.46546e-07	ADAM8/AGER/BST1/BTK/CARD11/CAV1/CCL19/CCL2/CD160/CD177/CD24/CD27/CD70/CD83/CHRNB2/CLEC4D/CRLF2/CTLA4/DOCK8/DPP4/EFNB1/EGR3/EPO/F2RL1/FGF10/FGR/FOXP3/GAB2/GAS6/GATA2/HAMP/HAVCR1/HHLA2/HLA-DRA/HLA-E/HLX/HSPD1/IFNG/IGFBP2/IGHA1/IGHA2/IGHD/IGHE/IGHG1/IGHG2/IGHG3/IGHG4/IGHM/IGHV1-18/IGHV1-24/IGHV1-3/IGHV1-45/IGHV1-58/IGHV1-69/IGHV1-69D/IGHV2-26/IGHV2-5/IGHV2-70/IGHV2-70D/IGHV3-11/IGHV3-13/IGHV3-15/IGH…
GO:0003012	muscle system process	168/4706	4.56332e-09	5.46546e-07	ACE2/ACTG2/ACTN2/ADORA1/ADRA1A/ADRA2A/ADRB2/AGT/AGTR2/AKAP13/ALDOA/ARG2/ASPH/ATP1A2/ATP1B1/ATP2A1/CACNA1G/CACNA1S/CALCA/CALCRL/CAMK2B/CASQ2/CAV1/CAV3/CCDC78/CCN2/CHRM2/CHRNA1/CHRNB1/CHRNB2/CHRND/CHRNG/CLCN1/CNN1/COMP/CRYAB/DES/DMD/DOCK4/DSG2/DSP/EDN1/EDN2/EDN3/EDNRB/ENO1/EZH2/FBXO32/FXYD1/G6PD/GALR2/GAMT/GATA5/GATA6/GDNF/GJA1/GJA5/GPER1/HAMP/HEY2/HSPB6/HTR1D/HTR2B/IL1B/ITGA2/JSRP1/KCNA5/KCNE1/KCN…
GO:0006814	sodium ion transport	100/4706	6.54036e-09	7.68553e-07	ABCB11/ADRB2/ASIC1/ASIC5/ATP1A2/ATP1A3/ATP1B1/ATP1B2/ATP4A/ATP4B/BPIFA1/CACNA1G/CACNA1I/CATSPER4/CAV3/DMD/FGF11/FGF14/FXYD1/FXYD6/HCN1/HCN2/HCN3/HECW1/HECW2/KCNK1/NEDD4L/NETO1/NETO2/NKAIN1/NKAIN2/NKAIN3/NKAIN4/NKX2-5/NOS1/P2RX7/PCSK9/PER1/PKD2L1/PKP2/PRKCE/SCN11A/SCN1A/SCN2B/SCN3A/SCN3B/SCN4A/SCN4B/SCN5A/SCN7A/SCN8A/SCNN1D/SCNN1G/SERPINE2/SGK1/SLC12A1/SLC13A3/SLC13A5/SLC17A4/SLC22A4/SLC24A2/SLC24…
GO:0030900	forebrain development	137/4706	1.06733e-08	1.23099e-06	ADGRG1/AGTPBP1/ANXA3/APLP1/AQP1/ARL13B/ARX/ASCL1/ATAT1/ATIC/ATOH1/ATP1A2/ATP1B2/BCAN/BCL2A1/BMP2/BNIP3/BTG2/CCDC141/CCKAR/CDH1/CDH2/CDK5R1/CDK5R2/CHRNB2/CNTNAP2/COL3A1/CRH/CXCL12/DAB2IP/DCLK1/DIXDC1/DLC1/DLX1/DLX2/DLX5/DMRTA2/DYNC2H1/E2F1/EFNA2/EMX1/EPHB2/EPHB3/ERBB4/ETS1/EZH2/FAT4/FEZ1/FEZF1/FGF10/FGFR2/FOXB1/FOXG1/GATA2/GBX2/GSC/H2AX/HAP1/HPRT1/HTR6/IGF2BP1/ISL1/KAT2A/KCNC2/KIF14/KIF1A/LHX1/LHX…
GO:0006816	calcium ion transport	153/4706	1.14002e-08	1.29092e-06	ADRA1A/ADRA2A/AHNAK/APLNR/ASIC1/ATP1A2/ATP1B1/ATP2A1/BEST1/BHLHA15/CACHD1/CACNA1B/CACNA1E/CACNA1G/CACNA1I/CACNA1S/CACNA2D2/CACNB3/CACNB4/CACNG1/CACNG5/CACNG6/CACNG7/CALCR/CALCRL/CAMK2A/CAMK2B/CAPN3/CASQ2/CATSPER4/CAV1/CAV3/CBARP/CCL19/CCL2/CCN2/CD19/CD33/CDH23/CEMIP/CHRNA4/CHRNA9/CHRNB2/CLCA3P/CRACR2B/CRH/CRHR1/CX3CL1/CXCL12/CXCL9/CYP27B1/DMD/EFHB/EGF/EPO/EPPIN/ERO1A/F2/F2RL3/FAM155B/FGF14/FGF2/G…
GO:0007204	positive regulation of cytosolic calcium ion concentration	122/4706	1.24614e-08	1.38589e-06	ACKR2/ACKR4/ADCY8/ADRA1A/ADRA1D/AGTR1/APLNR/ATP1A2/AVPR1B/C5AR1/CACNB3/CALCA/CALCR/CAPN3/CASQ2/CAV1/CAV3/CCL1/CCL19/CCR3/CCR8/CCRL2/CD19/CD24/CD36/CD52/CEMIP/CHRNA9/CIB2/CMKLR1/CNR1/CX3CL1/CX3CR1/CXCL13/CXCL9/CXCR1/CXCR2/DMD/EDN1/EDN2/EDNRB/EPO/ERO1A/F2/F2RL1/F2RL3/FAM155B/FFAR4/FGF2/FPR1/FPR2/GALR2/GATA2/GJA1/GNG3/GPER1/GPR17/GPR35/GPR4/GPR65/GRIN1/GRIN2A/GRIN2C/GRIN2D/HAP1/HTR2B/HTR2C/IAPP/IL13…
GO:0001655	urogenital system development	125/4706	1.39127e-08	1.52014e-06	ACE/ADAMTS1/ADAMTS16/AGT/AGTR1/AGTR2/AMH/ANGPT1/AQP11/ARG2/BASP1/BMP2/BMPER/CA2/CALB1/CAT/CD24/CD34/CENPF/COL4A3/COL4A4/CRLF1/CYP26A1/CYP26B1/CYP4A11/DCHS1/DCN/DLG5/DYNC2H1/EGR1/EPHB2/EPHB3/FAT4/FGF10/FGF2/FGFR2/FOXA1/FOXB1/FOXD1/FOXF1/FRAS1/GATA2/GCNT3/GCNT4/GDNF/GPC3/GPR4/GREB1L/GREM1/HAS2/HEYL/HOXA11/HOXA13/HOXB13/HOXB7/HOXD11/HOXD13/HYAL2/ID3/IRX1/ITGA8/KANK2/KCNJ8/KIF26B/KLF15/LAMB2/LGR4/LHX…
GO:0030001	metal ion transport	176/4706	1.48517e-08	1.59476e-06	ADRA1A/ADRA2A/AHNAK/APLNR/ASIC1/ATP1A2/ATP1A3/ATP1B1/ATP1B2/ATP2A1/ATP4A/ATP4B/BEST1/BHLHA15/CACHD1/CACNA1B/CACNA1E/CACNA1G/CACNA1I/CACNA1S/CACNA2D2/CACNB3/CACNB4/CACNG1/CACNG5/CACNG6/CACNG7/CALCR/CALCRL/CAMK2A/CAMK2B/CAPN3/CASQ2/CATSPER4/CAV1/CAV3/CBARP/CCL19/CCL2/CCN2/CD19/CD33/CDH23/CEMIP/CHRNA4/CHRNA9/CHRNB2/CLCA3P/CRACR2B/CRH/CRHR1/CX3CL1/CXCL12/CXCL9/CYP27B1/DMD/EFHB/EGF/EPO/EPPIN/ERO1A/F2/…
GO:0071695	anatomical structure maturation	92/4706	1.57409e-08	1.66159e-06	ACVRL1/ADGRB3/ANKS1A/ASCL1/AURKA/BFSP2/BHLHA15/BMP2/BTK/C1QA/C1QL1/CABYR/CATSPER4/CATSPERD/CCL19/CCNB1/CDH3/CDH5/CDK5R1/CDK5R2/CEND1/CFTR/CNTN2/CNTNAP2/CX3CL1/CX3CR1/DCHS1/DMC1/EDNRB/EPAS1/EPB42/EPHA8/EPO/EREG/FAT4/FERMT1/FLVCR1/FOXA1/G6PD/GAL/GATA2/GLDN/GREM1/HOXA5/HOXB13/IHH/KIF14/KLF2/LGI4/LHX6/LRRK2/LTF/MYOC/NKX6-1/NPPC/NSUN2/NTN4/PABPC1L/PAEP/PCSK4/PGR/PHOSPHO1/PLA2G3/PPARG/PTH1R/RAC3/RECK/R…
GO:0019730	antimicrobial humoral response	66/4706	1.97797e-08	2.05314e-06	BPIFA1/BPIFA2/BPIFB2/CAMP/CTSG/CXCL13/CXCL14/CXCL2/CXCL3/CXCL6/CXCL9/DEFA3/DEFA4/DEFB126/EPPIN/F2/FGA/FGB/GAPDH/GATA6/H2BC10/H2BC11/H2BC12/H2BC21/H2BC4/H2BC6/H2BC7/H2BC8/HLA-E/HRG/IGHA1/IGHA2/IGHM/IGKV3-20/IL17A/IL36RN/ITLN1/KRT6A/LCN2/LTF/LYZ/OCIAD2/PF4/PGLYRP1/PGLYRP3/PGLYRP4/PI3/PLA2G1B/PLA2G2A/PPBP/PRSS2/PRSS3/REG1A/S100A12/S100A7/S100A9/SFTPD/SLC11A1/SLPI/SPINK5/TF/WFDC10B/WFDC11/WFDC12/WFDC…
GO:0014706	striated muscle tissue development	134/4706	2.22845e-08	2.27521e-06	ACTN2/ADRA1A/AGTR2/AKAP13/ALPK2/ANKRD1/ANKRD33/ATF3/BCL9/BMP2/BTG2/CAV1/CAV2/CAV3/CCNB1/CENPF/CFL2/CHRNA1/CHRND/COL11A1/CYP26B1/DCN/DIPK2A/DKK1/DMRTA2/DSG2/DSP/EDN1/EFNB2/EGR1/EGR2/ENG/EPHB1/ERBB4/EYA2/FGF2/FGF20/FGFR2/FHL2/FOS/FOXH1/FOXL2/G6PD/GATA5/GATA6/GJA1/GREM1/HAMP/HEG1/HEY2/HEYL/HLF/HLX/HOXD10/ISL1/JPH2/KAT2A/KCNAB1/KCNK2/KLHL41/LMOD3/MAFF/MEGF10/MEIS1/MEOX2/MESP1/MIR222/MIR23A/MIR25/MYH1…
GO:0015718	monocarboxylic acid transport	78/4706	2.75141e-08	2.76383e-06	ABCB11/ABCB4/ABCC11/ABCC2/ABCC3/ABCG2/ACE/ADORA1/AKR1C1/AKR1C4/AQP9/ATP1A2/AVPR1B/CD36/CEACAM1/CPLX1/CYP7A1/EDN1/EMB/GJA1/IL1B/KCNJ10/KMO/LRRC8C/MAP2K6/NPY5R/NTRK2/NTSR1/OXT/PLA2G10/PLA2G1B/PLA2G2A/PLA2G2C/PLA2G2D/PLA2G2F/PLA2G3/PLA2G4A/PLA2G4F/PLA2G5/PPFIA4/PTGES/SLC16A1/SLC16A11/SLC16A14/SLC16A3/SLC16A6/SLC16A7/SLC16A8/SLC16A9/SLC1A1/SLC1A4/SLC1A6/SLC1A7/SLC25A13/SLC26A6/SLC51B/SLC5A12/SLC5A6/S…
GO:0048568	embryonic organ development	152/4706	3.63109e-08	3.54072e-06	ALX1/ALX3/APELA/ASCL2/ATOH1/CCN1/CDX2/CHRNA9/COBL/COL11A1/COL13A1/COL2A1/CTHRC1/DLX2/DLX5/DLX6/DNAAF1/E2F7/E2F8/EDN1/EFEMP1/EN1/EN2/ENG/EPAS1/EPHB2/FBN2/FGF10/FGFR2/FLVCR1/FOXE1/FOXF1/FOXF2/FOXG1/FOXH1/FOXN4/GATA1/GATA2/GBX2/GCM1/GDNF/GJB5/GJB6/GRHL3/GSC/HEY2/HLX/HMX2/HOXA1/HOXA11/HOXA4/HOXA5/HOXB2/HOXB3/HOXB7/HOXB8/HOXB9/HOXC4/HOXC9/HOXD10/HOXD4/HYAL1/ID3/IHH/INSIG1/JUNB/KRT19/KRT8/LHFPL5/LHX1/L…
GO:0048562	embryonic organ morphogenesis	110/4706	3.6385e-08	3.54072e-06	ALX1/ALX3/ATOH1/CHRNA9/COL11A1/COL2A1/CTHRC1/DLX2/DLX5/DLX6/DNAAF1/EDN1/EFEMP1/ENG/EPHB2/FBN2/FGF10/FGFR2/FLVCR1/FOXE1/FOXF1/FOXF2/FOXG1/FOXH1/FOXN4/GATA2/GBX2/GJB6/GRHL3/GSC/HLX/HMX2/HOXA1/HOXA11/HOXA4/HOXA5/HOXB2/HOXB3/HOXB7/HOXB8/HOXB9/HOXC4/HOXC9/HOXD10/HOXD4/HYAL1/IHH/INSIG1/LHFPL5/LHX1/LRIG3/MDFI/MESP1/MFAP2/MMP14/MMP16/MYO3B/MYO7A/NDRG4/NDST1/NEUROD1/NKX2-5/NKX3-2/NOTO/OSR2/OTX1/PAX5/POU4F…
GO:0014074	response to purine-containing compound	66/4706	3.89534e-08	3.73233e-06	AANAT/ABCC9/ALDH3A1/AQP1/AQP9/CACNA1S/CAD/CASQ2/CDO1/CFTR/CIB2/CNGA3/COL1A1/CPS1/CRHBP/DNMT3B/DNTT/DUOX1/DUSP1/FOS/FOSB/GPD1/HCN1/HCN2/INPP5K/JUN/KCNE1/LDHA/MMP19/NME1/NOX4/OXT/P2RX1/P2RX2/P2RX3/P2RX5/P2RX6/P2RX7/P2RY1/P2RY12/P2RY4/P2RY6/PCK1/PDE2A/PER1/PKLR/PPARG/PPARGC1B/PTAFR/PTPRN/RYR2/SLC26A3/SLC26A6/SLC5A5/SLC6A3/SLC6A4/SLC8A1/SLC8A3/SRD5A1/TEK/THBD/TRPC3/TRPM2/TRPV1/VGF/WNT10B
GO:0046683	response to organophosphorus	61/4706	4.34881e-08	4.1037e-06	AANAT/ABCC9/AKR1C1/ALDH3A1/AQP1/AQP9/CDO1/CFTR/CIB2/CNGA3/COL1A1/CPS1/CRHBP/DNTT/DUOX1/DUSP1/FOS/FOSB/GPD1/HCN1/HCN2/INPP5K/JUN/KCNE1/LDHA/MMP19/NME1/NOX4/OXT/P2RX1/P2RX2/P2RX3/P2RX5/P2RX6/P2RX7/P2RY1/P2RY12/P2RY4/P2RY6/PCK1/PDE2A/PER1/PKLR/PPARGC1B/PTAFR/PTPRN/SLC26A3/SLC26A6/SLC5A5/SLC6A3/SLC6A4/SLC8A1/SLC8A3/SRD5A1/TEK/THBD/TRPC3/TRPV1/TYMS/VGF/WNT10B
GO:0060537	muscle tissue development	139/4706	4.72505e-08	4.39218e-06	ACTN2/ADRA1A/AGTR2/AKAP13/ALPK2/ANKRD1/ANKRD33/ATF3/BCL9/BMP2/BTG2/CAV1/CAV2/CAV3/CCNB1/CENPF/CFL2/CHRNA1/CHRND/COL11A1/CYP26B1/DCN/DIPK2A/DKK1/DMRTA2/DSG2/DSP/EDN1/EFNB2/EGR1/EGR2/ENG/EPHB1/ERBB4/EYA2/FGF2/FGF20/FGFR2/FHL2/FOS/FOXH1/FOXL2/G6PD/GATA5/GATA6/GJA1/GREM1/HAMP/HEG1/HEY2/HEYL/HLF/HLX/HOXD10/IHH/ISL1/JPH2/KAT2A/KCNAB1/KCNK2/KLHL41/LMOD3/MAFF/MEGF10/MEIS1/MEOX2/MESP1/MIR222/MIR23A/MIR25/…
GO:0072001	renal system development	113/4706	5.12913e-08	4.66084e-06	ACE/ADAMTS1/ADAMTS16/AGT/AGTR1/AGTR2/ANGPT1/AQP11/ARG2/BASP1/BMP2/BMPER/CA2/CALB1/CAT/CD24/CD34/CENPF/COL4A3/COL4A4/CRLF1/CYP26A1/CYP26B1/CYP4A11/DCHS1/DCN/DLG5/DYNC2H1/EGR1/FAT4/FGF10/FGF2/FGFR2/FOXD1/FOXF1/FRAS1/GCNT3/GCNT4/GDNF/GPC3/GPR4/GREB1L/GREM1/HAS2/HEYL/HOXA11/HOXB7/HOXD11/HYAL2/ID3/IRX1/ITGA8/KANK2/KCNJ8/KIF26B/KLF15/LAMB2/LGR4/LHX1/LIN28A/LRRK2/MAGI2/MME/MMP9/MYOCD/NPHS1/NPNT/OSR2/OVO…
GO:0022617	extracellular matrix disassembly	43/4706	5.16374e-08	4.66084e-06	A2M/ADAM8/ADAMTS4/CAPNS2/CARMIL2/CD44/CMA1/CTRB2/CTSG/CTSV/DDR2/DPP4/ETS1/FAP/FGFR4/FURIN/IL6/LCP1/MELTF/MMP1/MMP10/MMP11/MMP12/MMP13/MMP14/MMP15/MMP16/MMP19/MMP20/MMP3/MMP7/MMP8/MMP9/PDPN/PRSS1/PRSS2/SCUBE1/SCUBE3/TIMP1/TLL1/TLL2/TMPRSS6/TPSAB1
GO:0006334	nucleosome assembly	66/4706	5.41896e-08	4.82133e-06	ASF1B/CENPA/CENPH/CENPI/CENPK/CENPL/CENPM/CENPN/CENPO/CENPU/CENPW/CHAF1A/CHAF1B/H1-0/H1-2/H1-3/H1-4/H1-5/H1-6/H2AX/H2BC10/H2BC11/H2BC12/H2BC13/H2BC14/H2BC15/H2BC17/H2BC18/H2BC19P/H2BC21/H2BC3/H2BC4/H2BC5/H2BC6/H2BC7/H2BC8/H2BC9/H3C1/H3C10/H3C11/H3C12/H3C13/H3C14/H3C4/H3C6/H3C7/H3C8/H4C1/H4C11/H4C12/H4C14/H4C2/H4C3/H4C4/H4C5/H4C8/H4C9/HJURP/IPO4/KNL1/MCM2/MIS18A/NAP1L5/OIP5/PADI4/SOX9
GO:1904062	regulation of cation transmembrane transport	129/4706	6.15861e-08	5.40223e-06	ACE2/ACTN2/ADRA2A/ADRB2/AHNAK/AMIGO1/APLNR/ARC/ATP1A2/ATP1B1/ATP1B2/ATP2A1/BPIFA1/CACNB3/CACNB4/CACNG1/CACNG5/CACNG6/CACNG7/CALCR/CAPN3/CASQ2/CAV1/CAV3/CBARP/CCL2/CD19/CEMIP/CLTRN/CRH/CRHBP/CRHR1/CX3CL1/CXCL9/DAPK1/DMD/DPP10/DPP6/EDN3/EPHB2/EPO/F2/F2RL3/FGF11/FGF14/FHL1/FXYD1/FXYD6/G6PD/GAL/GALR2/GJC2/GPER1/GPR35/GRIA1/GRIA2/GRIA4/GRIN1/GRIN2A/GSG1L/HAMP/HAP1/HECW1/HECW2/HPCA/IFNG/IL13/JPH2/JPH3/…
GO:0001508	action potential	62/4706	9.06993e-08	7.84549e-06	ADRA1A/ATP1A2/ATP1B1/CACNA1G/CACNA1I/CACNB3/CAV1/CAV3/CD36/CHRNA1/CHRNA4/CHRNB2/CLCN1/CLDN19/CNR1/DMD/DSG2/DSP/GJA1/GJA5/GNAQ/GPER1/GPR35/GPR88/GRIK2/HCN2/KCNA5/KCNAB2/KCNB1/KCNC2/KCND2/KCNE1/KCNE1B/KCNE4/KCNH2/KCNJ5/KCNJ8/KCNMB2/KCNMB3/NEDD4L/NTRK2/NTSR1/NUP155/P2RX1/P2RX3/PKP2/RNF207/RYR2/SCN11A/SCN1A/SCN2B/SCN3A/SCN3B/SCN4A/SCN4B/SCN5A/SCN7A/SCN8A/SLC4A3/SLC8A1/SLC8A2/TBX18
GO:0003002	regionalization	124/4706	9.36313e-08	7.927e-06	ACVRL1/ADGRG1/ARC/ARL13B/ASCL1/AURKA/BARX1/BASP1/BHLHE41/BMP2/BMPR2/BTG2/C1QA/CDX1/CDX2/CHRD/COBL/CYP26B1/DKK1/DLL3/DLX1/DLX2/DMRT3/DMRTA2/DNAAF1/DYNC2H1/EDN1/EGR2/EMX1/EN1/FEZF1/FGF10/FGFR2/FOXA1/FOXB1/FOXD1/FOXF1/FOXG1/FOXH1/FOXN4/GATA5/GBX2/GDNF/GPC3/GREM1/GSC/HELT/HES6/HES7/HEY2/HEYL/HHIP/HOXA10/HOXA11/HOXA4/HOXA5/HOXB2/HOXB3/HOXB7/HOXB8/HOXB9/HOXC10/HOXC13/HOXC4/HOXC5/HOXC6/HOXC9/HOXD10/HOXD…
GO:0007586	digestion	63/4706	9.41872e-08	7.927e-06	ADM2/ADRA2A/AKR1C1/AKR1C2/AKR1D1/APOA1/APOA4/AQP1/AQP5/ARX/ASAH2/CAPN8/CD36/CEL/CHRM1/CLPS/CLPSL1/CLPSL2/CRACD/CRH/CTRB2/CYP8B1/FGF10/GCNT3/GUCY2C/HAMP/IL17A/INAVA/KCNN4/LCT/LDLR/MGAM/MOGAT2/MUC13/MUC2/MUC4/MUC6/NEUROD1/NMU/NPC1L1/NPR3/OPRK1/OXT/PRSS1/PRSS2/PRSS3/RBP4/SGK1/SLC26A6/SLC2A2/SLC2A5/SLC9A4/SOX9/SST/STK39/TFF1/TFF2/TFF3/TLR4/UCN/UCN2/VIL1/VSIG1
GO:0010959	regulation of metal ion transport	99/4706	1.01242e-07	8.37078e-06	ADRA2A/AHNAK/APLNR/ATP1A2/ATP1B1/ATP1B2/ATP2A1/BEST1/CACNB3/CACNB4/CACNG1/CACNG6/CALCR/CAMK2A/CAMK2B/CAPN3/CASQ2/CAV1/CAV3/CBARP/CCL2/CD19/CD33/CEMIP/CRACR2B/CRH/CRHR1/CX3CL1/CXCL12/CXCL9/DMD/EFHB/EGF/EPO/EPPIN/F2/F2RL3/FGF14/FXYD1/G6PD/GCG/GJA1/GJC2/GPER1/GPR35/GRAMD2A/GRIN1/GRIN3B/HAP1/HPCA/ICAM1/IL13/INPP5K/JPH2/JPH3/JPH4/JSRP1/KCNH2/LILRA5/LIME1/MCHR1/MYLK/NOS1/NPSR1/NTSR1/OPRD1/P2RX1/P2RX2/P…
GO:0070371	ERK1 and ERK2 cascade	122/4706	1.02148e-07	8.37078e-06	ADRA1A/AGER/AKAP12/ALKAL1/ALKAL2/ALOX15/ANGPT1/APELA/ARRB1/ATF3/BMP2/BMPER/C1QL4/C5AR1/CALCR/CAMK2N1/CCL1/CCL14/CCL16/CCL18/CCL19/CCL2/CCL20/CCL23/CCL24/CCL25/CCL26/CCL7/CCN1/CCN2/CD36/CD44/CEACAM1/CHI3L1/CHRNA9/CX3CL1/DAB2IP/DUSP1/DUSP26/DUSP4/DUSP9/EGF/EPHB1/EPHB2/EPO/ERBB4/F2RL1/FAM83D/FBLN1/FERMT2/FFAR4/FGA/FGB/FGF10/FGF19/FGF2/FGF20/FGF21/FGFR2/FGFR4/FLT4/FPR2/FSHR/GAS6/GCG/GLIPR2/GPBAR1/GPE…
GO:0070372	regulation of ERK1 and ERK2 cascade	116/4706	1.07159e-07	8.66732e-06	ADRA1A/AGER/AKAP12/ALKAL1/ALKAL2/ALOX15/ANGPT1/APELA/ARRB1/ATF3/BMP2/BMPER/C1QL4/C5AR1/CALCR/CAMK2N1/CCL1/CCL14/CCL16/CCL18/CCL19/CCL2/CCL20/CCL23/CCL24/CCL25/CCL26/CCL7/CCN1/CCN2/CD36/CD44/CEACAM1/CHI3L1/CHRNA9/CX3CL1/DAB2IP/DUSP1/DUSP26/DUSP4/DUSP9/EPHB1/EPHB2/EPO/ERBB4/F2RL1/FAM83D/FBLN1/FERMT2/FFAR4/FGA/FGB/FGF10/FGF19/FGF2/FGF20/FGF21/FGFR2/FGFR4/FLT4/FPR2/FSHR/GAS6/GCG/GLIPR2/GPBAR1/GPER1/H…
GO:0035725	sodium ion transmembrane transport	74/4706	1.15059e-07	9.18706e-06	ABCB11/ASIC1/ASIC5/ATP1A2/ATP1A3/ATP1B1/ATP1B2/ATP4A/ATP4B/BPIFA1/CACNA1G/CACNA1I/CAV3/DMD/FGF11/FGF14/FXYD1/FXYD6/HCN1/HCN2/HCN3/HECW1/HECW2/KCNK1/NEDD4L/NETO1/NETO2/NOS1/PCSK9/PKD2L1/PRKCE/SCN11A/SCN1A/SCN2B/SCN3A/SCN3B/SCN4A/SCN4B/SCN5A/SCN7A/SCN8A/SCNN1D/SCNN1G/SLC12A1/SLC17A4/SLC24A2/SLC24A3/SLC24A4/SLC34A3/SLC4A11/SLC6A11/SLC6A12/SLC6A13/SLC6A15/SLC6A17/SLC6A18/SLC6A3/SLC6A4/SLC6A8/SLC8A1/S…
GO:0001822	kidney development	109/4706	1.41048e-07	1.11196e-05	ACE/ADAMTS1/ADAMTS16/AGT/AGTR1/AGTR2/ANGPT1/AQP11/ARG2/BASP1/BMP2/BMPER/CA2/CALB1/CAT/CD24/CD34/CENPF/COL4A3/COL4A4/CRLF1/CYP26A1/CYP26B1/CYP4A11/DCHS1/DCN/DLG5/DYNC2H1/EGR1/FAT4/FGF10/FGF2/FGFR2/FOXD1/FRAS1/GCNT3/GCNT4/GDNF/GPC3/GPR4/GREB1L/GREM1/HAS2/HEYL/HOXA11/HOXB7/HOXD11/HYAL2/ID3/IRX1/ITGA8/KANK2/KCNJ8/KIF26B/KLF15/LAMB2/LGR4/LHX1/LIN28A/LRRK2/MAGI2/MME/MMP9/NPHS1/NPNT/OSR2/OVOL1/PCSK5/PCS…
GO:0071466	cellular response to xenobiotic stimulus	58/4706	1.50324e-07	1.17028e-05	AADAC/ABCC2/ACSM2B/ACY3/AKR1C1/AKR7A3/AKR7L/ALDH3A1/AOC1/AOC3/APOBEC3A/BPHL/CBR3/CES3/CMBL/CYP1A1/CYP1A2/CYP26A1/CYP26B1/CYP2B6/CYP2C18/CYP2C9/CYP2D6/CYP2D7/CYP2E1/CYP2F1/CYP2U1/CYP3A7/DPEP1/E2F1/FMO1/FMO2/FMO3/GRIN1/GSTA3/GSTA5/HNF4A/LPO/MCM7/MGST1/MTARC2/NQO1/NR1I2/PCNA/RORA/S100A12/SULT1A1/SULT1A3/SULT1B1/UGT1A1/UGT1A10/UGT1A3/UGT1A6/UGT1A7/UGT1A8/UGT2B11/UGT2B15/UGT2B28
GO:0055074	calcium ion homeostasis	162/4706	1.6689e-07	1.2832e-05	ACKR2/ACKR4/ADCY8/ADORA1/ADRA1A/ADRA1D/AGTR1/APLNR/ATP13A4/ATP1A2/ATP1B1/ATP2A1/AVPR1B/BNIP3/C5AR1/CACNB3/CALB1/CALCA/CALCB/CALCR/CAMK2N1/CAPN3/CASQ2/CAV1/CAV2/CAV3/CCL1/CCL14/CCL19/CCL23/CCL7/CCR3/CCR8/CCRL2/CD19/CD24/CD36/CD52/CDH23/CDH5/CEMIP/CHRNA9/CIB2/CMKLR1/CNGB1/CNR1/CX3CL1/CX3CR1/CXCL12/CXCL13/CXCL9/CXCR1/CXCR2/CYP27B1/DMD/EDN1/EDN2/EDN3/EDNRB/EPO/ERO1A/F2/F2RL1/F2RL3/FAM155B/FFAR4/FGF2/…
GO:0035637	multicellular organismal signaling	84/4706	1.83364e-07	1.39267e-05	ABCC9/ACE2/AGT/ASPH/ATP1A2/ATP1A3/ATP1B1/ATP1B2/ATP2A1/CACNA1G/CACNA1I/CACNA1S/CACNA2D2/CACNB3/CACNB4/CACNG1/CACNG5/CACNG6/CACNG7/CASQ2/CAV1/CHRNA1/CLCN1/CLDN19/CNTNAP2/CORIN/DMRT3/DSG2/DSP/FXYD1/FXYD6/GJA1/GJA5/GPER1/GPR35/GPR88/GRIK2/ISL1/ITGA2/JAM3/KCNA5/KCND2/KCNE1/KCNE1B/KCNE4/KCNH2/KCNIP1/KCNJ4/KCNJ5/KCNK1/KCNK15/KCNK3/KCNMB2/KCNMB3/MAG/NFASC/NKX2-5/NOS1/NPPC/NPR1/NTRK2/NUP155/P2RX1/P2RX3/P…
GO:0072507	divalent inorganic cation homeostasis	175/4706	2.07151e-07	1.55438e-05	ACKR2/ACKR4/ADCY8/ADORA1/ADRA1A/ADRA1D/AGTR1/APLNR/ATP13A4/ATP1A2/ATP1B1/ATP2A1/AVPR1B/BNIP3/C5AR1/CACNB3/CALB1/CALCA/CALCB/CALCR/CAMK2N1/CAPN3/CASQ2/CAV1/CAV2/CAV3/CCL1/CCL14/CCL19/CCL23/CCL7/CCR3/CCR8/CCRL2/CD19/CD24/CD36/CD52/CDH23/CDH5/CEMIP/CHRNA9/CIB2/CMKLR1/CNGB1/CNR1/CX3CL1/CX3CR1/CXCL12/CXCL13/CXCL9/CXCR1/CXCR2/CYP27B1/DMD/EDN1/EDN2/EDN3/EDNRB/EPO/ERO1A/F2/F2RL1/F2RL3/FAM155B/FFAR4/FGF2/…
GO:0015849	organic acid transport	122/4706	2.24441e-07	1.63263e-05	ABCB1/ABCB11/ABCC11/ABCC2/ABCC3/ABCG2/ACACB/ACE/ACE2/ACSL4/ADORA1/AGTR2/AKR1C1/AKR1C4/AQP9/ARG1/ATP1A2/AVPR1B/CD36/CEACAM1/CLTRN/CPLX1/CPT1B/CYP4A11/CYP7A1/EDN1/EMB/ERFE/FABP4/FABP5/FOLR3/GJA1/IL1B/KCNJ10/KMO/LCN12/LRRC8C/MAP2K6/MFSD2A/MID1IP1/NPY5R/NTRK2/NTSR1/OXT/PDPN/PLA2G10/PLA2G1B/PLA2G2A/PLA2G2C/PLA2G2D/PLA2G2F/PLA2G3/PLA2G4A/PLA2G4F/PLA2G5/PPARG/PPFIA4/PRKAA2/PTGES/SFXN1/SFXN4/SLC11A1/SLC1…
GO:0006335	DNA replication-dependent nucleosome assembly	22/4706	2.25524e-07	1.63263e-05	ASF1B/CHAF1A/CHAF1B/H3C1/H3C10/H3C11/H3C12/H3C4/H3C6/H3C7/H3C8/H4C1/H4C11/H4C12/H4C14/H4C2/H4C3/H4C4/H4C5/H4C8/H4C9/IPO4
GO:0034723	DNA replication-dependent nucleosome organization	22/4706	2.25524e-07	1.63263e-05	ASF1B/CHAF1A/CHAF1B/H3C1/H3C10/H3C11/H3C12/H3C4/H3C6/H3C7/H3C8/H4C1/H4C11/H4C12/H4C14/H4C2/H4C3/H4C4/H4C5/H4C8/H4C9/IPO4
GO:0051924	regulation of calcium ion transport	95/4706	2.28065e-07	1.63263e-05	ADRA2A/AHNAK/APLNR/ATP1A2/ATP1B1/ATP2A1/BEST1/CACNB3/CACNB4/CACNG1/CACNG6/CALCR/CAMK2A/CAMK2B/CAPN3/CASQ2/CAV1/CAV3/CBARP/CCL2/CD19/CD33/CEMIP/CRACR2B/CRH/CRHR1/CX3CL1/CXCL12/CXCL9/DMD/EFHB/EGF/EPO/EPPIN/F2/F2RL3/FGF14/G6PD/GCG/GJA1/GJC2/GPER1/GPR35/GRAMD2A/GRIN1/GRIN3B/HAP1/HPCA/ICAM1/IL13/INPP5K/JPH2/JPH3/JPH4/JSRP1/LILRA5/LIME1/MCHR1/MYLK/NOS1/NPSR1/NTSR1/OPRD1/P2RX1/P2RX2/P2RX3/P2RX5/P2RX7/P2…
GO:0072503	cellular divalent inorganic cation homeostasis	169/4706	2.49366e-07	1.76483e-05	ACKR2/ACKR4/ADCY8/ADORA1/ADRA1A/ADRA1D/AGTR1/APLNR/ATP13A4/ATP1A2/ATP1B1/ATP2A1/AVPR1B/BNIP3/C5AR1/CACNB3/CALB1/CALCA/CALCB/CALCR/CAPN3/CASQ2/CAV1/CAV2/CAV3/CCL1/CCL14/CCL19/CCL23/CCL7/CCR3/CCR8/CCRL2/CD19/CD24/CD36/CD52/CDH23/CDH5/CEMIP/CHRNA9/CIB2/CMKLR1/CNGB1/CNR1/CX3CL1/CX3CR1/CXCL12/CXCL13/CXCL9/CXCR1/CXCR2/DMD/EDN1/EDN2/EDN3/EDNRB/EPO/ERO1A/F2/F2RL1/F2RL3/FAM155B/FFAR4/FGF2/FPR1/FPR2/FZD9/G…
GO:0003073	regulation of systemic arterial blood pressure	45/4706	2.5757e-07	1.80241e-05	ACE/ACE2/ADAMTS16/ADORA1/ADRA1A/ADRA1D/ADRB1/ADRB2/AGT/AGTR1/AGTR2/AVPR1B/AVPR2/BMPR2/CALCA/CAMK2N1/CMA1/CORIN/CORO2B/CPA3/CRH/CTSG/CYP4A11/EDN1/EDN2/EDN3/EMP2/F2RL1/GAS6/GJA1/GJA5/GPR37L1/MME/NMU/NOX1/NTSR1/OR51E2/P2RX2/PCSK5/PDGFB/POSTN/PTPRO/RASL10B/SLC2A5/TNNI3
GO:1903522	regulation of blood circulation	111/4706	2.99513e-07	2.07263e-05	ABCC9/ACE/ACE2/ADORA1/ADRA1A/ADRA1D/ADRA2A/ADRB1/AGER/AGT/AGTR1/AGTR2/APELA/APLN/ASPH/ATP1A2/ATP1A3/ATP1B1/ATP1B2/ATP2A1/AVPR1B/AVPR2/BMPR2/CACNA1G/CACNA1S/CACNA2D2/CACNB3/CACNB4/CACNG1/CACNG5/CACNG6/CACNG7/CALCA/CASQ2/CAV1/CAV3/CCN2/CELF2/CHRM2/CORIN/DES/DMD/DOCK4/DSG2/DSP/EDN1/EDN2/EDN3/EPAS1/FGA/FGB/FOXN4/FXYD1/FXYD6/GJA1/GJA5/HBEGF/HEY2/HSPB7/ICAM1/ISL1/KCNA5/KCND2/KCNE1/KCNE1B/KCNE4/KCNG2/KC…
GO:0021700	developmental maturation	104/4706	3.23293e-07	2.21261e-05	ACVRL1/ADGRB3/ANKS1A/ARHGEF15/ASCL1/AURKA/BCAN/BFSP2/BHLHA15/BMP2/BTK/C1QA/C1QL1/CABYR/CAMK2B/CATSPER4/CATSPERD/CCL19/CCNB1/CDC20/CDH3/CDH5/CDK5R1/CDK5R2/CEND1/CFTR/CNTN2/CNTNAP2/CX3CL1/CX3CR1/DAB2IP/DCHS1/DMC1/EDNRB/EPAS1/EPB42/EPHA8/EPO/EREG/FAT4/FERMT1/FLVCR1/FOXA1/G6PD/GAL/GATA2/GLDN/GREM1/HOXA5/HOXB13/IHH/KIF14/KLF2/LGI4/LHX6/LRRK2/LTF/MYOC/NEFL/NEURL1/NFATC4/NKX6-1/NPPC/NSUN2/NTN4/PABPC1L/P…
GO:0006874	cellular calcium ion homeostasis	157/4706	3.56072e-07	2.41045e-05	ACKR2/ACKR4/ADCY8/ADORA1/ADRA1A/ADRA1D/AGTR1/APLNR/ATP13A4/ATP1A2/ATP1B1/ATP2A1/AVPR1B/BNIP3/C5AR1/CACNB3/CALB1/CALCA/CALCB/CALCR/CAPN3/CASQ2/CAV1/CAV2/CAV3/CCL1/CCL14/CCL19/CCL23/CCL7/CCR3/CCR8/CCRL2/CD19/CD24/CD36/CD52/CDH23/CDH5/CEMIP/CHRNA9/CIB2/CMKLR1/CNGB1/CNR1/CX3CL1/CX3CR1/CXCL12/CXCL13/CXCL9/CXCR1/CXCR2/DMD/EDN1/EDN2/EDN3/EDNRB/EPO/ERO1A/F2/F2RL1/F2RL3/FAM155B/FFAR4/FGF2/FPR1/FPR2/FZD9/G…
GO:0015669	gas transport	16/4706	3.69179e-07	2.47231e-05	AQP1/AQP5/AQP6/CA2/CYGB/HBA1/HBA2/HBB/HBD/HBE1/HBG2/HBM/HBZ/IPCEF1/MB/NGB
GO:0009410	response to xenobiotic stimulus	59/4706	4.20951e-07	2.78903e-05	AADAC/ABCC2/ACSM2B/ACY3/AKR1C1/AKR7A3/AKR7L/ALDH3A1/AOC1/AOC3/APOBEC3A/BPHL/CBR3/CES3/CMBL/CYP1A1/CYP1A2/CYP26A1/CYP26B1/CYP2B6/CYP2C18/CYP2C9/CYP2D6/CYP2D7/CYP2E1/CYP2F1/CYP2U1/CYP3A7/DPEP1/E2F1/FMO1/FMO2/FMO3/GRIN1/GSTA3/GSTA5/HNF4A/LPO/MCM7/MGST1/MTARC2/NQO1/NR1I2/PCNA/RORA/S100A12/SCGB1A1/SULT1A1/SULT1A3/SULT1B1/UGT1A1/UGT1A10/UGT1A3/UGT1A6/UGT1A7/UGT1A8/UGT2B11/UGT2B15/UGT2B28
GO:0090596	sensory organ morphogenesis	96/4706	4.33965e-07	2.84498e-05	AGTPBP1/AQP5/ATOH1/CALB1/CHRNA9/COL11A1/COL2A1/COL5A1/COL5A2/CTHRC1/CYP26B1/DLX5/DLX6/EDN1/EFEMP1/EPHB2/FBN2/FGF10/FGFR2/FOXE3/FOXF2/FOXG1/FOXN4/FSCN2/GATA2/GBX2/GJB6/GNGT1/GRHL3/GSC/HCN1/HMX2/HOXA1/HOXC13/IHH/INSIG1/LCTL/LHFPL5/LHX1/LRIG3/MEIS1/MFAP2/MFSD2A/MYO3B/MYO7A/NECTIN1/NKD1/NKX3-2/NR2E3/NTRK2/OSR2/OTX1/PAX6/PITX2/POU4F3/PROM1/PTPRM/RBP4/RP1/RS1/SDK1/SIX1/SIX2/SIX3/SIX4/SLC1A1/SLC9A3R1/SO…
GO:0031960	response to corticosteroid	66/4706	4.68999e-07	3.01607e-05	AANAT/ABCA3/ABCC2/ACSBG1/AGTR2/AKR1C3/ALDH3A1/ALPL/ANXA3/AQP1/ARG1/BCHE/BGLAP/CAD/CALCR/CBX3/CCN2/CDO1/CNGA3/COL1A1/CPN1/CPS1/CRH/CYBB/DDIT4/DNMT3B/DUSP1/EDN1/ENG/EPO/FAM107A/FBXO32/FIBIN/FOS/FOSB/GJB2/GPER1/ICAM1/IGFBP2/IL6/ISL1/KLF9/MAOB/NEFL/OXT/PCK1/PCNA/PDX1/PPARGC1B/PTAFR/SCGB1A1/SCNN1G/SGK1/SLIT2/SLIT3/SOX30/SRD5A1/SSTR4/SSTR5/TFAP4/TH/TPH2/TYMS/UCN/UGT1A1/ZFP36
GO:0048705	skeletal system morphogenesis	86/4706	4.69748e-07	3.01607e-05	ALPL/ALX1/ALX3/BARX2/BMPR2/CCN2/CDX1/CHAD/COL11A1/COL13A1/COL1A1/COL2A1/COMP/CSRNP1/CYP26B1/DLX2/DLX5/FBN2/FGFR2/FGR/FLVCR1/GREM1/GSC/HAS2/HHIP/HOXA1/HOXA11/HOXA4/HOXA5/HOXB2/HOXB3/HOXB7/HOXB8/HOXB9/HOXC4/HOXC9/HOXD10/HOXD4/HYAL1/HYAL2/IFITM5/IHH/INSIG1/LHX1/LTF/MDFI/MGP/MMP13/MMP14/MMP16/MSX2/NDST1/NKX3-2/NPPC/OSR2/OTOR/PAX5/PHOSPHO1/PPARGC1B/RDH10/RFLNA/RFLNB/SATB2/SCX/SERPINH1/SFRP2/SFRP4/SGPL…
GO:0070374	positive regulation of ERK1 and ERK2 cascade	85/4706	4.82047e-07	3.06346e-05	ADRA1A/AGER/AKAP12/ALKAL1/ALKAL2/ALOX15/ANGPT1/APELA/ARRB1/BMP2/BMPER/C5AR1/CALCR/CCL1/CCL14/CCL16/CCL18/CCL19/CCL2/CCL20/CCL23/CCL24/CCL25/CCL26/CCL7/CCN2/CD36/CD44/CHI3L1/CX3CL1/EPO/ERBB4/F2RL1/FERMT2/FFAR4/FGA/FGB/FGF10/FGF19/FGF2/FGF20/FGF21/FGFR2/FGFR4/FLT4/FPR2/FSHR/GAS6/GCG/GLIPR2/GPBAR1/GPER1/HTR2B/HTR2C/ICAM1/MARCO/MIF/MIR126/MIR221/MIR222/MIR23A/MIR27A/MTURN/NDRG4/NECAB2/NPNT/NPY5R/OPRM…
GO:0008217	regulation of blood pressure	74/4706	5.97451e-07	3.75215e-05	ACE/ACE2/ACVRL1/ADAMTS16/ADM2/ADORA1/ADRA1A/ADRA1D/ADRB1/ADRB2/AGT/AGTR1/AGTR2/APLN/ATP1A2/AVPR1B/AVPR2/BMPR2/CALCA/CAMK2N1/CD34/CMA1/CNR1/COL1A2/CORIN/CORO2B/CPA3/CRH/CTSG/CYP4A11/EDN1/EDN2/EDN3/EDNRB/EMP2/F2RL1/GAS6/GCGR/GJA1/GJA5/GNB3/GPR37L1/HBB/MME/MYH6/NMU/NOS1/NOX1/NPR1/NPR3/NTSR1/OR51E2/OXT/P2RX1/P2RX2/PCSK5/PDGFB/POSTN/PPARG/PTAFR/PTPRO/RAMP2/RASL10B/SGK1/SLC2A5/STK39/TAC3/TAC4/TBXA2R/TN…
GO:0032963	collagen metabolic process	51/4706	6.02464e-07	3.75215e-05	ADAMTS14/ARG1/CBX8/CCN2/COL13A1/COL1A1/COL1A2/COL5A1/CYP7A1/ENG/F2/FAP/FURIN/IHH/IL6/ITGA2/KLK6/MFAP4/MMP1/MMP10/MMP11/MMP12/MMP13/MMP14/MMP15/MMP16/MMP17/MMP19/MMP20/MMP28/MMP3/MMP7/MMP8/MMP9/NPPC/P3H2/P3H3/P3H4/PPARG/PRSS2/RCN3/RGCC/SCX/SERPINB7/SERPINH1/TMPRSS6/TNS2/TNXB/UCN/VIM/VSIR
GO:0061098	positive regulation of protein tyrosine kinase activity	33/4706	6.19927e-07	3.82268e-05	ACE/ADORA1/ADRA1A/ADRA2A/AGT/ALKAL1/ALKAL2/BDNF/CASS4/CD24/DOCK3/DOK7/EGF/EREG/GAS6/GREM1/HBEGF/IL34/LILRA5/LRP8/NCAPG2/NCF1/NEDD9/NEURL1/NOX4/NRG1/NTRK2/PDGFB/PTPN1/SRCIN1/TAL1/TGFA/WNT3A
GO:0042493	response to drug	131/4706	6.26375e-07	3.82457e-05	ABCA3/ABCB1/ABCB11/ABCC2/ABCC3/ACACB/ADRA1A/ADSS1/AIM2/AK4/ALDH3A1/AMH/ANKRD1/APOA1/APOBEC1/ARG1/ARRB1/BCHE/BGLAP/CA9/CAD/CAT/CCNB1/CCNO/CDH1/CDH3/CENPF/CERS1/CHEK2/COL18A1/COL1A1/CPB2/CPS1/CRH/CRHBP/CSAG2/CSAG3/CYBB/CYP1A1/CYP1A2/CYP2B6/CYP2C18/CYP2C9/CYP2D6/CYP2D7/CYP2E1/CYP2F1/CYP2U1/DDC/DNMT3B/DPEP1/EDN1/EMX1/ENG/ENO3/F7/FBP1/FGF21/FOS/FOSB/GABRG3/GAD1/GAL/GAS6/GATA6/GCLM/GGH/GIP/GRIN2A/HMGA2…
GO:0051251	positive regulation of lymphocyte activation	130/4706	6.59582e-07	3.98823e-05	ADAM8/AGER/BST1/BTK/CARD11/CAV1/CCL19/CCL2/CD160/CD24/CD27/CD70/CD83/CHRNB2/CTLA4/DOCK8/DPP4/EFNB1/EGR3/EPO/FGF10/FOXP3/GAS6/HHLA2/HLA-DRA/HLA-E/HLX/HSPD1/IFNG/IGFBP2/IGHA1/IGHA2/IGHD/IGHE/IGHG1/IGHG2/IGHG3/IGHG4/IGHM/IGHV1-18/IGHV1-24/IGHV1-3/IGHV1-45/IGHV1-58/IGHV1-69/IGHV1-69D/IGHV2-26/IGHV2-5/IGHV2-70/IGHV2-70D/IGHV3-11/IGHV3-13/IGHV3-15/IGHV3-16/IGHV3-20/IGHV3-21/IGHV3-23/IGHV3-30/IGHV3-33/I…
GO:1903046	meiotic cell cycle process	78/4706	7.22242e-07	4.32512e-05	AURKA/BRDT/BRIP1/BRME1/BUB1/BUB1B/C11orf80/C14orf39/CCNA1/CCNB2/CCNE1/CCNE2/CDC20/CDC25A/CDC25C/CKS2/CYP26B1/DDX4/DMC1/DMRT1/EME1/EREG/ESPL1/FANCA/FANCD2/FBXO43/FIGNL1/HORMAD1/HORMAD2/HSF2BP/INCENP/KIF18A/MAEL/MAJIN/MEIOB/MEIOC/MEIOSIN/MND1/MOV10L1/MSH5/MYBL1/NCAPD2/NDC1/NSUN2/NUF2/OVOL1/P3H4/PLK1/PRDM7/PRDM9/PTTG1/RAD51/RAD51AP1/RAD54B/RAD54L/RNF212/SGO1/SGO2/SHOC1/SPIRE2/STAG3/STRA8/SYCE1L/SYCE…
GO:0034329	cell junction assembly	150/4706	9.8789e-07	5.8596e-05	ACE/ACE2/ACHE/ACTN2/ACVRL1/ADGRB1/ADGRB3/ADGRF1/ADGRL2/ADGRL3/AGT/AMIGO1/ARHGAP6/BDNF/CAV1/CBLN4/CDH1/CDH12/CDH18/CDH19/CDH2/CDH20/CDH24/CDH5/CDH7/CDHR3/CEL/CHRNB2/CLDN10/CLDN11/CLDN14/CLDN18/CLDN19/CLDN2/CLDN24/CLDN3/CLDN4/CLDN5/CLDN6/CLDN9/CLSTN2/COL17A1/CORO2B/DCHS1/DLC1/DLG5/DSG1/DST/ECT2/EFNA5/EFNB2/EPB41L3/EPHB1/EPHB2/EPHB3/ERBB4/ESAM/FAM107A/FERMT2/FLRT3/GABRG2/GAP43/GJA1/GJA4/GJA5/GJB1/GJ…
GO:0019731	antibacterial humoral response	33/4706	1.02787e-06	6.01759e-05	BPIFA1/CAMP/CTSG/DEFA3/DEFA4/FGA/FGB/H2BC10/H2BC11/H2BC12/H2BC21/H2BC4/H2BC6/H2BC7/H2BC8/HLA-E/IGHA1/IGHA2/IGHM/IGKV3-20/LTF/OCIAD2/PI3/PLA2G1B/SFTPD/SLPI/SPINK5/TF/WFDC10B/WFDC11/WFDC12/WFDC2/WFDC3
GO:0061138	morphogenesis of a branching epithelium	72/4706	1.03385e-06	6.01759e-05	ADAMTS16/AGT/AGTR2/BMP2/CAV3/DCHS1/DLG5/EDN1/EGF/ENG/FAT4/FGF10/FGF2/FGFR2/FOXA1/FOXD1/FOXF1/GBX2/GCM1/GDF2/GDNF/GPC3/GREM1/HHIP/HOXA11/HOXA13/HOXA5/HOXB13/HOXB7/HOXD11/HOXD13/IHH/KDM5B/LGR4/LHX1/MDK/MET/MMP14/NFATC4/NOTCH4/NPNT/NTN4/PAK1/PGR/PKHD1/RASIP1/RDH10/RSPO2/SALL1/SEMA3A/SFRP2/SIX1/SIX2/SIX4/SLIT2/SOCS3/SOX9/SPINT2/ST14/SULF1/TBX20/TBX3/TCF21/TGFBR2/TIE1/TIMELESS/TNC/WNT1/WNT2/WNT2B/WNT6…
GO:0050954	sensory perception of mechanical stimulus	70/4706	1.06117e-06	6.11274e-05	ATP6V0A4/BIRC5/CACNB3/CCDC50/CDC14A/CDH23/CEMIP/CHRNA9/CHRNB2/CLIC5/COCH/COL11A1/COL11A2/COL1A1/COL2A1/COL4A3/CRYM/CXCL12/DCDC2/DRGX/EPYC/ESPN/ESPNL/EYA4/FZD4/GABRA5/GJB2/GJB6/HOXA1/ICAM1/ITGA2/KCNE1/LHFPL3/LHFPL4/LHFPL5/LOXHD1/MYO3B/MYO7A/MYO7B/OTOG/OTOGL/OTOR/OTOS/P2RX2/PAX3/PCDH15/PHF24/PIEZO2/PKHD1L1/POU4F3/ROR1/SCN1A/SERPINE2/SIX1/SLC26A4/SLC52A3/SLC9A3R1/SOBP/STRC/TFAP2A/TH/THRB/TMC1/TMC2/T…
GO:0060249	anatomical structure homeostasis	162/4706	1.06983e-06	6.11274e-05	ABCA12/ABCA3/ABCA4/ACP5/ADAM8/ADGRF5/ADORA1/ADRB2/AKT3/ALB/ALDOA/ANGPT1/ATP1B2/AURKB/AZGP1/BARD1/BGLAP/BLM/CA2/CALB1/CALCA/CAPN3/CAV3/CCN2/CCNE1/CCNE2/CCT3/CCT5/CCT6A/CD34/CDH23/CDH3/CDH5/CFL2/CHRNA1/CIB2/CLDN12/CLDN18/CLDN3/CLDN5/CNGB1/CNR1/COL2A1/CRACD/CST4/CX3CL1/DCSTAMP/DKC1/DMD/DNA2/EPAS1/ESAM/EXO1/FEN1/GATA1/GATA2/GJA1/GJB6/GNL3/H4C1/H4C11/H4C12/H4C14/H4C2/H4C3/H4C4/H4C5/H4C8/H4C9/HAMP/HOXA…
GO:0048754	branching morphogenesis of an epithelial tube	62/4706	1.09541e-06	6.16799e-05	ADAMTS16/AGT/AGTR2/BMP2/CAV3/DCHS1/DLG5/EDN1/EGF/ENG/FAT4/FGF10/FGF2/FGFR2/FOXA1/FOXD1/FOXF1/GBX2/GDF2/GDNF/GPC3/GREM1/HHIP/HOXA11/HOXA5/HOXB7/HOXD11/IHH/KDM5B/LGR4/LHX1/MDK/MET/MMP14/NFATC4/NOTCH4/NPNT/PAK1/PGR/PKHD1/RASIP1/RDH10/RSPO2/SALL1/SFRP2/SIX1/SIX2/SIX4/SLIT2/SOX9/TBX20/TBX3/TCF21/TGFBR2/TIE1/TIMELESS/TNC/WNT1/WNT2/WNT2B/WNT6/WNT9B
GO:0032305	positive regulation of icosanoid secretion	14/4706	1.0993e-06	6.16799e-05	AVPR1B/CYP4A11/EDN1/IL1B/MAP2K6/NTSR1/OXT/PLA2G10/PLA2G3/PLA2G4A/PTGES/SSTR4/TNFRSF11A/TNFSF11
GO:0001823	mesonephros development	44/4706	1.14515e-06	6.36786e-05	ADAMTS16/AGT/AGTR2/ARG2/BASP1/BMP2/BMPER/CALB1/CAT/CRLF1/DCHS1/FAT4/FGF10/FGF2/FGFR2/FOXD1/GDNF/GPC3/GREM1/HOXA11/HOXB7/HOXD11/KIF26B/LGR4/LHX1/NPNT/OSR2/RET/ROBO2/SALL1/SIX1/SIX2/SIX4/SLIT2/SMAD6/SMAD7/SOX9/TCF21/WNT1/WNT11/WNT2B/WNT6/WNT9B/ZBTB16
GO:0032303	regulation of icosanoid secretion	15/4706	1.19233e-06	6.57154e-05	AGTR2/AVPR1B/CYP4A11/EDN1/IL1B/MAP2K6/NTSR1/OXT/PLA2G10/PLA2G3/PLA2G4A/PTGES/SSTR4/TNFRSF11A/TNFSF11
GO:0001763	morphogenesis of a branching structure	76/4706	1.2364e-06	6.75464e-05	ADAMTS16/AGT/AGTR2/BMP2/CAV3/COL13A1/DCHS1/DLG5/DLX2/EDN1/EGF/ENG/FAT4/FGF10/FGF2/FGFR2/FOXA1/FOXD1/FOXF1/GBX2/GCM1/GDF2/GDNF/GPC3/GREM1/HHIP/HOXA11/HOXA13/HOXA5/HOXB13/HOXB7/HOXD11/HOXD13/IHH/KDM5B/LGR4/LHX1/LRRK2/MDK/MET/MMP14/NFATC4/NOTCH4/NPNT/NTN4/PAK1/PGR/PKHD1/RASIP1/RDH10/RSPO2/SALL1/SEMA3A/SFRP2/SHOX2/SIX1/SIX2/SIX4/SLIT2/SOCS3/SOX9/SPINT2/ST14/SULF1/TBX20/TBX3/TCF21/TGFBR2/TIE1/TIMELESS…
GO:0007517	muscle organ development	117/4706	1.27572e-06	6.89212e-05	ADARB1/ADGRB1/ANKRD1/ANKRD33/ATF3/BASP1/BCL9/BMP2/BORCS8-MEF2B/BTG2/CAPN3/CAV1/CAV2/CAV3/CENPF/CFL2/CHODL/CHRNA1/CHRND/CNTFR/COL11A1/COL6A3/CRYAB/CYP26B1/DCN/DMD/DMRTA2/DSP/EGR1/EGR2/EGR3/ENG/EPHB1/FGFR2/FHL1/FOS/FOXH1/FOXL2/GSC/HBEGF/HEG1/HEY2/HEYL/HLF/HLX/HOXD10/ID3/ISL1/ITGA11/JPH2/KCNAB1/KLHL41/LMOD3/MAFF/MEGF10/MEOX2/MRAS/MYH6/MYH7/MYL3/MYL6B/MYLK/MYOCD/MYOM2/MYOZ1/MYOZ2/NEB/NEURL1/NKX2-5/NL…
GO:0048706	embryonic skeletal system development	53/4706	1.2837e-06	6.89212e-05	ALX1/ALX3/COL11A1/COL1A1/COL2A1/DLX1/DLX2/FGFR2/FLVCR1/GSC/HOXA1/HOXA11/HOXA4/HOXA5/HOXB2/HOXB3/HOXB7/HOXB8/HOXB9/HOXC4/HOXC6/HOXC9/HOXD1/HOXD10/HOXD4/HYAL1/IHH/LHX1/MDFI/MMP14/MMP16/NDST1/NKX3-2/OSR2/PAX5/PCSK5/RBP4/RDH10/SATB2/SCX/SHOX2/SIX1/SIX2/SIX4/SOX11/SULF1/TBX15/TFAP2A/TGFBR2/TWIST1/WNT11/WNT9A/WNT9B
GO:0006805	xenobiotic metabolic process	54/4706	1.3203e-06	7.02803e-05	AADAC/ABCC2/ACSM2B/ACY3/AKR1C1/AKR7A3/AKR7L/ALDH3A1/AOC1/AOC3/BPHL/CBR3/CES3/CMBL/CYP1A1/CYP1A2/CYP26A1/CYP26B1/CYP2B6/CYP2C18/CYP2C9/CYP2D6/CYP2D7/CYP2E1/CYP2F1/CYP2U1/CYP3A7/DPEP1/FMO1/FMO2/FMO3/GRIN1/GSTA3/GSTA5/HNF4A/LPO/MGST1/MTARC2/NQO1/NR1I2/RORA/S100A12/SULT1A1/SULT1A3/SULT1B1/UGT1A1/UGT1A10/UGT1A3/UGT1A6/UGT1A7/UGT1A8/UGT2B11/UGT2B15/UGT2B28
GO:0140013	meiotic nuclear division	72/4706	1.33689e-06	7.05604e-05	AURKA/BRDT/BRIP1/BRME1/BUB1/BUB1B/C11orf80/C14orf39/CCNA1/CCNB2/CCNE1/CCNE2/CDC20/CKS2/CYP26B1/DDX4/DMC1/DMRT1/EME1/EREG/ESPL1/FANCA/FANCD2/FBXO43/FIGNL1/HORMAD1/HORMAD2/HSF2BP/INCENP/KIF18A/MAEL/MAJIN/MEIOB/MEIOC/MEIOSIN/MND1/MOV10L1/MSH5/MYBL1/NDC1/NUF2/P3H4/PLK1/PRDM7/PRDM9/PTTG1/RAD51/RAD51AP1/RAD54B/RAD54L/RNF212/SGO1/SGO2/SHOC1/SPIRE2/STAG3/STRA8/SYCE1L/SYCE2/SYCE3/SYCP2/TAF1L/TDRD12/TDRKH/…
GO:0010927	cellular component assembly involved in morphogenesis	47/4706	1.39895e-06	7.32155e-05	ACTN2/AKAP13/ANKRD1/CAPN3/CAV3/CFL2/EDN1/EPB41L3/IHH/ITGB4/KLHL41/KNL1/KRT19/KRT8/LDB3/LMOD1/LMOD2/LMOD3/MOBP/MYH11/MYH6/MYLK3/MYOZ1/MYOZ2/MYPN/NEB/NEBL/NRAP/PGM5/PHLDB2/PLA2G3/PMP22/RFX2/SIX4/SOX30/SPINK2/SYNPO2L/TENM4/TMOD1/TMOD2/TNNT1/TNNT3/TPPP/TTN/UGT8/ZPBP/ZPBP2
GO:0001503	ossification	142/4706	1.54287e-06	7.9676e-05	ACHE/ACP5/ADRB2/AHSG/ALOX15/ALOX5/ALPL/ATP6V0A4/BAMBI/BGLAP/BMP2/BMP8A/BMP8B/BMPR2/CALCA/CAT/CCN1/CCN2/CCN4/CHRD/CHRDL1/CHRDL2/CLEC3A/CLEC3B/COL11A1/COL13A1/COL1A1/COL1A2/COL2A1/COL5A2/COMP/CRIM1/CTHRC1/CYP24A1/CYP27B1/DCHS1/DDR2/DHH/DKK1/DLX5/DMP1/DNAI3/ECM1/EGR2/FAT4/FBN2/FERMT2/FFAR4/FGFR2/FGR/FHL2/FIGNL1/FZD9/GATA1/GDF10/GDF2/GDPD2/GPC3/GPM6B/GREM1/HEMGN/HSPE1/IBSP/ID3/IFITM1/IFITM5/IGFBP3/IG…
GO:0051321	meiotic cell cycle	96/4706	1.55725e-06	7.9676e-05	AURKA/BOLL/BRDT/BRIP1/BRME1/BUB1/BUB1B/C11orf80/C14orf39/CCNA1/CCNB2/CCNE1/CCNE2/CDC20/CDC25A/CDC25C/CKS2/CYP26B1/DDX4/DMC1/DMRT1/DUSP1/DUSP13/EME1/EREG/ESPL1/EXD1/EXO1/FAM9B/FANCA/FANCD2/FBXO43/FIGNL1/H2AX/HORMAD1/HORMAD2/HSF2BP/INCENP/KIF18A/MAEL/MAJIN/MCMDC2/MEIOB/MEIOC/MEIOSIN/MND1/MOV10L1/MSH5/MYBL1/NCAPD2/NDC1/NEK2/NPPC/NSUN2/NUF2/OVOL1/P3H4/PIWIL1/PIWIL3/PKMYT1/PLK1/PRDM7/PRDM9/PTTG1/RAD51…
GO:1900047	negative regulation of hemostasis	28/4706	1.56077e-06	7.9676e-05	ADAMTS18/ADTRP/CD34/CEACAM1/COMP/CPB2/EDN1/F11/F12/F2/FAP/FGA/FGB/HRG/KNG1/KRT1/PDGFB/PLAT/PLAU/PRKG1/PROC/PROS1/SERPINE2/SERPING1/SH2B3/THBD/TSPAN8/UBASH3B
GO:0003015	heart process	108/4706	1.64335e-06	8.32097e-05	ABCC9/ACE/ACE2/ADORA1/ADRA1A/ADRA1D/ADRB1/AGT/AGTR2/AKAP13/APELA/APLN/ASPH/ATP1A2/ATP1A3/ATP1B1/ATP1B2/ATP2A1/CACNA1G/CACNA1S/CACNA2D2/CACNB3/CACNB4/CACNG1/CACNG5/CACNG6/CACNG7/CALCA/CASQ2/CAV1/CAV3/CCN2/CELF2/CHRM2/CORIN/DES/DMD/DSG2/DSP/EDN1/EDN2/EDN3/EPAS1/FOXN4/FXYD1/FXYD6/GJA1/GJA5/HBEGF/HEY2/HSPB7/ISL1/KCNA5/KCND2/KCNE1/KCNE1B/KCNE4/KCNG2/KCNH2/KCNIP1/KCNJ4/KCNJ5/KCNJ8/KCNK1/KCNK15/KCNK3/MA…
GO:0032409	regulation of transporter activity	106/4706	1.8062e-06	9.07179e-05	ABCB1/ACE2/ACTN2/ADRA2A/ADRB2/AHNAK/AMIGO1/ANO9/ARC/ATP1A2/ATP1B1/ATP1B2/ATP2A1/CACNB3/CACNB4/CACNG5/CACNG7/CASQ2/CAV1/CAV3/CBARP/CCL2/CFTR/CLTRN/CRH/CRHBP/CRHR1/DAPK1/DMD/EPHB2/EPO/FGF11/FGF14/FHL1/FXYD1/FXYD6/GAL/GALR2/GJA1/GPR35/GRIA1/GRIA2/GRIA4/GRIN1/GRIN2A/GSG1L/HAP1/HECW1/HECW2/HPCA/HTR3A/IFNG/JPH2/JPH3/JPH4/JSRP1/KCNAB1/KCNC2/KCNE1/KCNE1B/KCNE4/KCNG1/KCNRG/LRRC26/MAPK8IP2/MMP9/NEDD4L/NEFL…
GO:0000280	nuclear division	152/4706	1.89333e-06	9.43333e-05	ANLN/ARHGEF10/AURKA/AURKB/BORA/BRDT/BRIP1/BRME1/BUB1/BUB1B/C11orf80/C14orf39/CAV2/CCNA1/CCNB1/CCNB2/CCNE1/CCNE2/CDC14A/CDC20/CDC25C/CDC6/CDCA5/CDCA8/CDK1/CDT1/CENPE/CENPF/CENPK/CEP85/CHEK1/CHEK2/CHMP4C/CKS2/CYP26B1/DDX4/DLGAP5/DMC1/DMRT1/DSCC1/DSN1/DUSP1/EDN1/EDN3/EGF/EME1/EREG/ESPL1/FANCA/FANCD2/FBXO43/FIGNL1/GEN1/HASPIN/HECW2/HORMAD1/HORMAD2/HOXA13/HSF2BP/IL1A/IL1B/INCENP/KIF11/KIF14/KIF18A/KIF…
GO:0007409	axonogenesis	159/4706	1.97143e-06	9.7445e-05	ACTBL2/ADARB1/ADGRB1/AMIGO1/ANOS1/APBB1/ARTN/ARX/ATOH1/BARHL2/BDNF/BMPR2/BRSK1/BRSK2/CCKAR/CDH2/CDK5R1/CDKL5/CHL1/CHODL/CHRNB2/CNTN2/CNTN6/COBL/CRABP2/CTNNA2/CXCL12/DBN1/DCC/DCLK1/DLX5/DOK2/DOK5/DOK6/DPYSL2/DPYSL5/DRGX/EFNA2/EFNA3/EFNA4/EFNA5/EFNB1/EFNB2/EGR2/EMB/EPHA10/EPHA6/EPHA8/EPHB1/EPHB2/EPHB3/EPHB6/EVX1/FEZ1/FEZF1/FGFR2/FLRT3/FOXB1/FOXD1/FOXG1/FSTL4/GAB1/GAB2/GAP43/GBX1/GBX2/GDNF/GFRA1/GFR…
GO:0051216	cartilage development	75/4706	2.06019e-06	0.00010103	ACVRL1/ADAMTS12/BARX2/BMP2/BMP8A/BMP8B/BMPR2/CCN1/CCN2/CCN4/CD44/CHI3L1/CHRDL2/CNMD/COL11A1/COL11A2/COL1A1/COL2A1/COMP/DLX2/ECM1/EDN1/EFEMP1/EPYC/FGF2/GDF2/GREM1/HMGA2/HOXA11/HOXA5/HOXB3/HOXC4/HYAL1/HYAL2/IHH/ITGB8/KAT2A/LOXL2/MATN3/MDK/MGP/NKX3-2/NPPC/OSR2/OTOR/PITX1/PKDCC/PTH1R/PTHLH/RFLNA/RFLNB/RSPO2/RUNX2/SATB2/SCIN/SCX/SERPINH1/SFRP2/SHOX2/SIX2/SMAD7/SNORC/SOX5/SOX9/SULF1/TGFBR2/TIMP1/TSKU/T…
GO:0008016	regulation of heart contraction	94/4706	2.07744e-06	0.00010108	ABCC9/ACE2/ADORA1/ADRA1A/ADRA1D/ADRB1/AGT/AGTR2/APELA/APLN/ASPH/ATP1A2/ATP1A3/ATP1B1/ATP1B2/ATP2A1/CACNA1G/CACNA1S/CACNA2D2/CACNB3/CACNB4/CACNG1/CACNG5/CACNG6/CACNG7/CALCA/CASQ2/CAV1/CAV3/CCN2/CELF2/CHRM2/CORIN/DES/DMD/DSG2/DSP/EDN1/EDN2/EDN3/EPAS1/FOXN4/FXYD1/FXYD6/GJA1/GJA5/HBEGF/HEY2/HSPB7/ISL1/KCNA5/KCND2/KCNE1/KCNE1B/KCNE4/KCNG2/KCNH2/KCNIP1/KCNJ4/KCNJ5/KCNK1/KCNK15/KCNK3/MYH6/MYH7/MYL3/NKX2…
GO:0002429	immune response-activating cell surface receptor signaling pathway	165/4706	2.1394e-06	0.000102494	BLK/BMX/BTK/BTNL10/BTNL3/BTNL8/BTNL9/C5AR1/CACNB3/CARD11/CD160/CD19/CD79A/CEACAM1/CLEC4D/CLEC4E/CLEC6A/CMKLR1/CR2/CTLA4/FCER1G/FCGR3A/FCN1/FGR/FOXP3/FPR1/FPR2/FYB2/GCSAML/HCK/HHLA2/HLA-DRA/HLA-DRB5/ICAM2/IGHA1/IGHA2/IGHD/IGHE/IGHG1/IGHG2/IGHG3/IGHG4/IGHM/IGHV1-18/IGHV1-24/IGHV1-3/IGHV1-45/IGHV1-58/IGHV1-69/IGHV1-69D/IGHV2-26/IGHV2-5/IGHV2-70/IGHV2-70D/IGHV3-11/IGHV3-13/IGHV3-15/IGHV3-16/IGHV3-20/…
GO:0002757	immune response-activating signal transduction	165/4706	2.1394e-06	0.000102494	BLK/BMX/BTK/BTNL10/BTNL3/BTNL8/BTNL9/C5AR1/CACNB3/CARD11/CD160/CD19/CD79A/CEACAM1/CLEC4D/CLEC4E/CLEC6A/CMKLR1/CR2/CTLA4/FCER1G/FCGR3A/FCN1/FGR/FOXP3/FPR1/FPR2/FYB2/GCSAML/HCK/HHLA2/HLA-DRA/HLA-DRB5/ICAM2/IGHA1/IGHA2/IGHD/IGHE/IGHG1/IGHG2/IGHG3/IGHG4/IGHM/IGHV1-18/IGHV1-24/IGHV1-3/IGHV1-45/IGHV1-58/IGHV1-69/IGHV1-69D/IGHV2-26/IGHV2-5/IGHV2-70/IGHV2-70D/IGHV3-11/IGHV3-13/IGHV3-15/IGHV3-16/IGHV3-20/…
GO:0015850	organic hydroxy compound transport	102/4706	2.17562e-06	0.000102964	ABCA12/ABCA3/ABCA8/ABCB11/ABCB4/ABCC11/ABCC2/ABCC3/ABCG1/ADRA2A/AGT/AGTR1/AGTR2/AKR1C1/AKR1C4/APOA1/APOA4/APOC1/AQP1/AQP10/AQP11/AQP9/CAV1/CD36/CEACAM1/CEL/CETP/CFTR/CHRNA4/CHRNB2/CNR1/CRH/CRHR1/CXCL12/CYP19A1/CYP7A1/CYP8B1/EGF/EMB/FGF20/FURIN/GAL/GDNF/GPM6B/KCNB1/KDM5B/LDLR/MAOB/MIR148A/MIR27A/MSR1/NAXE/NFKBIA/NOS1/NPC1L1/OSBPL6/OXT/P2RX1/P2RY1/P2RY12/PCSK9/PLA2G10/PON1/PRKN/RAB3B/RBP4/SLC16A1/S…
GO:0046942	carboxylic acid transport	106/4706	2.18228e-06	0.000102964	ABCB11/ABCB4/ABCC11/ABCC2/ABCC3/ABCG2/ACE/ACE2/ADORA1/AGTR2/AKR1C1/AKR1C4/AQP9/ARG1/ATP1A2/AVPR1B/CD36/CEACAM1/CLTRN/CPLX1/CYP4A11/CYP7A1/EDN1/EMB/FOLR3/GJA1/IL1B/KCNJ10/KMO/LRRC8C/MAP2K6/NPY5R/NTRK2/NTSR1/OXT/PLA2G10/PLA2G1B/PLA2G2A/PLA2G2C/PLA2G2D/PLA2G2F/PLA2G3/PLA2G4A/PLA2G4F/PLA2G5/PPFIA4/PTGES/SFXN1/SLC11A1/SLC13A3/SLC13A5/SLC16A1/SLC16A11/SLC16A14/SLC16A3/SLC16A6/SLC16A7/SLC16A8/SLC16A9/SL…
GO:0022898	regulation of transmembrane transporter activity	101/4706	2.27775e-06	0.00010666	ABCB1/ACE2/ACTN2/ADRA2A/ADRB2/AHNAK/AMIGO1/ANO9/ARC/ATP1A2/ATP1B1/ATP1B2/ATP2A1/CACNB3/CACNB4/CACNG5/CACNG7/CASQ2/CAV1/CAV3/CBARP/CCL2/CFTR/CLTRN/CRH/CRHBP/CRHR1/DAPK1/DMD/EPHB2/EPO/FGF11/FGF14/FHL1/FXYD1/FXYD6/GAL/GALR2/GJA1/GPR35/GRIA1/GRIA2/GRIA4/GRIN1/GRIN2A/GSG1L/HAP1/HECW1/HECW2/HPCA/HTR3A/IFNG/JPH2/JPH3/JPH4/JSRP1/KCNAB1/KCNC2/KCNE1/KCNE1B/KCNE4/KCNG1/KCNRG/LRRC26/MAPK8IP2/MMP9/NEDD4L/NEFL…
GO:0030282	bone mineralization	51/4706	2.30929e-06	0.00010733	ADRB2/AHSG/ALOX15/ALOX5/BGLAP/BMP2/BMPR2/CCN1/CLEC3B/COL1A2/COMP/CYP27B1/DDR2/ECM1/FBN2/FGFR2/FGR/FZD9/GATA1/GPC3/GPM6B/GREM1/IBSP/IFITM5/ISG15/KL/KLF10/LGR4/LTF/MGP/NELL1/OSR2/P2RX7/PHEX/PHOSPHO1/PKDCC/PTH1R/PTHLH/RFLNA/RFLNB/RSPO2/S1PR1/SGMS2/SLC24A3/SLC8A1/SOX9/SRGN/TFAP2A/TWIST1/WNT10B/WNT11
GO:0061041	regulation of wound healing	57/4706	2.54766e-06	0.000117532	ADAMTS18/ADRA2A/ADTRP/AJAP1/ALOX5/CADM4/CAV1/CCN4/CD34/CD36/CEACAM1/CLDN19/CLDN3/CLDN4/CPB2/DUOX1/EDN1/EPHB2/F11/F12/F2/F2RL1/F7/FAP/FERMT1/FERMT2/FGA/FGB/FGF2/GJA1/HBEGF/HRG/INSL3/KNG1/KRT1/MIR221/MYLK/MYOZ1/PDGFB/PHLDB2/PLAT/PLAU/PLPP3/PRKCE/PRKG1/PROC/PROS1/SERPINE2/SERPING1/SH2B3/TBXA2R/THBD/TNFAIP3/TSPAN8/UBASH3B/VIL1/WFDC1
GO:0060047	heart contraction	104/4706	2.89736e-06	0.000132682	ABCC9/ACE/ACE2/ADORA1/ADRA1A/ADRA1D/ADRB1/AGT/AGTR2/APELA/APLN/ASPH/ATP1A2/ATP1A3/ATP1B1/ATP1B2/ATP2A1/CACNA1G/CACNA1S/CACNA2D2/CACNB3/CACNB4/CACNG1/CACNG5/CACNG6/CACNG7/CALCA/CASQ2/CAV1/CAV3/CCN2/CELF2/CHRM2/CORIN/DES/DMD/DSG2/DSP/EDN1/EDN2/EDN3/EPAS1/FOXN4/FXYD1/FXYD6/GJA1/GJA5/HBEGF/HEY2/HSPB7/ISL1/KCNA5/KCND2/KCNE1/KCNE1B/KCNE4/KCNG2/KCNH2/KCNIP1/KCNJ4/KCNJ5/KCNJ8/KCNK1/KCNK15/KCNK3/MAP2K6/MY…
GO:0007599	hemostasis	124/4706	3.52716e-06	0.000160344	A2M/ADAMTS18/ADRA2A/ADTRP/ANXA8/ARRB1/AVPR2/BLK/C4BPB/CAV1/CD177/CD34/CD36/CEACAM1/CLEC1B/COL1A1/COL1A2/COL3A1/COMP/CPB2/CYP4F11/DGKI/DGKK/DOCK11/DOCK8/EDN1/EHD2/ENTPD2/EPHB2/F10/F11/F12/F2/F2RL1/F2RL3/F5/F7/F8/FAP/FBLN1/FCER1G/FERMT3/FGA/FGB/FLI1/GAS6/GATA1/GATA2/GATA5/GATA6/GNAQ/GP9/GPI/H3C1/H3C10/H3C11/H3C12/H3C13/H3C14/H3C4/H3C6/H3C7/H3C8/HBB/HBD/HBE1/HBG2/HGFAC/HNF4A/HPS5/HRG/IFNB1/IL6/ITGA2…
GO:0030195	negative regulation of blood coagulation	27/4706	3.62441e-06	0.000163571	ADAMTS18/ADTRP/CD34/CEACAM1/CPB2/EDN1/F11/F12/F2/FAP/FGA/FGB/HRG/KNG1/KRT1/PDGFB/PLAT/PLAU/PRKG1/PROC/PROS1/SERPINE2/SERPING1/SH2B3/THBD/TSPAN8/UBASH3B
GO:0048469	cell maturation	68/4706	3.94838e-06	0.00017691	ADGRB3/ANKS1A/ASCL1/AURKA/BFSP2/BHLHA15/BTK/C1QA/C1QL1/CABYR/CATSPER4/CATSPERD/CCL19/CCNB1/CFTR/CNTN2/CNTNAP2/CX3CL1/DMC1/EDNRB/EPAS1/EPB42/EPHA8/EPO/EREG/FLVCR1/FOXA1/G6PD/GATA2/GLDN/HOXA5/HOXB13/IHH/KIF14/KLF2/LGI4/LHX6/LRRK2/MYOC/NKX6-1/NPPC/NTN4/PABPC1L/PAEP/PCSK4/PGR/PLA2G3/PPARG/PTH1R/RAC3/RET/ROPN1L/RXFP2/SCARF1/SIX3/SLC26A3/SLC26A6/SOX18/SPINK1/TAL1/TBX6/TCP11/TDRD5/TMEM79/TRIP13/TUBB8/TY…
GO:0001657	ureteric bud development	41/4706	4.12168e-06	0.000183356	ADAMTS16/AGT/AGTR2/ARG2/BASP1/BMP2/BMPER/CALB1/CAT/CRLF1/DCHS1/FAT4/FGF2/FGFR2/FOXD1/GDNF/GPC3/GREM1/HOXA11/HOXB7/HOXD11/KIF26B/LGR4/LHX1/NPNT/RET/ROBO2/SALL1/SIX1/SIX2/SIX4/SLIT2/SMAD6/SMAD7/SOX9/TCF21/WNT1/WNT11/WNT2B/WNT6/WNT9B
GO:0097485	neuron projection guidance	103/4706	4.40894e-06	0.000194744	ANOS1/ARTN/ARX/ATOH1/BDNF/BMPR2/CDK5R1/CHL1/CNTN2/CNTN6/CXCL12/DCC/DLX5/DOK2/DOK5/DOK6/DPYSL2/DPYSL4/DPYSL5/DRGX/EFNA2/EFNA3/EFNA4/EFNA5/EFNB1/EFNB2/EGR2/EMB/EPHA10/EPHA6/EPHA8/EPHB1/EPHB2/EPHB3/EPHB6/EVX1/FEZ1/FEZF1/FLRT3/FOXD1/FOXG1/GAB1/GAB2/GAP43/GBX1/GBX2/GDNF/GFRA1/GFRA2/GFRA3/GRB7/IGSF9/ISL1/ISL2/KIF5A/KIF5C/L1CAM/LAMB2/LHX1/LHX3/MYPN/NECTIN1/NEXN/NFASC/NTN3/NTN4/OTX2/PIK3R1/PLA2G10/PLXNA3…
GO:1900046	regulation of hemostasis	34/4706	4.79125e-06	0.000209608	ADAMTS18/ADTRP/CAV1/CD34/CD36/CEACAM1/COMP/CPB2/EDN1/EPHB2/F11/F12/F2/F2RL1/F7/FAP/FGA/FGB/HRG/KNG1/KRT1/PDGFB/PLAT/PLAU/PRKG1/PROC/PROS1/SERPINE2/SERPING1/SH2B3/TBXA2R/THBD/TSPAN8/UBASH3B
GO:0051960	regulation of nervous system development	146/4706	4.81278e-06	0.000209608	ADGRB1/ADGRB3/ADGRL2/AMIGO1/ASCL1/ASCL2/ASPA/BDNF/BHLHE41/BMP2/BMPR2/CAMK2B/CDK5R1/CDKL5/CHODL/CLSTN2/CRABP2/CX3CL1/CX3CR1/CXCL12/DBN1/DCC/DLG5/DLL3/DLX1/DLX2/DMRTA2/E2F1/EGR2/ELAPOR2/ELL3/EPHB1/EPHB2/EPHB3/ETV5/EZH2/F2/FEZF1/FLRT3/FOXG1/FSTL4/GBX1/GBX2/GJC2/GPER1/GPR37L1/HAP1/HELT/HES6/HES7/HEY2/HEYL/HOXB3/IDH2/IFNG/IL1B/IL34/IL6/ITGAX/ITPKA/JAM2/KIAA0319/KIF14/KLK8/L1CAM/LDLR/LGI4/LIMK1/LIN28A/…
GO:0030239	myofibril assembly	31/4706	4.90584e-06	0.000210637	ACTN2/AKAP13/ANKRD1/CAPN3/CAV3/CFL2/EDN1/KLHL41/KRT19/KRT8/LDB3/LMOD1/LMOD2/LMOD3/MYH11/MYH6/MYLK3/MYOZ1/MYOZ2/MYPN/NEB/NEBL/NRAP/PGM5/SIX4/SYNPO2L/TMOD1/TMOD2/TNNT1/TNNT3/TTN
GO:0098657	import into cell	88/4706	4.93133e-06	0.000210637	ABCC9/ACE2/ARC/ATP1A2/ATP1A3/ATP1B1/ATP1B2/ATP4A/ATP4B/CACNG5/CACNG7/CALCR/CALY/CD36/CLTRN/CNGA3/DNM1/FAM155B/GDNF/GPM6B/GSG1L/HCN2/HPCA/IFNG/KCNH2/KCNJ10/KCNJ15/KCNJ16/KCNJ18/KCNJ4/KCNJ5/KCNJ6/KCNJ8/KCNK9/LTF/MX2/NOS1/NOX5/NTSR1/PRKN/RAB3B/RAMP3/SLC12A1/SLC12A4/SLC12A7/SLC12A8/SLC15A1/SLC15A2/SLC15A3/SLC18A2/SLC1A1/SLC1A4/SLC1A6/SLC1A7/SLC22A4/SLC24A2/SLC29A4/SLC2A1/SLC2A3/SLC2A5/SLC39A4/SLC39A5…
GO:0050808	synapse organization	143/4706	4.93787e-06	0.000210637	ACHE/ACTBL2/ADGRB1/ADGRB3/ADGRF1/ADGRL2/ADGRL3/AMIGO1/APBB2/ARC/ARHGAP33/ARHGAP39/ARHGAP44/ARHGEF15/BCAN/BDNF/C1QA/C1QB/C1QC/C1QL1/C5AR1/CACNB3/CACNB4/CAMK2B/CAMKV/CBLN4/CDC20/CDH1/CDH2/CDK5R1/CDKL5/CEL/CHRNA1/CHRNB1/CHRNB2/CLSTN2/CNKSR2/CNTN2/COL4A5/CTNNA2/CX3CL1/CX3CR1/DAB2IP/DBN1/DKK1/DLG5/DLGAP3/DOK7/DRP2/EFNB2/EPHB1/EPHB2/EPHB3/ERBB4/FLRT3/FRMPD4/FZD9/GABRG2/GAP43/GDNF/GPM6A/IGSF9/IL1RAPL2/I…
GO:0048736	appendage development	68/4706	5.05104e-06	0.000212553	AFF3/ALX3/BMPR2/COL2A1/COMP/CRABP2/CYP26B1/DKK1/DLX5/DLX6/DYNC2H1/EN1/EVX2/FBN2/FERMT2/FGF10/FGFR2/FLVCR1/FRAS1/GPC3/GREM1/HOXA10/HOXA11/HOXA13/HOXC10/HOXC13/HOXD10/HOXD12/HOXD13/IHH/ITGB4/KAT2A/KAT2B/KREMEN2/MEOX2/OSR2/PCSK5/PITX1/PITX2/PKDCC/RAX/RDH10/RECK/RSPO2/RSPO4/SALL1/SALL4/SCX/SFRP2/SHOX2/SLC7A11/SMOC1/SOX11/SOX4/SOX9/SP8/SP9/TBX2/TBX3/TBX4/TBX5/TFAP2A/TGFB2/TMEM231/TWIST1/WNT3/WNT7A/ZBT…
GO:0060173	limb development	68/4706	5.05104e-06	0.000212553	AFF3/ALX3/BMPR2/COL2A1/COMP/CRABP2/CYP26B1/DKK1/DLX5/DLX6/DYNC2H1/EN1/EVX2/FBN2/FERMT2/FGF10/FGFR2/FLVCR1/FRAS1/GPC3/GREM1/HOXA10/HOXA11/HOXA13/HOXC10/HOXC13/HOXD10/HOXD12/HOXD13/IHH/ITGB4/KAT2A/KAT2B/KREMEN2/MEOX2/OSR2/PCSK5/PITX1/PITX2/PKDCC/RAX/RDH10/RECK/RSPO2/RSPO4/SALL1/SALL4/SCX/SFRP2/SHOX2/SLC7A11/SMOC1/SOX11/SOX4/SOX9/SP8/SP9/TBX2/TBX3/TBX4/TBX5/TFAP2A/TGFB2/TMEM231/TWIST1/WNT3/WNT7A/ZBT…
GO:0098739	import across plasma membrane	66/4706	5.27966e-06	0.000220683	ABCC9/ACE2/ATP1A2/ATP1A3/ATP1B1/ATP1B2/ATP4A/ATP4B/CALCR/CD36/CLTRN/CNGA3/FAM155B/HCN2/IFNG/KCNH2/KCNJ10/KCNJ15/KCNJ16/KCNJ18/KCNJ4/KCNJ5/KCNJ6/KCNJ8/KCNK9/NTSR1/RAMP3/SLC12A1/SLC12A4/SLC12A7/SLC12A8/SLC15A1/SLC15A2/SLC15A3/SLC1A1/SLC1A4/SLC1A6/SLC22A4/SLC24A2/SLC2A1/SLC2A3/SLC2A5/SLC39A4/SLC39A5/SLC39A8/SLC5A3/SLC5A6/SLC6A13/SLC7A11/SLC7A2/SLC7A5/SLC8A1/SLC8A2/SLC8A3/SLC9A2/SLC9A3/SLC9A3R1/SLC9A…
GO:0031589	cell-substrate adhesion	127/4706	5.69739e-06	0.000236556	ACTN2/ACVRL1/ADAMTS12/AGR2/AJAP1/ALOX15/ANGPT1/ANGPTL3/APOA1/ARHGAP6/ATP1B2/BST1/CASS4/CCL25/CCN1/CCN2/CD34/CD36/CD44/CDH13/CDKN2A/CEACAM6/COL13A1/COL17A1/COL1A1/COL3A1/CORO2B/CX3CL1/DLC1/DMP1/ECM2/EFNA5/EMP2/EPHB1/EPHB3/FAM107A/FAT2/FBLN1/FBLN5/FERMT1/FERMT2/FERMT3/FGA/FGB/FOXF1/FZD4/GAS6/GFUS/GPM6B/GREM1/HAS2/HRG/ITGA10/ITGA11/ITGA2/ITGA8/ITGAL/ITGB4/JAM3/KIF14/L1CAM/LAMB2/LAMB3/LAMC3/LIMCH1/LI…
GO:0072163	mesonephric epithelium development	41/4706	5.92693e-06	0.000242848	ADAMTS16/AGT/AGTR2/ARG2/BASP1/BMP2/BMPER/CALB1/CAT/CRLF1/DCHS1/FAT4/FGF2/FGFR2/FOXD1/GDNF/GPC3/GREM1/HOXA11/HOXB7/HOXD11/KIF26B/LGR4/LHX1/NPNT/RET/ROBO2/SALL1/SIX1/SIX2/SIX4/SLIT2/SMAD6/SMAD7/SOX9/TCF21/WNT1/WNT11/WNT2B/WNT6/WNT9B
GO:0072164	mesonephric tubule development	41/4706	5.92693e-06	0.000242848	ADAMTS16/AGT/AGTR2/ARG2/BASP1/BMP2/BMPER/CALB1/CAT/CRLF1/DCHS1/FAT4/FGF2/FGFR2/FOXD1/GDNF/GPC3/GREM1/HOXA11/HOXB7/HOXD11/KIF26B/LGR4/LHX1/NPNT/RET/ROBO2/SALL1/SIX1/SIX2/SIX4/SLIT2/SMAD6/SMAD7/SOX9/TCF21/WNT1/WNT11/WNT2B/WNT6/WNT9B
GO:0072073	kidney epithelium development	56/4706	5.99182e-06	0.000243902	ADAMTS16/AGT/AGTR2/AQP11/ARG2/BASP1/BMP2/BMPER/CALB1/CAT/CD24/CD34/CRLF1/DCHS1/FAT4/FGF2/FGFR2/FOXD1/GDNF/GPC3/GREM1/HEYL/HOXA11/HOXB7/HOXD11/IRX1/KANK2/KIF26B/KLF15/LAMB2/LGR4/LHX1/MAGI2/NPHS1/NPNT/PECAM1/PODXL/PROM1/PTPRO/RET/ROBO2/SALL1/SIX1/SIX2/SIX4/SLIT2/SMAD6/SMAD7/SOX9/TCF21/WNT1/WNT11/WNT2B/WNT6/WNT9B/WWTR1
GO:0010466	negative regulation of peptidase activity	96/4706	6.18535e-06	0.000248531	A2M/A2ML1/AGT/AHSG/AMBP/ANOS1/ANXA8/ANXA8L1/AQP1/BCL2L12/C3P1/CARD16/CARD17/CD27/CD44/COL28A1/COL4A3/COL6A3/COL7A1/CPAMD8/CRIM1/CRYAB/CST1/CST2/CST4/CST5/CSTL1/DPEP1/ECM1/EPPIN/FETUB/FURIN/GAPDH/GAS6/GPC3/HRG/ITIH3/ITIH5/ITIH6/KLF4/KNG1/LAMP3/LPA/LTF/MAGEA3/MMP9/NGF/NLRP7/OVOS2/PCSK1N/PI15/PI16/PI3/PROS1/PTTG1/PZP/RECK/SERPINA11/SERPINA2/SERPINA4/SERPINA5/SERPINA9/SERPINB3/SERPINB4/SERPINB5/SERPI…
GO:0032412	regulation of ion transmembrane transporter activity	96/4706	6.18535e-06	0.000248531	ABCB1/ACTN2/ADRA2A/ADRB2/AHNAK/AMIGO1/ANO9/ARC/ATP1A2/ATP1B1/ATP1B2/ATP2A1/CACNB3/CACNB4/CACNG5/CACNG7/CASQ2/CAV1/CAV3/CBARP/CCL2/CFTR/CRH/CRHBP/CRHR1/DAPK1/DMD/EPHB2/EPO/FGF11/FGF14/FHL1/FXYD1/FXYD6/GAL/GALR2/GPR35/GRIA1/GRIA2/GRIA4/GRIN1/GRIN2A/GSG1L/HAP1/HECW1/HECW2/HPCA/HTR3A/IFNG/JPH2/JPH3/JPH4/JSRP1/KCNAB1/KCNC2/KCNE1/KCNE1B/KCNE4/KCNG1/KCNRG/LRRC26/MAPK8IP2/MMP9/NEDD4L/NEFL/NETO1/NETO2/NOS…
GO:1903035	negative regulation of response to wounding	42/4706	6.25386e-06	0.000249673	ADAMTS18/ADTRP/AJAP1/ALOX5/CD34/CEACAM1/CLDN19/CLDN3/CPB2/EDN1/F11/F12/F2/FAP/FGA/FGB/FGF2/GJA1/HRG/KIAA0319/KLK8/KNG1/KRT1/MDK/MYOZ1/PDGFB/PHLDB2/PLAT/PLAU/PRKG1/PROC/PROS1/RTN4RL1/SERPINE2/SERPING1/SH2B3/SPP1/THBD/TNR/TSPAN8/UBASH3B/WFDC1
GO:0035082	axoneme assembly	37/4706	6.50654e-06	0.000258106	CCDC65/CFAP100/CFAP206/CFAP43/CFAP46/CFAP65/CFAP73/CFAP74/DAW1/DNAAF1/DNAAF3/DNAAF5/DNAAF6/DNAH7/DNAI1/DNAI2/DNAI3/DNAI4/DRC1/FSIP2/HOATZ/HYDIN/LRRC49/NEURL1/ODAD1/ODAD2/ODAD3/ODAD4/PLA2G3/RP1/RSPH1/RSPH4A/RSPH6A/RSPH9/SPEF1/TEKT2/ZMYND10
GO:0051591	response to cAMP	43/4706	6.55313e-06	0.00025831	AANAT/ALDH3A1/AQP1/AQP9/CDO1/CFTR/CNGA3/COL1A1/CPS1/CRHBP/DUOX1/DUSP1/FOS/FOSB/GPD1/HCN1/HCN2/INPP5K/JUN/KCNE1/LDHA/MMP19/NME1/NOX4/OXT/PCK1/PDE2A/PER1/PKLR/PPARGC1B/PTAFR/PTPRN/SLC26A3/SLC26A6/SLC5A5/SLC6A3/SLC8A1/SLC8A3/SRD5A1/TEK/THBD/VGF/WNT10B
GO:0007411	axon guidance	102/4706	6.66955e-06	0.000261245	ANOS1/ARTN/ARX/ATOH1/BDNF/BMPR2/CDK5R1/CHL1/CNTN2/CNTN6/CXCL12/DCC/DLX5/DOK2/DOK5/DOK6/DPYSL2/DPYSL5/DRGX/EFNA2/EFNA3/EFNA4/EFNA5/EFNB1/EFNB2/EGR2/EMB/EPHA10/EPHA6/EPHA8/EPHB1/EPHB2/EPHB3/EPHB6/EVX1/FEZ1/FEZF1/FLRT3/FOXD1/FOXG1/GAB1/GAB2/GAP43/GBX1/GBX2/GDNF/GFRA1/GFRA2/GFRA3/GRB7/IGSF9/ISL1/ISL2/KIF5A/KIF5C/L1CAM/LAMB2/LHX1/LHX3/MYPN/NECTIN1/NEXN/NFASC/NTN3/NTN4/OTX2/PIK3R1/PLA2G10/PLXNA3/PLXNB3…
GO:0060485	mesenchyme development	105/4706	6.84718e-06	0.000266526	ACTG2/ACVRL1/ALX1/AMH/BAMBI/BASP1/BMP2/BMPR2/CDH2/COL1A1/DAB2/DAB2IP/DCHS1/DLG5/DLL3/EDN1/EDN3/EDNRB/EFNB1/ELL3/ENG/ERBB4/EZH2/FAM83D/FERMT2/FGF10/FGFR2/FOXA1/FOXD1/FOXF1/FOXF2/FOXH1/GATA5/GBX2/GDNF/GLIPR2/GREM1/GSC/HAS2/HEY2/HEYL/HMGA2/HOXA5/HTR2B/IL17RD/IL1B/IL6/ISL1/LOXL2/MDK/MEOX1/MESP1/MIR221/MIR222/NOTCH4/NRG1/PDCD6/PDPN/PHLDB2/PHOX2B/PITX2/RADIL/RANBP3L/RBM24/RDH10/RET/RFLNB/RGCC/ROBO2/S10…
GO:0022600	digestive system process	45/4706	7.0643e-06	0.00027327	ADRA2A/AKR1C1/APOA1/APOA4/AQP1/AQP5/CD36/CEL/CHRM1/CRACD/CRH/CYP8B1/FGF10/GCNT3/HAMP/IL17A/INAVA/KCNN4/LDLR/MOGAT2/MUC13/MUC2/MUC4/MUC6/NEUROD1/NMU/NPC1L1/NPR3/OPRK1/OXT/RBP4/SGK1/SLC26A6/SLC2A2/SLC2A5/SLC9A4/SOX9/STK39/TFF1/TFF2/TFF3/TLR4/UCN/VIL1/VSIG1
GO:0007605	sensory perception of sound	61/4706	7.46083e-06	0.000285898	ATP6V0A4/BIRC5/CCDC50/CDC14A/CDH23/CEMIP/CHRNA9/CHRNB2/CLIC5/COCH/COL11A1/COL11A2/COL1A1/COL2A1/COL4A3/CRYM/DCDC2/EPYC/ESPN/ESPNL/EYA4/FZD4/GABRA5/GJB2/GJB6/HOXA1/ICAM1/KCNE1/LHFPL3/LHFPL4/LHFPL5/LOXHD1/MYO3B/MYO7A/MYO7B/OTOG/OTOGL/OTOR/OTOS/P2RX2/PAX3/PCDH15/PKHD1L1/POU4F3/ROR1/SIX1/SLC26A4/SLC52A3/SLC9A3R1/SOBP/STRC/TFAP2A/TH/THRB/TMC1/TMC2/TMTC4/UCN/USH1C/USH1G/WFS1
GO:0021953	central nervous system neuron differentiation	71/4706	7.48256e-06	0.000285898	ADARB1/AGTPBP1/ARX/ASCL1/BTG2/CEND1/CHRNB2/DCC/DCLK1/DLX1/DLX2/DLX5/DMRT3/DYNC2H1/EMX1/EPHB1/EPHB2/EPHB3/EPHB6/ERBB4/FGFR2/FOXG1/FOXN4/GATA2/GBX1/GBX2/HOXC10/HOXD10/HPRT1/ISL1/ISL2/LHX1/LHX3/LHX5/LHX6/LHX8/MDGA1/MDGA2/MNX1/NANOS1/NDNF/NKX2-2/NKX6-1/NR2E1/NTRK2/PHOX2A/PHOX2B/PLXNA3/POU4F1/RAC3/ROBO2/RORA/SALL1/SATB2/SEMA3A/SFRP2/SHANK3/SLIT2/SOX1/SOX4/SPOCK1/TAL1/TBR1/TBX20/TSKU/WNT1/WNT2/WNT3/WNT…
GO:0016486	peptide hormone processing	20/4706	7.57681e-06	0.000287734	ACE/ACE2/BACE2/CGA/CGB3/CMA1/CORIN/CPA3/CTSG/ECE2/FURIN/LHB/MME/NGF/PCSK1/PCSK1N/PCSK4/PCSK5/SCG5/TSHB
GO:0032306	regulation of prostaglandin secretion	10/4706	7.8959e-06	0.000296201	EDN1/IL1B/MAP2K6/OXT/PLA2G10/PLA2G3/PLA2G4A/PTGES/TNFRSF11A/TNFSF11
GO:0032308	positive regulation of prostaglandin secretion	10/4706	7.8959e-06	0.000296201	EDN1/IL1B/MAP2K6/OXT/PLA2G10/PLA2G3/PLA2G4A/PTGES/TNFRSF11A/TNFSF11
GO:0070252	actin-mediated cell contraction	52/4706	7.94244e-06	0.000296201	ACTN2/ADORA1/ATP1A2/ATP2A1/CACNA1G/CAV1/CAV3/DES/DMD/DSG2/DSP/EMP2/GJA1/GJA5/KCNA5/KCNE1/KCNE1B/KCNE4/KCNH2/KCNJ5/KCNJ8/LIMCH1/MYBPC1/MYBPC2/MYH2/MYH6/MYH7/MYL1/MYL3/MYL6B/NEB/NEDD4L/NUP155/PDPN/PKP2/RNF207/RYR2/SCN1A/SCN2B/SCN3B/SCN4B/SCN5A/TMOD1/TNNC1/TNNC2/TNNI2/TNNI3/TNNT1/TNNT3/TTN/VIL1/VIM
GO:0061045	negative regulation of wound healing	36/4706	8.81939e-06	0.00032545	ADAMTS18/ADTRP/AJAP1/ALOX5/CD34/CEACAM1/CLDN19/CLDN3/CPB2/EDN1/F11/F12/F2/FAP/FGA/FGB/FGF2/GJA1/HRG/KNG1/KRT1/MYOZ1/PDGFB/PHLDB2/PLAT/PLAU/PRKG1/PROC/PROS1/SERPINE2/SERPING1/SH2B3/THBD/TSPAN8/UBASH3B/WFDC1
GO:0031214	biomineral tissue development	65/4706	8.83126e-06	0.00032545	ADRB2/AHSG/ALOX15/ALOX5/ALPL/BGLAP/BMP2/BMPR2/CCN1/CLEC3B/COL1A1/COL1A2/COMP/CYP27B1/DDR2/DMP1/ECM1/FAM83H/FBN2/FGFR2/FGR/FZD9/GAS6/GATA1/GPC3/GPM6B/GREM1/HEY2/IBSP/IFITM5/ISG15/KL/KLF10/LGR4/LTF/MEPE/MGP/MMP20/NECTIN1/NELL1/ODAM/ODAPH/OSR2/P2RX7/PHEX/PHOSPHO1/PKDCC/PTH1R/PTHLH/RFLNA/RFLNB/RSPO2/S1PR1/SGMS2/SLC24A3/SLC8A1/SOX9/SPP1/SRGN/TFAP2A/TWIST1/WDR72/WNT10B/WNT11/WNT6
GO:0007596	blood coagulation	121/4706	9.30935e-06	0.000337816	A2M/ADAMTS18/ADRA2A/ADTRP/ANXA8/ARRB1/BLK/C4BPB/CAV1/CD177/CD34/CD36/CEACAM1/CLEC1B/COL1A1/COL1A2/COL3A1/COMP/CPB2/CYP4F11/DGKI/DGKK/DOCK11/DOCK8/EDN1/EHD2/ENTPD2/EPHB2/F10/F11/F12/F2/F2RL1/F2RL3/F5/F7/F8/FAP/FBLN1/FCER1G/FERMT3/FGA/FGB/GAS6/GATA1/GATA2/GATA5/GATA6/GNAQ/GP9/H3C1/H3C10/H3C11/H3C12/H3C13/H3C14/H3C4/H3C6/H3C7/H3C8/HBB/HBD/HBE1/HBG2/HGFAC/HNF4A/HPS5/HRG/IFNB1/IL6/ITGA2/KNG1/KRT1/MAFF…
GO:0048880	sensory system development	129/4706	9.44031e-06	0.000337816	ABCB5/ACHE/ACVRL1/ADAMTS18/AGTPBP1/ANGPTL7/AQP5/ARHGEF15/ATOH7/BFSP2/BMPR2/C1QA/CALB1/CHRDL1/CLCN2/COL5A1/COL5A2/CPAMD8/CRYAB/CRYBA2/CRYGN/CYP1A1/DLX1/DLX2/EFEMP1/EPHB2/FBN2/FGF10/FGF2/FOXE3/FOXF2/FOXL2/FOXN4/FSCN2/FZD4/GNGT1/GPM6A/GRHL3/HCN1/HPCA/HSF4/IHH/ISL1/KDM5B/KLF4/KRT12/LAMB2/LAMC3/LCTL/LHX1/LIM2/MAB21L2/MEIS1/MFAP2/MFSD2A/MITF/MYO7A/MYOM2/NDP/NECTIN1/NES/NEUROD1/NHS/NKD1/NR2E1/NR2E3/NTRK…
GO:0098659	inorganic cation import across plasma membrane	44/4706	9.49227e-06	0.000337816	ABCC9/ATP1A2/ATP1A3/ATP1B1/ATP1B2/ATP4A/ATP4B/CALCR/CNGA3/FAM155B/HCN2/IFNG/KCNH2/KCNJ10/KCNJ15/KCNJ16/KCNJ18/KCNJ4/KCNJ5/KCNJ6/KCNJ8/KCNK9/RAMP3/SLC12A1/SLC12A4/SLC12A7/SLC12A8/SLC24A2/SLC39A4/SLC39A5/SLC39A8/SLC8A1/SLC8A2/SLC8A3/SLC9A2/SLC9A3/SLC9A4/SLC9A7/TRPM2/TRPV1/TRPV2/TRPV3/WNK2/WNK3
GO:0099587	inorganic ion import across plasma membrane	44/4706	9.49227e-06	0.000337816	ABCC9/ATP1A2/ATP1A3/ATP1B1/ATP1B2/ATP4A/ATP4B/CALCR/CNGA3/FAM155B/HCN2/IFNG/KCNH2/KCNJ10/KCNJ15/KCNJ16/KCNJ18/KCNJ4/KCNJ5/KCNJ6/KCNJ8/KCNK9/RAMP3/SLC12A1/SLC12A4/SLC12A7/SLC12A8/SLC24A2/SLC39A4/SLC39A5/SLC39A8/SLC8A1/SLC8A2/SLC8A3/SLC9A2/SLC9A3/SLC9A4/SLC9A7/TRPM2/TRPV1/TRPV2/TRPV3/WNK2/WNK3
GO:1990868	response to chemokine	44/4706	9.49227e-06	0.000337816	ACKR1/ACKR2/ACKR4/CCL1/CCL14/CCL16/CCL18/CCL19/CCL2/CCL20/CCL23/CCL24/CCL25/CCL26/CCL7/CCR3/CCR8/CCRL2/CMKLR1/CX3CL1/CX3CR1/CXCL12/CXCL13/CXCL2/CXCL3/CXCL6/CXCL9/CXCR1/CXCR2/DOCK8/DUSP1/EDN1/GPR17/GPR35/LRCH1/PF4/PPBP/REG1A/SH2B3/SLIT2/SLIT3/STK39/TFF2/THPO
GO:1990869	cellular response to chemokine	44/4706	9.49227e-06	0.000337816	ACKR1/ACKR2/ACKR4/CCL1/CCL14/CCL16/CCL18/CCL19/CCL2/CCL20/CCL23/CCL24/CCL25/CCL26/CCL7/CCR3/CCR8/CCRL2/CMKLR1/CX3CL1/CX3CR1/CXCL12/CXCL13/CXCL2/CXCL3/CXCL6/CXCL9/CXCR1/CXCR2/DOCK8/DUSP1/EDN1/GPR17/GPR35/LRCH1/PF4/PPBP/REG1A/SH2B3/SLIT2/SLIT3/STK39/TFF2/THPO
GO:0001764	neuron migration	60/4706	9.80619e-06	0.000347005	ADGRG1/ADGRL3/ARX/ASCL1/ATOH1/BARHL2/CAMK2A/CAMK2B/CCKAR/CDK5R1/CDK5R2/CDKL5/COL3A1/CTNNA2/CX3CL1/CXCL12/DAB2IP/DCC/DCDC2/DCLK1/DDIT4/DRGX/ERBB4/EVX1/FEZF1/FOXG1/GAS6/GATA2/GFRA3/GPM6A/IGSF10/KIAA0319/KIF20B/LHX1/LHX6/MDGA1/MDK/NDNF/NKX6-1/NRG3/NSMF/NTNG1/NTRK2/PHACTR1/PHOX2B/PRKG1/SATB2/SCRT1/SEMA3A/SEMA6A/SOX1/SOX14/SPOCK1/SRGAP2C/TBX20/TRIM46/TUBB2A/TUBB2B/TWIST1/VAX1
GO:0030193	regulation of blood coagulation	33/4706	9.90242e-06	0.000347007	ADAMTS18/ADTRP/CAV1/CD34/CD36/CEACAM1/CPB2/EDN1/EPHB2/F11/F12/F2/F2RL1/F7/FAP/FGA/FGB/HRG/KNG1/KRT1/PDGFB/PLAT/PLAU/PRKG1/PROC/PROS1/SERPINE2/SERPING1/SH2B3/TBXA2R/THBD/TSPAN8/UBASH3B
GO:0007200	phospholipase C-activating G protein-coupled receptor signaling pathway	46/4706	9.99011e-06	0.000347007	ACTN2/ADRA1A/ADRA1D/ADRA2A/AGT/AGTR1/C5AR1/CALCA/CCKAR/CHRM1/CHRM2/CMKLR1/CX3CR1/CXCR2/EDN1/EDNRB/F2/F2RL1/F2RL3/FFAR4/FPR1/FPR2/GALR2/GNG13/GPR17/GPR35/GPR4/GPR65/HTR2B/HTR2C/LHCGR/NMBR/NMUR1/NPR3/OPRD1/OPRK1/OPRM1/P2RY1/P2RY12/P2RY4/P2RY6/PLCE1/PTH1R/S1PR1/SLC9A3R1/VIP
GO:0030593	neutrophil chemotaxis	46/4706	9.99011e-06	0.000347007	BST1/C5AR1/CCL1/CCL14/CCL16/CCL18/CCL19/CCL2/CCL20/CCL23/CCL24/CCL25/CCL26/CCL7/CSF3R/CX3CL1/CXCL13/CXCL2/CXCL3/CXCL6/CXCL9/CXCR1/CXCR2/DAPK2/DPEP1/DPP4/EDN1/EDN2/EDN3/FCER1G/IL23A/JAM3/JAML/LBP/MDK/NCKAP1L/PF4/PLA2G1B/PPBP/PREX1/S100A12/S100A9/SAA1/SLIT2/TGFB2/THBS4
GO:0050890	cognition	101/4706	1.00291e-05	0.000347007	ADCY8/ADGRB3/ADGRF1/ADORA1/AGER/ARC/ASIC1/ATP1A2/B4GALT2/BCHE/BDNF/BRSK1/BTG2/C1QL1/C5AR1/CALB1/CBR3/CHRM1/CHRNA4/CHRNB2/CLDN5/CNR1/CNTNAP2/CRH/CRHBP/CX3CR1/DKK1/EGR2/EN1/EPHB2/FAM107A/FEN1/FOS/FOXB1/FOXO6/FZD9/GABRA5/GALR2/GALR3/GIP/GPR88/GRIA1/GRIN1/GRIN2A/HLA-DRA/HOXA1/JAKMIP1/JPH3/JUN/KAT2A/KCNK10/KCNK2/KLK8/LDLR/LHCGR/LHX8/MAPK8IP2/MFSD2A/MGAT3/MME/MUSK/NDRG4/NETO1/NFATC4/NGF/NPTX2/NRGN/NTRK…
GO:0006821	chloride transport	48/4706	1.03289e-05	0.000355407	ABCB1/ANO2/ANO7/ANO9/BEST1/BEST3/BEST4/CA7/CFTR/CLCA3P/CLCN1/CLCN2/CLCNKA/CLDN4/CLIC3/CLIC5/CLIC6/FXYD1/GABRA3/GABRA4/GABRA5/GABRD/GABRE/GABRG2/GABRG3/GABRP/GABRQ/GABRR1/GABRR3/GLRA3/NMUR1/P2RY4/PCYOX1/PRKG2/PTAFR/SLC12A1/SLC12A4/SLC12A7/SLC12A8/SLC1A1/SLC1A4/SLC26A1/SLC26A3/SLC26A4/SLC26A6/SLC4A1/TTYH1/TTYH3
GO:0030278	regulation of ossification	49/4706	1.0442e-05	0.000357323	ADRB2/AHSG/ALOX5/BGLAP/BMP2/BMPR2/CALCA/CCN1/COMP/CYP27B1/DDR2/DKK1/ECM1/EGR2/FBN2/FZD9/GATA1/GPM6B/GREM1/IFITM5/ISG15/KL/KREMEN2/LTF/MDK/MGP/NELL1/OSR2/OXT/P2RX7/PHOSPHO1/PKDCC/PTGER4/RFLNA/RFLNB/S1PR1/SGMS2/SIX2/SLC8A1/SMAD6/SMAD7/SOX11/SOX9/SRGN/TFAP2A/TGFB2/TWIST1/WNT10B/ZBTB16
GO:0051928	positive regulation of calcium ion transport	51/4706	1.05641e-05	0.000359527	APLNR/ATP1B1/ATP2A1/CACNB3/CALCR/CAMK2A/CAPN3/CAV1/CCL2/CD19/CEMIP/CRH/CX3CL1/CXCL12/CXCL9/F2/F2RL3/FGF14/G6PD/GCG/GJC2/GPER1/GRIN1/HAP1/IL13/JPH2/LILRA5/MCHR1/MYLK/NPSR1/NTSR1/P2RX2/P2RX3/P2RX5/P2RX7/P2RY6/PDGFB/PLA2G1B/PLP1/RAMP3/RYR2/SNCA/STAC/STAC3/THY1/TRPC3/TRPV2/TRPV3/UCN/WFS1/WNK3
GO:0048285	organelle fission	163/4706	1.06282e-05	0.000359741	ANLN/ARHGEF10/AURKA/AURKB/BNIP3/BORA/BRDT/BRIP1/BRME1/BUB1/BUB1B/C11orf80/C14orf39/CAV2/CCNA1/CCNB1/CCNB2/CCNE1/CCNE2/CDC14A/CDC20/CDC25C/CDC6/CDCA5/CDCA8/CDK1/CDT1/CENPE/CENPF/CENPK/CEP85/CHEK1/CHEK2/CHMP4C/CKS2/CYP26B1/DCN/DDX4/DLGAP5/DMC1/DMRT1/DNM1/DSCC1/DSN1/DUSP1/EDN1/EDN3/EGF/EME1/EREG/ESPL1/FANCA/FANCD2/FBXO43/FIGNL1/GEN1/GGNBP1/HASPIN/HECW2/HORMAD1/HORMAD2/HOXA13/HSF2BP/IL1A/IL1B/INCENP/…
GO:0090066	regulation of anatomical structure size	165/4706	1.07516e-05	0.00036195	ACE/ACE2/ACTN2/ADORA1/ADRA1A/ADRA1D/ADRA2A/ADRB1/ADRB2/AGT/AGTR1/AGTR2/AKT3/ALOX15/APLN/AQP1/AQP11/AQP4/ARHGAP18/ARHGAP40/ATP1A2/AVPR1B/AVPR2/BAIAP2L1/BAIAP2L2/BARHL2/BDNF/BMPR2/CALCA/CAPZA3/CARMIL2/CAV1/CAV3/CCL24/CCL26/CDC42EP2/CDHR2/CDHR5/CDK5R1/CDKL5/CFL2/COMP/CPS1/CRABP2/CRACD/CSF3/CTNNA2/CXCL12/CYRIA/DBN1/DCC/DEPTOR/DNAI3/DOCK4/DPYSL2/EDN1/EDN2/EDN3/EDNRB/ESAM/F2RL1/FGA/FGB/FSTL4/GCLC/GCLM/…
GO:1903034	regulation of response to wounding	66/4706	1.09352e-05	0.000366152	ADAMTS18/ADRA2A/ADTRP/AJAP1/ALOX5/CADM4/CAV1/CCN4/CD34/CD36/CEACAM1/CLDN19/CLDN3/CLDN4/CPB2/DUOX1/EDN1/EPHB2/F11/F12/F2/F2RL1/F7/FAP/FERMT1/FERMT2/FGA/FGB/FGF2/GJA1/HBEGF/HRG/INSL3/KIAA0319/KLF4/KLK8/KNG1/KRT1/MDK/MIR221/MIR222/MYLK/MYOZ1/PDGFB/PHLDB2/PLAT/PLAU/PLPP3/PRKCE/PRKG1/PROC/PROS1/RTN4RL1/SCARF1/SERPINE2/SERPING1/SH2B3/SPP1/TBXA2R/THBD/TNFAIP3/TNR/TSPAN8/UBASH3B/VIL1/WFDC1
GO:0070286	axonemal dynein complex assembly	21/4706	1.12179e-05	0.000373269	CCDC65/CFAP100/CFAP73/DAW1/DNAAF1/DNAAF3/DNAAF5/DNAAF6/DNAH7/DNAI1/DNAI2/DNAI3/DNAI4/DRC1/LRRC49/ODAD1/ODAD2/ODAD3/ODAD4/TEKT2/ZMYND10
GO:0050673	epithelial cell proliferation	146/4706	1.12676e-05	0.000373269	ACVRL1/AGTR1/AKT3/ALOX5/APELA/APLN/APLNR/APOA1/AQP11/ARG1/ATOH8/BMP2/BMPER/BMPR2/C5AR1/CAV1/CAV2/CCL2/CCL24/CCL26/CCR3/CD34/CDH13/CDH3/CDKN1C/CDKN2B/CEACAM1/CNMD/COL4A3/CPB2/CXCL12/DAB2IP/DLX5/DLX6/ECM1/EDNRB/EGF/EGR3/EREG/FABP7/FAP/FERMT1/FGF10/FGF2/FGFR2/FGL1/FLT4/FOXE3/FUT2/GATA2/GDF2/GJA1/GPBAR1/GPC3/HAS2/HOXA5/HTR2B/HYAL1/IGFBP3/IHH/IL6/IQGAP3/ISL1/JAML/JCAD/KDM5B/KLF9/KLK8/KRT4/LGR4/LIMS2/L…
GO:0034728	nucleosome organization	72/4706	1.13781e-05	0.000374088	ANP32E/ASF1B/BRDT/CENPA/CENPH/CENPI/CENPK/CENPL/CENPM/CENPN/CENPO/CENPU/CENPW/CHAF1A/CHAF1B/H1-0/H1-2/H1-3/H1-4/H1-5/H1-6/H2AW/H2AX/H2BC10/H2BC11/H2BC12/H2BC13/H2BC14/H2BC15/H2BC17/H2BC18/H2BC19P/H2BC21/H2BC3/H2BC4/H2BC5/H2BC6/H2BC7/H2BC8/H2BC9/H3C1/H3C10/H3C11/H3C12/H3C13/H3C14/H3C4/H3C6/H3C7/H3C8/H4C1/H4C11/H4C12/H4C14/H4C2/H4C3/H4C4/H4C5/H4C8/H4C9/HJURP/HMGA1/IPO4/KNL1/MCM2/MIS18A/NAP1L5/OIP5/…
GO:0021537	telencephalon development	87/4706	1.14124e-05	0.000374088	ADGRG1/AGTPBP1/ANXA3/AQP1/ARL13B/ARX/ASCL1/ATAT1/ATIC/ATOH1/ATP1A2/ATP1B2/BCAN/BCL2A1/BMP2/BNIP3/BTG2/CCDC141/CDH2/CDK5R1/CDK5R2/CNTNAP2/COL3A1/CXCL12/DAB2IP/DIXDC1/DLX1/DLX2/DLX5/DMRTA2/EFNA2/EMX1/EPHB2/EPHB3/ERBB4/EZH2/FAT4/FEZ1/FEZF1/FOXB1/FOXG1/H2AX/HPRT1/HTR6/IGF2BP1/KAT2A/KIF14/LHX1/LHX5/LHX6/LRP8/LRRK2/MFSD2A/NEFL/NEUROD1/NME1/NR2E1/NRG3/NRGN/NTRK2/P2RY12/PAX5/PHACTR1/PLXNA3/POU3F2/ROBO2/R…
GO:0015671	oxygen transport	12/4706	1.19837e-05	0.000390755	CYGB/HBA1/HBA2/HBB/HBD/HBE1/HBG2/HBM/HBZ/IPCEF1/MB/NGB
GO:0060402	calcium ion transport into cytosol	62/4706	1.21031e-05	0.000392594	ADRA1A/APLNR/ATP1A2/CACNB3/CALCR/CAPN3/CASQ2/CAV1/CCL19/CD19/CEMIP/CX3CL1/CXCL9/DMD/EPO/ERO1A/F2/F2RL3/FAM155B/FGF2/GPER1/GRIN1/GRIN2A/GRIN2C/GRIN2D/HAP1/HTR2B/HTR2C/IL13/JPH2/JPH3/JPH4/JSRP1/LIME1/MCOLN1/MS4A1/NOS1/NPSR1/NTSR1/P2RX2/P2RX3/P2RX5/P2RX7/P2RY6/PLA2G1B/PRKCE/RAMP3/RYR2/SLC24A2/SLC8A1/SLC8A2/SLC8A3/SNCA/THY1/TRPA1/TRPC3/TRPM1/TRPM2/TRPV1/TRPV2/TRPV3/UBASH3B
GO:1901654	response to ketone	75/4706	1.2667e-05	0.000408758	AANAT/ABCB4/ABCC2/ADCY8/AGTR2/AKR1C2/AKR1C3/AQP1/ARG1/BGLAP/CA9/CAD/CATSPER4/CATSPERB/CATSPERD/CAV1/CBX3/CCL19/CFTR/CLDN4/CPS1/CRH/CYBB/DDIT4/DNMT3B/DSG1/DSG2/DUSP1/EDN1/EPO/F7/FBXO32/FIBIN/FOS/FOSB/GJB2/HOXB13/HOXD13/HPCA/ICAM1/KLF2/KLF4/KLF9/MAOB/NEFL/NKX2-2/NME1/NQO1/OXT/P2RY4/PCK1/PCNA/PPARG/PRKAA2/PRKCE/PSPH/PTAFR/PTGER4/PTGFR/RAMP2/SCNN1G/SGK1/SLIT2/SLIT3/SPP1/SRD5A1/TBXA2R/TFAP4/TGFB2/TGFB…
GO:0045216	cell-cell junction organization	80/4706	1.27484e-05	0.000409264	ACE/ACE2/AGT/AJM1/CADM1/CADM3/CAV1/CD177/CDH1/CDH12/CDH13/CDH15/CDH17/CDH18/CDH19/CDH2/CDH20/CDH24/CDH3/CDH5/CDH7/CDHR3/CLDN10/CLDN11/CLDN14/CLDN18/CLDN19/CLDN2/CLDN24/CLDN3/CLDN4/CLDN5/CLDN6/CLDN9/DCHS1/DLG5/DSG1/DSG2/DSP/ECT2/EPB41L3/ESAM/F2RL1/FERMT2/GJA1/GJA4/GJA5/GJB1/GJB2/GJB6/GPBAR1/GRHL1/HEG1/IL17A/IL1B/INAVA/JAM3/LIM2/LIMS2/LSR/MARVELD3/MICALL2/NECTIN1/NECTIN4/PARD6B/PECAM1/PERP/PKHD1/PK…
GO:0001578	microtubule bundle formation	47/4706	1.37936e-05	0.00043412	CCDC65/CFAP100/CFAP206/CFAP43/CFAP46/CFAP65/CFAP73/CFAP74/DAW1/DNAAF1/DNAAF3/DNAAF5/DNAAF6/DNAH7/DNAI1/DNAI2/DNAI3/DNAI4/DRC1/FSIP2/GAS2L2/HOATZ/HYDIN/KIF20A/LRRC49/NCKAP5/NEURL1/ODAD1/ODAD2/ODAD3/ODAD4/PLA2G3/PLK1/PRC1/PSRC1/RP1/RSPH1/RSPH4A/RSPH6A/RSPH9/SPEF1/TEKT2/TPPP/TPPP3/TRIM46/TTLL6/ZMYND10
GO:0001570	vasculogenesis	37/4706	1.37988e-05	0.00043412	APELA/APLNR/CAV1/CD34/CEACAM1/EMP2/ENG/FOXF1/FZD4/GDF2/HAS2/HEG1/HEY2/HOXA13/ITGB8/JUNB/MYO18B/MYOCD/NKX2-5/NTRK2/QKI/RAMP2/RASIP1/RRAS/SGPL1/SOX17/SOX18/TBX20/TBX5/TGFBR2/TGFBR3/TGFBR3L/TIE1/TMEM100/TNNI3/WNT7A/XDH
GO:0050886	endocrine process	37/4706	1.37988e-05	0.00043412	ACE/ACE2/AGT/AGTR1/AGTR2/APLN/AVPR1B/AVPR2/CMA1/CORIN/CPA3/CRH/CRHBP/CRHR1/CTSG/EDN1/EDN2/EDN3/F2RL1/FOXD1/FZD4/GAL/GJA1/HCAR2/IL1B/INHA/INHBB/MME/NOX1/OR51E2/PCSK5/RAB11FIP1/RAB8B/RASL10B/RETN/TBX3/UCN
GO:0010951	negative regulation of endopeptidase activity	91/4706	1.38015e-05	0.00043412	A2M/A2ML1/AGT/AHSG/AMBP/ANOS1/ANXA8/ANXA8L1/AQP1/BCL2L12/C3P1/CARD16/CARD17/CD27/CD44/COL28A1/COL4A3/COL6A3/COL7A1/CPAMD8/CRIM1/CRYAB/CST1/CST2/CST4/CST5/CSTL1/DPEP1/EPPIN/FETUB/FURIN/GAPDH/GAS6/HRG/ITIH3/ITIH5/ITIH6/KLF4/KNG1/LAMP3/LPA/LTF/MAGEA3/MMP9/NGF/NLRP7/OVOS2/PCSK1N/PI3/PROS1/PTTG1/PZP/RECK/SERPINA11/SERPINA2/SERPINA4/SERPINA5/SERPINA9/SERPINB3/SERPINB4/SERPINB5/SERPINB7/SERPINE2/SERPING…
GO:0110148	biomineralization	65/4706	1.42368e-05	0.000445562	ADRB2/AHSG/ALOX15/ALOX5/ALPL/BGLAP/BMP2/BMPR2/CCN1/CLEC3B/COL1A1/COL1A2/COMP/CYP27B1/DDR2/DMP1/ECM1/FAM83H/FBN2/FGFR2/FGR/FZD9/GAS6/GATA1/GPC3/GPM6B/GREM1/HEY2/IBSP/IFITM5/ISG15/KL/KLF10/LGR4/LTF/MEPE/MGP/MMP20/NECTIN1/NELL1/ODAM/ODAPH/OSR2/P2RX7/PHEX/PHOSPHO1/PKDCC/PTH1R/PTHLH/RFLNA/RFLNB/RSPO2/S1PR1/SGMS2/SLC24A3/SLC8A1/SOX9/SPP1/SRGN/TFAP2A/TWIST1/WDR72/WNT10B/WNT11/WNT6
GO:0140448	signaling receptor ligand precursor processing	20/4706	1.47198e-05	0.000456127	ACE/ACE2/BACE2/CGA/CGB3/CMA1/CORIN/CPA3/CTSG/ECE2/FURIN/LHB/MME/NGF/PCSK1/PCSK1N/PCSK4/PCSK5/SCG5/TSHB
GO:0099177	regulation of trans-synaptic signaling	139/4706	1.47209e-05	0.000456127	ABHD6/ACHE/ADCY8/ADGRB1/ADORA1/ADRA1A/ADRA2A/ADRB2/AGER/AKAP12/ARC/ASIC1/ATP1A2/BCHE/BDNF/BRSK1/CA7/CACNA1B/CACNB3/CACNG5/CACNG7/CALB1/CAMK2A/CAMK2B/CCL2/CDC20/CDH1/CDH2/CEL/CHRNA5/CHRNB2/CHRNB4/CLSTN2/CNR1/CNTNAP4/CPLX1/CPLX2/CRH/CX3CL1/CX3CR1/DBN1/DCC/DGKI/DLGAP3/EDN1/EGR2/EPHB2/FABP5/FAM107A/FGF14/GIP/GPER1/GRIA1/GRID1/GRID2IP/GRIK2/GRIK4/GRIK5/GRIN1/GRIN2A/GRIN2C/GRIN2D/GRM3/GRM4/HAP1/IGSF11/…
GO:0034080	CENP-A containing nucleosome assembly	24/4706	1.50164e-05	0.000460699	CENPA/CENPH/CENPI/CENPK/CENPL/CENPM/CENPN/CENPO/CENPU/CENPW/H4C1/H4C11/H4C12/H4C14/H4C2/H4C3/H4C4/H4C5/H4C8/H4C9/HJURP/KNL1/MIS18A/OIP5
GO:0061641	CENP-A containing chromatin organization	24/4706	1.50164e-05	0.000460699	CENPA/CENPH/CENPI/CENPK/CENPL/CENPM/CENPN/CENPO/CENPU/CENPW/H4C1/H4C11/H4C12/H4C14/H4C2/H4C3/H4C4/H4C5/H4C8/H4C9/HJURP/KNL1/MIS18A/OIP5
GO:0051047	positive regulation of secretion	106/4706	1.53132e-05	0.000467504	ABCB11/ABCG1/ACHE/ACSL4/ADAM8/ADCY8/ADORA1/AGTR2/ALOX12B/ANKRD1/APBB1/APLN/AQP1/AVPR1B/BLK/BMP2/C1QTNF12/CACNA1G/CACNA1I/CAMK2N1/CD177/CD33/CDK5R2/CFTR/CHRNB2/CLTRN/CNR1/CPB2/CRH/CXCL12/CYP19A1/CYP4A11/EDN1/EDN3/EDNRB/F2RL1/FFAR4/FGA/FGB/FGR/FRMD4A/GAB2/GAL/GATA2/GCG/GDNF/GIP/GJA1/GPER1/HCAR2/IFNG/IL13/IL1A/IL1B/INHA/INHBB/ISL1/KCNB1/KCNN4/KLRC2/KMO/MAP2K6/MYH10/MYRIP/NKX6-1/NMU/NPR1/NTSR1/OR51E2…
GO:0045214	sarcomere organization	22/4706	1.54702e-05	0.000469991	ACTN2/AKAP13/ANKRD1/CAPN3/CAV3/CFL2/EDN1/KLHL41/KRT19/KRT8/LDB3/LMOD2/MYH6/MYLK3/MYOZ1/MYOZ2/MYPN/SIX4/SYNPO2L/TNNT1/TNNT3/TTN
GO:0002028	regulation of sodium ion transport	40/4706	1.6032e-05	0.000484696	ADRB2/ATP1A2/ATP1B1/ATP1B2/BPIFA1/CAV3/DMD/FGF11/FGF14/FXYD1/FXYD6/HECW1/HECW2/NEDD4L/NETO1/NETO2/NKAIN1/NKAIN2/NKAIN3/NKAIN4/NKX2-5/NOS1/P2RX7/PCSK9/PER1/PKP2/PRKCE/SCN2B/SCN3B/SCN4B/SCN5A/SERPINE2/SLC8A1/SLC9A3R1/STK39/STOM/TESC/UTRN/WNK2/WNK3
GO:0031032	actomyosin structure organization	74/4706	1.62905e-05	0.000490132	ACTN2/AKAP13/ANKRD1/ANLN/APOA1/ARHGAP6/ARHGEF10/ARHGEF15/ARRB1/CAPN3/CAV3/CCN2/CFL2/CGNL1/CIT/CNN1/CORO2B/DLC1/ECT2/EDN1/EPB41L2/EPB41L3/FERMT2/FHDC1/FRMD3/FRMD5/GPR65/INPP5K/KLHL41/KRT19/KRT8/LDB3/LIMCH1/LIMK1/LMOD1/LMOD2/LMOD3/MET/MYH10/MYH11/MYH6/MYLK3/MYOC/MYOZ1/MYOZ2/MYPN/NEB/NEBL/NOX4/NRAP/PAK1/PDLIM1/PFN2/PGM5/PHACTR1/PHLDB2/PIK3R1/PPM1F/PTGER4/RACGAP1/RGCC/S1PR1/SIX4/SORBS1/SORBS3/STMN1/S…
GO:0071715	icosanoid transport	27/4706	1.65554e-05	0.000493352	ABCC11/ABCC2/ABCC3/ACE/AGTR2/AVPR1B/CYP4A11/EDN1/IL1B/MAP2K6/NTSR1/OXT/PLA2G10/PLA2G1B/PLA2G2A/PLA2G2C/PLA2G2D/PLA2G2F/PLA2G3/PLA2G4A/PLA2G4F/PLA2G5/PTGES/SLCO2A1/SSTR4/TNFRSF11A/TNFSF11
GO:0048704	embryonic skeletal system morphogenesis	41/4706	1.66213e-05	0.000493352	ALX1/ALX3/COL11A1/COL2A1/DLX2/FGFR2/FLVCR1/GSC/HOXA1/HOXA11/HOXA4/HOXA5/HOXB2/HOXB3/HOXB7/HOXB8/HOXB9/HOXC4/HOXC9/HOXD10/HOXD4/HYAL1/LHX1/MDFI/MMP14/MMP16/NDST1/OSR2/PAX5/RDH10/SATB2/SHOX2/SIX1/SIX2/SIX4/SOX11/TBX15/TFAP2A/TGFBR2/TWIST1/WNT9B
GO:0051146	striated muscle cell differentiation	98/4706	1.66352e-05	0.000493352	ACTN2/ADAM12/ADGRB1/ADGRB3/ADRA1A/AGTR2/AKAP13/ALPK2/ANKRD1/BARX2/BCL9/BDNF/BHLHA15/BHLHE41/BMP2/CAPN3/CAV2/CAV3/CCNB1/CD53/CDH2/CEACAM5/CFL2/CHRNB1/COMP/CXCL9/CYP26B1/DKK1/DMD/EDN1/EFNB2/EHD2/ERVFRD-1/EZH2/FHL2/G6PD/GATA6/GDF15/GREM1/HAMP/HEY2/ISL1/JAM2/KAT2A/KCNH1/KLHL41/KRT19/KRT8/LDB3/LMOD1/LMOD2/LMOD3/MESP1/MIR222/MIR23A/MMP14/MYH11/MYH6/MYLK3/MYO18B/MYOCD/MYOZ1/MYOZ2/MYPN/NEB/NEBL/NKX2-5/NL…
GO:0038095	Fc-epsilon receptor signaling pathway	67/4706	1.68603e-05	0.000497658	BTK/CARD11/FCER1G/FOS/GAB2/IGHE/IGHV1-69/IGHV2-5/IGHV2-70/IGHV3-11/IGHV3-13/IGHV3-23/IGHV3-30/IGHV3-33/IGHV3-48/IGHV3-53/IGHV3-7/IGHV4-34/IGHV4-39/IGHV4-59/IGKC/IGKV1-12/IGKV1-16/IGKV1-17/IGKV1-39/IGKV1-5/IGKV1D-12/IGKV1D-33/IGKV1D-39/IGKV2-28/IGKV2-29/IGKV2-30/IGKV2-40/IGKV2D-28/IGKV2D-30/IGKV3-15/IGKV3-20/IGKV3D-11/IGKV3D-20/IGKV4-1/IGKV5-2/IGLC2/IGLC3/IGLC6/IGLC7/IGLV1-40/IGLV1-44/IGLV1-47/IGL…
GO:0044706	multi-multicellular organism process	78/4706	1.70152e-05	0.000499863	ABCC2/ACR/ACSL4/AGRP/AMBP/APELA/ARG1/BMPR2/CAD/CALCA/CLDN4/CLIC5/CNR1/CORIN/CRH/CRHBP/CRHR1/CYP1A1/CYP27B1/DDO/DSG1/DSG2/EDDM3A/EDN1/EMP2/ENDOU/EPO/EPYC/ETS1/FOS/FOSB/GIP/GJA1/GJB2/IGFBP2/IHH/IL1B/ITGA2/ITGB4/JUNB/MAFF/MMP7/MMP9/OVGP1/OXT/P2RX1/PCSK5/PGR/PNOC/PPAT/PRLHR/PRLR/PSG1/PSG3/PSG4/PSG5/PSG6/PSG9/PTAFR/PTGFR/PTHLH/PZP/RAMP2/RECK/SCGB1A1/SERPINE2/SLC2A1/SLC38A3/SLC6A4/SPP1/TAC3/TEKT3/TGFBR…
GO:0061351	neural precursor cell proliferation	57/4706	1.7228e-05	0.000503738	ADGRG1/ARTN/ARX/ASCL1/BTG2/C5AR1/CDH2/CEND1/CX3CL1/CX3CR1/DBN1/DISP3/DIXDC1/DMRTA2/EGF/ELL3/EML1/EMX1/EPHB1/FGFR2/FOXG1/FZD9/GATA2/GBX2/GJC2/GPR37L1/HHIP/IGF2BP1/INSM1/KIF14/KIF1A/LHX1/LHX5/LIMS2/LRRK2/MDK/MELK/NES/NR2E1/POU3F2/PTPRZ1/RACGAP1/RORA/SHCBP1/SIX3/SLC39A5/SLC6A4/SOX5/SPINT2/TAFA3/TRIM71/VAX1/WNT1/WNT2/WNT3A/WNT7A/ZNF423
GO:0051384	response to glucocorticoid	56/4706	1.75276e-05	0.000510102	AANAT/ABCA3/ABCC2/ACSBG1/AGTR2/ALDH3A1/ALPL/ANXA3/AQP1/ARG1/BCHE/BGLAP/CAD/CALCR/CBX3/CDO1/CPN1/CPS1/CRH/DDIT4/DNMT3B/DUSP1/EDN1/EPO/FAM107A/FBXO32/FIBIN/FOS/FOSB/GJB2/ICAM1/IGFBP2/IL6/ISL1/KLF9/MAOB/NEFL/OXT/PCK1/PCNA/PDX1/PPARGC1B/PTAFR/SCGB1A1/SLIT2/SLIT3/SRD5A1/SSTR4/SSTR5/TFAP4/TH/TPH2/TYMS/UCN/UGT1A1/ZFP36
GO:0019233	sensory perception of pain	44/4706	1.79198e-05	0.000519092	ADORA1/ALOXE3/CACNB3/CALCA/CCL2/CHRNA4/CHRNB2/CNR1/CXCL12/EDN1/EDNRB/EPHB1/FABP5/GIP/GRIN2A/GRIN2D/HOXB8/HOXD1/IAPP/ITGA2/KCND2/MME/NIPSNAP1/NMU/NTSR1/OPRD1/OPRK1/OPRM1/OXT/P2RX3/P2RX7/P2RY1/PHF24/PRDM12/PROK2/PTAFR/PTGES/RETREG1/SCN11A/SCN1A/SCN3B/TMEM100/TRPA1/VIP
GO:0061982	meiosis I cell cycle process	53/4706	1.82514e-05	0.000525691	AURKA/BRDT/BRIP1/BRME1/C11orf80/C14orf39/CCNA1/CCNB2/CCNE1/CCNE2/CDC25A/CDC25C/CKS2/DDX4/DMC1/DMRT1/EME1/ESPL1/FANCD2/HORMAD1/HSF2BP/MAEL/MAJIN/MEIOB/MEIOC/MND1/MOV10L1/MSH5/MYBL1/NDC1/P3H4/PLK1/PRDM7/PRDM9/PTTG1/RAD51/RAD51AP1/RAD54B/RAD54L/RNF212/SGO1/SGO2/SHOC1/STAG3/SYCE1L/SYCE2/SYCE3/SYCP2/TEX11/TEX15/TEX19/TOP2A/TRIP13
GO:0006323	DNA packaging	89/4706	1.83165e-05	0.000525691	APOBEC1/ASF1B/BANF2/CCNB1/CDCA5/CDKN2A/CENPA/CENPH/CENPI/CENPK/CENPL/CENPM/CENPN/CENPO/CENPU/CENPW/CHAF1A/CHAF1B/ERN2/GPER1/H1-0/H1-2/H1-3/H1-4/H1-5/H1-6/H1-7/H2AX/H2BC10/H2BC11/H2BC12/H2BC13/H2BC14/H2BC15/H2BC17/H2BC18/H2BC19P/H2BC21/H2BC3/H2BC4/H2BC5/H2BC6/H2BC7/H2BC8/H2BC9/H3C1/H3C10/H3C11/H3C12/H3C13/H3C14/H3C4/H3C6/H3C7/H3C8/H4C1/H4C11/H4C12/H4C14/H4C2/H4C3/H4C4/H4C5/H4C8/H4C9/HELLS/HJURP/HM…
GO:0003044	regulation of systemic arterial blood pressure mediated by a chemical signal	25/4706	1.8667e-05	0.000531009	ACE/ACE2/ADRA1A/ADRA1D/ADRB1/ADRB2/AGT/AGTR1/AGTR2/AVPR1B/AVPR2/CMA1/CORIN/CPA3/CTSG/EDN1/EDN2/EDN3/F2RL1/MME/NOX1/OR51E2/PCSK5/RASL10B/SLC2A5
GO:0030500	regulation of bone mineralization	36/4706	1.86723e-05	0.000531009	ADRB2/AHSG/ALOX5/BGLAP/BMP2/BMPR2/CCN1/COMP/CYP27B1/DDR2/ECM1/FBN2/FZD9/GATA1/GPM6B/GREM1/IFITM5/ISG15/KL/LTF/MGP/NELL1/OSR2/P2RX7/PHOSPHO1/PKDCC/RFLNA/RFLNB/S1PR1/SGMS2/SLC8A1/SOX9/SRGN/TFAP2A/TWIST1/WNT10B
GO:0003094	glomerular filtration	16/4706	1.94138e-05	0.000549588	ADGRF5/ADORA1/CD34/CORO2B/EMP2/F2RL1/GAS6/GJA1/GJA5/IGHA1/IGHA2/IGKV3-20/PDGFB/PTPRO/SULF1/TMEM63C
GO:0050817	coagulation	121/4706	2.00869e-05	0.000566069	A2M/ADAMTS18/ADRA2A/ADTRP/ANXA8/ARRB1/BLK/C4BPB/CAV1/CD177/CD34/CD36/CEACAM1/CLEC1B/COL1A1/COL1A2/COL3A1/COMP/CPB2/CYP4F11/DGKI/DGKK/DOCK11/DOCK8/EDN1/EHD2/ENTPD2/EPHB2/F10/F11/F12/F2/F2RL1/F2RL3/F5/F7/F8/FAP/FBLN1/FCER1G/FERMT3/FGA/FGB/GAS6/GATA1/GATA2/GATA5/GATA6/GNAQ/GP9/H3C1/H3C10/H3C11/H3C12/H3C13/H3C14/H3C4/H3C6/H3C7/H3C8/HBB/HBD/HBE1/HBG2/HGFAC/HNF4A/HPS5/HRG/IFNB1/IL6/ITGA2/KNG1/KRT1/MAFF…
GO:0050804	modulation of chemical synaptic transmission	138/4706	2.0597e-05	0.00057783	ABHD6/ACHE/ADCY8/ADGRB1/ADORA1/ADRA1A/ADRA2A/ADRB2/AGER/AKAP12/ARC/ASIC1/ATP1A2/BCHE/BDNF/BRSK1/CA7/CACNA1B/CACNB3/CACNG5/CACNG7/CALB1/CAMK2A/CAMK2B/CCL2/CDC20/CDH1/CDH2/CEL/CHRNA5/CHRNB2/CHRNB4/CLSTN2/CNR1/CNTNAP4/CPLX1/CPLX2/CRH/CX3CL1/CX3CR1/DBN1/DCC/DGKI/DLGAP3/EDN1/EGR2/EPHB2/FAM107A/FGF14/GIP/GPER1/GRIA1/GRID1/GRID2IP/GRIK2/GRIK4/GRIK5/GRIN1/GRIN2A/GRIN2C/GRIN2D/GRM3/GRM4/HAP1/IGSF11/IL1B/I…
GO:0009612	response to mechanical stimulus	77/4706	2.17519e-05	0.000607493	ANKRD1/AQP1/ASNS/ATP1A2/BGLAP/BNIP3/BTG2/CACNB3/CASP5/CAV3/CCNB1/CDH2/CHEK1/CHI3L1/CHRNA9/CNTNAP2/COL11A1/COL1A1/COL3A1/CXCL12/DCN/DMD/EDN1/ENG/ETS1/FOS/FOSB/GJA1/IGFBP2/IHH/IL13/IL1B/ITGA2/JUN/JUND/KCNA5/KCNK2/KIAA0319/LHFPL5/MAG/MDK/MMP14/MMP7/NFKBIA/P2RX3/P2RY1/PDE2A/PHF24/PIEZO2/PKD1L2/PKD2L1/POSTN/PPARG/PSPH/PTGER4/RETN/RYR2/SCEL/SCN1A/SCX/SERPINE2/SHANK3/SLC2A1/SLC8A1/SOX9/STRA6/STRC/TGFBR2…
GO:0010232	vascular transport	40/4706	2.23601e-05	0.000618929	ABCB1/ABCC2/ABCC3/ABCC9/ABCG2/AGER/ATP1A2/ATP1B2/AVPR1B/CD36/FABP5/GJA1/KCNJ8/LEPR/MFSD2A/SLC13A3/SLC15A2/SLC16A1/SLC16A7/SLC1A1/SLC1A4/SLC22A8/SLC24A3/SLC28A2/SLC29A4/SLC2A1/SLC2A3/SLC38A3/SLC4A3/SLC5A3/SLC5A5/SLC5A6/SLC6A13/SLC6A17/SLC7A2/SLC7A5/SLC8A2/SLC9A3R1/SLCO2B1/TFRC
GO:0070098	chemokine-mediated signaling pathway	40/4706	2.23601e-05	0.000618929	ACKR1/ACKR2/ACKR4/CCL1/CCL14/CCL16/CCL18/CCL19/CCL2/CCL20/CCL23/CCL24/CCL25/CCL26/CCL7/CCR3/CCR8/CCRL2/CMKLR1/CX3CL1/CX3CR1/CXCL12/CXCL13/CXCL2/CXCL3/CXCL6/CXCL9/CXCR1/CXCR2/EDN1/GPR17/GPR35/PF4/PPBP/SH2B3/SLIT2/SLIT3/STK39/TFF2/THPO
GO:0060078	regulation of postsynaptic membrane potential	56/4706	2.26245e-05	0.000623474	ADORA1/ADRB1/ADRB2/CACNB3/CHRM1/CHRNA1/CHRNA2/CHRNA4/CHRNA5/CHRNA6/CHRNA9/CHRNB1/CHRNB2/CHRNB4/CHRND/CHRNG/FGF14/GABRA3/GABRA4/GABRA5/GABRE/GABRG2/GABRG3/GABRR1/GLRA3/GRIA1/GRID1/GRIK2/GRIK4/GRIK5/GRIN1/GRIN2A/GRIN2C/GRIN2D/IGSF11/INSYN1/INSYN2A/KCND2/LRRK2/MAPK8IP2/NETO1/NTSR1/OPRM1/P2RX1/P2RX2/P2RX3/P2RX5/P2RX6/P2RX7/RIMS2/SHANK3/SLC8A2/SLC8A3/STX1A/TRPV1/WNT7A
GO:0015837	amine transport	42/4706	2.35525e-05	0.000643355	ACE2/ADORA1/ADRA2A/AGTR2/AQP9/ARG1/ATP1A2/CHRNA4/CHRNB2/CLTRN/CNR1/CRH/CXCL12/DDC/FGF20/GDNF/KCNB1/KMO/NPY5R/NTSR1/OXT/P2RY1/P2RY12/PRKN/RAB3B/RHCG/SLC18A2/SLC38A3/SNCA/SNCG/STX1A/SV2A/SYT1/SYT12/SYT13/SYT15/SYT2/SYT5/SYT6/SYT7/TH/VIP
GO:0070167	regulation of biomineral tissue development	42/4706	2.35525e-05	0.000643355	ADRB2/AHSG/ALOX5/BGLAP/BMP2/BMPR2/CCN1/COMP/CYP27B1/DDR2/DMP1/ECM1/FBN2/FZD9/GAS6/GATA1/GPM6B/GREM1/HEY2/IFITM5/ISG15/KL/LTF/MGP/MMP20/NELL1/ODAPH/OSR2/P2RX7/PHOSPHO1/PKDCC/RFLNA/RFLNB/S1PR1/SGMS2/SLC8A1/SOX9/SRGN/TFAP2A/TWIST1/WNT10B/WNT6
GO:0021536	diencephalon development	34/4706	2.37008e-05	0.000643725	ARX/BMP2/CDH1/CHRNB2/CNTNAP2/CRH/ETS1/FGF10/FOXB1/GATA2/GBX2/HAP1/ISL1/KCNC2/LHX3/NDNF/NR0B1/OTX1/PITX1/PITX2/POU1F1/POU3F2/POU4F1/PTCHD1/RAX/SALL1/SEMA3A/SEMA5A/SIX3/SLC6A3/SOX2/SOX3/SRD5A1/WNT1
GO:0030277	maintenance of gastrointestinal epithelium	15/4706	2.37728e-05	0.000643725	CRACD/IL17A/INAVA/MUC13/MUC2/MUC4/MUC6/NEUROD1/RBP4/SOX9/TFF1/TFF2/TFF3/TLR4/VSIG1
GO:0007127	meiosis I	51/4706	2.43593e-05	0.000656753	AURKA/BRDT/BRIP1/BRME1/C11orf80/C14orf39/CCNA1/CCNB2/CCNE1/CCNE2/CKS2/DDX4/DMC1/DMRT1/EME1/ESPL1/FANCD2/HORMAD1/HSF2BP/MAEL/MAJIN/MEIOB/MEIOC/MND1/MOV10L1/MSH5/MYBL1/NDC1/P3H4/PLK1/PRDM7/PRDM9/PTTG1/RAD51/RAD51AP1/RAD54B/RAD54L/RNF212/SGO1/SGO2/SHOC1/STAG3/SYCE1L/SYCE2/SYCE3/SYCP2/TEX11/TEX15/TEX19/TOP2A/TRIP13
GO:0003206	cardiac chamber morphogenesis	49/4706	2.47108e-05	0.000663358	ADAMTS1/BMP2/BMPR2/CAV3/CCN1/COL11A1/DSP/ENG/FGFR2/FHL2/FOXF1/FOXH1/GATA6/HEG1/HEY2/HEYL/ISL1/MESP1/MYH6/MYH7/MYL3/NKX2-5/NPY5R/NRG1/PKP2/POU4F1/RBP4/ROBO2/RYR2/SFRP2/SHOX2/SLIT2/SLIT3/SMAD6/SMAD7/SOX11/SOX4/TBX2/TBX20/TBX3/TBX5/TEK/TGFB2/TGFBR2/TGFBR3/TNNC1/TNNI3/WNT11/WNT2
GO:0001658	branching involved in ureteric bud morphogenesis	27/4706	2.62791e-05	0.000699428	ADAMTS16/AGT/AGTR2/BMP2/DCHS1/FAT4/FGF2/FOXD1/GDNF/GPC3/GREM1/HOXA11/HOXB7/HOXD11/LGR4/LHX1/NPNT/SALL1/SIX1/SIX2/SIX4/SOX9/TCF21/WNT1/WNT2B/WNT6/WNT9B
GO:0050819	negative regulation of coagulation	27/4706	2.62791e-05	0.000699428	ADAMTS18/ADTRP/CD34/CEACAM1/CPB2/EDN1/F11/F12/F2/FAP/FGA/FGB/HRG/KNG1/KRT1/PDGFB/PLAT/PLAU/PRKG1/PROC/PROS1/SERPINE2/SERPING1/SH2B3/THBD/TSPAN8/UBASH3B
GO:0050679	positive regulation of epithelial cell proliferation	77/4706	2.65739e-05	0.000704264	AGTR1/AKT3/APELA/APLN/APLNR/ARG1/BMP2/BMPR2/C5AR1/CAV2/CCL24/CCL26/CCR3/CDH13/CDH3/CXCL12/DLX5/DLX6/ECM1/EGF/EGR3/FGF10/FGF2/FGFR2/FLT4/FOXE3/GATA2/GDF2/GPBAR1/HAS2/HTR2B/HYAL1/IHH/IQGAP3/JAML/JCAD/KDM5B/MDK/MIR126/MIR135B/MIR23A/MIR27A/MMP12/MST1/MST1L/NME1/NME2/NR4A1/NR4A3/ODAM/OSR2/PDCD6/PDGFB/PGF/PKHD1/PLXNB3/PPP1R16B/PTPRN/REG1A/SCG2/SCN5A/SEMA5A/SOX11/SOX9/TEK/TGFA/TGM1/THBS4/TLR4/TNFAIP3/T…
GO:0003007	heart morphogenesis	88/4706	2.77486e-05	0.000732281	ACVRL1/ADAMTS1/ALPK2/ANKRD1/BMP2/BMPR2/CAV3/CCN1/CLDN5/COL11A1/COL2A1/COL5A1/DCHS1/DKK1/DLC1/DNAAF1/DSP/ENG/FAT4/FGFR2/FHL2/FOXF1/FOXH1/FOXN4/GATA5/GATA6/GJA5/HAS2/HEG1/HEY2/HEYL/HTR2B/IHH/ISL1/MESP1/MESP2/MYH6/MYH7/MYL3/NDRG4/NKX2-5/NOTO/NPY5R/NRG1/PITX2/PKP2/POU4F1/RBP4/RNF207/ROBO2/RYR2/S1PR1/SFRP2/SHOX2/SIX1/SLIT2/SLIT3/SMAD6/SMAD7/SOX11/SOX17/SOX18/SOX4/SOX9/STIL/SYNPO2L/TBR1/TBX2/TBX20/TBX3…
GO:0003093	regulation of glomerular filtration	9/4706	2.88947e-05	0.00075931	ADORA1/CORO2B/EMP2/F2RL1/GAS6/GJA1/GJA5/PDGFB/PTPRO
GO:0055123	digestive system development	55/4706	2.9689e-05	0.000776903	AGR2/ASCL1/BARX1/CCNB1/CDX2/CELA1/CLDN18/COBL/CPS1/CYP1A1/DCHS1/DNAAF1/EDNRB/EPHB3/FAT4/FGF10/FGFR2/FOXE1/FOXF1/FOXF2/GATA5/GATA6/GIP/HLX/HOXA5/HOXD13/IHH/LGR4/MIXL1/MYOCD/NKX2-2/NKX3-2/OTC/PCSK5/PDX1/PKDCC/PTK6/REG1A/RET/SALL1/SFRP2/SFRP5/SHOX2/SIX2/SOX11/SOX17/SPDEF/STRA6/TBX2/TCF21/TGFB2/TGFBR2/TYMS/WNT11/ZIC3
GO:0031055	chromatin remodeling at centromere	25/4706	3.0458e-05	0.000793691	CENPA/CENPH/CENPI/CENPK/CENPL/CENPM/CENPN/CENPO/CENPU/CENPW/H4C1/H4C11/H4C12/H4C14/H4C2/H4C3/H4C4/H4C5/H4C8/H4C9/HELLS/HJURP/KNL1/MIS18A/OIP5
GO:0035150	regulation of tube size	53/4706	3.08406e-05	0.000800313	ACE/ACE2/ADORA1/ADRA1A/ADRA1D/ADRA2A/ADRB1/ADRB2/AGT/AGTR1/AGTR2/APLN/ATP1A2/AVPR1B/AVPR2/BMPR2/CALCA/CAV1/COMP/CPS1/DOCK4/EDN1/EDN2/EDN3/EDNRB/F2RL1/FGA/FGB/GCLC/GCLM/GJA1/GJA5/GPER1/HTR1D/HTR2B/ICAM1/KCNA5/KCNMB2/KLF2/KNG1/NOS1/NPR1/P2RX1/P2RY1/PRKG1/PTAFR/SLC6A4/SLC8A1/SMTNL1/SMTNL2/TBXA2R/UTS2R/WNT9B
GO:0048565	digestive tract development	52/4706	3.13478e-05	0.0008101	AGR2/ASCL1/CCNB1/CDX2/CLDN18/COBL/CPS1/CYP1A1/DCHS1/DNAAF1/EDNRB/EPHB3/FAT4/FGF10/FGFR2/FOXE1/FOXF1/FOXF2/GATA5/GATA6/HLX/HOXA5/HOXD13/IHH/LGR4/MIXL1/MYOCD/NKX2-2/NKX3-2/OTC/PCSK5/PDX1/PKDCC/PTK6/REG1A/RET/SALL1/SFRP2/SFRP5/SHOX2/SIX2/SOX11/SOX17/SPDEF/STRA6/TBX2/TCF21/TGFB2/TGFBR2/TYMS/WNT11/ZIC3
GO:0048665	neuron fate specification	17/4706	3.23087e-05	0.000831481	ASCL1/ATOH1/DMRT3/DMRTA2/ESRP1/FOXA1/HOXC10/HOXD10/ISL1/ISL2/LHX3/MNX1/NKX2-2/POU3F2/POU4F1/SIX1/SOX1
GO:0060675	ureteric bud morphogenesis	29/4706	3.37363e-05	0.000864648	ADAMTS16/AGT/AGTR2/BMP2/DCHS1/FAT4/FGF2/FOXD1/GDNF/GPC3/GREM1/HOXA11/HOXB7/HOXD11/KIF26B/LGR4/LHX1/NPNT/SALL1/SIX1/SIX2/SIX4/SOX9/TCF21/WNT1/WNT11/WNT2B/WNT6/WNT9B
GO:0060284	regulation of cell development	160/4706	3.45541e-05	0.000881978	AMIGO1/APOA1/ASCL1/ASCL2/ASPA/AURKA/BDNF/BHLHE41/BMP2/BMPR2/CAMK2B/CASS4/CAV3/CDH5/CDK5R1/CDKL5/CHODL/CLDN18/CLDN5/CRABP2/CX3CL1/CX3CR1/CXCL12/DBN1/DCC/DLL3/DLX1/DLX2/DMRTA2/E2F1/EDNRB/EFNA5/EGR2/ELL3/EPHB2/ETV5/EZH2/F2/FBLN1/FERMT2/FEZF1/FGA/FGB/FOXG1/FSTL4/GJC2/GPER1/GPR37L1/HAP1/HAS2/HELT/HES6/HES7/HEY2/HEYL/HOXA11/HOXB3/IDH2/IFNG/IL1B/IL34/IL6/ITPKA/KIAA0319/KIF14/L1CAM/LDLR/LIMK1/LIMS2/LIN28…
GO:0098801	regulation of renal system process	19/4706	3.62737e-05	0.000922092	ADORA1/AGT/AGTR1/AGTR2/CORIN/CORO2B/EDN1/EDNRB/EMP2/F2RL1/GAS6/GJA1/GJA5/INPP5K/NPR1/OR51E2/OXT/PDGFB/PTPRO
GO:0072006	nephron development	56/4706	3.71356e-05	0.000940165	ADAMTS16/AGT/AGTR2/ANGPT1/AQP11/BASP1/BMP2/CALB1/CD24/CD34/COL4A3/COL4A4/DCHS1/EGR1/FAT4/FGF2/FOXD1/GDNF/GPC3/GPR4/GREM1/HEYL/HOXA11/HOXB7/HOXD11/IRX1/KIF26B/KLF15/LAMB2/LGR4/LHX1/MAGI2/NPHS1/NPNT/PDGFB/PECAM1/PLCE1/PODXL/PROM1/PTPRO/RET/SALL1/SERPINB7/SIX1/SIX2/SIX4/SOX9/SULF1/TCF21/TEK/WNT1/WNT11/WNT2B/WNT6/WNT9B/WWTR1
GO:0048738	cardiac muscle tissue development	78/4706	3.75155e-05	0.000945938	ACTN2/ADRA1A/AGTR2/AKAP13/ALPK2/ANKRD1/BMP2/CAV3/CCNB1/COL11A1/DIPK2A/DKK1/DSG2/DSP/EDN1/EFNB2/ENG/ERBB4/FGF2/FGF20/FGFR2/FHL2/FOXH1/G6PD/GATA5/GATA6/GJA1/GREM1/HAMP/HEG1/HEY2/ISL1/JPH2/KAT2A/KCNK2/MEIS1/MESP1/MIR222/MIR23A/MIR25/MYH11/MYH6/MYH7/MYL3/MYLK3/MYO18B/MYOCD/NDRG4/NEB/NEBL/NKX2-5/NRAP/NRG1/PAK1/PI16/PKP2/POU4F1/RBP4/RYR2/S1PR1/SGCG/SHOX2/SLC8A1/SMAD7/TBX18/TBX2/TBX20/TBX3/TBX5/TENM4/TG…
GO:0061844	antimicrobial humoral immune response mediated by antimicrobial peptide	36/4706	3.77561e-05	0.000948166	BPIFA1/CAMP/CXCL13/CXCL14/CXCL2/CXCL3/CXCL6/CXCL9/DEFA3/DEFA4/DEFB126/F2/GAPDH/H2BC10/H2BC11/H2BC12/H2BC21/H2BC4/H2BC6/H2BC7/H2BC8/HRG/IL17A/KRT6A/LTF/PF4/PGLYRP1/PGLYRP3/PGLYRP4/PLA2G1B/PPBP/REG1A/S100A12/S100A7/S100A9/SPINK5
GO:0006941	striated muscle contraction	68/4706	3.89524e-05	0.00097428	ACE2/ADORA1/ADRA1A/ALDOA/ARG2/ATP1A2/ATP1B1/ATP2A1/CACNA1G/CASQ2/CAV1/CAV3/CCDC78/CCN2/CHRNA1/CHRNB1/CHRND/DMD/DSG2/DSP/GJA1/GJA5/JSRP1/KCNA5/KCNE1/KCNE1B/KCNE4/KCNH2/KCNJ5/KCNJ8/KLHL41/LMOD3/MAP2K6/MB/MYBPH/MYH6/MYH7/MYL1/MYL3/NEDD4L/NKX2-5/NOS1/NUP155/PKP2/PVALEF/RNF207/RYR2/SCN1A/SCN2B/SCN3B/SCN4A/SCN4B/SCN5A/SLC8A1/SLC8A3/SMAD7/SMPX/STAC/STAC3/SYNM/TNNC1/TNNC2/TNNI2/TNNI3/TNNT1/TNNT3/TTN/UCN
GO:0042692	muscle cell differentiation	124/4706	4.04118e-05	0.00100674	ACTN2/ADAM12/ADGRB1/ADGRB3/ADRA1A/AGTR2/AKAP13/ALPK2/ANKRD1/BARX2/BCL9/BDNF/BHLHA15/BHLHE41/BMP2/CAPN3/CAV2/CAV3/CCNB1/CD53/CDH15/CDH2/CEACAM5/CFL2/CHRNB1/COMP/CTH/CTNNA2/CXCL9/CYP26B1/DKK1/DMD/EDN1/EDNRB/EFNB2/EHD2/ENG/EREG/ERVFRD-1/EZH2/FBXO40/FGF10/FGFR2/FHL2/FOXF1/G6PD/GATA6/GDF15/GPER1/GREM1/HAMP/HEY2/ISL1/JAM2/KAT2A/KCNH1/KLHL41/KRT19/KRT8/LBX2/LDB3/LMOD1/LMOD2/LMOD3/MEGF10/MESP1/MIR221/MIR…
GO:0010524	positive regulation of calcium ion transport into cytosol	27/4706	4.08889e-05	0.00101332	APLNR/CALCR/CAPN3/CAV1/CD19/CEMIP/CX3CL1/CXCL9/F2/F2RL3/GPER1/GRIN1/HAP1/IL13/JPH2/NPSR1/NTSR1/P2RX2/P2RX3/P2RX5/P2RX7/P2RY6/PLA2G1B/RAMP3/SNCA/THY1/TRPC3
GO:1990266	neutrophil migration	51/4706	4.12765e-05	0.00101332	ADAM8/BST1/C5AR1/CCL1/CCL14/CCL16/CCL18/CCL19/CCL2/CCL20/CCL23/CCL24/CCL25/CCL26/CCL7/CD177/CSF3R/CX3CL1/CXCL13/CXCL2/CXCL3/CXCL6/CXCL9/CXCR1/CXCR2/DAPK2/DPEP1/DPP4/EDN1/EDN2/EDN3/FCER1G/GP2/IL23A/JAM3/JAML/LBP/MDK/NCKAP1L/PECAM1/PF4/PLA2G1B/PPBP/PREX1/S100A12/S100A9/SAA1/SLIT2/TGFB2/THBS4/UMODL1
GO:0017144	drug metabolic process	24/4706	4.13296e-05	0.00101332	ABCB11/ABCC2/ADH1A/AOX1/BCHE/CAD/CBR1/CYP1A1/CYP1A2/CYP2B6/CYP2C18/CYP2C9/CYP2D6/CYP2D7/CYP2E1/CYP2F1/CYP2U1/DPEP1/FMO1/FMO2/NOS1/NR1I2/UGT1A1/UGT1A7
GO:0097205	renal filtration	16/4706	4.14109e-05	0.00101332	ADGRF5/ADORA1/CD34/CORO2B/EMP2/F2RL1/GAS6/GJA1/GJA5/IGHA1/IGHA2/IGKV3-20/PDGFB/PTPRO/SULF1/TMEM63C
GO:0150104	transport across blood-brain barrier	39/4706	4.14896e-05	0.00101332	ABCB1/ABCC2/ABCC3/ABCC9/ABCG2/AGER/ATP1A2/ATP1B2/AVPR1B/CD36/FABP5/KCNJ8/LEPR/MFSD2A/SLC13A3/SLC15A2/SLC16A1/SLC16A7/SLC1A1/SLC1A4/SLC22A8/SLC24A3/SLC28A2/SLC29A4/SLC2A1/SLC2A3/SLC38A3/SLC4A3/SLC5A3/SLC5A5/SLC5A6/SLC6A13/SLC6A17/SLC7A2/SLC7A5/SLC8A2/SLC9A3R1/SLCO2B1/TFRC
GO:0003205	cardiac chamber development	60/4706	4.18913e-05	0.00101914	ADAMTS1/BMP2/BMPR2/CAV3/CCN1/COL11A1/DSP/ENG/FGFR2/FHL2/FOXF1/FOXH1/GATA6/GJA5/HEG1/HEY2/HEYL/HOXA13/ISL1/KCNK2/MESP1/MYH6/MYH7/MYL3/MYOCD/NDST1/NKX2-5/NPY5R/NRG1/PDE2A/PKP2/POU4F1/RBP4/ROBO2/RYR2/SALL1/SALL4/SCN5A/SFRP2/SHOX2/SLIT2/SLIT3/SMAD6/SMAD7/SOX11/SOX4/STRA6/TBX2/TBX20/TBX3/TBX5/TBX6/TEK/TGFB2/TGFBR2/TGFBR3/TNNC1/TNNI3/WNT11/WNT2
GO:0003231	cardiac ventricle development	48/4706	4.30013e-05	0.00104207	BMPR2/CCN1/COL11A1/DSP/ENG/FGFR2/FOXF1/FOXH1/GJA5/HEG1/HEY2/HEYL/HOXA13/ISL1/KCNK2/MESP1/MYH6/MYH7/MYL3/MYOCD/NKX2-5/NPY5R/NRG1/PDE2A/PKP2/POU4F1/ROBO2/RYR2/SALL1/SALL4/SCN5A/SFRP2/SLIT2/SLIT3/SMAD6/SMAD7/SOX11/SOX4/STRA6/TBX20/TBX3/TBX5/TGFB2/TGFBR2/TGFBR3/TNNC1/TNNI3/WNT11
GO:0110149	regulation of biomineralization	42/4706	4.34247e-05	0.00104333	ADRB2/AHSG/ALOX5/BGLAP/BMP2/BMPR2/CCN1/COMP/CYP27B1/DDR2/DMP1/ECM1/FBN2/FZD9/GAS6/GATA1/GPM6B/GREM1/HEY2/IFITM5/ISG15/KL/LTF/MGP/MMP20/NELL1/ODAPH/OSR2/P2RX7/PHOSPHO1/PKDCC/RFLNA/RFLNB/S1PR1/SGMS2/SLC8A1/SOX9/SRGN/TFAP2A/TWIST1/WNT10B/WNT6
GO:1902476	chloride transmembrane transport	42/4706	4.34247e-05	0.00104333	ANO2/ANO7/ANO9/BEST1/BEST3/BEST4/CFTR/CLCA3P/CLCN1/CLCN2/CLCNKA/CLDN4/CLIC3/CLIC5/CLIC6/FXYD1/GABRA3/GABRA4/GABRA5/GABRD/GABRE/GABRG2/GABRG3/GABRP/GABRQ/GABRR1/GABRR3/GLRA3/PCYOX1/SLC12A1/SLC12A4/SLC12A7/SLC12A8/SLC1A1/SLC1A4/SLC26A1/SLC26A3/SLC26A4/SLC26A6/SLC4A1/TTYH1/TTYH3
GO:0019226	transmission of nerve impulse	32/4706	4.35559e-05	0.00104333	CACNA1G/CACNA1I/CACNG5/CACNG7/CHRNA1/CLCN1/CLDN19/CNTNAP2/DMRT3/GPER1/GPR35/GPR88/GRIK2/ITGA2/JAM3/KCND2/KCNMB2/KCNMB3/MAG/NFASC/NTRK2/P2RX1/P2RX3/S1PR1/SCN11A/SCN1A/SCN3A/SCN4A/SCN5A/SCN7A/SCN8A/TNR
GO:0034508	centromere complex assembly	28/4706	4.58827e-05	0.00109486	CENPA/CENPE/CENPF/CENPH/CENPI/CENPK/CENPL/CENPM/CENPN/CENPO/CENPU/CENPW/DLGAP5/H4C1/H4C11/H4C12/H4C14/H4C2/H4C3/H4C4/H4C5/H4C8/H4C9/HELLS/HJURP/KNL1/MIS18A/OIP5
GO:0150063	visual system development	124/4706	4.64822e-05	0.00110493	ABCB5/ACHE/ACVRL1/ADAMTS18/AGTPBP1/ANGPTL7/AQP5/ARHGEF15/ATOH7/BFSP2/BMPR2/C1QA/CALB1/CHRDL1/CLCN2/COL5A1/COL5A2/CPAMD8/CRYAB/CRYBA2/CRYGN/CYP1A1/DLX1/DLX2/EFEMP1/EPHB2/FBN2/FGF10/FGF2/FOXE3/FOXF2/FOXL2/FOXN4/FSCN2/FZD4/GNGT1/GPM6A/GRHL3/HCN1/HPCA/HSF4/IHH/KDM5B/KLF4/KRT12/LAMB2/LAMC3/LCTL/LHX1/LIM2/MAB21L2/MEIS1/MFAP2/MFSD2A/MITF/MYO7A/MYOM2/NDP/NECTIN1/NES/NEUROD1/NHS/NKD1/NR2E1/NR2E3/NTRK2/OPN…
GO:0048663	neuron fate commitment	29/4706	5.06156e-05	0.00119407	ASCL1/ATOH1/DLX1/DLX2/DMRT3/DMRTA2/EPOP/ESRP1/FOXA1/FOXG1/FOXN4/GATA2/GBX1/HOXC10/HOXD10/IHH/ISL1/ISL2/LHX3/MNX1/NKX2-2/PAX6/POU3F2/POU4F1/SATB2/SIX1/SOX1/TBR1/WNT1
GO:0072171	mesonephric tubule morphogenesis	29/4706	5.06156e-05	0.00119407	ADAMTS16/AGT/AGTR2/BMP2/DCHS1/FAT4/FGF2/FOXD1/GDNF/GPC3/GREM1/HOXA11/HOXB7/HOXD11/KIF26B/LGR4/LHX1/NPNT/SALL1/SIX1/SIX2/SIX4/SOX9/TCF21/WNT1/WNT11/WNT2B/WNT6/WNT9B
GO:0035296	regulation of tube diameter	52/4706	5.2171e-05	0.00122151	ACE/ACE2/ADORA1/ADRA1A/ADRA1D/ADRA2A/ADRB1/ADRB2/AGT/AGTR1/AGTR2/APLN/ATP1A2/AVPR1B/AVPR2/BMPR2/CALCA/CAV1/COMP/CPS1/DOCK4/EDN1/EDN2/EDN3/EDNRB/F2RL1/FGA/FGB/GCLC/GCLM/GJA1/GJA5/GPER1/HTR1D/HTR2B/ICAM1/KCNA5/KCNMB2/KLF2/KNG1/NOS1/NPR1/P2RX1/P2RY1/PRKG1/PTAFR/SLC6A4/SLC8A1/SMTNL1/SMTNL2/TBXA2R/UTS2R
GO:0097746	blood vessel diameter maintenance	52/4706	5.2171e-05	0.00122151	ACE/ACE2/ADORA1/ADRA1A/ADRA1D/ADRA2A/ADRB1/ADRB2/AGT/AGTR1/AGTR2/APLN/ATP1A2/AVPR1B/AVPR2/BMPR2/CALCA/CAV1/COMP/CPS1/DOCK4/EDN1/EDN2/EDN3/EDNRB/F2RL1/FGA/FGB/GCLC/GCLM/GJA1/GJA5/GPER1/HTR1D/HTR2B/ICAM1/KCNA5/KCNMB2/KLF2/KNG1/NOS1/NPR1/P2RX1/P2RY1/PRKG1/PTAFR/SLC6A4/SLC8A1/SMTNL1/SMTNL2/TBXA2R/UTS2R
GO:0003071	renal system process involved in regulation of systemic arterial blood pressure	15/4706	5.25395e-05	0.00122553	ADORA1/AGT/AGTR1/AGTR2/CORO2B/CYP4A11/EMP2/F2RL1/GAS6/GJA1/GJA5/OR51E2/PCSK5/PDGFB/PTPRO
GO:0003014	renal system process	49/4706	5.52569e-05	0.0012841	ADCY4/ADCY8/ADCY9/ADGRF5/ADORA1/ADRA1A/AGT/AGTR1/AGTR2/AKR1C3/AQP1/AQP4/AVPR2/CD34/CHRNB2/CHRNB4/CLDN4/CORIN/CORO2B/CYP4A11/EDN1/EDNRB/EMP2/F2RL1/GAS6/GJA1/GJA5/HAS2/HBB/HNF1A/HYAL2/IGHA1/IGHA2/IGKV3-20/INPP5K/NPR1/NPR3/OR51E2/OXT/PCSK5/PDGFB/PTPRO/SGK1/SLC15A2/SLC4A1/SLC9A3R1/SULF1/TMEM63C/WFS1
GO:0046850	regulation of bone remodeling	26/4706	5.56392e-05	0.00128489	ADAM8/BGLAP/CA2/CALCA/CLDN18/DCSTAMP/GREM1/HAMP/IAPP/IL20RA/IL6/LEPR/MC4R/MDK/P2RX7/PDK4/PPARGC1B/S1PR1/SPP1/SYT7/TF/TFRC/TNFAIP3/TNFRSF11A/TNFSF11/UBASH3B
GO:0007059	chromosome segregation	116/4706	5.57034e-05	0.00128489	AURKB/BANF2/BIRC5/BRCA1/BRIP1/BUB1/BUB1B/C14orf39/CCNB1/CCNE1/CCNE2/CDC20/CDC6/CDCA2/CDCA5/CDCA8/CDT1/CENPE/CENPF/CENPH/CENPK/CENPN/CENPW/CEP85/CHMP4C/DDX11/DLGAP5/DMC1/DSCC1/DSN1/DUSP1/ECT2/EME1/ESCO2/ESPL1/FAM83D/FANCD2/FEN1/GEN1/HASPIN/HECW2/HJURP/HORMAD1/HORMAD2/INCENP/KIF14/KIF18A/KIF18B/KIF22/KIF23/KIF25/KIF2C/KIF4A/KIF4B/KIFC1/KNL1/KNSTRN/KNTC1/MAD2L1/MAEL/MAGEA10-MAGEA5/MAJIN/MAP10/MEIOB/…
GO:0032309	icosanoid secretion	23/4706	5.60982e-05	0.00128922	ACE/AGTR2/AVPR1B/CYP4A11/EDN1/IL1B/MAP2K6/NTSR1/OXT/PLA2G10/PLA2G1B/PLA2G2A/PLA2G2C/PLA2G2D/PLA2G2F/PLA2G3/PLA2G4A/PLA2G4F/PLA2G5/PTGES/SSTR4/TNFRSF11A/TNFSF11
GO:0098813	nuclear chromosome segregation	97/4706	5.66976e-05	0.00129385	AURKB/BRIP1/BUB1/BUB1B/C14orf39/CCNB1/CCNE1/CCNE2/CDC20/CDC6/CDCA5/CDCA8/CDT1/CENPE/CENPF/CENPK/CHMP4C/DDX11/DLGAP5/DMC1/DSCC1/DSN1/DUSP1/ECT2/EME1/ESCO2/ESPL1/FAM83D/FANCD2/FEN1/GEN1/HASPIN/HECW2/HORMAD1/HORMAD2/INCENP/KIF14/KIF18A/KIF18B/KIF22/KIF23/KIF25/KIF2C/KIF4A/KIF4B/KIFC1/KNL1/KNSTRN/KNTC1/MAD2L1/MAEL/MAJIN/MAP10/MEIOB/MEIOC/NCAPD2/NCAPG/NCAPG2/NCAPH/NDC1/NDC80/NEK2/NUF2/NUSAP1/P3H4/PLK1…
GO:0060993	kidney morphogenesis	39/4706	5.67151e-05	0.00129385	ADAMTS16/AGT/AGTR2/BASP1/BMP2/CALB1/DCHS1/FAT4/FGF10/FGF2/FOXD1/FRAS1/GCNT3/GCNT4/GDNF/GPC3/GREM1/HOXA11/HOXB7/HOXD11/IRX1/KIF26B/LGR4/LHX1/LRRK2/NPNT/SALL1/SIX1/SIX2/SIX4/SOX4/SOX9/TCF21/WNT1/WNT11/WNT2B/WNT6/WNT9B/WWTR1
GO:0034764	positive regulation of transmembrane transport	77/4706	5.7499e-05	0.00130109	ABCB1/ACE2/ACTN2/ADRB2/AMIGO1/APLNR/ARC/ATP1B1/ATP1B2/ATP2A1/AZIN2/C1QTNF12/CA2/CACNB3/CALCR/CAPN3/CCL2/CD19/CEMIP/CFTR/CLTRN/CX3CL1/CXCL9/DMD/EDN3/EPHB2/ERFE/F2/F2RL3/FGF14/FGF19/FGF21/FXYD1/G6PD/GAL/GALR2/GIP/GJC2/GPC3/GPER1/HAP1/HTR3A/IFNG/IL13/ITLN1/JPH2/KCNC2/KCNE1/KCNH2/KLF15/LRRC26/NOS1/NPSR1/NR4A3/NTSR1/P2RX7/P2RY6/PIK3R1/PLP1/PTAFR/RAMP3/RGS9/RNF207/RYR2/SHANK3/SLC26A6/SLC9A3R1/SNCA/SORB…
GO:0034767	positive regulation of ion transmembrane transport	77/4706	5.7499e-05	0.00130109	ABCB1/ACE2/ACTN2/ADRB2/AMIGO1/APLNR/ARC/ATP1B1/ATP1B2/ATP2A1/AZIN2/C1QTNF12/CA2/CACNB3/CALCR/CAPN3/CCL2/CD19/CEMIP/CFTR/CLTRN/CX3CL1/CXCL9/DMD/EDN3/EPHB2/ERFE/F2/F2RL3/FGF14/FGF19/FGF21/FXYD1/G6PD/GAL/GALR2/GIP/GJC2/GPC3/GPER1/HAP1/HTR3A/IFNG/IL13/ITLN1/JPH2/KCNC2/KCNE1/KCNH2/KLF15/LRRC26/NOS1/NPSR1/NR4A3/NTSR1/P2RX7/P2RY6/PIK3R1/PLP1/PTAFR/RAMP3/RGS9/RNF207/RYR2/SHANK3/SLC26A6/SLC9A3R1/SNCA/SORB…
GO:0022407	regulation of cell-cell adhesion	145/4706	5.76593e-05	0.00130109	ADAM8/ADAMTS18/ADTRP/AGER/ALOX15/ALOX5/APOA1/ARG1/ARG2/B4GALNT2/BLK/BMP2/CARD11/CAV1/CCL19/CCL2/CCL25/CD160/CD24/CD27/CD44/CD70/CD83/CDH1/CDSN/CEACAM1/CEACAM6/CRTAM/CTLA4/CX3CL1/CXCL12/CXCL13/DLG5/DOCK8/DPP4/EFNA5/EFNB1/EGR3/EPCAM/EPHB3/EPO/ETS1/FERMT3/FGA/FGB/FGL1/FOXA1/FOXP3/FUT3/FUT9/HAS2/HHLA2/HLA-DRA/HLA-E/HLX/HSPD1/ICAM1/IFNB1/IFNG/IFNL1/IGFBP2/IHH/IL1A/IL1B/IL1RL2/IL20RB/IL23A/IL2RA/IL6/IL…
GO:0072009	nephron epithelium development	45/4706	5.79084e-05	0.001302	ADAMTS16/AGT/AGTR2/AQP11/BASP1/BMP2/CALB1/CD24/CD34/DCHS1/FAT4/FGF2/FOXD1/GDNF/GPC3/GREM1/HEYL/HOXA11/HOXB7/HOXD11/IRX1/KIF26B/KLF15/LAMB2/LGR4/LHX1/MAGI2/NPHS1/NPNT/PECAM1/PODXL/PROM1/PTPRO/SALL1/SIX1/SIX2/SIX4/SOX9/TCF21/WNT1/WNT11/WNT2B/WNT6/WNT9B/WWTR1
GO:0070588	calcium ion transmembrane transport	106/4706	6.36625e-05	0.00142622	ADRA2A/AHNAK/APLNR/ASIC1/ATP1A2/ATP1B1/ATP2A1/BHLHA15/CACHD1/CACNA1B/CACNA1E/CACNA1G/CACNA1I/CACNA1S/CACNA2D2/CACNB3/CACNB4/CACNG1/CACNG5/CACNG6/CACNG7/CALCR/CAPN3/CASQ2/CATSPER4/CAV3/CBARP/CCL19/CD19/CEMIP/CHRNA9/CLCA3P/CRHR1/CX3CL1/CXCL9/DMD/ERO1A/F2/F2RL3/FAM155B/FGF14/FGF2/G6PD/GAS6/GJC2/GPER1/GPM6A/GPR35/GRIN1/GRIN2A/GRIN2C/GRIN2D/GRIN3B/HAP1/HPCA/HTR2B/HTR2C/IL13/JPH2/JPH3/JPH4/JSRP1/LIME1/…
GO:0019228	neuronal action potential	19/4706	6.55254e-05	0.0014627	CACNA1G/CACNA1I/CHRNA1/GPER1/GPR35/GPR88/GRIK2/KCND2/KCNMB2/KCNMB3/P2RX1/P2RX3/SCN11A/SCN1A/SCN3A/SCN4A/SCN5A/SCN7A/SCN8A
GO:0050818	regulation of coagulation	33/4706	6.59526e-05	0.00146397	ADAMTS18/ADTRP/CAV1/CD34/CD36/CEACAM1/CPB2/EDN1/EPHB2/F11/F12/F2/F2RL1/F7/FAP/FGA/FGB/HRG/KNG1/KRT1/PDGFB/PLAT/PLAU/PRKG1/PROC/PROS1/SERPINE2/SERPING1/SH2B3/TBXA2R/THBD/TSPAN8/UBASH3B
GO:0048483	autonomic nervous system development	24/4706	6.60525e-05	0.00146397	ADARB1/ARX/ASCL1/EDNRB/EGR2/GBX2/GDNF/GFRA3/HLX/HOXB2/INSM1/ISX/KIF26A/PHOX2A/PHOX2B/PLXNA3/PRLH/RET/SEMA3A/SIX1/SOX11/SOX4/TFAP2A/TLX2
GO:0001654	eye development	122/4706	6.88146e-05	0.00151978	ABCB5/ACHE/ACVRL1/ADAMTS18/AGTPBP1/ANGPTL7/AQP5/ARHGEF15/ATOH7/BFSP2/BMPR2/CALB1/CHRDL1/CLCN2/COL5A1/COL5A2/CPAMD8/CRYAB/CRYBA2/CRYGN/CYP1A1/DLX1/DLX2/EFEMP1/EPHB2/FBN2/FGF10/FGF2/FOXE3/FOXF2/FOXL2/FOXN4/FSCN2/FZD4/GNGT1/GPM6A/GRHL3/HCN1/HPCA/HSF4/IHH/KDM5B/KLF4/KRT12/LAMB2/LAMC3/LCTL/LHX1/LIM2/MAB21L2/MEIS1/MFAP2/MFSD2A/MITF/MYO7A/MYOM2/NDP/NECTIN1/NES/NEUROD1/NHS/NKD1/NR2E1/NR2E3/NTRK2/OPN4/OSR…
GO:0048762	mesenchymal cell differentiation	84/4706	6.92952e-05	0.00152498	ALX1/BAMBI/BMP2/CDH2/COL1A1/DAB2/DAB2IP/DLG5/EDN1/EDN3/EDNRB/EFNB1/ELL3/ENG/ERBB4/EZH2/FAM83D/FERMT2/FGF10/FGFR2/FOXA1/FOXF2/GATA5/GBX2/GDNF/GLIPR2/GREM1/GSC/HAS2/HEY2/HEYL/HMGA2/HTR2B/IL17RD/IL1B/IL6/ISL1/LOXL2/MDK/MIR221/MIR222/NOTCH4/NRG1/PDCD6/PDPN/PHLDB2/PHOX2B/PITX2/RADIL/RANBP3L/RDH10/RET/RFLNB/RGCC/S100A4/SEMA3A/SEMA3B/SEMA3D/SEMA3G/SEMA4B/SEMA5A/SEMA6A/SEMA6D/SERPINB3/SFRP2/SIX2/SMAD7/SO…
GO:0072593	reactive oxygen species metabolic process	99/4706	6.96228e-05	0.0015268	ACE2/ADGRB1/AGT/AGTR1/AGTR2/AKR1C3/ALOX5/APOA4/ARG2/BCO2/BNIP3/BRCA1/BST1/CAT/CAV1/CCN1/CCN2/CCN6/CD177/CD34/CD36/CPS1/CRYAB/CX3CR1/CYBB/CYP1A1/CYP1A2/DDIT4/DUOX1/DUOXA1/EDN1/F2/F2RL1/FBLN5/FOXM1/FPR2/G6PD/GCHFR/GPX3/GRIN1/H19/HBA1/HBA2/HBB/HBD/HBE1/HBG2/HBM/HBZ/HVCN1/ICAM1/IFNG/IL19/IL1B/INAVA/KLF2/KLF4/LPO/LRRK2/MAOB/MMP3/MMP8/MTARC2/NCF1/NCF1B/NCF2/NOS1/NOX1/NOX4/NOX5/NOXA1/NQO1/NRROS/PDGFB/PD…
GO:0007043	cell-cell junction assembly	58/4706	7.04518e-05	0.00153956	ACE/ACE2/AGT/CAV1/CDH12/CDH18/CDH19/CDH2/CDH20/CDH24/CDH5/CDH7/CDHR3/CLDN10/CLDN11/CLDN14/CLDN18/CLDN19/CLDN2/CLDN24/CLDN3/CLDN4/CLDN5/CLDN6/CLDN9/DCHS1/DLG5/DSG1/ECT2/EPB41L3/ESAM/GJA1/GJA4/GJA5/GJB1/GJB2/GJB6/GPBAR1/HEG1/IL17A/IL1B/JAM3/LIM2/LSR/MARVELD3/MICALL2/PARD6B/PECAM1/PKP1/PKP2/PKP3/POF1B/PRKCH/PTPRO/RAMP2/SMAD7/UGT8/WNT11
GO:0097529	myeloid leukocyte migration	80/4706	7.14254e-05	0.00155538	ADAM8/AGER/BST1/C5AR1/CALCA/CCL1/CCL14/CCL16/CCL18/CCL19/CCL2/CCL20/CCL23/CCL24/CCL25/CCL26/CCL7/CD177/CMKLR1/CSF3R/CX3CL1/CX3CR1/CXCL12/CXCL13/CXCL2/CXCL3/CXCL6/CXCL9/CXCR1/CXCR2/DAPK2/DPEP1/DPP4/DUSP1/EDN1/EDN2/EDN3/EDNRB/FCER1G/FPR2/GP2/GREM1/IL17A/IL23A/IL34/IL6/JAM3/JAML/LBP/MDK/MIF/MMP14/MMP28/MST1/MST1L/NCKAP1L/P2RY12/PDGFB/PECAM1/PF4/PGF/PLA2G1B/PPBP/PREX1/PTGER4/PTPRO/S100A12/S100A7/S100…
GO:0009988	cell-cell recognition	36/4706	7.3158e-05	0.00158755	ACR/ADAM18/ADAM2/ADAM32/ALDOA/ATP8B3/CATSPER4/CATSPERB/CATSPERD/CCL19/CCT3/CCT5/CLEC4M/CLGN/DOCK8/FETUB/FOLR3/FUT3/GLIPR1L2/HVCN1/IZUMO1/KCNU1/LY6K/OVGP1/PAEP/PCDHA7/PCSK4/PRF1/SPACA3/ST6GALNAC6/TEX101/ZAN/ZP1/ZP3/ZPBP/ZPBP2
GO:0048839	inner ear development	67/4706	7.53751e-05	0.00162999	ATOH1/BMP2/BMPER/CALB1/CCNA2/CDH23/CHRNA9/COL11A1/COL2A1/CTHRC1/CXCL14/DCHS1/DLX5/DLX6/EPHB2/ESRP1/FAT4/FGF10/FGF20/FGFR2/FOXG1/GABRA5/GATA2/GBX2/GJB2/GJB6/GRHL3/HEY2/HMX2/HOXA1/HOXA13/HPCA/INSIG1/KCNK2/KCNK3/LHFPL5/LHX3/LIN7A/LRIG3/MCM2/MYO3B/MYO7A/NEUROD1/OTX1/PCDH15/PHOX2B/POU4F3/PVALB/ROR1/SIX1/SIX4/SLC9A3R1/SOBP/SOX2/SOX9/STRC/TBX18/TFAP2A/TGFB2/TMC1/TSKU/TTC39C/USH1C/USH1G/WNT1/WNT3A/ZIC1
GO:0043583	ear development	75/4706	7.64179e-05	0.00164682	ATOH1/BMP2/BMPER/CALB1/CCNA2/CDH23/CHRNA9/COL11A1/COL2A1/CTHRC1/CXCL14/DCHS1/DLX5/DLX6/EDN1/EPHB2/ESRP1/FAT4/FGF10/FGF20/FGFR2/FOXG1/GABRA5/GATA2/GBX2/GJB2/GJB6/GRHL3/GSC/HEY2/HMX2/HOXA1/HOXA13/HPCA/INSIG1/KCNK2/KCNK3/LHFPL5/LHX3/LIN7A/LRIG3/MCM2/MYO3B/MYO7A/NEUROD1/NKX3-2/OSR2/OTX1/PCDH15/PHOX2B/POU4F3/PVALB/RDH10/ROR1/SIX1/SIX2/SIX4/SLC9A3R1/SOBP/SOX2/SOX9/STRA6/STRC/TBX18/TFAP2A/TGFB2/TMC1/TSK…
GO:0046849	bone remodeling	39/4706	7.68506e-05	0.00165043	ACP5/ADAM8/ADRB2/BGLAP/CA2/CALCA/CLDN18/CTHRC1/DCSTAMP/EFNA2/GJA1/GREM1/HAMP/IAPP/IHH/IL20RA/IL6/LEPR/LGR4/MC4R/MDK/MITF/P2RX7/P3H4/PDK4/PPARGC1B/PTH1R/RASSF2/S1PR1/SPP1/SPP2/SYT7/TF/TFRC/TNFAIP3/TNFRSF11A/TNFSF11/UBASH3B/WNT16
GO:0007611	learning or memory	85/4706	7.81062e-05	0.00167163	ADCY8/ADGRB3/ADGRF1/AGER/ARC/ASIC1/ATP1A2/B4GALT2/BCHE/BDNF/BRSK1/BTG2/C1QL1/CALB1/CHRNB2/CLDN5/CNR1/CNTNAP2/CRH/CRHBP/CX3CR1/DKK1/EGR2/EN1/EPHB2/FEN1/FOS/FOXB1/FOXO6/FZD9/GABRA5/GALR2/GALR3/GIP/GPR88/GRIA1/GRIN1/GRIN2A/JPH3/JUN/KAT2A/KCNK10/KCNK2/KLK8/LDLR/LHX8/MAPK8IP2/MME/MUSK/NDRG4/NETO1/NFATC4/NGF/NPTX2/NRGN/NTRK2/NTSR1/OXT/PAK5/PAK6/PDE1B/PRKCG/PRKN/PTCHD1/PTPRZ1/RASGRF1/RGS14/S100B/SGK1/SH…
GO:0042113	B cell activation	112/4706	8.09812e-05	0.00172723	BATF/BLK/BST1/BTK/CARD11/CD19/CD27/CD70/CD79A/CDH17/CHRNA4/CHRNB2/CR2/CTLA4/DOCK11/EXO1/EZH2/FOXP3/FZD9/HMGB3/HSPD1/IFNB1/IFNE/IGHA1/IGHA2/IGHD/IGHE/IGHG1/IGHG2/IGHG3/IGHG4/IGHM/IGHV1-18/IGHV1-24/IGHV1-3/IGHV1-45/IGHV1-58/IGHV1-69/IGHV1-69D/IGHV2-26/IGHV2-5/IGHV2-70/IGHV2-70D/IGHV3-11/IGHV3-13/IGHV3-15/IGHV3-16/IGHV3-20/IGHV3-21/IGHV3-23/IGHV3-30/IGHV3-33/IGHV3-35/IGHV3-38/IGHV3-43/IGHV3-48/IGHV3…
GO:0050678	regulation of epithelial cell proliferation	126/4706	8.15174e-05	0.00173273	ACVRL1/AGTR1/AKT3/ALOX5/APELA/APLN/APLNR/AQP11/ARG1/ATOH8/BMP2/BMPR2/C5AR1/CAV1/CAV2/CCL2/CCL24/CCL26/CCR3/CDH13/CDH3/CDKN1C/CDKN2B/CEACAM1/CNMD/COL4A3/CPB2/CXCL12/DAB2IP/DLX5/DLX6/ECM1/EDNRB/EGF/EGR3/EREG/FGF10/FGF2/FGFR2/FLT4/FOXE3/FUT2/GATA2/GDF2/GJA1/GPBAR1/GPC3/HAS2/HOXA5/HTR2B/HYAL1/IHH/IQGAP3/ISL1/JAML/JCAD/KDM5B/KLF9/KRT4/LIMS2/MAGED1/MARVELD3/MCC/MDK/MIR126/MIR135B/MIR222/MIR23A/MIR27A/M…
GO:0023061	signal release	155/4706	8.38668e-05	0.00177319	ACSL4/ADCY8/ADORA1/ADRA1A/ADRA2A/AGT/AGTR1/AGTR2/ALOX5/APLN/ASIC1/BLK/BMP8A/BRSK1/BRSK2/BTK/C1QTNF12/CACNA1E/CACNA2D2/CAMK2A/CAMK2N1/CCKAR/CFTR/CHAT/CHRNA4/CHRNA5/CHRNB2/CHRNB4/CLTRN/CNR1/CPLX1/CPLX2/CRH/CRHBP/CRHR1/CXCL12/CYP19A1/DPP4/EDN1/EDN3/EFNA5/ENHO/EXOC3L1/F2RL1/FAM3B/FFAR4/FGA/FGB/FGF20/FOXD1/FZD4/G6PC2/GAD1/GAL/GCG/GDNF/GIP/GJA1/GPER1/GRIK5/GRM4/HCAR2/HNF1A/HNF4A/HTR2C/ICA1/IFNG/IL11/IL…
GO:0031497	chromatin assembly	73/4706	8.4245e-05	0.00177319	APOBEC1/ASF1B/CDKN2A/CENPA/CENPH/CENPI/CENPK/CENPL/CENPM/CENPN/CENPO/CENPU/CENPW/CHAF1A/CHAF1B/H1-0/H1-2/H1-3/H1-4/H1-5/H1-6/H2AX/H2BC10/H2BC11/H2BC12/H2BC13/H2BC14/H2BC15/H2BC17/H2BC18/H2BC19P/H2BC21/H2BC3/H2BC4/H2BC5/H2BC6/H2BC7/H2BC8/H2BC9/H3C1/H3C10/H3C11/H3C12/H3C13/H3C14/H3C4/H3C6/H3C7/H3C8/H4C1/H4C11/H4C12/H4C14/H4C2/H4C3/H4C4/H4C5/H4C8/H4C9/HELLS/HJURP/HMGA1/HMGA2/IPO4/KNL1/MCM2/MIS18A/NA…
GO:0001990	regulation of systemic arterial blood pressure by hormone	20/4706	8.4275e-05	0.00177319	ACE/ACE2/AGT/AGTR1/AGTR2/AVPR1B/AVPR2/CMA1/CORIN/CPA3/CTSG/EDN1/EDN2/EDN3/F2RL1/MME/NOX1/OR51E2/PCSK5/RASL10B
GO:0070192	chromosome organization involved in meiotic cell cycle	31/4706	8.4949e-05	0.00177643	BRIP1/BUB1/BUB1B/C14orf39/CCNE1/CCNE2/DMC1/FANCD2/HORMAD1/HORMAD2/INCENP/MAEL/MAJIN/MEIOB/MEIOC/NCAPD2/NDC1/P3H4/PRDM9/RAD51/RNF212/SGO1/SGO2/STAG3/SYCE1L/SYCE2/SYCE3/SYCP2/TEX11/TEX15/TRIP13
GO:0050433	regulation of catecholamine secretion	26/4706	8.49992e-05	0.00177643	ADRA2A/AGTR2/CHRNA4/CHRNB2/CNR1/CRH/CXCL12/FGF20/GDNF/KCNB1/OXT/P2RY1/P2RY12/PRKN/SNCA/SNCG/STX1A/SYT1/SYT12/SYT13/SYT15/SYT2/SYT5/SYT6/SYT7/VIP
GO:0030323	respiratory tube development	64/4706	8.57984e-05	0.00178713	AARD/ABCA12/ABCA3/AIMP2/ARG1/ASCL1/BMPR2/CCBE1/CCN2/CHI3L1/CYP1A2/DLG5/DNAAF1/EDN2/EIF4EBP1/EPAS1/FGF10/FGF2/FGFR2/FLT4/FOXA1/FOXF1/GATA6/GPC3/HEG1/HHIP/HOXA5/IL13/KLF2/LHX3/LIPA/MME/MMP12/MMP14/MYOCD/ODAD4/PCSK5/PDPN/PGR/PHEX/PKDCC/RBP4/RCN3/RDH10/RSPO2/SFTPD/SIM2/SLC7A11/SOX11/SOX9/SPDEF/STRA6/TBX4/TBX5/TCF21/TGFBR2/THRB/TIMELESS/TNC/TRAF4/WNT11/WNT2/WNT2B/ZIC3
GO:0000070	mitotic sister chromatid segregation	63/4706	8.94886e-05	0.00185161	AURKB/BUB1/BUB1B/CCNB1/CDC20/CDC6/CDCA5/CDCA8/CDT1/CENPE/CENPF/CENPK/CHMP4C/DLGAP5/DSCC1/DSN1/DUSP1/ESPL1/GEN1/HASPIN/HECW2/INCENP/KIF14/KIF18A/KIF18B/KIF22/KIF23/KIF25/KIF2C/KIF4A/KIF4B/KIFC1/KNSTRN/KNTC1/MAD2L1/MAP10/NCAPD2/NCAPG/NCAPG2/NCAPH/NDC80/NEK2/NUF2/NUSAP1/PLK1/PRC1/PSRC1/PTTG1/RACGAP1/RRS1/SGO1/SGO2/SMC1B/SPAG5/SPDL1/TACC3/TEX14/TRIP13/TTK/TTN/TUBG1/UBE2C/ZWINT
GO:0003341	cilium movement	63/4706	8.94886e-05	0.00185161	AQP4/CABYR/CACNA1I/CATSPER4/CATSPERD/CCDC65/CFAP100/CFAP206/CFAP43/CFAP46/CFAP53/CFAP61/CFAP65/CFAP73/CFAP91/DAW1/DDX4/DNAAF1/DNAAF5/DNAAF6/DNAH7/DNAH9/DNAI1/DNAI2/DNAI3/DNAI4/DRC1/DRC7/ENKUR/EPPIN/FSIP2/GAS2L2/HOATZ/HYDIN/NEK10/NEURL1/ODAD1/ODAD2/ODAD3/ODAD4/PLA2G3/RNASE10/ROPN1L/RSPH4A/RSPH6A/RSPH9/SLC9A3R1/SORD/SPEF1/TAC4/TCTE1/TEKT1/TEKT2/TEKT3/TEKT4/TEKT5/TEX101/TPPP2/TTC29/TTLL6/TTLL9/ZBBX/…
GO:0043010	camera-type eye development	107/4706	9.36279e-05	0.00193084	ACHE/ACVRL1/ANGPTL7/AQP5/ARHGEF15/ATOH7/BFSP2/BMPR2/CALB1/CLCN2/CRYAB/CRYBA2/CRYGN/CYP1A1/DLX1/DLX2/EFEMP1/EPHB2/FBN2/FGF10/FGF2/FOXE3/FOXF2/FOXL2/FOXN4/FZD4/GPM6A/GRHL3/HCN1/HPCA/HSF4/IHH/KDM5B/KLF4/KRT12/LAMB2/LAMC3/LCTL/LHX1/LIM2/MAB21L2/MEIS1/MFSD2A/MITF/MYOM2/NDP/NECTIN1/NES/NEUROD1/NHS/NR2E1/NR2E3/NTRK2/OPN4/OSR2/PAX6/PDE6A/PITX2/PROM1/PRSS56/PTPRM/RAX/RBP4/RD3/RDH10/RET/RHOJ/RP1/RS1/SDK1/S…
GO:0042063	gliogenesis	99/4706	9.47726e-05	0.001948	ADGRG1/AGER/ARHGEF10/ASCL1/ASCL2/ASPA/ATP1B2/BACE2/BMP2/BNIP3/C1QA/C5AR1/CCL2/CDH2/CDK1/CDK5R1/CDK5R2/CHRM1/CX3CL1/CX3CR1/DAB2IP/DLX1/DLX2/E2F1/EGR2/EMX1/ETV5/EZH2/F2/FA2H/FGF10/FGF5/FOXG1/FPR2/GAP43/GCM1/GJC2/GPR17/GPR37L1/IDH2/IFNG/IL1B/IL33/IL34/IL6/ITGB4/KCNJ10/KLF15/LAMB2/LAMC3/LDLR/LEPR/LGI4/LIN28A/LRP8/MAG/MDK/MIR221/MIR222/MMP14/MOBP/MYOC/MYRF/NKX2-2/NKX6-1/NR2E1/NRROS/NTRK2/P2RY1/P2RY12/…
GO:0015732	prostaglandin transport	12/4706	9.70301e-05	0.00198784	ABCC2/EDN1/IL1B/MAP2K6/OXT/PLA2G10/PLA2G3/PLA2G4A/PTGES/SLCO2A1/TNFRSF11A/TNFSF11
GO:0015698	inorganic anion transport	65/4706	0.000100679	0.00205584	ABCB1/ADAMTS8/ANO2/ANO7/ANO9/AQP6/BEST1/BEST3/BEST4/CA7/CFTR/CLCA3P/CLCN1/CLCN2/CLCNKA/CLDN4/CLIC3/CLIC5/CLIC6/CRY2/FXYD1/GABRA3/GABRA4/GABRA5/GABRD/GABRE/GABRG2/GABRG3/GABRP/GABRQ/GABRR1/GABRR3/GLRA3/GPR89A/LRRC8C/NMUR1/P2RY4/PCYOX1/PRKG2/PTAFR/RACGAP1/SFRP4/SLC11A1/SLC12A1/SLC12A4/SLC12A7/SLC12A8/SLC1A1/SLC1A4/SLC22A11/SLC22A8/SLC25A10/SLC26A1/SLC26A3/SLC26A4/SLC26A6/SLC34A3/SLC39A8/SLC4A1/SLC4…
GO:0034754	cellular hormone metabolic process	54/4706	0.000101083	0.00205735	AANAT/ADH1A/ADH1B/ADH1C/AKR1B10/AKR1B15/AKR1C1/AKR1C2/AKR1C3/AKR1C4/AKR1D1/ALDH1A1/AWAT2/BCO1/BCO2/BMP2/CLCN2/CRABP1/CRABP2/CYP17A1/CYP19A1/CYP1A1/CYP1A2/CYP21A2/CYP26A1/CYP26B1/CYP27C1/CYP2C18/CYP2C9/CYP2D6/CYP3A7/DHRS11/DHRS13/DHRS2/DKK3/EGR1/HSD17B2/HSD17B6/LHB/LRAT/RBP4/RDH10/SGPL1/SPP1/SRD5A1/SRD5A3/SULT1A1/TTR/UGT1A1/UGT1A3/UGT1A7/UGT1A8/UGT2B11/UGT2B15
GO:0051899	membrane depolarization	38/4706	0.000102728	0.00205838	ATP1A2/CACNA1B/CACNA1E/CACNA1G/CACNA1I/CACNB3/CACNB4/CAV1/CAV3/CHRNA4/CHRNB2/DCN/EDN1/FHL1/FZD9/GCLM/GJA5/HCN2/JUN/KCNH2/LRRK2/MLLT11/MYOC/NEDD4L/NTSR1/P2RX7/SCN11A/SCN1A/SCN2B/SCN3A/SCN3B/SCN4A/SCN4B/SCN5A/SCN7A/SCN8A/SLC8A1/SMAD7
GO:0030574	collagen catabolic process	24/4706	0.000103195	0.00205838	ADAMTS14/COL13A1/FAP/FURIN/KLK6/MMP1/MMP10/MMP11/MMP12/MMP13/MMP14/MMP15/MMP16/MMP17/MMP19/MMP20/MMP28/MMP3/MMP7/MMP8/MMP9/PRSS2/TMPRSS6/VSIR
GO:1990573	potassium ion import across plasma membrane	24/4706	0.000103195	0.00205838	ABCC9/ATP1A2/ATP1A3/ATP1B1/ATP1B2/ATP4A/ATP4B/HCN2/KCNH2/KCNJ10/KCNJ15/KCNJ16/KCNJ18/KCNJ4/KCNJ5/KCNJ6/KCNJ8/KCNK9/SLC12A1/SLC12A4/SLC12A7/SLC12A8/WNK2/WNK3
GO:0007631	feeding behavior	40/4706	0.000103373	0.00205838	ACE2/ADM2/AGRP/APLN/CALCA/CNR1/CNTFR/DACH1/DMBX1/EN1/FOS/GAL/GALR2/GALR3/GCG/GDF15/HTR2C/IAPP/LEPR/MC4R/MCHR1/NEGR1/NMU/NPW/NPY5R/NR4A3/NTRK2/OPRD1/OPRM1/OXT/P2RY1/PMCH/POU4F1/PRLH/PRLHR/RETN/STRA6/TBR1/TH/UCN
GO:0030049	muscle filament sliding	21/4706	0.000103448	0.00205838	ACTN2/DES/DMD/MYBPC1/MYBPC2/MYH2/MYH6/MYH7/MYL1/MYL3/MYL6B/NEB/TMOD1/TNNC1/TNNC2/TNNI2/TNNI3/TNNT1/TNNT3/TTN/VIM
GO:0033275	actin-myosin filament sliding	21/4706	0.000103448	0.00205838	ACTN2/DES/DMD/MYBPC1/MYBPC2/MYH2/MYH6/MYH7/MYL1/MYL3/MYL6B/NEB/TMOD1/TNNC1/TNNC2/TNNI2/TNNI3/TNNT1/TNNT3/TTN/VIM
GO:2001222	regulation of neuron migration	21/4706	0.000103448	0.00205838	ADGRG1/CAMK2A/CAMK2B/COL3A1/CTNNA2/CX3CL1/DAB2IP/ERBB4/IGSF10/KIF20B/MDK/NKX6-1/NRG3/NSMF/NTNG1/PHACTR1/SCRT1/SEMA3A/SEMA6A/SOX14/SRGAP2C
GO:0010038	response to metal ion	119/4706	0.000107502	0.00213224	AANAT/ABCC2/ADCY8/AKR1C3/ALOX15/ALOX5AP/AOC1/APOBEC1/AQP1/AQP9/ARG1/ASCL1/BGLAP/BNIP3/C1QA/CA2/CACNA1G/CAPN3/CASQ2/CAT/CAV1/CCNB1/CDH1/CNGA3/CPNE4/CPNE5/CPNE7/CPS1/CRHBP/CYB5A/CYBB/CYBRD1/CYP1A1/CYP1A2/DPEP1/DTYMK/DUSP1/ECT2/EDN1/FABP4/FBP1/FGA/FGB/FIBIN/FOS/FOSB/G6PD/GGH/GUCA1A/HAMP/HPCA/HVCN1/ICAM1/IGFBP2/IL1A/JUN/JUNB/JUND/KCNC2/KCNH1/KCNK3/KCNMB2/KCNMB3/KRT14/LOXL2/LRRK2/MAOB/MCOLN1/MMP9/MT1A…
GO:0019229	regulation of vasoconstriction	29/4706	0.000108746	0.00214325	ACE/ACE2/ADRA1A/ADRA1D/ADRA2A/AGT/AGTR1/APLN/ATP1A2/AVPR1B/AVPR2/BMPR2/CAV1/DOCK4/EDN1/EDN2/EDN3/FGA/FGB/GJA1/GJA5/ICAM1/KCNA5/KCNMB2/P2RX1/PTAFR/SMTNL1/SMTNL2/TBXA2R
GO:0035036	sperm-egg recognition	29/4706	0.000108746	0.00214325	ACR/ADAM18/ADAM2/ADAM32/ALDOA/ATP8B3/CATSPER4/CATSPERB/CATSPERD/CCT3/CCT5/CLGN/FETUB/FOLR3/GLIPR1L2/HVCN1/IZUMO1/KCNU1/LY6K/OVGP1/PAEP/PCSK4/SPACA3/TEX101/ZAN/ZP1/ZP3/ZPBP/ZPBP2
GO:0071621	granulocyte chemotaxis	50/4706	0.000114101	0.0022417	BST1/C5AR1/CCL1/CCL14/CCL16/CCL18/CCL19/CCL2/CCL20/CCL23/CCL24/CCL25/CCL26/CCL7/CMKLR1/CSF3R/CX3CL1/CXCL13/CXCL2/CXCL3/CXCL6/CXCL9/CXCR1/CXCR2/DAPK2/DPEP1/DPP4/EDN1/EDN2/EDN3/FCER1G/IL23A/IL34/JAM3/JAML/LBP/MDK/NCKAP1L/PF4/PLA2G1B/PPBP/PREX1/S100A12/S100A7/S100A9/SAA1/SCG2/SLIT2/TGFB2/THBS4
GO:0072089	stem cell proliferation	30/4706	0.000115087	0.00225396	ABCB1/ACE/CCNE1/CD34/EPCAM/FBLN1/FERMT1/FERMT2/FGF2/GJA1/HMGA2/MIR221/MIR222/NES/NR2E1/OVOL1/RNF43/SFRP2/SIX2/SOX11/SOX17/SOX18/TBX3/TERT/THPO/TRIM71/WNT1/WNT10B/WNT2B/WNT3
GO:0048592	eye morphogenesis	56/4706	0.000117992	0.00230362	AGTPBP1/AQP5/CALB1/COL5A1/COL5A2/EFEMP1/EPHB2/FBN2/FOXE3/FOXF2/FOXN4/FSCN2/GNGT1/HCN1/IHH/LCTL/LHX1/MEIS1/MFAP2/MFSD2A/MYO7A/NECTIN1/NKD1/NR2E3/NTRK2/PAX6/PITX2/PROM1/PTPRM/RBP4/RP1/RS1/SDK1/SIX3/SLC1A1/SOX1/SOX11/SOX9/STRA6/TBX2/TENM3/TFAP2A/TH/THRB/THY1/TSKU/TSPAN12/TULP1/TWIST1/USH1C/VAX2/VSX1/WNT16/WNT2/WNT2B/WNT9A
GO:1903532	positive regulation of secretion by cell	95/4706	0.00011889	0.0023139	ABCG1/ACHE/ACSL4/ADAM8/ADCY8/ANKRD1/APBB1/APLN/BLK/BMP2/C1QTNF12/CACNA1G/CACNA1I/CAMK2N1/CD177/CD33/CDK5R2/CFTR/CHRNB2/CLTRN/CNR1/CPB2/CRH/CXCL12/CYP19A1/EDN1/EDN3/F2RL1/FFAR4/FGA/FGB/FGR/FRMD4A/GAB2/GAL/GATA2/GCG/GDNF/GIP/GJA1/GPER1/HCAR2/IFNG/IL13/IL1A/IL1B/INHA/INHBB/ISL1/KCNB1/KCNN4/KLRC2/KMO/MAP2K6/MYH10/MYRIP/NKX6-1/NMU/NTSR1/OR51E2/OXT/P2RY1/PDX1/PLA2G10/PLA2G1B/PLA2G3/PLA2G4A/PRKCE/PTAFR/…
GO:0006857	oligopeptide transport	10/4706	0.000123104	0.00235727	CA2/CDH17/GJA1/SLC13A3/SLC15A1/SLC15A2/SLC15A3/SLC26A6/SLC7A11/SLC9A3R1
GO:0007171	activation of transmembrane receptor protein tyrosine kinase activity	10/4706	0.000123104	0.00235727	ADRB2/ANGPT1/ANGPT4/EFNA5/EGF/GREM1/NRG1/NRG3/PILRB/PRLR
GO:0016264	gap junction assembly	10/4706	0.000123104	0.00235727	ACE/ACE2/AGT/CAV1/GJA1/GJA5/GJB1/GJB2/GJB6/IL1B
GO:0060732	positive regulation of inositol phosphate biosynthetic process	10/4706	0.000123104	0.00235727	AVPR1B/CD244/GPER1/LHCGR/NTSR1/P2RY1/P2RY6/PTAFR/PTH1R/SNCA
GO:0001704	formation of primary germ layer	47/4706	0.000123119	0.00235727	APELA/ATOH8/BMPR2/COL11A1/COL5A1/COL5A2/COL7A1/DKK1/DUSP1/DUSP4/EYA2/FGFR2/FOXF1/GATA6/GJA1/HMGA2/HOXA11/ITGA2/ITGA8/ITGB4/KLF4/LAMB3/LHX1/MESP1/MESP2/MIXL1/MMP14/MMP15/MMP8/MMP9/POU5F1/SCX/SFRP2/SIX2/SOX17/SOX2/SOX7/TAL1/TBX20/TBX6/TBXT/TLX2/TRIM15/TXNRD1/WNT11/WNT3/WNT3A
GO:0061303	cornea development in camera-type eye	9/4706	0.000123389	0.00235727	ANGPTL7/FOXE3/KRT12/PAX6/SOX11/WNT2B/WNT6/WNT9A/WNT9B
GO:0006869	lipid transport	150/4706	0.000126096	0.00240161	ABCA10/ABCA12/ABCA3/ABCA4/ABCA6/ABCA8/ABCA9/ABCB1/ABCB11/ABCB4/ABCC11/ABCC2/ABCC3/ABCG1/ACACB/ACE/ACSL4/ADORA1/AGT/AGTR1/AGTR2/AKR1C1/AKR1C4/ANO7/ANO9/APOA1/APOA4/APOBR/APOC1/APOF/APOL3/APOL4/APOLD1/AQP9/ATP10B/ATP1A2/ATP8B3/AVPR1B/CAV1/CD36/CEACAM1/CEL/CETP/CFHR4/CFTR/CPLX1/CPT1B/CRH/CRHR1/CYP19A1/CYP4A11/CYP7A1/CYP8B1/DISP3/EDN1/EGF/ERFE/ESYT3/FABP4/FABP5/FURIN/FZD4/GAL/GJA1/GLTPD2/IL1B/KCNJ10/…
GO:0006336	DNA replication-independent nucleosome assembly	26/4706	0.000127476	0.00241313	ASF1B/CENPA/CENPH/CENPI/CENPK/CENPL/CENPM/CENPN/CENPO/CENPU/CENPW/H4C1/H4C11/H4C12/H4C14/H4C2/H4C3/H4C4/H4C5/H4C8/H4C9/HJURP/IPO4/KNL1/MIS18A/OIP5
GO:0050432	catecholamine secretion	26/4706	0.000127476	0.00241313	ADRA2A/AGTR2/CHRNA4/CHRNB2/CNR1/CRH/CXCL12/FGF20/GDNF/KCNB1/OXT/P2RY1/P2RY12/PRKN/SNCA/SNCG/STX1A/SYT1/SYT12/SYT13/SYT15/SYT2/SYT5/SYT6/SYT7/VIP
GO:0007088	regulation of mitotic nuclear division	45/4706	0.000128397	0.00242319	AURKA/AURKB/BORA/BUB1/BUB1B/CAV2/CCNB1/CDC20/CDC25C/CDT1/CENPF/CHEK1/DLGAP5/DMRT1/DUSP1/EDN1/EDN3/EGF/EREG/ESPL1/FBXO43/GEN1/HOXA13/IL1A/IL1B/KIF20B/KNTC1/MAD2L1/MKI67/MTBP/NDC80/NEK2/NUSAP1/PDGFB/PKMYT1/PLK1/RCC1/RGCC/SPDL1/TEX14/TGFA/TOM1L2/TRIP13/TTK/ZWINT
GO:0007218	neuropeptide signaling pathway	44/4706	0.000130719	0.00245957	AGRP/CALCA/ECEL1/GAL/GALR2/GALR3/GLRA3/GPR1/GPR143/GPR37/GPR84/KISS1R/MCHR1/MCHR2/NMU/NMUR1/NPFFR2/NPSR1/NPW/NPY5R/NTS/NTSR1/NXPH3/NXPH4/OPRD1/OPRK1/OPRM1/PCSK1N/PDYN/PMCH/PNOC/PRLHR/PROK2/PROKR1/PTGDR2/QRFPR/SCG5/SSTR1/SSTR4/SSTR5/TAC3/TENM1/UCN/UTS2R
GO:0002062	chondrocyte differentiation	43/4706	0.000132782	0.00249087	ACVRL1/ADAMTS12/BMP2/BMPR2/CCN2/CCN4/COL11A1/COL2A1/COMP/ECM1/EFEMP1/GREM1/HMGA2/HOXA11/IHH/LOXL2/MDK/NKX3-2/NPPC/OSR2/PKDCC/PTH1R/PTHLH/RFLNA/RFLNB/RUNX2/SCIN/SCX/SERPINH1/SFRP2/SHOX2/SIX2/SMAD7/SOX5/SOX9/SULF1/TGFBR2/TSKU/WNT10B/WNT2B/WNT7A/WNT9A/ZBTB16
GO:0015844	monoamine transport	35/4706	0.000134582	0.00250952	ADRA2A/AGTR2/CHRNA4/CHRNB2/CNR1/CRH/CXCL12/FGF20/GDNF/GPM6B/KCNB1/MAOB/NOS1/OXT/P2RX1/P2RY1/P2RY12/PRKN/RAB3B/SLC18A2/SLC29A4/SLC6A3/SLC6A4/SNCA/SNCG/STX1A/SYT1/SYT12/SYT13/SYT15/SYT2/SYT5/SYT6/SYT7/VIP
GO:0042310	vasoconstriction	35/4706	0.000134582	0.00250952	ACE/ACE2/ADRA1A/ADRA1D/ADRA2A/AGT/AGTR1/APLN/ATP1A2/AVPR1B/AVPR2/BMPR2/CAV1/COMP/DOCK4/EDN1/EDN2/EDN3/EDNRB/FGA/FGB/GJA1/GJA5/HTR1D/HTR2B/ICAM1/KCNA5/KCNMB2/P2RX1/PTAFR/SLC6A4/SLC8A1/SMTNL1/SMTNL2/TBXA2R
GO:0061097	regulation of protein tyrosine kinase activity	40/4706	0.000136996	0.00254689	ACE/ADORA1/ADRA1A/ADRA2A/AGT/ALKAL1/ALKAL2/BDNF/CASS4/CAV1/CBLC/CD24/DOCK3/DOK7/EGF/EREG/GAS6/GPRC5A/GREM1/HBEGF/HYAL2/IL34/LILRA5/LRP8/NCAPG2/NCF1/NEDD9/NEURL1/NOX4/NRG1/NTRK2/PDGFB/PTK6/PTPN1/SH3BP5/SRCIN1/TAL1/TGFA/THY1/WNT3A
GO:0030324	lung development	62/4706	0.00014062	0.00259901	AARD/ABCA12/ABCA3/AIMP2/ARG1/ASCL1/BMPR2/CCBE1/CCN2/CHI3L1/CYP1A2/DLG5/DNAAF1/EDN2/EIF4EBP1/EPAS1/FGF10/FGF2/FGFR2/FLT4/FOXA1/FOXF1/GATA6/GPC3/HEG1/HHIP/HOXA5/IL13/KLF2/LHX3/LIPA/MME/MMP12/MMP14/MYOCD/ODAD4/PDPN/PGR/PHEX/PKDCC/RBP4/RCN3/RDH10/RSPO2/SFTPD/SIM2/SLC7A11/SOX11/SOX9/SPDEF/STRA6/TBX4/TBX5/TCF21/TGFBR2/THRB/TIMELESS/TNC/WNT11/WNT2/WNT2B/ZIC3
GO:0085029	extracellular matrix assembly	23/4706	0.00014067	0.00259901	AGT/COL1A2/FBLN5/FKBP10/GAS6/GPM6B/HAPLN2/HAS1/HAS2/IHH/LAMB2/LAMB3/MFAP4/MYH11/NTN4/NTNG1/PHLDB2/RAMP2/RGCC/SOX9/THSD4/TIE1/TNXB
GO:0007519	skeletal muscle tissue development	57/4706	0.000141051	0.00259901	ANKRD1/ANKRD33/ATF3/BCL9/BTG2/CAV1/CAV2/CFL2/CHRNA1/CHRND/CYP26B1/DCN/DMRTA2/EGR1/EGR2/EPHB1/FOS/FOXL2/HEYL/HLF/HLX/HOXD10/KCNAB1/KLHL41/LMOD3/MAFF/MEGF10/MEOX2/MYL3/MYL6B/MYOCD/MYOM2/MYOZ1/MYOZ2/NEURL1/NLN/NPHS1/P2RX2/PAX5/PHOX2B/PITX1/POPDC3/RBM24/SCX/SHOX2/SIX1/SIX4/SOX11/STAC3/TCF21/TLL2/TWIST1/UQCC2/VAX1/VGLL2/WNT10B/WNT3A
GO:0052547	regulation of peptidase activity	148/4706	0.000141727	0.00260377	A2M/A2ML1/AGER/AGT/AHSG/AIM2/AMBP/ANOS1/ANXA8/ANXA8L1/AQP1/ARRB1/ASPH/BCL2L10/BCL2L12/C3P1/CARD16/CARD17/CASC2/CAV1/CCN1/CCN2/CD27/CD44/CLDN3/CLDN4/COL28A1/COL4A3/COL6A3/COL7A1/CPAMD8/CRIM1/CRYAB/CST1/CST2/CST4/CST5/CSTL1/DAP/DAPK1/DLC1/DPEP1/ECM1/EFNA3/EGLN3/EPPIN/FBLN1/FETUB/FOXL2/FURIN/GAPDH/GAS6/GPC3/GPER1/GRIN1/GRIN2A/HRG/HSPD1/HSPE1/ITIH3/ITIH5/ITIH6/KHDC1/KHDC1L/KLF4/KNG1/LAMP3/LAPTM5/LPA/…
GO:0060401	cytosolic calcium ion transport	65/4706	0.000149415	0.00273692	ADRA1A/APLNR/ATP1A2/CACNB3/CALCR/CAPN3/CASQ2/CAV1/CCL19/CCN2/CD19/CEMIP/CX3CL1/CXCL9/DMD/EPO/ERO1A/F2/F2RL3/FAM155B/FGF2/GPER1/GRIN1/GRIN2A/GRIN2C/GRIN2D/HAP1/HTR2B/HTR2C/IL13/JPH2/JPH3/JPH4/JSRP1/LIME1/MCOLN1/MICU3/MS4A1/NOS1/NPSR1/NTSR1/P2RX2/P2RX3/P2RX5/P2RX7/P2RY6/PLA2G1B/PRKCE/RAMP3/RGS9/RYR2/SLC24A2/SLC8A1/SLC8A2/SLC8A3/SNCA/THY1/TRPA1/TRPC3/TRPM1/TRPM2/TRPV1/TRPV2/TRPV3/UBASH3B
GO:1904064	positive regulation of cation transmembrane transport	55/4706	0.000152444	0.00278422	ACE2/ACTN2/ADRB2/AMIGO1/APLNR/ARC/ATP1B1/ATP1B2/ATP2A1/CACNB3/CALCR/CAPN3/CCL2/CD19/CEMIP/CLTRN/CX3CL1/CXCL9/DMD/EDN3/EPHB2/F2/F2RL3/FGF14/FXYD1/G6PD/GAL/GALR2/GJC2/GPER1/HAP1/IFNG/IL13/JPH2/KCNC2/KCNE1/KCNH2/LRRC26/NOS1/NPSR1/NTSR1/P2RY6/PLP1/RAMP3/RGS9/RNF207/RYR2/SHANK3/SNCA/STAC/STAC3/TESC/THY1/WNK2/WNK3
GO:0060538	skeletal muscle organ development	60/4706	0.000153488	0.0027951	ANKRD1/ANKRD33/ATF3/BASP1/BCL9/BTG2/CAV1/CAV2/CFL2/CHRNA1/CHRND/CNTFR/CYP26B1/DCN/DMRTA2/EGR1/EGR2/EPHB1/FOS/FOXL2/HEYL/HLF/HLX/HOXD10/KCNAB1/KLHL41/LMOD3/MAFF/MEGF10/MEOX2/MYL3/MYL6B/MYOCD/MYOM2/MYOZ1/MYOZ2/NEURL1/NLN/NPHS1/P2RX2/PAX5/PHOX2B/PITX1/POPDC3/RBM24/SCX/SHOX2/SIX1/SIX4/SOX11/STAC3/STRA6/TCF21/TLL2/TWIST1/UQCC2/VAX1/VGLL2/WNT10B/WNT3A
GO:0051962	positive regulation of nervous system development	92/4706	0.00016427	0.00298271	ADGRB1/ADGRB3/ADGRL2/AMIGO1/ASCL1/ASPA/BDNF/BMP2/BMPR2/CAMK2B/CDKL5/CHODL/CLSTN2/CRABP2/CX3CL1/CX3CR1/CXCL12/DBN1/DLG5/DMRTA2/E2F1/EGR2/ELL3/EPHB1/EPHB2/EPHB3/ETV5/FLRT3/FOXG1/GJC2/GPER1/HAP1/IFNG/IL1B/IL34/IL6/ITPKA/L1CAM/LIMK1/LINGO2/LRP8/LRRC4B/LRRN1/LRRN3/LRRTM2/MACF1/MAG/MAP6/MDK/MIR221/MIR222/MME/NEFL/NEURL1/NGF/NKX2-2/NKX6-1/NTRK2/OPRM1/OXT/PAK1/PAK3/PLXNA3/PLXNB3/PPARG/PRKCH/PTPRD/PTPRZ1/…
GO:0007565	female pregnancy	66/4706	0.000172554	0.00311497	ABCC2/ACSL4/AGRP/AMBP/APELA/ARG1/BMPR2/CAD/CALCA/CLDN4/CLIC5/CNR1/CORIN/CRH/CRHBP/CRHR1/CYP27B1/DSG1/DSG2/EMP2/ENDOU/EPO/EPYC/ETS1/FOS/FOSB/GIP/GJA1/GJB2/IGFBP2/IHH/IL1B/ITGA2/ITGB4/JUNB/MMP7/MMP9/OVGP1/OXT/PCSK5/PGR/PNOC/PPAT/PRLHR/PRLR/PSG1/PSG3/PSG4/PSG5/PSG6/PSG9/PTHLH/PZP/RAMP2/RECK/SCGB1A1/SLC2A1/SLC38A3/SPP1/TAC3/TGFBR2/THBD/TIMP1/TPPP3/UCN/VMP1
GO:2001257	regulation of cation channel activity	66/4706	0.000172554	0.00311497	ACTN2/ADRB2/AHNAK/AMIGO1/ARC/CACNB3/CACNB4/CACNG5/CACNG7/CASQ2/CAV1/CBARP/CCL2/CRH/CRHBP/CRHR1/DAPK1/DMD/EPHB2/EPO/FGF11/FGF14/GAL/GALR2/GPR35/GRIA1/GRIA2/GRIA4/GRIN1/GRIN2A/GSG1L/HAP1/HPCA/IFNG/JPH2/JPH3/JPH4/JSRP1/KCNAB1/KCNC2/KCNE1/KCNE1B/KCNE4/KCNG1/KCNRG/LRRC26/MAPK8IP2/MMP9/NEFL/NETO1/NETO2/NOS1/NTSR1/OPRM1/P2RY6/RASGRF1/REM1/RGS9/RNF207/RRAD/SHANK3/SHISA8/STAC/STAC3/STOM/VAMP2
GO:0097530	granulocyte migration	57/4706	0.000174287	0.00313717	ADAM8/BST1/C5AR1/CCL1/CCL14/CCL16/CCL18/CCL19/CCL2/CCL20/CCL23/CCL24/CCL25/CCL26/CCL7/CD177/CMKLR1/CSF3R/CX3CL1/CXCL13/CXCL2/CXCL3/CXCL6/CXCL9/CXCR1/CXCR2/DAPK2/DPEP1/DPP4/EDN1/EDN2/EDN3/FCER1G/GP2/IL17A/IL23A/IL34/JAM3/JAML/LBP/MDK/NCKAP1L/PECAM1/PF4/PLA2G1B/PPBP/PREX1/PTGER4/S100A12/S100A7/S100A9/SAA1/SCG2/SLIT2/TGFB2/THBS4/UMODL1
GO:0007422	peripheral nervous system development	33/4706	0.000177729	0.0031899	ADGRB1/ADGRB2/ARHGEF10/ARTN/BDNF/CDK1/EDNRB/EGR2/EGR3/ETV1/FA2H/GDNF/GFRA3/HAPLN2/HOXD10/ISL1/ISL2/ITGB4/LAMB2/LGI4/MYOC/NEFH/NFASC/NGF/NTRK2/ONECUT2/PMP22/POU3F2/POU4F1/PRX/SCN8A/SLC5A3/UGT8
GO:0010522	regulation of calcium ion transport into cytosol	40/4706	0.000180173	0.00321524	APLNR/ATP1A2/CALCR/CAPN3/CASQ2/CAV1/CD19/CEMIP/CX3CL1/CXCL9/DMD/EPO/F2/F2RL3/GPER1/GRIN1/HAP1/IL13/JPH2/JPH3/JPH4/JSRP1/LIME1/NOS1/NPSR1/NTSR1/P2RX2/P2RX3/P2RX5/P2RX7/P2RY6/PLA2G1B/PRKCE/RAMP3/RYR2/SLC8A1/SNCA/THY1/TRPC3/UBASH3B
GO:0051963	regulation of synapse assembly	40/4706	0.000180173	0.00321524	ADGRB1/ADGRB3/ADGRL2/AMIGO1/BDNF/CHRNB2/CLSTN2/DLG5/EPHB1/EPHB2/EPHB3/FLRT3/IL1RAPL2/LHFPL4/LINGO2/LRFN4/LRRC4B/LRRN1/LRRN3/LRRTM1/LRRTM2/MDGA1/MUSK/NECTIN1/NTRK2/OXT/PTPRD/ROBO2/SIX1/SIX4/SLITRK1/SLITRK2/SLITRK3/SNCA/SRPX2/SYNDIG1/TPBG/VSTM5/WNT3A/WNT7A
GO:0051952	regulation of amine transport	37/4706	0.000183543	0.00326602	ACE2/ADORA1/ADRA2A/AGTR2/ARG1/ATP1A2/CHRNA4/CHRNB2/CLTRN/CNR1/CRH/CXCL12/FGF20/GDNF/KCNB1/KMO/NPY5R/NTSR1/OXT/P2RY1/P2RY12/PRKN/RAB3B/SLC38A3/SNCA/SNCG/STX1A/SV2A/SYT1/SYT12/SYT13/SYT15/SYT2/SYT5/SYT6/SYT7/VIP
GO:0034724	DNA replication-independent nucleosome organization	26/4706	0.000187873	0.00333097	ASF1B/CENPA/CENPH/CENPI/CENPK/CENPL/CENPM/CENPN/CENPO/CENPU/CENPW/H4C1/H4C11/H4C12/H4C14/H4C2/H4C3/H4C4/H4C5/H4C8/H4C9/HJURP/IPO4/KNL1/MIS18A/OIP5
GO:0006690	icosanoid metabolic process	49/4706	0.000188263	0.00333097	AKR1C1/AKR1C2/AKR1C3/AKR1C4/ALOX12B/ALOX15/ALOX5/ALOX5AP/ALOXE3/AWAT1/CBR1/CYP1A1/CYP1A2/CYP2B6/CYP2C18/CYP2C9/CYP2D6/CYP2D7/CYP2E1/CYP2F1/CYP2U1/CYP4A11/CYP4F11/CYP4F3/DPEP1/DPEP2/EDN1/EDN2/FABP5/GGTA1/GGTLC1/GGTLC2/GGTLC3/HPGDS/IL1B/LTC4S/MIF/PLA2G10/PLA2G1B/PLA2G2F/PLA2G3/PLA2G4A/PLA2G4F/PLA2G5/PON1/PTGDS/PTGES/PTGIS/PTGR1
GO:0015701	bicarbonate transport	22/4706	0.000191888	0.00337593	AQP1/CA1/CA12/CA2/CA3/CA4/CA5A/CA6/CA7/CA9/CFTR/HBA1/HBA2/HBB/SLC26A1/SLC26A3/SLC26A4/SLC26A6/SLC39A8/SLC4A1/SLC4A11/SLC4A3
GO:0021517	ventral spinal cord development	22/4706	0.000191888	0.00337593	ASCL1/DMRT3/DYNC2H1/FOXN4/GATA2/GBX1/HOXC10/HOXD10/ISL1/ISL2/LHX1/LHX3/LRP8/MDGA2/MNX1/NKX2-2/PAX6/PHOX2A/SOX1/SOX4/TBX20/VSTM5
GO:0098661	inorganic anion transmembrane transport	48/4706	0.000194241	0.00340769	ADAMTS8/ANO2/ANO7/ANO9/BEST1/BEST3/BEST4/CFTR/CLCA3P/CLCN1/CLCN2/CLCNKA/CLDN4/CLIC3/CLIC5/CLIC6/FXYD1/GABRA3/GABRA4/GABRA5/GABRD/GABRE/GABRG2/GABRG3/GABRP/GABRQ/GABRR1/GABRR3/GLRA3/PCYOX1/PTAFR/SLC12A1/SLC12A4/SLC12A7/SLC12A8/SLC1A1/SLC1A4/SLC25A10/SLC26A1/SLC26A3/SLC26A4/SLC26A6/SLC4A1/SLC4A11/SLC5A5/TTYH1/TTYH3/XPR1
GO:0050807	regulation of synapse organization	74/4706	0.000197559	0.00345617	ADGRB1/ADGRB3/ADGRL2/AMIGO1/ARC/ARHGAP33/ARHGAP44/ARHGEF15/BDNF/CAMK2B/CAMKV/CDC20/CDH2/CDK5R1/CDKL5/CHRNB2/CLSTN2/CTNNA2/DAB2IP/DBN1/DLG5/EPHB1/EPHB2/EPHB3/FLRT3/FRMPD4/GPM6A/IGSF9/IL1RAPL2/ITPKA/KIF1A/KLK8/LHFPL4/LINGO2/LRFN2/LRFN4/LRP8/LRRC4B/LRRK2/LRRN1/LRRN3/LRRTM1/LRRTM2/MDGA1/MUSK/NECTIN1/NEURL1/NFATC4/NGEF/NTRK2/OXT/PAK3/PCDH8/PTPRD/PTPRT/ROBO2/SHANK3/SIX1/SIX4/SLC7A11/SLITRK1/SLITRK2/SLI…
GO:0055001	muscle cell development	63/4706	0.000199257	0.00347612	ACTN2/ADRA1A/AGTR2/AKAP13/ALPK2/ANKRD1/CAPN3/CAV2/CAV3/CCNB1/CFL2/CHRNB1/COMP/DMD/EDN1/ENG/FHL2/G6PD/HAMP/HEY2/ISL1/KLHL41/KRT19/KRT8/LDB3/LMOD1/LMOD2/LMOD3/MEGF10/MIR23A/MYH11/MYH6/MYLK3/MYO18B/MYOZ1/MYOZ2/MYPN/NEB/NEBL/NFATC4/NKX2-5/NRAP/P2RX2/PAK1/PGM5/PI16/RAMP2/SHOX2/SIX1/SIX4/SLC8A1/STAC3/SYNPO2L/SYPL2/TBX18/TBX3/TMOD1/TMOD2/TNNT1/TNNT3/TTN/WFIKKN2/WNT10B
GO:0055008	cardiac muscle tissue morphogenesis	27/4706	0.000200473	0.00348755	ANKRD1/BMP2/COL11A1/DSP/ENG/FGFR2/FOXH1/HEG1/HEY2/ISL1/MYH6/MYH7/MYL3/NKX2-5/NRG1/PKP2/POU4F1/RYR2/S1PR1/SMAD7/TBX20/TGFB2/TGFBR3/TNNC1/TNNI3/TTN/WNT2
GO:0048638	regulation of developmental growth	108/4706	0.000204711	0.00355136	ACACB/ADRB1/ADRB2/AGR2/ARX/BARHL2/BASP1/BDNF/BMPR2/CACNG7/CAPN3/CAV3/CCNB1/CDK5R1/CDKL5/CPNE5/CRABP2/CXCL12/DBN1/DCC/DPYSL2/DUSP9/EDN1/ERBB4/FGF2/FGF20/FGFR2/FLVCR1/FSTL4/G6PD/GAMT/GATA6/GDF15/GHR/GJA1/HAMP/HEY2/HLX/KCNK2/KIAA0319/L1CAM/LATS2/LIMK1/MACF1/MAEL/MAG/MEIS1/MFSD2A/MIR222/MIR25/MUSK/MYH6/MYOZ1/NEDD4L/NGF/NKD1/NKX6-1/NPPC/OSTN/PAK1/PI16/PLAC8/PLXNA3/POU3F2/PRKDC/PRKN/PRLH/RASAL1/RBP4/RE…
GO:0016101	diterpenoid metabolic process	46/4706	0.000205919	0.00356082	ABCA4/ADH1A/ADH1B/ADH1C/AKR1B10/AKR1B15/AKR1C1/AKR1C3/AKR1C4/ALDH1A1/APOA1/APOA4/AWAT2/BCO1/BCO2/CLPS/CRABP1/CRABP2/CRH/CYP1A1/CYP1A2/CYP26A1/CYP26B1/CYP27C1/CYP2C18/CYP2D6/CYP3A7/DHRS13/GPC2/GPC3/GPC5/GPIHBP1/LPL/LRAT/LRP8/RBP2/RBP4/RDH10/SDC2/SRD5A1/STRA6/TTR/UGT1A1/UGT1A3/UGT1A7/UGT1A8
GO:0022412	cellular process involved in reproduction in multicellular organism	119/4706	0.000206576	0.00356082	ADAM2/AMH/ARRB1/AURKA/BRDT/BRIP1/C14orf39/CABYR/CAPZA3/CATSPER4/CATSPERD/CCNA1/CCNB1/CCNB2/CFAP206/CFAP43/CFAP65/CFTR/CYP26B1/DAZL/DDX4/DHH/DIAPH2/DMC1/DMRT1/DMRTC2/EREG/ETV5/FAM9B/FANCA/FANCG/FIGLA/FIGNL1/FOLR3/FSHR/FSIP2/FZD4/H1-7/HOOK1/HORMAD1/HSF2BP/IHH/INHBB/IZUMO1/JAM2/JAM3/KIF18A/KLHL10/KNL1/LIN28A/LYZL4/MAEL/MDK/MEIOB/MEIOC/MEIOSIN/MOV10L1/MYBL1/NANOS1/NEURL1/NOX5/NPPC/NSUN2/PABPC1L/PACRG…
GO:0003171	atrioventricular valve development	15/4706	0.000207256	0.00356082	BMP2/BMPR2/CCN1/DCHS1/GJA5/HEY2/HEYL/SLIT3/SMAD6/SOX4/TBX20/TBX5/TGFB2/TGFBR2/TWIST1
GO:0110110	positive regulation of animal organ morphogenesis	17/4706	0.000207543	0.00356082	BMP2/CD34/DKK1/EDN1/FGF10/GATA5/GDNF/HOXA11/MESP1/ROBO2/SIX1/SIX4/SOX9/WNT11/WNT2/WNT2B/WNT3A
GO:0045143	homologous chromosome segregation	28/4706	0.000211386	0.0036168	BRIP1/C14orf39/CCNE1/CCNE2/DMC1/ESPL1/FANCD2/HORMAD1/MAEL/MAJIN/MEIOB/MEIOC/NDC1/P3H4/PLK1/PRDM9/PTTG1/RNF212/SGO1/SGO2/STAG3/SYCE1L/SYCE2/SYCE3/SYCP2/TEX11/TEX15/TRIP13
GO:0060562	epithelial tube morphogenesis	105/4706	0.000212947	0.00362381	ACVRL1/ADAMTS12/ADAMTS16/AGT/AGTR2/BMP2/CAV3/COBL/CTHRC1/DCHS1/DLC1/DLG5/DNAAF1/EDN1/EGF/ENG/FAT4/FGF10/FGF2/FGFR2/FOXA1/FOXD1/FOXF1/FOXH1/FOXN4/GBX2/GDF2/GDNF/GPC3/GREM1/GRHL3/HHIP/HOXA11/HOXA5/HOXB7/HOXD11/IHH/IRX1/ITGAX/KAT2A/KDM5B/KIF20B/KIF26B/LGR4/LHX1/MDK/MESP1/MET/MMP14/NDRG4/NFATC4/NKX2-5/NOTCH4/NOTO/NPNT/PAK1/PGR/PKHD1/PODXL/PRICKLE1/RASIP1/RDH10/RET/RNF207/RSPO2/RYR2/SALL1/SALL4/SCRIB/…
GO:0048732	gland development	135/4706	0.000214144	0.00362381	AIRE/AK4/APLN/APOA1/ARG1/ASCL1/ASNS/AURKA/BAAT/BMP2/CAD/CAV1/CAV3/CCNB2/CDH1/CDO1/CEACAM1/CELA1/CLCN2/COBL/CPB2/CPS1/CYP1A1/DKK3/DNAAF1/E2F7/E2F8/EGF/EPHB3/ERBB4/ETS1/EZH2/FA2H/FGF10/FGFR2/FGL1/FOXA1/FOXB1/FOXE1/FOXF1/GATA2/GATA6/GNPNAT1/HAMP/HLX/HNF1A/HNF4A/HOXA13/HOXA5/HOXB13/HOXB3/HOXB9/HOXD13/IHH/IL6/INSM1/IQGAP3/ISL1/ITGA2/KDM5B/KRT18/LHX3/LIMS2/LSR/MDK/MESP1/MET/MST1/MST1L/NEURL1/NKX2-5/NME…
GO:0061337	cardiac conduction	57/4706	0.000214472	0.00362381	ABCC9/ACE2/AGT/ASPH/ATP1A2/ATP1A3/ATP1B1/ATP1B2/ATP2A1/CACNA1G/CACNA1S/CACNA2D2/CACNB3/CACNB4/CACNG1/CACNG5/CACNG6/CACNG7/CASQ2/CAV1/CORIN/DSG2/DSP/FXYD1/FXYD6/GJA1/GJA5/ISL1/KCNA5/KCND2/KCNE1/KCNE1B/KCNE4/KCNH2/KCNIP1/KCNJ4/KCNJ5/KCNK1/KCNK15/KCNK3/NKX2-5/NOS1/NPPC/NPR1/NUP155/PKP2/RNF207/RYR2/SCN2B/SCN3B/SCN4B/SCN5A/SLC4A3/SLC8A1/SLC8A2/SLC8A3/TBX18
GO:0060541	respiratory system development	69/4706	0.000214936	0.00362381	AARD/ABCA12/ABCA3/AIMP2/ARG1/ASCL1/BASP1/BMPR2/CCBE1/CCN2/CHI3L1/CYP1A2/DLG5/DLX5/DNAAF1/EDN2/EIF4EBP1/EPAS1/FGF10/FGF2/FGFR2/FLT4/FOXA1/FOXF1/GATA6/GPC3/HEG1/HHIP/HOXA5/HYDIN/IL13/KCNAB1/KLF2/LHX3/LIPA/MME/MMP12/MMP14/MYOCD/ODAD4/PDPN/PGR/PHEX/PHOX2B/PKDCC/RBP4/RCN3/RDH10/RSPO2/SFTPD/SIM2/SIX1/SIX4/SLC7A11/SOX11/SOX9/SPDEF/STRA6/TBX4/TBX5/TCF21/TGFBR2/THRB/TIMELESS/TNC/WNT11/WNT2/WNT2B/ZIC3
GO:0007140	male meiotic nuclear division	23/4706	0.000215287	0.00362381	BRDT/CCNA1/CYP26B1/DDX4/DMC1/FANCA/FIGNL1/HSF2BP/KIF18A/MAEL/MEIOB/MEIOC/MOV10L1/MYBL1/SYCP2/TAF1L/TDRD12/TDRKH/TEX11/TEX14/TEX15/TEX19/TRIP13
GO:0008038	neuron recognition	23/4706	0.000215287	0.00362381	AMIGO1/CDK5R1/CNR1/CNTN2/CNTN6/CNTNAP2/EMB/EPHB2/EPHB3/FOXG1/GAP43/IGSF9/MYPN/NEXN/NTM/OPCML/PCDH12/ROBO2/ROBO4/SEMA3A/SEMA5A/TNFRSF21/VSTM2L
GO:0001523	retinoid metabolic process	44/4706	0.000216937	0.00364174	ABCA4/ADH1A/ADH1B/ADH1C/AKR1B10/AKR1B15/AKR1C1/AKR1C3/AKR1C4/ALDH1A1/APOA1/APOA4/AWAT2/BCO1/BCO2/CLPS/CRABP1/CRABP2/CYP1A1/CYP1A2/CYP26A1/CYP26B1/CYP27C1/CYP2C18/CYP2D6/CYP3A7/DHRS13/GPC2/GPC3/GPC5/GPIHBP1/LPL/LRAT/LRP8/RBP2/RBP4/RDH10/SDC2/STRA6/TTR/UGT1A1/UGT1A3/UGT1A7/UGT1A8
GO:0033189	response to vitamin A	12/4706	0.000224802	0.00376362	ARG1/CAT/CYP1A1/CYP26A1/CYP26B1/DNMT3B/EPO/HAMP/LRAT/PPARG/TSHB/TYMS
GO:0032970	regulation of actin filament-based process	128/4706	0.000226002	0.00377356	ACTN2/ADORA1/AKAP13/ALOX15/APOA1/ARHGAP18/ARHGAP40/ARHGAP44/ARHGAP6/ARHGEF10/ARHGEF15/ARHGEF19/ATP1A2/ATP2A1/BAIAP2L1/BAIAP2L2/BST1/CAPZA3/CARMIL2/CAV1/CAV3/CCL24/CCL26/CCN2/CDC42EP2/CDK5R1/CFL2/CGNL1/CORO2B/CRACD/CSF3/CTNNA2/CX3CL1/CXCL12/CYRIA/DBN1/DIXDC1/DLC1/DNAI3/DSG2/DSP/ECT2/EDN1/EFNA5/ESAM/F2RL1/FAM107A/FERMT2/FZD10/GJA5/GMFG/GPM6B/GPR65/GRHL3/HCK/HRG/ICAM1/INPP5K/IQANK1/IQGAP3/JAM3/KANK3…
GO:0042401	cellular biogenic amine biosynthetic process	20/4706	0.000227415	0.00377691	AANAT/AGMAT/AGTR2/AZIN2/DAO/DDC/GPR37/HDC/INSM1/OAZ3/ODC1/PAH/PNMT/SLC6A3/SMOX/SNCA/SRM/TGFB2/TH/TPH2
GO:0071548	response to dexamethasone	20/4706	0.000227415	0.00377691	ABCC2/AGTR2/AQP1/ARG1/CBX3/CPS1/CRH/DDIT4/DNMT3B/EDN1/EPO/FBXO32/FIBIN/GJB2/ICAM1/PCK1/PCNA/PTAFR/SRD5A1/TFAP4
GO:1901888	regulation of cell junction assembly	71/4706	0.000231443	0.00383359	ACE/ACE2/ACVRL1/ADGRB1/ADGRB3/ADGRL2/AGT/AMIGO1/ARHGAP6/BDNF/CAV1/CHRNB2/CLDN19/CLDN3/CLDN5/CLSTN2/DLC1/DLG5/EFNA5/EPHB1/EPHB2/EPHB3/FAM107A/FERMT2/FLRT3/GJA1/GPBAR1/GPM6B/GREM1/HRG/IL17A/IL1B/IL1RAPL2/LHFPL4/LIMCH1/LINGO2/LRFN4/LRRC4B/LRRN1/LRRN3/LRRTM1/LRRTM2/MACF1/MDGA1/MMP14/MUSK/MYOC/NECTIN1/NTRK2/OXT/PEAK1/PHLDB2/PPM1F/PRKCH/PTPRD/RCC2/ROBO2/SIX1/SIX4/SLITRK1/SLITRK2/SLITRK3/SNCA/SRPX2/SYND…
GO:0003208	cardiac ventricle morphogenesis	31/4706	0.000234271	0.00387013	COL11A1/DSP/ENG/FGFR2/FOXF1/FOXH1/HEG1/HEY2/HEYL/ISL1/MESP1/MYH6/MYH7/MYL3/NKX2-5/NPY5R/NRG1/PKP2/POU4F1/RYR2/SFRP2/SMAD7/SOX11/SOX4/TBX20/TBX5/TGFB2/TGFBR2/TGFBR3/TNNC1/TNNI3
GO:1901890	positive regulation of cell junction assembly	40/4706	0.00023521	0.00387201	ACE2/ADGRB1/ADGRB3/ADGRL2/AGT/AMIGO1/BDNF/CAV1/CLDN19/CLDN3/CLDN5/CLSTN2/DLG5/EPHB1/EPHB2/EPHB3/FERMT2/FLRT3/HRG/IL17A/LINGO2/LRRC4B/LRRN1/LRRN3/LRRTM2/MYOC/NTRK2/OXT/PPM1F/PTPRD/SLITRK1/SLITRK2/SLITRK3/SRPX2/SYNDIG1/TEK/THY1/TPBG/VSTM5/WNT7A
GO:0060560	developmental growth involved in morphogenesis	80/4706	0.000235628	0.00387201	AURKA/BARHL2/BDNF/BMPR2/CACNG7/CDK5R1/CDKL5/COBL/CPNE5/CRABP2/CXCL12/DBN1/DCC/DCLK1/DPYSL2/EMX1/FGF10/FGFR2/FLRT1/FLRT3/FSTL4/HOXD13/KDM5B/KIAA0319/KIF26B/L1CAM/LAMB2/LHX1/LIMK1/MACF1/MAG/MAGI2/MESP1/NEDD4L/NGF/NKD1/NKX6-1/OSTN/PAK1/PAK6/PLXNA3/POSTN/POU4F3/PRKN/RASAL1/RDH10/REG1A/RIMS2/RNF157/S1PR1/SALL1/SEMA3A/SEMA3B/SEMA3D/SEMA3G/SEMA4B/SEMA5A/SEMA6A/SEMA6D/SFRP2/SH3GL2/SIX1/SIX4/SLIT2/SLIT3/S…
GO:0021515	cell differentiation in spinal cord	24/4706	0.000236628	0.00387821	ASCL1/DMRT3/DYNC2H1/FOXN4/GATA2/GBX1/HOXC10/HOXD10/ISL1/ISL2/LHX1/LHX3/LHX5/MDGA1/MDGA2/MNX1/NKX2-2/PHOX2A/SOX1/SOX4/TAL1/TBX20/WNT1/WNT3A
GO:0031099	regeneration	70/4706	0.000243903	0.00398696	ANXA3/APOA1/ATIC/AURKA/BAAT/BCL9/C5AR1/CAD/CAPN3/CCNA2/CCNB1/CHL1/CPB2/CXCL12/ENO3/ERBB4/EYS/EZH2/F7/FGF10/FZD9/GAP43/GAS6/HAMP/IGFBP1/IHH/IL6/ISL1/JAM3/KIAA0319/KLF4/KLK6/KLK8/LAMB2/LCP1/MAG/MAPK8IP3/MDK/MIR221/MIR222/MYOZ1/NEFL/NR4A3/OMG/PCNA/PDX1/POSTN/PPARG/PPAT/PTGFRN/REG1A/RTN4RL1/RTN4RL2/SCARF1/SGCA/SOX15/SOX2/SPAAR/SPP1/TGFBR2/TGFBR3/THY1/TM4SF4/TNC/TNR/TYMS/UGT1A1/WNT1/WNT10B/WNT7A
GO:0140353	lipid export from cell	35/4706	0.00024478	0.00399081	ADORA1/AGT/AGTR1/AGTR2/CPLX1/CRH/CRHR1/CYP19A1/EDN1/FZD4/GAL/GJA1/IL1B/KDM5B/KMO/MAP2K6/NPY5R/NTRK2/NTSR1/OXT/PLA2G10/PLA2G3/PLA2G4A/PPFIA4/PTGES/RETN/SLC1A1/SLC1A6/SLC1A7/SPP1/STX1A/SYT1/TNFRSF11A/TNFSF11/VAMP2
GO:0045785	positive regulation of cell adhesion	138/4706	0.00025422	0.00413389	ADAM8/ADGRG1/AGER/AGR2/ALOX15/ALOX5/ANGPT1/APOA1/CARD11/CASS4/CAV1/CCL19/CCL2/CCL25/CCN1/CD160/CD24/CD27/CD36/CD44/CD70/CD83/CDH13/CEACAM6/CHRD/CTLA4/CX3CL1/CXCL12/CXCL13/DMP1/DOCK8/DPP4/DUSP26/ECM2/EFNB1/EGR3/EMP2/EPO/ETS1/FERMT1/FERMT2/FGA/FGB/FOXA1/FOXF1/FOXP3/FRMD5/FUT3/GFUS/HAS2/HHLA2/HLA-DRA/HLA-E/HLX/HRG/HSPD1/HYAL1/IBSP/ICAM1/IFNG/IGFBP2/IHH/IL1A/IL1B/IL1RL2/IL23A/IL2RA/IL6/IL7R/IRAK1/ITG…
GO:0035633	maintenance of blood-brain barrier	18/4706	0.000259657	0.00420038	ANGPT1/CDH5/CLDN12/CLDN3/CLDN5/DMD/ESAM/GJA1/GJB6/IL6/JAM2/JAM3/LSR/MFSD2A/PECAM1/SH3GL2/SLC1A1/WNK3
GO:0042573	retinoic acid metabolic process	18/4706	0.000259657	0.00420038	ADH1A/ADH1B/ADH1C/AKR1C3/BCO2/CRABP1/CRABP2/CYP1A1/CYP26A1/CYP26B1/CYP27C1/CYP2C18/CYP3A7/RDH10/UGT1A1/UGT1A3/UGT1A7/UGT1A8
GO:0030048	actin filament-based movement	57/4706	0.000262858	0.0042364	ACTN2/ADORA1/ATP1A2/ATP2A1/CACNA1G/CAV1/CAV3/DES/DMD/DSG2/DSP/EMP2/GJA1/GJA5/KCNA5/KCNE1/KCNE1B/KCNE4/KCNH2/KCNJ5/KCNJ8/LIMCH1/MYBPC1/MYBPC2/MYH10/MYH2/MYH6/MYH7/MYL1/MYL3/MYL6B/MYO19/MYO1F/MYO7A/MYO7B/NEB/NEDD4L/NUP155/PDPN/PKP2/RNF207/RYR2/SCN1A/SCN2B/SCN3B/SCN4B/SCN5A/TMOD1/TNNC1/TNNC2/TNNI2/TNNI3/TNNT1/TNNT3/TTN/VIL1/VIM
GO:0035107	appendage morphogenesis	52/4706	0.000263925	0.0042364	AFF3/ALX3/COL2A1/CRABP2/CYP26B1/DLX5/DLX6/DYNC2H1/EN1/EVX2/FBN2/FGF10/FGFR2/FLVCR1/FRAS1/GPC3/GREM1/HOXA10/HOXA11/HOXA13/HOXC10/HOXD10/HOXD12/HOXD13/IHH/OSR2/PCSK5/PITX1/PKDCC/RDH10/RECK/RSPO2/SALL1/SALL4/SFRP2/SHOX2/SOX11/SOX4/SOX9/SP8/SP9/TBX2/TBX3/TBX4/TBX5/TFAP2A/TGFB2/TMEM231/TWIST1/WNT3/WNT7A/ZBTB16
GO:0035108	limb morphogenesis	52/4706	0.000263925	0.0042364	AFF3/ALX3/COL2A1/CRABP2/CYP26B1/DLX5/DLX6/DYNC2H1/EN1/EVX2/FBN2/FGF10/FGFR2/FLVCR1/FRAS1/GPC3/GREM1/HOXA10/HOXA11/HOXA13/HOXC10/HOXD10/HOXD12/HOXD13/IHH/OSR2/PCSK5/PITX1/PKDCC/RDH10/RECK/RSPO2/SALL1/SALL4/SFRP2/SHOX2/SOX11/SOX4/SOX9/SP8/SP9/TBX2/TBX3/TBX4/TBX5/TFAP2A/TGFB2/TMEM231/TWIST1/WNT3/WNT7A/ZBTB16
GO:0016338	calcium-independent cell-cell adhesion via plasma membrane cell-adhesion molecules	14/4706	0.000274213	0.00439023	BMP2/CLDN10/CLDN11/CLDN12/CLDN14/CLDN18/CLDN19/CLDN2/CLDN3/CLDN4/CLDN5/CLDN6/CLDN9/CX3CL1
GO:0031649	heat generation	11/4706	0.000278038	0.00444006	ADRB1/ADRB2/APLN/CNR1/EDNRB/IL1A/IL1B/NMU/PTGES/TNFRSF11A/TNFSF11
GO:0018958	phenol-containing compound metabolic process	43/4706	0.00028442	0.00453036	AGTR2/CDH3/CGA/CHRNB2/CRYM/CYP2E1/DAO/DDC/DIO1/DIO2/DUOX1/DUOXA1/EPAS1/FOXE1/GCNT4/GPR37/GRIN2A/HDC/HPRT1/INSM1/IYD/MAOB/NPR1/PAH/PDE1B/PNMT/PRKN/RNF180/SLC45A2/SLC5A5/SLC6A3/SLC7A11/SNCA/SRD5A1/SULT1A1/SULT1A3/SULT1B1/TGFB2/TH/TPH2/TPO/TYRP1/ZEB2
GO:0002576	platelet degranulation	50/4706	0.000285234	0.00453173	A2M/ACTN2/AHSG/ALB/ALDOA/APOA1/BLK/CD36/CFD/CLEC3B/ECM1/EGF/F5/F8/FAM3C/FERMT3/FGA/FGB/GAS6/HRG/ITIH3/KNG1/LEFTY2/LY6G6F/MANF/MMRN1/ORM1/ORM2/P2RX1/PCDH7/PDGFB/PECAM1/PF4/PHACTR2/PPBP/PROS1/SELENOP/SELP/SERPINA4/SERPING1/SPP2/SRGN/TF/TGFB2/TIMP1/TIMP3/TTN/TUBA4A/VEGFD/VWF
GO:0051965	positive regulation of synapse assembly	27/4706	0.0002866	0.00454185	ADGRB1/ADGRB3/ADGRL2/AMIGO1/BDNF/CLSTN2/DLG5/EPHB1/EPHB2/EPHB3/FLRT3/LINGO2/LRRC4B/LRRN1/LRRN3/LRRTM2/NTRK2/OXT/PTPRD/SLITRK1/SLITRK2/SLITRK3/SRPX2/SYNDIG1/TPBG/VSTM5/WNT7A
GO:0032526	response to retinoic acid	42/4706	0.000291655	0.00459856	AQP1/ASCL1/BRINP3/COL1A1/CYP26A1/CYP26B1/DUSP1/FGFR2/FZD10/FZD4/GATA6/GJA1/GJB2/GJB3/HSD17B2/IGFBP2/KLF4/LRAT/MEIOSIN/OXT/PCK1/PPARG/PTGES/PTK6/RBP4/RET/RXRG/SLC6A4/SOX9/STRA8/TESC/TIE1/TNC/WNT10B/WNT11/WNT2/WNT3/WNT3A/WNT6/WNT8B/WNT9A/WNT9B
GO:0055002	striated muscle cell development	42/4706	0.000291655	0.00459856	ACTN2/AKAP13/ANKRD1/CAPN3/CAV2/CAV3/CFL2/CHRNB1/COMP/DMD/EDN1/KLHL41/KRT19/KRT8/LDB3/LMOD1/LMOD2/LMOD3/MYH11/MYH6/MYLK3/MYO18B/MYOZ1/MYOZ2/MYPN/NEB/NEBL/NRAP/P2RX2/PGM5/SHOX2/SIX1/SIX4/STAC3/SYNPO2L/TMOD1/TMOD2/TNNT1/TNNT3/TTN/WFIKKN2/WNT10B
GO:0045124	regulation of bone resorption	22/4706	0.000293881	0.00462194	ADAM8/BGLAP/CA2/CALCA/CLDN18/DCSTAMP/HAMP/IAPP/IL20RA/IL6/MC4R/P2RX7/PDK4/PPARGC1B/S1PR1/SPP1/TF/TFRC/TNFAIP3/TNFRSF11A/TNFSF11/UBASH3B
GO:0045814	negative regulation of gene expression, epigenetic	49/4706	0.000296121	0.00464545	ATAD2/CDC45/DNMT3B/DYDC1/DYDC2/EZH2/H1-0/H1-2/H1-3/H1-4/H1-5/H1-6/H2AC11/H2AC12/H2AC13/H2AC16/H2AC17/H2AC20/H2AC21/H2AC4/H2AC6/H2AC7/H2AC8/H2AW/H2AX/H3C1/H3C10/H3C11/H3C12/H3C13/H3C14/H3C4/H3C6/H3C7/H3C8/H4C1/H4C11/H4C12/H4C14/H4C2/H4C3/H4C4/H4C5/H4C8/H4C9/HMGA1/HOTAIR/MSL3P1/SPI1
GO:1905330	regulation of morphogenesis of an epithelium	28/4706	0.000298475	0.00467062	ADAMTS12/AGT/AGTR2/CAV3/EGF/FGF10/FGF2/GDNF/GJA1/GREM1/HOXB7/HOXD13/ITGAX/LBX2/LGR4/LHX1/MDK/NKD1/NTN4/RNF207/SIX1/SIX2/SIX4/SOX9/SULF1/TBX2/WNT2/WNT2B
GO:1902305	regulation of sodium ion transmembrane transport	29/4706	0.000308067	0.00480862	ATP1A2/ATP1B1/ATP1B2/BPIFA1/CAV3/DMD/FGF11/FGF14/FXYD1/FXYD6/HECW1/HECW2/NEDD4L/NETO1/NETO2/NOS1/PCSK9/PRKCE/SCN2B/SCN3B/SCN4B/SCN5A/SLC9A3R1/STK39/STOM/TESC/UTRN/WNK2/WNK3
GO:0032892	positive regulation of organic acid transport	19/4706	0.000310285	0.00483114	ACE2/AVPR1B/CLTRN/CYP4A11/EDN1/ERFE/IL1B/KMO/MAP2K6/NTSR1/OXT/PLA2G10/PLA2G3/PLA2G4A/PTGES/SLC38A3/SSTR4/TNFRSF11A/TNFSF11
GO:0060415	muscle tissue morphogenesis	30/4706	0.000315497	0.00488786	ADARB1/ANKRD1/BMP2/COL11A1/DSP/ENG/FGFR2/FOXH1/HEG1/HEY2/ISL1/MYH6/MYH7/MYL3/MYLK/NKX2-5/NRG1/PKP2/POU4F1/RYR2/S1PR1/SHOX2/SMAD7/TBX20/TGFB2/TGFBR3/TNNC1/TNNI3/TTN/WNT2
GO:0072078	nephron tubule morphogenesis	30/4706	0.000315497	0.00488786	ADAMTS16/AGT/AGTR2/BMP2/DCHS1/FAT4/FGF2/FOXD1/GDNF/GPC3/GREM1/HOXA11/HOXB7/HOXD11/IRX1/KIF26B/LGR4/LHX1/NPNT/SALL1/SIX1/SIX2/SIX4/SOX9/TCF21/WNT1/WNT11/WNT2B/WNT6/WNT9B
GO:0048644	muscle organ morphogenesis	32/4706	0.000324468	0.00501435	ADARB1/ANKRD1/BMP2/COL11A1/DSP/ENG/FGFR2/FOXH1/GSC/HEG1/HEY2/ISL1/MYH6/MYH7/MYL3/MYLK/NKX2-5/NRG1/PKP2/POU4F1/RYR2/S1PR1/SHOX2/SMAD7/SMTNL1/TBX20/TGFB2/TGFBR3/TNNC1/TNNI3/TTN/WNT2
GO:2000177	regulation of neural precursor cell proliferation	35/4706	0.000325604	0.00501946	ADGRG1/ASCL1/BTG2/CDH2/CEND1/CX3CL1/CX3CR1/DISP3/DMRTA2/EGF/ELL3/EMX1/FOXG1/FZD9/GATA2/GJC2/GPR37L1/INSM1/LHX1/LHX5/LIMS2/LRRK2/MDK/NES/NR2E1/PTPRZ1/SHCBP1/SIX3/SLC6A4/SPINT2/TAFA3/TRIM71/VAX1/WNT3A/ZNF423
GO:0032310	prostaglandin secretion	10/4706	0.000334023	0.00513653	EDN1/IL1B/MAP2K6/OXT/PLA2G10/PLA2G3/PLA2G4A/PTGES/TNFRSF11A/TNFSF11
GO:0050803	regulation of synapse structure or activity	76/4706	0.000345987	0.00530741	ADGRB1/ADGRB3/ADGRL2/AMIGO1/ARC/ARHGAP33/ARHGAP44/ARHGEF15/BDNF/CAMK2B/CAMKV/CDC20/CDH2/CDK5R1/CDKL5/CHRNB2/CLSTN2/CTNNA2/DAB2IP/DBN1/DLG5/DNM1/EPHB1/EPHB2/EPHB3/FLRT3/FRMPD4/GPM6A/IGSF9/IL1RAPL2/ITPKA/KIF1A/KLK8/LHFPL4/LINGO2/LRFN2/LRFN4/LRP8/LRRC4B/LRRK2/LRRN1/LRRN3/LRRTM1/LRRTM2/MDGA1/MUSK/MX2/NECTIN1/NEURL1/NFATC4/NGEF/NTRK2/OXT/PAK3/PCDH8/PTPRD/PTPRT/ROBO2/SHANK3/SIX1/SIX4/SLC7A11/SLITRK1/SL…
GO:0003229	ventricular cardiac muscle tissue development	24/4706	0.000348172	0.0053278	COL11A1/DSG2/DSP/ENG/FGFR2/FOXH1/HEG1/HEY2/ISL1/MYH6/MYH7/MYL3/NKX2-5/NRG1/PKP2/POU4F1/RYR2/SMAD7/TBX3/TBX5/TGFB2/TGFBR3/TNNC1/TNNI3
GO:0042471	ear morphogenesis	44/4706	0.000351248	0.00533756	ATOH1/CHRNA9/COL11A1/COL2A1/CTHRC1/DLX5/DLX6/EDN1/EPHB2/FGF10/FGFR2/FOXG1/GATA2/GBX2/GJB6/GRHL3/GSC/HMX2/HOXA1/INSIG1/LHFPL5/LRIG3/MYO3B/MYO7A/NKX3-2/OSR2/OTX1/POU4F3/SIX1/SIX2/SIX4/SLC9A3R1/SOBP/SOX9/STRC/TBX18/TFAP2A/TTC39C/TWIST1/USH1C/USH1G/WNT1/WNT3A/ZIC1
GO:0065004	protein-DNA complex assembly	84/4706	0.000351436	0.00533756	ASF1B/CDC45/CDT1/CENPA/CENPE/CENPF/CENPH/CENPI/CENPK/CENPL/CENPM/CENPN/CENPO/CENPU/CENPW/CHAF1A/CHAF1B/DLGAP5/DMC1/GMNN/H1-0/H1-2/H1-3/H1-4/H1-5/H1-6/H2AX/H2BC10/H2BC11/H2BC12/H2BC13/H2BC14/H2BC15/H2BC17/H2BC18/H2BC19P/H2BC21/H2BC3/H2BC4/H2BC5/H2BC6/H2BC7/H2BC8/H2BC9/H3C1/H3C10/H3C11/H3C12/H3C13/H3C14/H3C4/H3C6/H3C7/H3C8/H4C1/H4C11/H4C12/H4C14/H4C2/H4C3/H4C4/H4C5/H4C8/H4C9/HELLS/HEY2/HJURP/IPO4/K…
GO:1903169	regulation of calcium ion transmembrane transport	55/4706	0.000351672	0.00533756	ADRA2A/AHNAK/APLNR/ATP1A2/ATP1B1/ATP2A1/CACNB3/CACNB4/CACNG1/CACNG6/CALCR/CAPN3/CASQ2/CAV3/CBARP/CD19/CEMIP/CRHR1/CX3CL1/CXCL9/DMD/F2/F2RL3/FGF14/G6PD/GJC2/GPER1/GPR35/HAP1/HPCA/IL13/JPH2/JPH3/JPH4/JSRP1/LIME1/NOS1/NPSR1/NTSR1/P2RY6/PLP1/PRKCE/RAMP3/REM1/RGS9/RRAD/RYR2/SLC8A1/SNCA/STAC/STAC3/THY1/TMC1/TMC2/UBASH3B
GO:0003382	epithelial cell morphogenesis	17/4706	0.000353095	0.00533756	ARHGEF26/CLDN3/CNMD/COL18A1/COL22A1/HEG1/HOXA13/IHH/MET/NOTCH4/PKHD1/POF1B/RAB25/RILPL2/SPINT2/ST14/VSIG1
GO:0042044	fluid transport	17/4706	0.000353095	0.00533756	AQP1/AQP10/AQP11/AQP4/AQP5/AQP6/AQP9/CFTR/EDN1/EDNRB/HAS2/HYAL2/INPP5K/SLC14A1/SLC26A6/SLC4A11/UPK3A
GO:0000183	rDNA heterochromatin assembly	20/4706	0.000357907	0.00538417	H3C1/H3C10/H3C11/H3C12/H3C13/H3C14/H3C4/H3C6/H3C7/H3C8/H4C1/H4C11/H4C12/H4C14/H4C2/H4C3/H4C4/H4C5/H4C8/H4C9
GO:0009309	amine biosynthetic process	20/4706	0.000357907	0.00538417	AANAT/AGMAT/AGTR2/AZIN2/DAO/DDC/GPR37/HDC/INSM1/OAZ3/ODC1/PAH/PNMT/SLC6A3/SMOX/SNCA/SRM/TGFB2/TH/TPH2
GO:0001759	organ induction	13/4706	0.000360879	0.00540277	BMP2/DKK1/FGF10/GATA5/GDNF/HOXA11/MESP1/ROBO2/SIX1/WNT11/WNT2/WNT2B/WNT3A
GO:0006833	water transport	13/4706	0.000360879	0.00540277	AQP1/AQP10/AQP11/AQP4/AQP5/AQP6/AQP9/CFTR/HAS2/HYAL2/INPP5K/SLC14A1/UPK3A
GO:0000727	double-strand break repair via break-induced replication	9/4706	0.000383539	0.00570091	CDC45/CDC7/GINS2/GINS4/MCM2/MCM4/MCM6/MCM7/MCMDC2
GO:0035672	oligopeptide transmembrane transport	9/4706	0.000383539	0.00570091	CA2/CDH17/GJA1/SLC13A3/SLC15A1/SLC15A2/SLC15A3/SLC26A6/SLC7A11
GO:0051255	spindle midzone assembly	9/4706	0.000383539	0.00570091	AURKB/CCDC69/INCENP/KIF23/KIF4A/KIF4B/MAP10/PRC1/RACGAP1
GO:0019369	arachidonic acid metabolic process	27/4706	0.000403863	0.00598871	AKR1C3/ALOX12B/ALOX15/ALOX5/ALOXE3/AWAT1/CBR1/CYP1A1/CYP1A2/CYP2B6/CYP2C18/CYP2C9/CYP2D6/CYP2D7/CYP2E1/CYP2F1/CYP2U1/CYP4A11/CYP4F11/CYP4F3/HPGDS/PLA2G10/PLA2G2F/PLA2G4A/PTGDS/PTGES/PTGIS
GO:0032956	regulation of actin cytoskeleton organization	116/4706	0.000405513	0.0059989	ACTN2/AKAP13/ALOX15/APOA1/ARHGAP18/ARHGAP40/ARHGAP44/ARHGAP6/ARHGEF10/ARHGEF15/ARHGEF19/BAIAP2L1/BAIAP2L2/BST1/CAPZA3/CARMIL2/CAV3/CCL24/CCL26/CCN2/CDC42EP2/CDK5R1/CFL2/CGNL1/CORO2B/CRACD/CSF3/CTNNA2/CX3CL1/CXCL12/CYRIA/DBN1/DIXDC1/DLC1/DNAI3/ECT2/EDN1/EFNA5/ESAM/F2RL1/FAM107A/FERMT2/FZD10/GMFG/GPM6B/GPR65/GRHL3/HCK/HRG/ICAM1/INPP5K/IQANK1/IQGAP3/JAM3/KANK3/KANK4/LIMCH1/LIMK1/LMOD1/LMOD2/LMOD3/MA…
GO:0032102	negative regulation of response to external stimulus	128/4706	0.000406935	0.00600566	A2M/ADAMTS18/ADORA1/ADTRP/AJAP1/ALOX5/APOA1/ARG1/ARG2/C1QTNF12/CACNB3/CALCRL/CARD16/CCL2/CD34/CDH5/CEACAM1/CLDN19/CLDN3/CLEC12B/CPB2/CTNNA2/CX3CL1/CXCL13/DCST1/DPP4/DUSP1/EDN1/ENPP3/F11/F12/F2/FAP/FFAR4/FGA/FGB/FGF2/FNDC4/FOXF1/FOXP3/FPR2/GJA1/GPER1/GPR17/GREM1/HAMP/HLA-E/HRG/IL13/IL20RB/IL22RA2/IL2RA/ISL1/KIAA0319/KIR2DL4/KLF4/KLK8/KLRD1/KNG1/KRT1/LDLR/LTF/MDK/MEFV/MIF/MIR126/MIR221/MIR222/MIR30…
GO:0008300	isoprenoid catabolic process	8/4706	0.00040808	0.00600833	AKR1B10/AKR1C3/BCO1/BCO2/CRABP1/CYP26A1/CYP26B1/SRD5A3
GO:0042698	ovulation cycle	28/4706	0.000415846	0.00610823	ADAMTS1/AMH/ARRB1/EGR1/EREG/ETS1/FSHR/FZD4/HAS2/LHCGR/MAP2K6/MDK/MMP19/MMP7/NPY5R/NR5A1/OPRM1/PCNA/PGR/PTPRN/PTX3/RETN/ROBO2/SGPL1/SLIT2/SLIT3/TGFB2/ZP3
GO:2000352	negative regulation of endothelial cell apoptotic process	18/4706	0.000423679	0.00620865	ANGPT1/ANGPTL4/CDH5/FGA/FGB/FGF21/GAS6/GATA2/ICAM1/IL13/MIR126/NDNF/RAMP2/SCG2/SEMA5A/TEK/TERT/TNFAIP3
GO:0045765	regulation of angiogenesis	111/4706	0.000425626	0.00622253	ADAM12/ADAMTS1/ADGRB1/ADGRB2/ADGRB3/ADM2/AKT3/ALOX5/ANGPT4/ANGPTL3/ANGPTL4/ANXA3/APELA/APLNR/AQP1/BMPER/BRCA1/C5AR1/CCBE1/CCL24/CCN6/CCR3/CD160/CD34/CDH5/CEACAM1/CELA1/CHI3L1/CLDN5/CMA1/CNMD/COL4A3/CX3CR1/CXCL13/CYBB/DAB2IP/DCN/E2F2/ECM1/ECSCR/EFNA3/EMP2/ENG/ENPP2/ETS1/FGF2/GAB1/GATA2/GATA6/GDF2/GPR4/GREM1/HMGA2/HOXA5/HRG/HSPB6/HYAL1/IL1A/IL1B/IL6/ISL1/ITGAX/ITGB8/JCAD/KLF2/KLF4/KRT1/MDK/MINAR1/M…
GO:0048608	reproductive structure development	131/4706	0.000428531	0.00625033	ADAMTS1/ADGRG1/AKR1C3/AMH/APELA/ARRB1/ASCL2/BASP1/BIK/BMP15/BMPR2/BRIP1/CCN1/CCNF/CDX2/COL9A3/CYP19A1/CYP27B1/DCN/DHH/DLX3/DMC1/DMRT1/E2F7/E2F8/EPAS1/EREG/ETNK2/FANCA/FANCG/FGF10/FGFR2/FOXA1/FOXF2/FOXL2/FSHR/FZD4/GATA1/GATA2/GATA6/GCM1/GJA1/GJB2/GJB3/GJB5/HEY2/HOXA10/HOXA11/HOXA13/HOXB13/HOXD13/HSD17B2/ICAM1/INHA/INHBB/ITGB8/JUNB/KDM5B/KIF18A/KLHL10/KRT19/KRT8/LGR4/LHB/LHCGR/LHX1/LHX3/LHX8/MDFI/M…
GO:0051937	catecholamine transport	30/4706	0.000431088	0.00627293	ADRA2A/AGTR2/CHRNA4/CHRNB2/CNR1/CRH/CXCL12/FGF20/GDNF/KCNB1/OXT/P2RY1/P2RY12/PRKN/RAB3B/SLC18A2/SLC29A4/SLC6A3/SNCA/SNCG/STX1A/SYT1/SYT12/SYT13/SYT15/SYT2/SYT5/SYT6/SYT7/VIP
GO:0043627	response to estrogen	31/4706	0.000434814	0.00631039	ABCC2/APOA1/ARID5A/BGLAP/BRCA1/CA2/CAV1/CD24/CRH/CRHBP/CYP27B1/DHH/DTYMK/EPO/F7/GAL/GATA6/IGFBP2/KRT19/LDHA/MMP14/PPARG/PTPRN/SMAD6/SRD5A1/TEK/TGFBR2/TPH2/TSHB/WNT7A/ZNF366
GO:0009953	dorsal/ventral pattern formation	33/4706	0.000435688	0.00631039	ACVRL1/ASCL1/CHRD/DMRT3/DYNC2H1/EDN1/EN1/FOXA1/FOXG1/FOXN4/GREM1/GSC/HHIP/HOXA11/HOXB2/HOXD11/LHX1/LHX3/LMX1B/MDFI/NKX2-2/NOTO/SIX3/SMAD6/SOSTDC1/SOX1/SP8/TBX20/VAX2/WNT3/WNT3A/WNT7A/WNT8B
GO:0003009	skeletal muscle contraction	22/4706	0.00044043	0.00636426	ATP2A1/CAV3/CCDC78/CHRNA1/CHRNB1/CHRND/DMD/JSRP1/MB/MYH7/PVALEF/SCN4A/SLC8A3/STAC/STAC3/SYNM/TNNC1/TNNC2/TNNI2/TNNI3/TNNT1/TNNT3
GO:0000819	sister chromatid segregation	71/4706	0.00045675	0.00658481	AURKB/BUB1/BUB1B/CCNB1/CDC20/CDC6/CDCA5/CDCA8/CDT1/CENPE/CENPF/CENPK/CHMP4C/DDX11/DLGAP5/DSCC1/DSN1/DUSP1/ESCO2/ESPL1/FEN1/GEN1/HASPIN/HECW2/HORMAD1/HORMAD2/INCENP/KIF14/KIF18A/KIF18B/KIF22/KIF23/KIF25/KIF2C/KIF4A/KIF4B/KIFC1/KNSTRN/KNTC1/MAD2L1/MAP10/NCAPD2/NCAPG/NCAPG2/NCAPH/NDC80/NEK2/NUF2/NUSAP1/PLK1/PRC1/PSRC1/PTTG1/RACGAP1/RMI2/RRS1/SGO1/SGO2/SMC1B/SPAG5/SPDL1/STAG3/TACC3/TEX14/TOP2A/TRIP13…
GO:0001667	ameboidal-type cell migration	150/4706	0.000465507	0.00669555	ACVRL1/ADGRB1/ADTRP/AGT/AGTR2/AKAP12/AKT3/ALX1/AMOTL1/ANGPT1/ANGPT4/ANLN/ANXA3/APELA/APOA1/ATOH8/BMPER/BMPR2/CCBE1/CDH13/CDH2/CDH5/CEACAM1/CLEC14A/CXCL13/DAB2IP/DCN/DDR2/DPP4/EDN1/EDN3/EDNRB/EFNB1/EFNB2/EGF/EGR3/EMP2/ENPP2/ERBB4/ETS1/FAP/FAT2/FERMT1/FGF10/FGF2/FLT4/GATA2/GBX2/GDF2/GDNF/GFUS/GJA1/GLIPR2/GPC3/GPI/GREM1/HAS1/HAS2/HBEGF/HRG/HTR2B/HYAL1/HYAL2/IFNG/INSL3/ISL1/ITGA2/ITGB4/JCAD/KANK2/KLF…
GO:0030595	leukocyte chemotaxis	79/4706	0.000467998	0.00671588	ADAM8/ALOX5/BST1/C5AR1/CALCA/CCL1/CCL14/CCL16/CCL18/CCL19/CCL2/CCL20/CCL23/CCL24/CCL25/CCL26/CCL7/CMKLR1/CSF3R/CX3CL1/CXCL12/CXCL13/CXCL14/CXCL16/CXCL2/CXCL3/CXCL6/CXCL9/CXCR1/CXCR2/DAPK2/DPEP1/DPP4/DUSP1/EDN1/EDN2/EDN3/EDNRB/F2RL1/F7/FCER1G/FPR2/GAS6/GREM1/IL23A/IL34/IL6/JAM3/JAML/LBP/MDK/MIF/MMP28/MST1/MST1L/NCKAP1L/PDGFB/PF4/PGF/PLA2G1B/PPBP/PREX1/PRSS56/PTPRO/S100A12/S100A7/S100A9/S1PR1/SAA1/…
GO:0010002	cardioblast differentiation	12/4706	0.000471516	0.00674782	GATA6/GREM1/ISL1/MYOCD/NKX2-5/NRG1/PRICKLE1/TBX2/TBX5/TBXT/TGFB2/WNT3A
GO:0099565	chemical synaptic transmission, postsynaptic	42/4706	0.000472822	0.00674782	ADORA1/ADRB2/CACNB3/CHRNA1/CHRNA2/CHRNA4/CHRNA5/CHRNA6/CHRNA9/CHRNB1/CHRNB2/CHRNB4/CHRND/CHRNG/GLRA3/GRIK2/GRIK5/GRIN1/GRIN2A/GRIN2C/GRIN2D/IGSF11/INSYN1/INSYN2A/LRRK2/MAPK8IP2/NETO1/NTSR1/OPRM1/P2RX1/P2RX2/P2RX3/P2RX5/P2RX6/P2RX7/RIMS2/SHANK3/SLC8A2/SLC8A3/STX1A/TRPV1/WNT7A
GO:0061448	connective tissue development	84/4706	0.000473474	0.00674782	ACVRL1/ADAMTS12/BARX2/BMP2/BMP8A/BMP8B/BMPR2/CCN1/CCN2/CCN4/CD34/CD44/CHI3L1/CHRDL2/CNMD/COL11A1/COL11A2/COL1A1/COL2A1/COL5A1/COMP/DLX2/ECM1/EDN1/EFEMP1/EGR1/EPYC/FGF2/FOXA1/FOXD1/GDF2/GPR4/GREM1/HMGA2/HOXA11/HOXA5/HOXB3/HOXC4/HYAL1/HYAL2/IHH/ITGB8/KAT2A/LOXL2/MATN3/MDK/MGP/NKX3-2/NPPC/OSR2/OTOR/PDGFB/PITX1/PKDCC/PTH1R/PTHLH/RFLNA/RFLNB/RSPO2/RUNX2/SATB2/SCIN/SCX/SERPINB7/SERPINH1/SFRP2/SHOX2/SIX…
GO:0006721	terpenoid metabolic process	48/4706	0.000475692	0.00676396	ABCA4/ADH1A/ADH1B/ADH1C/AKR1B10/AKR1B15/AKR1C1/AKR1C3/AKR1C4/ALDH1A1/APOA1/APOA4/AWAT2/BCO1/BCO2/CLPS/CRABP1/CRABP2/CRH/CYP1A1/CYP1A2/CYP26A1/CYP26B1/CYP27C1/CYP2C18/CYP2C9/CYP2D6/CYP2E1/CYP3A7/DHRS13/GPC2/GPC3/GPC5/GPIHBP1/LPL/LRAT/LRP8/RBP2/RBP4/RDH10/SDC2/SRD5A1/STRA6/TTR/UGT1A1/UGT1A3/UGT1A7/UGT1A8
GO:0003209	cardiac atrium morphogenesis	16/4706	0.000480282	0.00678276	BMP2/BMPR2/CCN1/ENG/HEG1/HEY2/ISL1/MESP1/MYH6/NKX2-5/SHOX2/SOX4/TBX20/TBX5/TGFB2/WNT2
GO:0010669	epithelial structure maintenance	16/4706	0.000480282	0.00678276	CRACD/IL17A/INAVA/LDB2/MUC13/MUC2/MUC4/MUC6/NEUROD1/RBP4/SOX9/TFF1/TFF2/TFF3/TLR4/VSIG1
GO:0035115	embryonic forelimb morphogenesis	16/4706	0.000480282	0.00678276	ALX3/CRABP2/EN1/HOXA11/HOXA13/OSR2/RDH10/RECK/RSPO2/SHOX2/TBX3/TBX5/TFAP2A/TWIST1/WNT3/WNT7A
GO:0045103	intermediate filament-based process	24/4706	0.000503324	0.00709209	BFSP2/DES/DSP/DST/FAM83H/GFAP/INA/KRT14/KRT16/KRT17/KRT18/KRT20/KRT3/KRT6C/MACF1/NEFH/NEFL/NES/PKP1/PKP2/PRPH/SYNC/SYNM/VIM
GO:0061436	establishment of skin barrier	14/4706	0.000507263	0.00713129	ABCA12/ALOX12B/ALOXE3/CLDN4/CYP26B1/FA2H/GRHL1/GRHL3/KRT1/KRT16/LSR/MET/STMN1/TMEM79
GO:0009952	anterior/posterior pattern specification	72/4706	0.000508397	0.00713129	ARC/AURKA/BARX1/BASP1/BHLHE41/BMP2/BMPR2/BTG2/CDX1/CDX2/COBL/DLL3/EN1/FEZF1/FOXB1/FOXF1/FOXH1/GBX2/GPC3/HELT/HES6/HES7/HEY2/HEYL/HOXA10/HOXA11/HOXA4/HOXA5/HOXB2/HOXB3/HOXB7/HOXB8/HOXB9/HOXC10/HOXC13/HOXC4/HOXC5/HOXC6/HOXC9/HOXD10/HOXD13/HOXD4/KAT2A/LFNG/LHX1/MEOX1/MEOX2/MESP1/MESP2/NEUROD1/NKD1/OTX1/OTX2/PCDH8/PCSK5/PRKDC/SFRP2/SIX2/SOX17/TBX18/TBX3/TBX6/TBXT/TDRD5/WNT1/WNT2/WNT2B/WNT3/WNT3A/XRCC…
GO:2000649	regulation of sodium ion transmembrane transporter activity	25/4706	0.000527304	0.00737988	ATP1A2/ATP1B1/CAV3/DMD/FGF11/FGF14/FXYD1/FXYD6/HECW1/HECW2/NEDD4L/NETO1/NETO2/PCSK9/PRKCE/SCN2B/SCN3B/SCN4B/SLC9A3R1/STK39/STOM/TESC/UTRN/WNK2/WNK3
GO:0042472	inner ear morphogenesis	37/4706	0.000540395	0.00754614	ATOH1/CHRNA9/COL11A1/COL2A1/CTHRC1/DLX5/DLX6/EPHB2/FGF10/FGFR2/FOXG1/GATA2/GBX2/GRHL3/HMX2/HOXA1/INSIG1/LHFPL5/LRIG3/MYO3B/MYO7A/OTX1/POU4F3/SIX1/SIX4/SLC9A3R1/SOBP/SOX9/STRC/TBX18/TFAP2A/TTC39C/USH1C/USH1G/WNT1/WNT3A/ZIC1
GO:0007588	excretion	27/4706	0.000561343	0.00782113	ABCG2/ADORA1/ADRA1A/AGT/AGTR1/AGTR2/AMN/AQP6/AQP9/ATP6V0A4/AVPR2/CHRNB2/CHRNB4/CLCNKA/CORIN/EDN1/EDNRB/KCNK5/NEDD4L/NPHS1/NPR1/OXT/SCNN1G/SLC22A18/SLC26A3/SLC9A3R1/UGT1A7
GO:0061035	regulation of cartilage development	29/4706	0.000578951	0.00799684	ACVRL1/ADAMTS12/BMP2/BMPR2/CCN1/CCN2/CCN4/EFEMP1/GDF2/GREM1/HOXA11/KAT2A/LOXL2/MDK/NKX3-2/PKDCC/PTHLH/RFLNA/RFLNB/SCIN/SCX/SHOX2/SIX2/SMAD7/SOX5/SOX9/WNT11/WNT9A/ZBTB16
GO:0031128	developmental induction	17/4706	0.000578999	0.00799684	BMP2/DKK1/FGF10/GATA5/GDNF/HOXA11/MESP1/ROBO2/SALL1/SIX1/SOX9/WNT1/WNT11/WNT2/WNT2B/WNT3/WNT3A
GO:0048333	mesodermal cell differentiation	17/4706	0.000578999	0.00799684	DKK1/EYA2/FGFR2/FOXF1/GJA1/HMGA2/HOXA11/ITGA2/ITGA8/ITGB4/KLF4/MESP1/SFRP2/SIX2/TAL1/TRIM15/WNT3A
GO:1901342	regulation of vasculature development	112/4706	0.000579309	0.00799684	ADAM12/ADAMTS1/ADGRB1/ADGRB2/ADGRB3/ADM2/AKT3/ALOX5/ANGPT4/ANGPTL3/ANGPTL4/ANGPTL7/ANXA3/APELA/APLNR/AQP1/BMPER/BRCA1/C5AR1/CCBE1/CCL24/CCN6/CCR3/CD160/CD34/CDH5/CEACAM1/CELA1/CHI3L1/CLDN5/CMA1/CNMD/COL4A3/CX3CR1/CXCL13/CYBB/DAB2IP/DCN/E2F2/ECM1/ECSCR/EFNA3/EMP2/ENG/ENPP2/ETS1/FGF2/GAB1/GATA2/GATA6/GDF2/GPR4/GREM1/HMGA2/HOXA5/HRG/HSPB6/HYAL1/IL1A/IL1B/IL6/ISL1/ITGAX/ITGB8/JCAD/KLF2/KLF4/KRT1/MDK/…
GO:0050767	regulation of neurogenesis	114/4706	0.000580374	0.00799684	AMIGO1/ASCL1/ASCL2/ASPA/BDNF/BHLHE41/BMP2/BMPR2/CAMK2B/CDK5R1/CDKL5/CHODL/CRABP2/CX3CL1/CX3CR1/CXCL12/DBN1/DCC/DLL3/DLX1/DLX2/DMRTA2/E2F1/EGR2/ELL3/EPHB2/ETV5/EZH2/F2/FEZF1/FOXG1/FSTL4/GJC2/GPER1/GPR37L1/HAP1/HELT/HES6/HES7/HEY2/HEYL/HOXB3/IDH2/IFNG/IL1B/IL34/IL6/ITPKA/KIAA0319/L1CAM/LDLR/LIMK1/LIN28A/LINGO1/LRP8/MACF1/MAG/MAP6/MCF2/MDK/MIR221/MIR222/MME/NEFL/NEURL1/NFATC4/NGF/NKX2-2/NKX6-1/NR2E1…
GO:0072088	nephron epithelium morphogenesis	30/4706	0.000582485	0.00800821	ADAMTS16/AGT/AGTR2/BMP2/DCHS1/FAT4/FGF2/FOXD1/GDNF/GPC3/GREM1/HOXA11/HOXB7/HOXD11/IRX1/KIF26B/LGR4/LHX1/NPNT/SALL1/SIX1/SIX2/SIX4/SOX9/TCF21/WNT1/WNT11/WNT2B/WNT6/WNT9B
GO:0140014	mitotic nuclear division	99/4706	0.000590515	0.00810072	ANLN/ARHGEF10/AURKA/AURKB/BORA/BUB1/BUB1B/CAV2/CCNB1/CCNB2/CDC14A/CDC20/CDC25C/CDC6/CDCA5/CDCA8/CDK1/CDT1/CENPE/CENPF/CENPK/CEP85/CHEK1/CHEK2/CHMP4C/DLGAP5/DMRT1/DSCC1/DSN1/DUSP1/EDN1/EDN3/EGF/EREG/ESPL1/FBXO43/GEN1/HASPIN/HECW2/HOXA13/IL1A/IL1B/INCENP/KIF11/KIF14/KIF18A/KIF18B/KIF20B/KIF22/KIF23/KIF25/KIF2C/KIF4A/KIF4B/KIFC1/KIFC2/KNSTRN/KNTC1/MAD2L1/MAP10/MKI67/MTBP/MYBL2/NCAPD2/NCAPG/NCAPG2/NC…
GO:0061458	reproductive system development	131/4706	0.000597467	0.00817808	ADAMTS1/ADGRG1/AKR1C3/AMH/APELA/ARRB1/ASCL2/BASP1/BIK/BMP15/BMPR2/BRIP1/CCN1/CCNF/CDX2/COL9A3/CYP19A1/CYP27B1/DCN/DHH/DLX3/DMC1/DMRT1/E2F7/E2F8/EPAS1/EREG/ETNK2/FANCA/FANCG/FGF10/FGFR2/FOXA1/FOXF2/FOXL2/FSHR/FZD4/GATA1/GATA2/GATA6/GCM1/GJA1/GJB2/GJB3/GJB5/HEY2/HOXA10/HOXA11/HOXA13/HOXB13/HOXD13/HSD17B2/ICAM1/INHA/INHBB/ITGB8/JUNB/KDM5B/KIF18A/KLHL10/KRT19/KRT8/LGR4/LHB/LHCGR/LHX1/LHX3/LHX8/MDFI/M…
GO:0022602	ovulation cycle process	21/4706	0.000601577	0.00821628	ADAMTS1/AMH/ARRB1/EREG/FSHR/FZD4/LHCGR/MAP2K6/MMP19/NPY5R/NR5A1/PGR/PTPRN/PTX3/RETN/ROBO2/SGPL1/SLIT2/SLIT3/TGFB2/ZP3
GO:0090190	positive regulation of branching involved in ureteric bud morphogenesis	11/4706	0.000609886	0.00831154	AGT/AGTR2/GDNF/GREM1/HOXB7/LGR4/LHX1/SIX1/SIX4/SOX9/WNT2B
GO:0035270	endocrine system development	47/4706	0.000613085	0.00833688	APOA1/ASCL1/BMP2/CDH1/CDH2/DKK3/ETS1/FGF10/FOXE1/GATA2/GATA6/GIP/HNF4A/HOXA5/HOXB3/IL6/INSM1/ISL1/LHX3/MDK/MNX1/NEUROD1/NKX2-2/NKX2-5/NKX6-1/NR0B1/NR5A1/ONECUT1/ONECUT2/PAX6/PDX1/PITX1/PITX2/POU1F1/POU3F2/RFX6/SALL1/SIX1/SIX3/SLC6A3/SOX2/SOX3/SOX4/SOX9/SRD5A1/STRA6/WNT11
GO:0050727	regulation of inflammatory response	119/4706	0.00061468	0.00834036	ACE2/ADAM8/ADAMTS12/ADORA1/AGER/AGT/AGTR1/AHSG/ALOX15/ALOX5/APOA1/BCL6B/BST1/BTK/C1QTNF12/C2CD4A/CALCRL/CASP12/CASP5/CCL1/CCL24/CCN4/CDH5/CMA1/CNR1/CX3CL1/DNASE1/DNASE1L3/DUOXA1/EDNRB/ENPP3/ETS1/F12/FABP4/FANCA/FANCD2/FFAR4/FNDC4/FOXF1/FOXP3/FPR2/GPER1/GPR17/GPR4/HAMP/HCK/HLA-E/HYAL2/IFNG/IL13/IL1B/IL1RL1/IL1RL2/IL20RB/IL22RA2/IL23A/IL2RA/IL33/IL37/IL6/ISL1/ITGA2/KLF4/KRT1/LBP/LDLR/LILRA5/LPL/LRR…
GO:0052548	regulation of endopeptidase activity	136/4706	0.000617669	0.0083627	A2M/A2ML1/AGER/AGT/AHSG/AIM2/AMBP/ANOS1/ANXA8/ANXA8L1/AQP1/ARRB1/ASPH/BCL2L10/BCL2L12/C3P1/CARD16/CARD17/CASC2/CCN1/CCN2/CD27/CD44/COL28A1/COL4A3/COL6A3/COL7A1/CPAMD8/CRIM1/CRYAB/CST1/CST2/CST4/CST5/CSTL1/DAP/DAPK1/DLC1/DPEP1/EFNA3/EGLN3/EPPIN/FETUB/FOXL2/FURIN/GAPDH/GAS6/GPER1/GRIN1/GRIN2A/HRG/HSPD1/HSPE1/ITIH3/ITIH5/ITIH6/KHDC1/KHDC1L/KLF4/KNG1/LAMP3/LAPTM5/LPA/LTF/MAGEA3/MEFV/MMP9/NGF/NLRC4/NL…
GO:0031667	response to nutrient levels	143/4706	0.000627338	0.00847518	ACACB/ACSL4/ADRB1/ADRB2/ADSS1/AKR1C3/ALB/ALDH3A1/ALPL/AOC1/APOA1/ARG1/ASCL1/ASNS/ATF3/BCHE/BECN2/BGLAP/BHLHA15/BMP8A/BMPR2/BNIP3/BRIP1/BRSK1/BRSK2/CACNB3/CAD/CAT/CD68/CDKN2B/CLPS/CLPSL1/CLPSL2/CNR1/COL1A1/CPS1/CYBB/CYP1A1/CYP24A1/CYP26A1/CYP26B1/CYP27B1/CYP8B1/DAP/DNMT3B/EIF2AK1/EIF4EBP1/ELAPOR1/EPO/F7/FAM107A/FGF21/FOXA3/G6PD/GABARAPL1/GAS6/GAST/GCGR/GCLM/GDF15/GH2/GIP/GPT/HAMP/HTR2C/ICAM1/IGFBP…
GO:0051783	regulation of nuclear division	51/4706	0.000629942	0.00849194	AURKA/AURKB/BORA/BUB1/BUB1B/CAV2/CCNB1/CDC20/CDC25C/CDT1/CENPF/CHEK1/DLGAP5/DMRT1/DUSP1/EDN1/EDN3/EGF/EREG/ESPL1/FBXO43/GEN1/HORMAD1/HOXA13/IL1A/IL1B/KIF20B/KNTC1/MAD2L1/MEIOSIN/MKI67/MTBP/NDC80/NEK2/NUSAP1/PDGFB/PKMYT1/PLK1/PRDM7/PRDM9/RAD51AP1/RCC1/RGCC/SPDL1/STRA8/TEX14/TGFA/TOM1L2/TRIP13/TTK/ZWINT
GO:0045926	negative regulation of growth	84/4706	0.000632537	0.00850851	ACVRL1/ADRB1/ADRB2/AGTR2/APBB1/APBB2/BMPR2/CAV3/CDA/CDHR2/CDK5R1/CDKN2A/CRYAB/CYP27B1/DCBLD2/DCC/DCSTAMP/ENO1/FBP1/FHL1/FSTL4/G6PD/GDF15/GDF2/GJA1/GNG4/GPC3/GREM1/HNF4A/HRG/HYAL1/HYAL2/KCNK2/KIAA0319/MAG/MEG3/MEIS1/MINAR1/MIR25/MT1A/MT1H/MT1M/MYOZ1/NKD1/NPR1/OSTN/PAK1/PI16/PLAC8/PLXNA3/PPARG/PRDM11/PSRC1/PTK6/RBP4/RERG/SEMA3A/SEMA3B/SEMA3D/SEMA3G/SEMA4B/SEMA5A/SEMA6A/SEMA6D/SERPINE2/SFRP2/SLC6A4/…
GO:0006939	smooth muscle contraction	40/4706	0.000636975	0.00853135	ADORA1/ADRA1A/ADRA2A/ADRB2/ATP1A2/CALCA/CALCRL/CAV1/CHRM2/CHRNB2/CNN1/COMP/DOCK4/EDN1/EDN2/EDN3/EDNRB/GDNF/GPER1/HTR1D/HTR2B/ITGA2/MYH11/MYLK/MYOCD/NMU/NMUR1/OXT/P2RX1/P2RX2/P2RX3/PLCE1/PRKG1/PROK2/PTAFR/SLC8A1/SULF1/TBX2/TBX3/TBXA2R
GO:0060419	heart growth	40/4706	0.000636975	0.00853135	ACACB/ADRA1A/AGTR2/AKAP13/BASP1/CAV3/CCNB1/DIPK2A/DUSP9/EDN1/ERBB4/FGF2/FGF20/FGFR2/G6PD/GATA6/GJA1/HAMP/HEG1/HEY2/KCNK2/MEIS1/MESP1/MIR222/MIR23A/MIR25/MYH6/NDRG4/PAK1/PI16/RBP4/S1PR1/TBX2/TBX20/TBX5/TENM4/TGFB2/TGFBR2/TGFBR3/WNT2
GO:0019932	second-messenger-mediated signaling	102/4706	0.00063874	0.00853663	ACKR2/ACKR4/ADGRB2/AGT/AGTR1/AGTR2/APLNR/AQP1/ATP1A2/ATP1B1/BHLHA15/BST1/BTK/C10orf71/CASQ2/CCL20/CCR3/CCR8/CCRL2/CD36/CDH13/CMKLR1/CRH/CX3CR1/CXCR1/CXCR2/DMD/EDN1/EDN2/EDN3/EDNRB/EFHB/FFAR4/FHL2/FPR1/FPR2/GAL/GIP/GPR143/GRIN1/GRIN2A/GRIN2C/GRIN2D/GUCA1A/GUCY1A2/HPCA/HTR2B/HTR2C/KCNC2/LMCD1/LRRK2/MCOLN1/MYOZ1/MYOZ2/NDNF/NEUROD1/NFATC1/NFATC4/NMUR1/NOS1/NPPC/NPR1/NR5A1/NR5A2/OR51E2/P2RX2/P2RX3/P2R…
GO:0006953	acute-phase response	22/4706	0.000646811	0.00862599	AHSG/CD163/CNR1/EDNRB/EPO/F2/F8/HAMP/IL1A/IL1B/IL6/LBP/ORM1/ORM2/PTGES/SAA1/SAA2/SAA4/TFR2/TNFRSF11A/TNFSF11/UGT1A1
GO:0016053	organic acid biosynthetic process	110/4706	0.000651796	0.0086739	ABCB11/ACACB/ACADL/ACMSD/ACSBG1/ACSM2A/ACSM2B/ACSM4/ACSM5/AKR1C3/AKR1C4/AKR1D1/ALDH18A1/ALOX12B/ALOX15/ALOX5/ALOX5AP/ALOXE3/APOA1/APOA4/APOC1/ASAH2/ASAH2B/ASNS/ASPA/BAAT/BHMT/BHMT2/BRCA1/CAD/CBR1/CBS/CDO1/CEACAM1/CPS1/CTH/CYP1A1/CYP1A2/CYP27A1/CYP2C9/CYP2D6/CYP2E1/CYP4A11/CYP4F11/CYP7A1/CYP8B1/DECR2/EDN1/EDN2/ELOVL2/ELOVL4/ELOVL6/FA2H/FABP5/FADS6/FGF19/FGFR4/GAD1/GAMT/GGTA1/GGTLC1/GGTLC2/GGTLC3/G…
GO:0035235	ionotropic glutamate receptor signaling pathway	15/4706	0.000653422	0.00867699	CDK5R1/GRIA1/GRIA2/GRIA4/GRID1/GRIK2/GRIK4/GRIK5/GRIN1/GRIN2A/GRIN2C/GRIN2D/GRIN3B/PLP1/SULT1A3
GO:0006633	fatty acid biosynthetic process	61/4706	0.000664747	0.00880282	ACACB/ACADL/ACSBG1/ACSM2A/ACSM2B/ACSM4/ACSM5/AKR1C3/ALOX12B/ALOX15/ALOX5/ALOXE3/APOA1/APOA4/APOC1/ASAH2/ASAH2B/BRCA1/CBR1/CEACAM1/CYP1A1/CYP1A2/CYP2C9/CYP2D6/CYP2E1/CYP7A1/DECR2/EDN1/EDN2/ELOVL2/ELOVL4/ELOVL6/FA2H/FABP5/FADS6/GIP/HACD1/HACD4/HPGDS/IL1B/INSIG1/LIPI/LPGAT1/LPL/LTC4S/MID1IP1/MIF/PDK4/PLA2G1B/PLA2G3/PLA2G4A/PLA2G4F/PLP1/PRKAA2/PRKAG3/PTGDS/PTGES/PTGIS/QKI/SCD5/TRIB3
GO:1904019	epithelial cell apoptotic process	45/4706	0.000665724	0.00880282	AKR1C3/ANGPT1/ANGPTL4/BMPR2/CCL2/CD160/CDH5/COL4A3/DAB2IP/E2F1/E2F2/ECSCR/FGA/FGB/FGF21/GAS6/GATA2/GPER1/H19/ICAM1/IL13/IL6/KRT18/KRT8/MDK/MIR126/NDNF/NEUROD1/PDX1/PKHD1/PLA2G1B/RAMP2/RGCC/RYR2/SCG2/SEMA5A/SFRP4/SIX3/TEK/TERT/TGFBR2/TMTC4/TNFAIP3/WFS1/ZFP36
GO:0006575	cellular modified amino acid metabolic process	70/4706	0.000667917	0.00881311	ACADL/ALDH1L1/ALDH1L2/ATIC/BBOX1/BHMT/BHMT2/CGA/CHAC1/CHAC2/CKM/CKMT1A/CKMT1B/CLIC3/CLIC5/CPT1B/CRYM/DIO1/DIO2/DMGDH/DPEP1/DUOX1/DUOXA1/FOXE1/FTCD/G6PD/GAMT/GCLC/GCLM/GCNT4/GDAP1L1/GGCT/GGH/GGTLC1/GGTLC2/GGTLC3/GSTA3/GSTA5/GSTM5/HPGDS/IYD/MFSD2A/MMACHC/MTHFD2/NAT8/OPLAH/PLA1A/PLA2G10/PLA2G1B/PLA2G2A/PLA2G2D/PLA2G2F/PLA2G3/PLA2G4A/PLA2G4D/PLA2G4F/PLA2G5/PLOD2/SERINC1/SERINC2/SHMT2/SLC1A1/SLC22A4/S…
GO:0003230	cardiac atrium development	18/4706	0.000670044	0.00882248	BMP2/BMPR2/CCN1/ENG/GJA5/HEG1/HEY2/ISL1/MESP1/MYH6/NKX2-5/SHOX2/SOX4/TBX20/TBX5/TGFB2/WNT11/WNT2
GO:0010469	regulation of signaling receptor activity	67/4706	0.00067215	0.00883154	ACE2/ACTN2/ADORA1/ADRA2A/ADRB2/AGTR2/ARC/CACNG5/CACNG7/CALCR/CAV3/CBLC/CCL2/CGA/CLEC12B/CNRIP1/CRH/CRHBP/DAPK1/DKK1/DKK2/DKK3/DKK4/DLGAP3/EDN1/EGF/EPHB2/EREG/GPRC5A/GREM1/GRIA1/GRIA2/GRIA4/GRIN1/GRIN2A/GSG1L/HBEGF/IFNG/LYPD1/LYPD6B/MAPK8IP2/MUC4/NCAPG2/NCF1/NEFL/NETO1/NETO2/NEURL1/NPTX1/NPTX2/OPRM1/P2RY1/PATE4/PCSK9/PHLDA2/PLAU/PPARG/PSCA/RAMP3/RASGRF1/RGS9/SHANK3/SHISA8/SLURP1/TAL1/TGFA/WFIKKN2
GO:0003081	regulation of systemic arterial blood pressure by renin-angiotensin	13/4706	0.000680963	0.00890975	ACE/ACE2/AGT/AGTR1/AGTR2/CMA1/CPA3/CTSG/F2RL1/MME/NOX1/OR51E2/PCSK5
GO:0060343	trabecula formation	13/4706	0.000680963	0.00890975	ADAMTS1/CAV3/CHAD/COL1A1/FBN2/FHL2/GREM1/HEY2/PPARGC1B/RBP4/TEK/TGFBR3/WNT10B
GO:0007129	homologous chromosome pairing at meiosis	23/4706	0.000684732	0.00892157	BRIP1/C14orf39/CCNE1/CCNE2/DMC1/FANCD2/HORMAD1/MAEL/MAJIN/MEIOB/MEIOC/NDC1/P3H4/PRDM9/RNF212/STAG3/SYCE1L/SYCE2/SYCE3/SYCP2/TEX11/TEX15/TRIP13
GO:0021879	forebrain neuron differentiation	23/4706	0.000684732	0.00892157	ARX/ASCL1/DLX1/DLX2/DLX5/ERBB4/FGFR2/FOXG1/GATA2/GBX2/LHX5/LHX6/LHX8/NDNF/PLXNA3/ROBO2/SALL1/SATB2/SEMA3A/SHANK3/SLIT2/SOX1/TBR1
GO:0048771	tissue remodeling	63/4706	0.000709047	0.00921909	ACE/ACP5/ACVRL1/ADAM8/ADRB2/AGER/AGT/AGTR2/ARG1/BGLAP/BMPR2/CA2/CALCA/CAV1/CEACAM1/CELA1/CLDN18/CTHRC1/DCSTAMP/DDR2/EFNA2/EPAS1/FGF10/FLT4/GJA1/GREM1/HAMP/HRG/IAPP/IHH/IL1A/IL20RA/IL23A/IL6/LEPR/LGR4/LIPA/MC4R/MDK/MIR34B/MIR34C/MITF/MMP14/P2RX7/P3H4/PDK4/PPARGC1B/PTH1R/RASSF2/S1PR1/SPP1/SPP2/SYT7/TF/TFRC/THBS4/TIE1/TIMP1/TNFAIP3/TNFRSF11A/TNFSF11/UBASH3B/WNT16
GO:0072080	nephron tubule development	36/4706	0.000711769	0.0092352	ADAMTS16/AGT/AGTR2/AQP11/BMP2/CALB1/CD24/DCHS1/FAT4/FGF2/FOXD1/GDNF/GPC3/GREM1/HEYL/HOXA11/HOXB7/HOXD11/IRX1/KIF26B/LGR4/LHX1/NPNT/PROM1/SALL1/SIX1/SIX2/SIX4/SOX9/TCF21/WNT1/WNT11/WNT2B/WNT6/WNT9B/WWTR1
GO:0071277	cellular response to calcium ion	34/4706	0.000742575	0.00961488	ADCY8/AKR1C3/ALOX15/ALOX5AP/CAPN3/CPNE4/CPNE5/CPNE7/CRHBP/DPEP1/ECT2/EDN1/FOS/FOSB/GUCA1A/HPCA/JUNB/JUND/KCNH1/MCOLN1/PPIF/PRKAA2/RASAL1/RASGRP2/SCN5A/SYT1/SYT12/SYT13/SYT15/SYT2/SYT5/SYT6/SYT7/TRPM2
GO:0002526	acute inflammatory response	42/4706	0.000747948	0.00966436	ADAM8/ADORA1/AHSG/BTK/C2CD4A/CD163/CNR1/DNASE1/DNASE1L3/EDNRB/EIF2AK1/EPO/F12/F2/F8/HAMP/HLA-E/ICAM1/IL1A/IL1B/IL20RB/IL31RA/IL6/LBP/MYLK3/NLRP3/NPY5R/OPRM1/ORM1/ORM2/PLA2G2D/PPARG/PTGES/SAA1/SAA2/SAA4/TFR2/TNFRSF11A/TNFSF11/TNFSF4/UGT1A1/ZP3
GO:0045823	positive regulation of heart contraction	19/4706	0.0007515	0.00969015	ACE2/ADRA1A/ADRA1D/ADRB1/APELA/APLN/ATP1A2/CCN2/EDN1/EDN2/EDN3/HEY2/NKX2-5/NMU/RYR2/SCN3B/SLC1A1/TGFB2/UCN
GO:0043486	histone exchange	26/4706	0.000757755	0.00975061	ANP32E/CENPA/CENPH/CENPI/CENPK/CENPL/CENPM/CENPN/CENPO/CENPU/CENPW/H4C1/H4C11/H4C12/H4C14/H4C2/H4C3/H4C4/H4C5/H4C8/H4C9/HJURP/KNL1/MIS18A/OIP5/PIWIL1
GO:0010975	regulation of neuron projection development	136/4706	0.000762399	0.00979014	ADGRB3/ALKAL1/ALKAL2/AMIGO1/ANKRD1/ARC/ARHGAP33/ARHGAP44/ATP1B2/BDNF/BMPR2/BRSK1/BRSK2/CAMK2B/CDC20/CDH2/CDK5R1/CDKL5/CHODL/CHRNB2/CNR1/COBL/CRABP2/CTNNA2/CX3CL1/CXCL12/DAB2IP/DBN1/DCC/EFNB2/ENC1/EPHB2/EPHB3/EPO/EZH2/FEZ1/FKBP4/FSTL4/FUT9/GPC2/HECW1/HECW2/ITM2C/ITPKA/KIAA0319/KIF1A/KLF4/KLK6/KLK8/L1CAM/LIMK1/LINGO1/LRP8/LRRK2/MACF1/MAG/MAGI2/MAP6/MCF2/MDK/MFSD2A/MINAR1/MIR221/MIR222/NDNF/NDRG4/NE…
GO:0035914	skeletal muscle cell differentiation	28/4706	0.000777327	0.00982146	ANKRD1/ANKRD33/ATF3/BCL9/BTG2/CYP26B1/DMRTA2/EGR1/EGR2/EPHB1/FOS/HEYL/HLF/KLHL41/MAFF/MEGF10/MYOCD/NLN/PAX5/PHOX2B/RBM24/SCX/SIX1/SIX4/SOX11/UQCC2/VAX1/WNT3A
GO:0071300	cellular response to retinoic acid	28/4706	0.000777327	0.00982146	AQP1/BRINP3/COL1A1/CYP26B1/FGFR2/FZD10/FZD4/GJB3/KLF4/MEIOSIN/PCK1/PPARG/PTK6/RET/SLC6A4/SOX9/STRA8/TESC/TNC/WNT10B/WNT11/WNT2/WNT3/WNT3A/WNT6/WNT8B/WNT9A/WNT9B
GO:0001977	renal system process involved in regulation of blood volume	10/4706	0.000777454	0.00982146	ADORA1/CORO2B/CYP4A11/EMP2/F2RL1/GAS6/GJA1/GJA5/PDGFB/PTPRO
GO:0009812	flavonoid metabolic process	10/4706	0.000777454	0.00982146	CYP1A1/SULT1A1/SULT1A3/SULT1B1/UGT1A1/UGT1A10/UGT1A3/UGT1A6/UGT1A7/UGT1A8
GO:0010919	regulation of inositol phosphate biosynthetic process	10/4706	0.000777454	0.00982146	AVPR1B/CD244/GPER1/LHCGR/NTSR1/P2RY1/P2RY6/PTAFR/PTH1R/SNCA
GO:0044406	adhesion of symbiont to host	10/4706	0.000777454	0.00982146	ACE2/BPIFA1/CLEC4M/GAS6/ICAM1/INHBB/LRRC15/LTF/NECTIN1/SFTPD
GO:0048484	enteric nervous system development	10/4706	0.000777454	0.00982146	ARX/EDNRB/GDNF/HLX/ISX/KIF26A/PHOX2A/PHOX2B/RET/TLX2
GO:0055091	phospholipid homeostasis	10/4706	0.000777454	0.00982146	ABCA3/ABCB11/ABCG1/ANGPTL3/APOA1/CETP/HNF4A/RCN3/TLCD1/TLCD2
GO:0007162	negative regulation of cell adhesion	98/4706	0.000809245	0.0102024	ACVRL1/ADAMDEC1/ADAMTS18/ADTRP/AJAP1/ANGPT1/APOA1/ARG1/ARG2/ARHGAP6/B4GALNT2/BMP2/CCL25/CDH1/CDH13/CDKN2A/CDSN/CEACAM1/COL1A1/CORO2B/CRTAM/CTLA4/CX3CL1/CXCL12/DLC1/DLG5/DUSP1/EFNA5/EPCAM/FAM107A/FBLN1/FGL1/FOXP3/FZD4/HLX/HRG/IFNB1/IFNL1/IHH/IL20RB/IL2RA/JAK3/JAM3/KLF4/KNG1/LAG3/LAPTM5/LPXN/LRRC32/MDK/MELTF/MIR221/MIR222/MIR27A/MMP12/MMP14/MUC21/MYADM/MYOC/NOTCH4/PDCD1LG2/PDE3B/PHLDB2/PIK3R1/PLA2G…
GO:0018108	peptidyl-tyrosine phosphorylation	119/4706	0.000863706	0.010867	AATK/ACE/ADORA1/ADRA1A/ADRA2A/AGT/ALKAL1/ALKAL2/ANGPT1/ANGPT4/BDNF/BLK/BMX/BST1/BTK/CADM4/CASS4/CAV1/CBLC/CD24/CD36/CD44/CLK2/CRLF1/CSF3/DDR2/DOCK3/DOK7/EFEMP1/EFNA5/EGF/ENPP2/EPHA10/EPHA6/EPHA8/EPHB1/EPHB2/EPHB3/EPHB6/EPO/ERBB4/EREG/FGF10/FGFR2/FGFR4/FGR/FLT4/GAS6/GATA1/GH2/GHR/GPRC5A/GREM1/HBEGF/HCK/HPX/HRG/HYAL2/ICAM1/IFNG/IFNL1/IFNL4/IL11/IL13/IL22RA2/IL23A/IL31RA/IL34/IL6/INSRR/ISL1/JAK3/LIL…
GO:0060326	cell chemotaxis	101/4706	0.000869573	0.0109187	ACKR2/ACKR4/ADAM8/AGTR1/ALOX5/ARHGEF16/BST1/C5AR1/CALCA/CCL1/CCL14/CCL16/CCL18/CCL19/CCL2/CCL20/CCL23/CCL24/CCL25/CCL26/CCL7/CCR3/CCR8/CCRL2/CMKLR1/CSF3R/CX3CL1/CX3CR1/CXCL12/CXCL13/CXCL14/CXCL16/CXCL2/CXCL3/CXCL6/CXCL9/CXCR1/CXCR2/DAPK2/DOCK4/DPEP1/DPP4/DUSP1/EDN1/EDN2/EDN3/EDNRB/EGR3/EPHB1/F2RL1/F7/FCER1G/FGF2/FPR2/GAB1/GAS6/GREM1/HBEGF/HOXB9/HRG/IL23A/IL34/IL6/JAM3/JAML/LBP/MDK/MET/MIF/MMP28/M…
GO:0046394	carboxylic acid biosynthetic process	107/4706	0.000876701	0.0109861	ABCB11/ACACB/ACADL/ACMSD/ACSBG1/ACSM2A/ACSM2B/ACSM4/ACSM5/AKR1C3/AKR1C4/AKR1D1/ALDH18A1/ALOX12B/ALOX15/ALOX5/ALOX5AP/ALOXE3/APOA1/APOA4/APOC1/ASAH2/ASAH2B/ASNS/ASPA/BAAT/BHMT/BHMT2/BRCA1/CBR1/CBS/CEACAM1/CTH/CYP1A1/CYP1A2/CYP27A1/CYP2C9/CYP2D6/CYP2E1/CYP4A11/CYP4F11/CYP7A1/CYP8B1/DECR2/EDN1/EDN2/ELOVL2/ELOVL4/ELOVL6/FA2H/FABP5/FADS6/FGF19/FGFR4/GAD1/GAMT/GGTA1/GGTLC1/GGTLC2/GGTLC3/GIP/GPT/GPT2/HA…
GO:0007339	binding of sperm to zona pellucida	21/4706	0.000882518	0.0110147	ACR/ADAM18/ADAM2/ADAM32/ALDOA/ATP8B3/CCT3/CCT5/CLGN/FETUB/GLIPR1L2/LY6K/OVGP1/PAEP/PCSK4/TEX101/ZAN/ZP1/ZP3/ZPBP/ZPBP2
GO:0055010	ventricular cardiac muscle tissue morphogenesis	21/4706	0.000882518	0.0110147	COL11A1/DSP/ENG/FGFR2/FOXH1/HEG1/HEY2/ISL1/MYH6/MYH7/MYL3/NKX2-5/NRG1/PKP2/POU4F1/RYR2/SMAD7/TGFB2/TGFBR3/TNNC1/TNNI3
GO:0007416	synapse assembly	62/4706	0.000886861	0.0110304	ACHE/ADGRB1/ADGRB3/ADGRF1/ADGRL2/ADGRL3/AMIGO1/BDNF/CBLN4/CDH1/CDH2/CEL/CHRNB2/CLSTN2/DLG5/EFNB2/EPHB1/EPHB2/EPHB3/ERBB4/FLRT3/GABRG2/GAP43/GPM6A/IL1RAPL2/LGI2/LHFPL4/LINGO2/LRFN4/LRRC4/LRRC4B/LRRN1/LRRN3/LRRTM1/LRRTM2/MDGA1/MUSK/NECTIN1/NTRK2/OXT/PCDH17/PCDHB2/PCDHB4/POU4F1/PTPRD/ROBO2/SDK1/SHANK3/SIX1/SIX4/SLITRK1/SLITRK2/SLITRK3/SNCA/SPOCK2/SPTBN2/SRPX2/SYNDIG1/TPBG/VSTM5/WNT3A/WNT7A
GO:0033622	integrin activation	14/4706	0.000889089	0.0110304	CDH17/CX3CL1/CXCL12/CXCL13/FERMT1/FERMT2/FERMT3/JAM3/KIF14/MZB1/P2RY12/PTGER4/RASIP1/SELP
GO:0042730	fibrinolysis	14/4706	0.000889089	0.0110304	CPB2/F11/F12/F2/FAP/FGA/FGB/HRG/KRT1/PLAT/PLAU/PROS1/SERPING1/THBD
GO:0009713	catechol-containing compound biosynthetic process	12/4706	0.000911495	0.0111878	AGTR2/DAO/DDC/GPR37/HDC/INSM1/PAH/PNMT/SLC6A3/SNCA/TGFB2/TH
GO:0035988	chondrocyte proliferation	12/4706	0.000911495	0.0111878	BMPR2/CCN2/COMP/DDR2/HMGA2/IHH/LTF/MMP14/MMP16/SIX2/SMAD7/SOX9
GO:0042423	catecholamine biosynthetic process	12/4706	0.000911495	0.0111878	AGTR2/DAO/DDC/GPR37/HDC/INSM1/PAH/PNMT/SLC6A3/SNCA/TGFB2/TH
GO:0090189	regulation of branching involved in ureteric bud morphogenesis	12/4706	0.000911495	0.0111878	AGT/AGTR2/GDNF/GREM1/HOXB7/LGR4/LHX1/SIX1/SIX2/SIX4/SOX9/WNT2B
GO:0045132	meiotic chromosome segregation	36/4706	0.000911685	0.0111878	BRIP1/BUB1/BUB1B/C14orf39/CCNE1/CCNE2/DMC1/EME1/ESPL1/FANCD2/HORMAD1/HORMAD2/MAEL/MAJIN/MEIOB/MEIOC/NDC1/NUF2/P3H4/PLK1/PRDM9/PTTG1/RNF212/SGO1/SGO2/SHOC1/STAG3/SYCE1L/SYCE2/SYCE3/SYCP2/TEX11/TEX15/TOP2A/TRIP13/TTK
GO:0015908	fatty acid transport	55/4706	0.000912555	0.0111878	ACACB/ACE/ACSL4/ADORA1/AGTR2/ATP1A2/AVPR1B/CD36/CPLX1/CPT1B/CYP4A11/EDN1/ERFE/FABP4/FABP5/GJA1/IL1B/KCNJ10/KMO/LCN12/MAP2K6/MFSD2A/MID1IP1/NPY5R/NTRK2/NTSR1/OXT/PLA2G10/PLA2G1B/PLA2G2A/PLA2G2C/PLA2G2D/PLA2G2F/PLA2G3/PLA2G4A/PLA2G4F/PLA2G5/PPARG/PPFIA4/PRKAA2/PTGES/SLC1A1/SLC1A6/SLC1A7/SLC25A13/SLC27A3/SLC27A6/SLC2A1/SLC7A11/SSTR4/STX1A/SYT1/TNFRSF11A/TNFSF11/VAMP2
GO:0014046	dopamine secretion	17/4706	0.000918299	0.0111921	CHRNA4/CHRNB2/CNR1/CXCL12/FGF20/GDNF/PRKN/SNCA/SNCG/SYT1/SYT12/SYT13/SYT15/SYT2/SYT5/SYT6/SYT7
GO:0014059	regulation of dopamine secretion	17/4706	0.000918299	0.0111921	CHRNA4/CHRNB2/CNR1/CXCL12/FGF20/GDNF/PRKN/SNCA/SNCG/SYT1/SYT12/SYT13/SYT15/SYT2/SYT5/SYT6/SYT7
GO:1905332	positive regulation of morphogenesis of an epithelium	17/4706	0.000918299	0.0111921	AGT/AGTR2/EGF/FGF2/GDNF/GJA1/GREM1/HOXB7/ITGAX/LBX2/LGR4/LHX1/MDK/SIX1/SIX4/SOX9/WNT2B
GO:0001938	positive regulation of endothelial cell proliferation	42/4706	0.000932468	0.0113426	AGTR1/AKT3/APELA/APLN/APLNR/ARG1/BMP2/BMPR2/CAV2/CCL24/CCL26/CCR3/CDH13/CXCL12/ECM1/EGF/EGR3/FGF2/FLT4/GATA2/GDF2/HTR2B/JCAD/MDK/MIR126/MIR135B/MIR23A/MIR27A/NR4A1/PDCD6/PDGFB/PGF/PLXNB3/PPP1R16B/SCG2/SEMA5A/TEK/THBS4/TNFSF12/VEGFD/VIP/WNT2
GO:0034103	regulation of tissue remodeling	35/4706	0.000936541	0.0113699	ADAM8/AGER/BGLAP/CA2/CALCA/CEACAM1/CLDN18/DCSTAMP/DDR2/FLT4/GREM1/HAMP/HRG/IAPP/IL20RA/IL23A/IL6/LEPR/MC4R/MDK/MIR34B/MIR34C/P2RX7/PDK4/PPARGC1B/S1PR1/SPP1/SYT7/TF/TFRC/THBS4/TNFAIP3/TNFRSF11A/TNFSF11/UBASH3B
GO:0072330	monocarboxylic acid biosynthetic process	77/4706	0.000952883	0.0115458	ABCB11/ACACB/ACADL/ACMSD/ACSBG1/ACSM2A/ACSM2B/ACSM4/ACSM5/AKR1C3/AKR1C4/AKR1D1/ALOX12B/ALOX15/ALOX5/ALOXE3/APOA1/APOA4/APOC1/ASAH2/ASAH2B/BAAT/BRCA1/CBR1/CEACAM1/CYP1A1/CYP1A2/CYP27A1/CYP2C9/CYP2D6/CYP2E1/CYP7A1/CYP8B1/DECR2/EDN1/EDN2/ELOVL2/ELOVL4/ELOVL6/FA2H/FABP5/FADS6/FGF19/FGFR4/GAMT/GIP/HACD1/HACD4/HPGDS/IL1B/INSIG1/KMO/LIPI/LPGAT1/LPL/LTC4S/MID1IP1/MIF/OSBPL6/PDK4/PKLR/PLA2G1B/PLA2G3/PLA2G…
GO:0019755	one-carbon compound transport	9/4706	0.000969518	0.0117023	AQP1/AQP10/AQP5/AQP6/AQP9/CA2/SLC14A1/SLC14A2/UPK3A
GO:0045104	intermediate filament cytoskeleton organization	23/4706	0.000971432	0.0117023	BFSP2/DES/DSP/DST/FAM83H/GFAP/INA/KRT14/KRT16/KRT17/KRT18/KRT20/KRT3/KRT6C/MACF1/NEFH/NEFL/NES/PKP1/PKP2/PRPH/SYNM/VIM
GO:1904036	negative regulation of epithelial cell apoptotic process	23/4706	0.000971432	0.0117023	ANGPT1/ANGPTL4/CDH5/FGA/FGB/FGF21/GAS6/GATA2/ICAM1/IL13/MDK/MIR126/NDNF/NEUROD1/PDX1/PKHD1/RAMP2/SCG2/SEMA5A/TEK/TERT/TNFAIP3/WFS1
GO:0097553	calcium ion transmembrane import into cytosol	50/4706	0.000976518	0.0117408	APLNR/ATP1A2/CALCR/CAPN3/CASQ2/CCL19/CD19/CEMIP/CX3CL1/CXCL9/DMD/ERO1A/F2/F2RL3/FAM155B/FGF2/GPER1/GRIN1/GRIN2A/GRIN2C/GRIN2D/HAP1/HTR2B/HTR2C/IL13/JPH2/JPH3/JPH4/JSRP1/LIME1/MCOLN1/NOS1/NPSR1/NTSR1/P2RY6/PRKCE/RAMP3/RYR2/SLC24A2/SLC8A1/SLC8A2/SLC8A3/SNCA/THY1/TRPA1/TRPM2/TRPV1/TRPV2/TRPV3/UBASH3B
GO:0009991	response to extracellular stimulus	149/4706	0.000989312	0.0118717	ACACB/ACSL4/ADRB1/ADRB2/ADSS1/AKR1C3/ALB/ALDH3A1/ALPL/AOC1/APOA1/ARG1/ASCL1/ASGR1/ASNS/ATF3/BCHE/BECN2/BGLAP/BHLHA15/BMP8A/BMPR2/BNIP3/BRIP1/BRSK1/BRSK2/CACNB3/CAD/CAT/CBS/CD68/CDKN2B/CLPS/CLPSL1/CLPSL2/CNR1/COL1A1/CPS1/CYBB/CYP1A1/CYP24A1/CYP26A1/CYP26B1/CYP27B1/CYP8B1/DAP/DNMT3B/EIF2AK1/EIF4EBP1/ELAPOR1/EPO/F7/FAM107A/FGF21/FOS/FOXA3/G6PD/GABARAPL1/GAS6/GAST/GCGR/GCLM/GDF15/GH2/GIP/GPT/HAMP/HTR…
GO:0007548	sex differentiation	88/4706	0.000993172	0.0118951	ADAMTS1/ADGRG1/AKR1C3/AMH/ARRB1/BASP1/BIK/BMP15/BRIP1/CBX2/CENPI/CNTFR/COL9A3/CYP17A1/CYP19A1/DACH1/DHH/DMC1/DMRT1/DMRT3/DMRTA2/DMRTC2/EREG/FANCA/FANCG/FGF10/FOXF2/FOXL2/FSHR/FZD4/GATA1/GATA6/HNF4A/HOXA10/HOXA11/HOXA13/HOXD13/ICAM1/INHA/INHBB/KIF18A/KLHL10/LGR4/LHB/LHCGR/LHX1/LHX8/MGST1/MMP14/MMP19/NR0B1/NR5A1/PCYT1B/PGR/PRDX4/PTPRN/PTX3/RBP4/RDH10/RETN/ROBO2/RXFP2/SALL1/SCX/SEMA3A/SFRP2/SGPL1/SI…
GO:1901616	organic hydroxy compound catabolic process	32/4706	0.00100068	0.0119255	AKR1B10/AKR1C3/AKR1D1/ALDH1B1/ALDH2/ALDH3B2/CEL/CYP24A1/CYP27A1/CYP27B1/CYP4A11/CYP4F11/CYP4F3/CYP7A1/DIO2/HAO1/HSD17B6/INPP5K/MAOB/MIOX/MTMR7/NTSR1/SCARF1/SLC6A3/SORD/SRD5A3/SULT1A1/SULT1A3/SULT1B1/SULT1C4/SYNJ2/TPI1
GO:0003179	heart valve morphogenesis	24/4706	0.00100145	0.0119255	BMP2/BMPR2/CCN1/DCHS1/GATA5/GJA5/HEY2/HEYL/NFATC1/NKX2-5/ROBO2/SCX/SLIT2/SLIT3/SMAD6/SOX4/SOX9/STRA6/TBX20/TBX5/TGFB2/TGFBR2/TIE1/TWIST1
GO:0007215	glutamate receptor signaling pathway	24/4706	0.00100145	0.0119255	CDK5R1/CX3CL1/GNAQ/GRIA1/GRIA2/GRIA4/GRID1/GRIK2/GRIK4/GRIK5/GRIN1/GRIN2A/GRIN2C/GRIN2D/GRIN3B/GRM3/GRM4/KCNB1/NECAB2/PLP1/SHANK3/SSTR1/SULT1A3/TRPM1
GO:0006333	chromatin assembly or disassembly	76/4706	0.00101037	0.0120088	APOBEC1/ASF1B/CDKN2A/CENPA/CENPH/CENPI/CENPK/CENPL/CENPM/CENPN/CENPO/CENPU/CENPW/CHAF1A/CHAF1B/H1-0/H1-2/H1-3/H1-4/H1-5/H1-6/H2AW/H2AX/H2BC10/H2BC11/H2BC12/H2BC13/H2BC14/H2BC15/H2BC17/H2BC18/H2BC19P/H2BC21/H2BC3/H2BC4/H2BC5/H2BC6/H2BC7/H2BC8/H2BC9/H3C1/H3C10/H3C11/H3C12/H3C13/H3C14/H3C4/H3C6/H3C7/H3C8/H4C1/H4C11/H4C12/H4C14/H4C2/H4C3/H4C4/H4C5/H4C8/H4C9/HELLS/HJURP/HMGA1/HMGA2/IPO4/KNL1/MCM2/MIS1…
GO:0021872	forebrain generation of neurons	25/4706	0.00102289	0.0121113	ARX/ASCL1/DLX1/DLX2/DLX5/ERBB4/FGFR2/FOXG1/GATA2/GBX2/LHX5/LHX6/LHX8/NDNF/NR2E1/PLXNA3/ROBO2/SALL1/SATB2/SEMA3A/SHANK3/SLIT2/SOX1/TBR1/WNT3A
GO:0046456	icosanoid biosynthetic process	25/4706	0.00102289	0.0121113	AKR1C3/ALOX5/ALOX5AP/CBR1/CYP2C9/CYP4A11/EDN1/EDN2/FABP5/GGTA1/GGTLC1/GGTLC2/GGTLC3/HPGDS/IL1B/LTC4S/MIF/PLA2G1B/PLA2G3/PLA2G4A/PLA2G4F/PLA2G5/PTGDS/PTGES/PTGIS
GO:0035136	forelimb morphogenesis	18/4706	0.0010298	0.0121294	ALX3/CRABP2/EN1/HOXA11/HOXA13/HOXD10/OSR2/RDH10/RECK/RSPO2/SHOX2/TBX3/TBX5/TFAP2A/TWIST1/WNT3/WNT7A/ZBTB16
GO:0061333	renal tubule morphogenesis	30/4706	0.00103026	0.0121294	ADAMTS16/AGT/AGTR2/BMP2/DCHS1/FAT4/FGF2/FOXD1/GDNF/GPC3/GREM1/HOXA11/HOXB7/HOXD11/IRX1/KIF26B/LGR4/LHX1/NPNT/SALL1/SIX1/SIX2/SIX4/SOX9/TCF21/WNT1/WNT11/WNT2B/WNT6/WNT9B
GO:0072028	nephron morphogenesis	30/4706	0.00103026	0.0121294	ADAMTS16/AGT/AGTR2/BMP2/DCHS1/FAT4/FGF2/FOXD1/GDNF/GPC3/GREM1/HOXA11/HOXB7/HOXD11/IRX1/KIF26B/LGR4/LHX1/NPNT/SALL1/SIX1/SIX2/SIX4/SOX9/TCF21/WNT1/WNT11/WNT2B/WNT6/WNT9B
GO:0010720	positive regulation of cell development	96/4706	0.00103293	0.0121379	AMIGO1/APOA1/ASCL1/ASPA/AURKA/BDNF/BMP2/BMPR2/CAMK2B/CASS4/CDH5/CDKL5/CHODL/CLDN5/CRABP2/CX3CL1/CX3CR1/CXCL12/DBN1/DMRTA2/E2F1/EGR2/ELL3/EPHB2/ETV5/FERMT2/FGA/FGB/FOXG1/GJC2/GPER1/HAP1/HAS2/HOXA11/IFNG/IL1B/IL34/IL6/ITPKA/L1CAM/LIMK1/LIMS2/LMOD3/LRP8/MACF1/MAG/MAP6/MDK/MIR221/MIR222/MME/MYADM/MYOC/NEDD9/NEFL/NEURL1/NGF/NKX2-2/NKX6-1/NTRK2/OLFM4/OPRM1/P4HB/PAK1/PAK3/PLXNA3/PLXNB3/PPARG/PREX1/PRKCH…
GO:0034401	chromatin organization involved in regulation of transcription	56/4706	0.001035	0.0121393	APOBEC1/ATAD2/CDC45/CDCA4/CDKN2A/CHEK1/DYDC1/DYDC2/EZH2/H1-0/H1-2/H1-3/H1-4/H1-5/H1-6/H2AC11/H2AC12/H2AC13/H2AC16/H2AC17/H2AC20/H2AC21/H2AC4/H2AC6/H2AC7/H2AC8/H2AW/H2AX/H3C1/H3C10/H3C11/H3C12/H3C13/H3C14/H3C4/H3C6/H3C7/H3C8/H4C1/H4C11/H4C12/H4C14/H4C2/H4C3/H4C4/H4C5/H4C8/H4C9/HELLS/HMGA1/HMGA2/HOTAIR/MSL3P1/PABPC1L/SERTAD1/TET1
GO:0032835	glomerulus development	27/4706	0.00104337	0.0122144	ANGPT1/BASP1/CD24/CD34/COL4A3/COL4A4/EGR1/GPR4/HEYL/KLF15/LAMB2/LGR4/LHX1/MAGI2/NPHS1/PDGFB/PECAM1/PLCE1/PODXL/PROM1/PTPRO/RET/SERPINB7/SULF1/TCF21/TEK/WWTR1
GO:0021510	spinal cord development	39/4706	0.0010459	0.0122212	ADARB1/ASCL1/CHRD/DCC/DMRT3/DRGX/DYNC2H1/FOXB1/FOXN4/GATA2/GBX1/GDNF/HOXB8/HOXC10/HOXD10/ISL1/ISL2/LHX1/LHX3/LHX5/LRP8/MDGA1/MDGA2/MNX1/NEFL/NKX2-2/PAX6/PHOX2A/SOX1/SOX11/SOX12/SOX4/SRD5A1/TAL1/TBX20/VIT/VSTM5/WNT1/WNT3A
GO:0010810	regulation of cell-substrate adhesion	75/4706	0.00107135	0.012495	ACVRL1/AGR2/AJAP1/ALOX15/APOA1/ARHGAP6/BST1/CASS4/CCL25/CCN1/CD36/CDH13/CDKN2A/CEACAM6/COL1A1/CORO2B/CX3CL1/DLC1/DMP1/ECM2/EFNA5/EMP2/FAM107A/FBLN1/FERMT1/FERMT2/FGA/FGB/FOXF1/FZD4/GFUS/GPM6B/GREM1/HAS2/HRG/LIMCH1/LIMS2/MACF1/MDK/MELTF/MMP12/MMP14/MYADM/MYOC/NDNF/NEDD9/NPNT/OLFM4/ONECUT1/ONECUT2/P4HB/PDGFB/PDPN/PEAK1/PHLDB2/PIK3R1/PKHD1/PLAU/POSTN/PPM1F/PREX1/PRKCE/PTPRO/RAC3/RCC2/RRAS/SPOCK1/SPO…
GO:0007015	actin filament organization	137/4706	0.00108342	0.0126001	ACTN2/ALDOA/ALOX15/APOA1/ARHGAP18/ARHGAP25/ARHGAP40/ARHGAP6/ARHGEF10/ARHGEF15/ARRB1/BAIAP2L1/BAIAP2L2/CAPZA3/CARMIL2/CASS4/CATIP/CAV3/CCL24/CCL26/CCN2/CDC42EP2/CFL2/CGNL1/COBL/CORO2B/CRACD/CSF3/CTNNA2/CX3CL1/CXCL12/CYRIA/DBN1/DIAPH2/DLC1/DNAI3/ELMO3/EMP2/ESAM/ESPN/ESPNL/F2RL1/FAM107A/FAT1/FERMT2/FHDC1/FSCN2/GAS2L2/GAS7/GDPD2/GMFG/GPR65/HCK/ICAM1/INPP5K/IQANK1/KANK3/KANK4/LCP1/LIMCH1/LIMK1/LMOD1/L…
GO:0021988	olfactory lobe development	15/4706	0.0010844	0.0126001	AGTPBP1/ARX/ATP1A2/DLX2/DLX5/EFNA2/ERBB4/FEZF1/KIF14/LRRK2/NR2E1/ROBO2/SALL1/SEMA3A/SLIT2
GO:0050770	regulation of axonogenesis	55/4706	0.00109173	0.0126616	AMIGO1/BDNF/BMPR2/BRSK1/BRSK2/CDH2/CDK5R1/CDKL5/CHODL/CRABP2/CXCL12/DBN1/DCC/EPHB2/EPHB3/FSTL4/KIAA0319/L1CAM/LIMK1/LINGO1/MACF1/MAG/MAP6/MCF2/NEFL/NGF/NTRK2/OMG/PAK1/PAK3/PLXNA3/PLXNB3/POU3F2/RET/ROBO2/SEMA3A/SEMA3B/SEMA3D/SEMA3G/SEMA4B/SEMA5A/SEMA6A/SEMA6D/SHOX2/SLIT2/SLITRK1/SPP1/THY1/TNR/TRIM46/TRPV2/UST/WNT3/WNT3A/WNT7A
GO:0048511	rhythmic process	97/4706	0.00110196	0.0127485	AANAT/ADAMTS1/ADORA1/ADRB1/AGRP/AMH/ARNTL2/ARRB1/ATOH7/BHLHE41/C3orf70/CBX3/CDK1/CDK5R1/CHRNB2/CIART/CLDN4/CRH/CRY2/DDC/DTL/EGR1/EGR2/EGR3/EREG/ETS1/EZH2/F7/FBXL6/FSHR/FZD4/GFPT1/GNAQ/HAS2/HES7/HLF/HNF4A/ID3/ID4/JUN/JUND/KAT2B/KCND2/KDM5B/KLF10/KLF9/LGR4/LHCGR/MAGED1/MAGEL2/MAP2K6/MAPK10/MDK/MMP19/MMP7/MTNR1A/NMU/NPAS2/NPY5R/NR5A1/NTRK2/OPN4/OPRM1/PASD1/PCNA/PER1/PGR/PPARG/PRKAA2/PRKCG/PRKDC/PROK…
GO:0006937	regulation of muscle contraction	58/4706	0.00110498	0.0127485	ACE2/ADORA1/ADRA1A/ADRA2A/ADRB2/ATP1A2/ATP1B1/ATP2A1/CALCA/CALCRL/CASQ2/CAV1/CAV3/CCN2/CHRM2/CNN1/DMD/DOCK4/DSG2/DSP/EDN1/EDN2/ENO1/GJA5/GPER1/HSPB6/ITGA2/MYBPH/MYH7/MYL3/MYL9/MYOCD/NKX2-5/NMU/NOS1/OXT/P2RX1/PKP2/PLCE1/PRKG1/PROK2/PTAFR/PVALEF/RNF207/RYR2/SCN4A/SCN5A/SLC8A1/SLC8A3/SMAD7/TBXA2R/TNNC1/TNNC2/TNNI2/TNNI3/TNNT1/TNNT3/UCN
GO:0030326	embryonic limb morphogenesis	43/4706	0.00110741	0.0127485	AFF3/ALX3/CRABP2/CYP26B1/DLX5/DLX6/DYNC2H1/EN1/FBN2/FLVCR1/FRAS1/GPC3/GREM1/HOXA10/HOXA11/HOXA13/HOXC10/HOXD10/HOXD12/HOXD13/IHH/OSR2/PITX1/RDH10/RECK/RSPO2/SALL1/SALL4/SFRP2/SHOX2/SP8/SP9/TBX2/TBX3/TBX4/TBX5/TFAP2A/TGFB2/TMEM231/TWIST1/WNT3/WNT7A/ZBTB16
GO:0035113	embryonic appendage morphogenesis	43/4706	0.00110741	0.0127485	AFF3/ALX3/CRABP2/CYP26B1/DLX5/DLX6/DYNC2H1/EN1/FBN2/FLVCR1/FRAS1/GPC3/GREM1/HOXA10/HOXA11/HOXA13/HOXC10/HOXD10/HOXD12/HOXD13/IHH/OSR2/PITX1/RDH10/RECK/RSPO2/SALL1/SALL4/SFRP2/SHOX2/SP8/SP9/TBX2/TBX3/TBX4/TBX5/TFAP2A/TGFB2/TMEM231/TWIST1/WNT3/WNT7A/ZBTB16
GO:0009636	response to toxic substance	81/4706	0.0011485	0.0131971	ABCC2/ABCG2/AKR1B10/AKR7A3/ALB/ALOX5AP/APOA4/AQP10/ARG1/ARHGAP33/ASNS/BPHL/BRIP1/CAT/CCNB1/CD36/CDH1/CERS1/CPS1/CYGB/CYP1A1/DDC/DHRS2/DNMT3B/DUOX1/FBLN5/FOS/GJC2/GPX2/GPX3/GPX8/GUCY2C/H19/HBA1/HBA2/HBB/HBD/HBE1/HBG2/HBM/HBZ/INMT/IPCEF1/IYD/KCNC2/KDM5B/LOXHD1/LPO/LTC4S/MAOB/MGST1/MT1A/MT1H/MT1M/MTARC2/NEFL/NQO1/OPRD1/PON1/PRDX4/PRKN/PTGES/RAD51/S100A9/SCN2B/SESN1/SLC15A2/SLC18A2/SLC22A18/SLC22A8/S…
GO:0061326	renal tubule development	36/4706	0.00115921	0.0132957	ADAMTS16/AGT/AGTR2/AQP11/BMP2/CALB1/CD24/DCHS1/FAT4/FGF2/FOXD1/GDNF/GPC3/GREM1/HEYL/HOXA11/HOXB7/HOXD11/IRX1/KIF26B/LGR4/LHX1/NPNT/PROM1/SALL1/SIX1/SIX2/SIX4/SOX9/TCF21/WNT1/WNT11/WNT2B/WNT6/WNT9B/WWTR1
GO:0010739	positive regulation of protein kinase A signaling	8/4706	0.00116726	0.0133144	ADRB2/AKAP12/CALCR/IAPP/MC1R/MIF/RAMP3/SPATC1L
GO:0042416	dopamine biosynthetic process	8/4706	0.00116726	0.0133144	AGTR2/DAO/DDC/GPR37/SLC6A3/SNCA/TGFB2/TH
GO:0052697	xenobiotic glucuronidation	8/4706	0.00116726	0.0133144	UGT1A1/UGT1A10/UGT1A3/UGT1A6/UGT1A7/UGT1A8/UGT2B11/UGT2B28
GO:0009914	hormone transport	102/4706	0.00117773	0.0134093	ABCC2/ACSL4/ADCY8/ADORA1/ADRA2A/AGT/AGTR1/AGTR2/ALOX5/APLN/BLK/BMP8A/BRSK2/BTK/C1QTNF12/CACNA1E/CACNA2D2/CAMK2N1/CCKAR/CFTR/CLTRN/CNR1/CPLX1/CRH/CRHBP/CRHR1/CRYM/CYP19A1/DPP4/EDN1/EDN3/EFNA5/ENHO/EXOC3L1/FAM3B/FFAR4/FGA/FGB/FOXD1/FZD4/G6PC2/GAL/GCG/GIP/GJA1/GPER1/HCAR2/HNF1A/HNF4A/HTR2C/ICA1/IFNG/IL11/IL1B/IL6/INHA/INHBB/ISL1/KCNA5/KCNB1/KCNC2/KCNG2/KDM5B/LTBP4/MYRIP/NEUROD1/NKX6-1/NMU/P2RY1/PDX1…
GO:0018212	peptidyl-tyrosine modification	119/4706	0.00120005	0.0136385	AATK/ACE/ADORA1/ADRA1A/ADRA2A/AGT/ALKAL1/ALKAL2/ANGPT1/ANGPT4/BDNF/BLK/BMX/BST1/BTK/CADM4/CASS4/CAV1/CBLC/CD24/CD36/CD44/CLK2/CRLF1/CSF3/DDR2/DOCK3/DOK7/EFEMP1/EFNA5/EGF/ENPP2/EPHA10/EPHA6/EPHA8/EPHB1/EPHB2/EPHB3/EPHB6/EPO/ERBB4/EREG/FGF10/FGFR2/FGFR4/FGR/FLT4/GAS6/GATA1/GH2/GHR/GPRC5A/GREM1/HBEGF/HCK/HPX/HRG/HYAL2/ICAM1/IFNG/IFNL1/IFNL4/IL11/IL13/IL22RA2/IL23A/IL31RA/IL34/IL6/INSRR/ISL1/JAK3/LIL…
GO:0003197	endocardial cushion development	20/4706	0.00120506	0.0136591	ACVRL1/BMP2/BMPR2/DCHS1/ENG/FOXF1/GATA5/HEY2/HEYL/ISL1/RBM24/ROBO2/SOX9/TBX2/TBX20/TBX5/TGFB2/TGFBR2/TMEM100/TWIST1
GO:0003181	atrioventricular valve morphogenesis	13/4706	0.00120974	0.0136591	BMP2/BMPR2/CCN1/DCHS1/HEY2/HEYL/SLIT3/SMAD6/SOX4/TBX5/TGFB2/TGFBR2/TWIST1
GO:0010766	negative regulation of sodium ion transport	11/4706	0.00121502	0.0136591	ATP1A2/HECW1/HECW2/NEDD4L/PCSK9/PRKCE/SERPINE2/SLC9A3R1/STK39/WNK2/WNK3
GO:0036148	phosphatidylglycerol acyl-chain remodeling	11/4706	0.00121502	0.0136591	LPGAT1/PLA2G10/PLA2G1B/PLA2G2A/PLA2G2D/PLA2G2F/PLA2G3/PLA2G4A/PLA2G4D/PLA2G4F/PLA2G5
GO:0036149	phosphatidylinositol acyl-chain remodeling	11/4706	0.00121502	0.0136591	LPGAT1/PLA2G10/PLA2G1B/PLA2G2A/PLA2G2D/PLA2G2F/PLA2G4A/PLA2G4D/PLA2G4F/PLA2G5/PLBD1
GO:0045653	negative regulation of megakaryocyte differentiation	11/4706	0.00121502	0.0136591	H4C1/H4C11/H4C12/H4C14/H4C2/H4C3/H4C4/H4C5/H4C8/H4C9/PF4
GO:0006576	cellular biogenic amine metabolic process	40/4706	0.00125606	0.0140647	AANAT/ACMSD/AGMAT/AGTR2/AOC1/AZIN2/BHMT/CHRNB2/DAO/DDC/DMGDH/EPAS1/GPR37/GRIN2A/HDC/HPRT1/INSM1/KMO/KYNU/MAOB/NPR1/OAZ3/ODC1/PAH/PDE1B/PNMT/PRKN/RNF180/SLC29A4/SLC6A3/SMOX/SNCA/SRM/SULT1A1/SULT1A3/SULT1B1/TDO2/TGFB2/TH/TPH2
GO:0033198	response to ATP	16/4706	0.00126013	0.0140647	ABCC9/CIB2/DNTT/P2RX1/P2RX2/P2RX3/P2RX5/P2RX6/P2RX7/P2RY1/P2RY12/P2RY4/PKLR/SLC8A1/TRPC3/TRPV1
GO:0042744	hydrogen peroxide catabolic process	16/4706	0.00126013	0.0140647	APOA4/CAT/DUOX1/GPX3/HBA1/HBA2/HBB/HBD/HBE1/HBG2/HBM/HBZ/LPO/PRDX4/SNCA/TPO
GO:2000193	positive regulation of fatty acid transport	16/4706	0.00126013	0.0140647	AVPR1B/CYP4A11/EDN1/ERFE/IL1B/KMO/MAP2K6/NTSR1/OXT/PLA2G10/PLA2G3/PLA2G4A/PTGES/SSTR4/TNFRSF11A/TNFSF11
GO:0099601	regulation of neurotransmitter receptor activity	33/4706	0.00126454	0.0140886	ACTN2/ADRB2/ARC/CACNG5/CACNG7/CCL2/CRH/CRHBP/DAPK1/DLGAP3/EPHB2/GRIA1/GRIA2/GRIA4/GRIN1/GRIN2A/GSG1L/IFNG/LYPD6B/MAPK8IP2/NEFL/NETO1/NETO2/NPTX1/NPTX2/OPRM1/PATE4/PSCA/RASGRF1/RGS9/SHANK3/SHISA8/SLURP1
GO:0021545	cranial nerve development	21/4706	0.00126934	0.0141169	ADARB1/ATOH7/CHRNB2/DRGX/EGR2/EPHB2/HOXA1/HOXB2/HOXB3/ISL1/NKX2-2/PHOX2A/PHOX2B/PLXNA3/POU4F1/POU4F3/SALL1/SEMA3A/SIX1/SIX4/TFAP2A
GO:0097549	chromatin organization involved in negative regulation of transcription	52/4706	0.00127964	0.014206	APOBEC1/ATAD2/CDC45/CDKN2A/DYDC1/DYDC2/EZH2/H1-0/H1-2/H1-3/H1-4/H1-5/H1-6/H2AC11/H2AC12/H2AC13/H2AC16/H2AC17/H2AC20/H2AC21/H2AC4/H2AC6/H2AC7/H2AC8/H2AW/H2AX/H3C1/H3C10/H3C11/H3C12/H3C13/H3C14/H3C4/H3C6/H3C7/H3C8/H4C1/H4C11/H4C12/H4C14/H4C2/H4C3/H4C4/H4C5/H4C8/H4C9/HELLS/HMGA1/HMGA2/HOTAIR/MSL3P1/TET1
GO:0060079	excitatory postsynaptic potential	39/4706	0.00130735	0.0144879	ADORA1/ADRB2/CACNB3/CHRNA1/CHRNA2/CHRNA4/CHRNA5/CHRNA6/CHRNA9/CHRNB1/CHRNB2/CHRNB4/CHRND/CHRNG/GLRA3/GRIK2/GRIK5/GRIN1/GRIN2A/GRIN2C/GRIN2D/IGSF11/LRRK2/MAPK8IP2/NETO1/OPRM1/P2RX1/P2RX2/P2RX3/P2RX5/P2RX6/P2RX7/RIMS2/SHANK3/SLC8A2/SLC8A3/STX1A/TRPV1/WNT7A
GO:0045778	positive regulation of ossification	22/4706	0.00131924	0.0145678	ADRB2/ALOX5/BMP2/BMPR2/CCN1/FBN2/FZD9/GPM6B/ISG15/KL/LTF/NELL1/OSR2/OXT/P2RX7/PKDCC/SLC8A1/SOX11/TFAP2A/TGFB2/WNT10B/ZBTB16
GO:0060688	regulation of morphogenesis of a branching structure	22/4706	0.00131924	0.0145678	AGT/AGTR2/CAV3/FGF10/FGFR2/GDNF/GREM1/HOXB7/HOXD13/LGR4/LHX1/LRRK2/MDK/NTN4/SHOX2/SIX1/SIX2/SIX4/SOX9/SULF1/WNT2/WNT2B
GO:0007159	leukocyte cell-cell adhesion	117/4706	0.00134801	0.0148591	ADAM8/ADTRP/AGER/ALOX5/APOA4/ARG1/ARG2/CARD11/CAV1/CCL19/CCL2/CCL25/CD160/CD177/CD24/CD27/CD44/CD70/CD83/CEACAM1/CERCAM/CLEC4M/CRTAM/CTLA4/CX3CR1/CXCL12/DLG5/DOCK8/DPP4/EFNB1/EGR3/EPO/ETS1/FERMT3/FGL1/FOXP3/FUT9/GFUS/HAS2/HHLA2/HLA-DRA/HLA-E/HLX/HSPD1/ICAM1/IFNB1/IFNG/IFNL1/IGFBP2/IHH/IL1A/IL1B/IL1RL2/IL20RB/IL23A/IL2RA/IL6/IL7R/IRAK1/ITGAL/JAK3/JAM2/KLF4/LAG3/LAPTM5/LRRC32/MAP3K8/MDK/MIR221/MIR2…
GO:0010718	positive regulation of epithelial to mesenchymal transition	23/4706	0.00135595	0.0149202	ALX1/BAMBI/BMP2/COL1A1/DAB2/ENG/EZH2/FERMT2/GLIPR2/IL1B/IL6/ISL1/LOXL2/MDK/MIR221/MIR222/PDPN/RGCC/SERPINB3/TGFB2/TGFBR2/TWIST1/WWTR1
GO:0007369	gastrulation	63/4706	0.00136624	0.0150038	APELA/APLN/APLNR/APOA1/ATOH8/BMPR2/COL11A1/COL5A1/COL5A2/COL7A1/DKK1/DUSP1/DUSP4/EYA2/FGFR2/FOXF1/GATA6/GJA1/GPC3/GSC/HMGA2/HNF4A/HOXA11/ITGA2/ITGA8/ITGB4/KLF4/LAMB3/LBX2/LHX1/MESP1/MESP2/MIR221/MIXL1/MMP14/MMP15/MMP8/MMP9/MYADM/NR4A3/OTX2/PHLDB2/POU5F1/SCX/SFRP2/SIX2/SOX17/SOX2/SOX7/TAL1/TBX20/TBX6/TBXT/TENM4/TGFBR2/TLX2/TRIM15/TXNRD1/UGDH/WNT11/WNT3/WNT3A/WNT8B
GO:0014823	response to activity	29/4706	0.00137077	0.0150038	ADSS1/AGT/BGLAP/CAPN3/CAT/CRY2/DNMT3B/EDN1/FGF21/GCG/GCLM/IL6/ITGA2/MTFP1/NPC1L1/OXT/PCK1/PERM1/POSTN/PRKAA2/PRKAG3/PRKDC/RYR2/SLC25A25/SMTNL1/SRD5A1/TH/TNS2/TPH2
GO:0021675	nerve development	29/4706	0.00137077	0.0150038	ADARB1/ATOH7/BDNF/CHRNB2/DRGX/EGR2/EPHB2/GABRA5/HOXA1/HOXB2/HOXB3/ISL1/NGF/NKX2-2/NPTX1/PHOX2A/PHOX2B/PLXNA3/POU4F1/POU4F3/PRKCG/RET/SALL1/SEMA3A/SERPINE2/SIX1/SIX4/SULF1/TFAP2A
GO:0051784	negative regulation of nuclear division	24/4706	0.00138077	0.015034	AURKB/BUB1/BUB1B/CCNB1/CDC20/CDT1/CENPF/CHEK1/DMRT1/DUSP1/FBXO43/GEN1/HORMAD1/KNTC1/MAD2L1/MTBP/NDC80/PLK1/SPDL1/TEX14/TOM1L2/TRIP13/TTK/ZWINT
GO:0055078	sodium ion homeostasis	24/4706	0.00138077	0.015034	ADORA1/AGT/AGTR1/AGTR2/ATP1A2/ATP1A3/ATP1B1/ATP1B2/ATP4A/ATP4B/C7/CORIN/CYP4A11/EDN1/EDNRB/IL1A/NEDD4L/NPR1/OXT/SCN7A/SCNN1G/SLC12A1/SLC8A1/UPK3A
GO:0086002	cardiac muscle cell action potential involved in contraction	24/4706	0.00138077	0.015034	CACNA1G/CAV1/CAV3/DSG2/DSP/GJA1/GJA5/KCNA5/KCNE1/KCNE1B/KCNE4/KCNH2/KCNJ5/KCNJ8/NEDD4L/NUP155/PKP2/RNF207/RYR2/SCN1A/SCN2B/SCN3B/SCN4B/SCN5A
GO:0071384	cellular response to corticosteroid stimulus	26/4706	0.00139999	0.0152167	ABCC2/AGTR2/AKR1C3/AQP1/ARG1/CBX3/CRH/DDIT4/DNMT3B/EDN1/FAM107A/FBXO32/GJB2/GPER1/ICAM1/ISL1/KLF9/PCK1/SCNN1G/SGK1/SRD5A1/SSTR4/SSTR5/TFAP4/UGT1A1/ZFP36
GO:0010092	specification of animal organ identity	17/4706	0.00141292	0.0153038	BMP2/DKK1/FGF10/FGFR2/FOXH1/GATA5/GDNF/HOXA11/ISL1/MESP1/ROBO2/SIX1/TBR1/WNT11/WNT2/WNT2B/WNT3A
GO:0010543	regulation of platelet activation	17/4706	0.00141292	0.0153038	ADAMTS18/BLK/CEACAM1/F2/FCER1G/HRG/PDGFB/PDPN/PLA2G4A/PRKCQ/PRKG1/SELP/SERPINE2/SH2B3/THBD/TLR4/UBASH3B
GO:0048167	regulation of synaptic plasticity	62/4706	0.00144675	0.015643	ABHD6/ADCY8/ADGRB1/ADORA1/AGER/ARC/BRSK1/CALB1/CAMK2A/CAMK2B/CDC20/CPLX2/CRH/CX3CL1/CX3CR1/DBN1/EGR2/EPHB2/FAM107A/FGF14/GIP/GRIA1/GRID2IP/GRIK2/GRIN1/GRIN2A/GRIN2C/GRIN2D/IGSF11/ITPKA/JPH3/JPH4/KAT2A/KCNB1/KCNJ10/LRRTM2/MME/NETO1/NEURL1/NFATC4/NR2E1/NRGN/NSMF/NTRK2/P2RX3/RASGRF1/RGS14/RIMS2/SERPINE2/SHANK3/SHISA8/SLC1A1/SLC24A2/SLC8A2/SLC8A3/SYT12/SYT7/TNR/TYROBP/UNC13C/VAMP2/VGF
GO:0021543	pallium development	56/4706	0.00146243	0.0157851	ADGRG1/ANXA3/ARX/ASCL1/ATAT1/ATIC/ATOH1/BCAN/BCL2A1/BNIP3/BTG2/CCDC141/CDH2/CDK5R1/CDK5R2/CNTNAP2/COL3A1/DAB2IP/DIXDC1/DLX1/DLX2/DMRTA2/EMX1/EZH2/FAT4/FEZ1/FOXG1/H2AX/HTR6/IGF2BP1/KIF14/LHX5/LHX6/LRP8/MFSD2A/NEFL/NEUROD1/NME1/NR2E1/NTRK2/P2RY12/PAX5/PHACTR1/PLXNA3/POU3F2/SLC2A1/SLIT2/SRD5A1/SRGAP2C/TACC1/TACC3/TBR1/TH/TSKU/WDR62/WNT3A
GO:0060348	bone development	67/4706	0.00147554	0.0158991	AKAP13/ALPL/BGLAP/BMP2/BMPR2/CCN4/CDX1/CHAD/CLDN18/COL13A1/COL1A1/COL2A1/COMP/CYP26B1/DCHS1/DLX5/ENG/EPYC/FAT4/FGFR2/FLI1/GJA1/GREM1/HAS2/HOXA11/IFITM5/IHH/INSIG1/KAT2A/LTF/MEIS1/MMP13/MMP14/MMP16/MPIG6B/MSX2/MYOC/NPPC/OSR2/PHEX/PHOSPHO1/PITX2/PTGER4/RANBP3L/RFLNA/RFLNB/SCX/SERPINH1/SFRP2/SFRP4/SH2B3/SHOX2/SOX9/SP5/SRD5A1/SULF1/TAL1/TEK/TFAP2A/TGFBR2/THPO/TNFSF11/TRIM45/TSKU/TWIST1/TYROBP/WNT1
GO:0003156	regulation of animal organ formation	14/4706	0.00148642	0.0159336	BMP2/DKK1/FGF10/GATA5/GDNF/HOXA11/MESP1/ROBO2/SIX1/SULF1/WNT11/WNT2/WNT2B/WNT3A
GO:0021772	olfactory bulb development	14/4706	0.00148642	0.0159336	AGTPBP1/ARX/DLX2/DLX5/EFNA2/ERBB4/FEZF1/KIF14/LRRK2/NR2E1/ROBO2/SALL1/SEMA3A/SLIT2
GO:0033561	regulation of water loss via skin	14/4706	0.00148642	0.0159336	ABCA12/ALOX12B/ALOXE3/CLDN4/CYP26B1/FA2H/GRHL1/GRHL3/KRT1/KRT16/LSR/MET/STMN1/TMEM79
GO:0048640	negative regulation of developmental growth	41/4706	0.00148979	0.0159422	ADRB1/ADRB2/CAV3/CDK5R1/DCC/FSTL4/G6PD/GDF15/GJA1/KCNK2/KIAA0319/MAG/MEIS1/MIR25/MYOZ1/NKD1/OSTN/PAK1/PI16/PLAC8/PLXNA3/RBP4/SEMA3A/SEMA3B/SEMA3D/SEMA3G/SEMA4B/SEMA5A/SEMA6A/SEMA6D/SLC6A4/SOCS2/SPP1/TBX5/TGFBR2/TLL2/TNR/TRIM46/WNT3/WNT3A/WWC2
GO:0050729	positive regulation of inflammatory response	49/4706	0.00149657	0.0159874	ADAM8/AGT/AGTR1/BTK/C2CD4A/CCL1/CCL24/CCN4/CNR1/CX3CL1/ETS1/FABP4/GPR4/HLA-E/HYAL2/IFNG/IL1B/IL1RL1/IL23A/IL33/IL6/ITGA2/LBP/LILRA5/LPL/LRRK2/MDK/MIR126/MMP8/NFKBIA/NFKBIZ/NPY5R/PDE2A/PLA2G2A/PLA2G3/PTGER4/S100A12/S100A9/SNCA/TAFA3/TLR10/TLR4/TNFRSF11A/TNFSF11/TNFSF4/TSLP/TTBK1/ZBP1/ZP3
GO:0001676	long-chain fatty acid metabolic process	45/4706	0.00151369	0.0161426	ACADL/ACSBG1/ACSL4/ACSM2A/ACSM2B/ACSM4/ACSM5/ADTRP/AKR1C3/ALOX12B/ALOX15/ALOX5/ALOXE3/ASAH2/ASAH2B/AWAT1/CBR1/CYP1A1/CYP1A2/CYP2B6/CYP2C18/CYP2C9/CYP2D6/CYP2D7/CYP2E1/CYP2F1/CYP2U1/CYP4A11/CYP4F11/CYP4F3/ELOVL2/ELOVL6/GLYATL2/HPGDS/LTC4S/PLA2G10/PLA2G2F/PLA2G4A/PLP1/PTGDS/PTGES/PTGIS/QKI/SLC27A3/SLC27A6
GO:0007094	mitotic spindle assembly checkpoint	18/4706	0.00154171	0.0163295	AURKB/BUB1/BUB1B/CCNB1/CDC20/CDT1/CENPF/DUSP1/GEN1/KNTC1/MAD2L1/NDC80/PLK1/SPDL1/TEX14/TRIP13/TTK/ZWINT
GO:0071173	spindle assembly checkpoint	18/4706	0.00154171	0.0163295	AURKB/BUB1/BUB1B/CCNB1/CDC20/CDT1/CENPF/DUSP1/GEN1/KNTC1/MAD2L1/NDC80/PLK1/SPDL1/TEX14/TRIP13/TTK/ZWINT
GO:0071174	mitotic spindle checkpoint	18/4706	0.00154171	0.0163295	AURKB/BUB1/BUB1B/CCNB1/CDC20/CDT1/CENPF/DUSP1/GEN1/KNTC1/MAD2L1/NDC80/PLK1/SPDL1/TEX14/TRIP13/TTK/ZWINT
GO:0071542	dopaminergic neuron differentiation	18/4706	0.00154171	0.0163295	DKK1/DMRTA2/EN1/FGF20/FOXA1/LMX1B/MANF/OTX2/PHOX2A/PHOX2B/RSPO2/SFRP2/VEGFD/WNT1/WNT2/WNT3/WNT3A/WNT9B
GO:0045664	regulation of neuron differentiation	66/4706	0.00156415	0.0165324	ASCL1/ATOH1/BDNF/BEND6/BMP2/BRINP3/CASZ1/CDK5R1/CXCL12/DISP3/DIXDC1/DKK1/DLX1/DLX2/DNMT3B/DPYSL2/DUOXA1/ECT2/EDNRB/EFNA3/EPO/ESRP1/ETV5/FEZ1/FEZF1/FGF20/FOXA1/FOXG1/GATA2/GPR37L1/HEY2/HEYL/ISL1/ISL2/LIN28A/LRRK2/MAG/MEIS1/NEUROD1/NGF/NKX2-2/NKX2-5/NKX6-1/NR2E1/PCP4/PHOX2B/RAC3/RET/S1PR5/SFRP2/SH3GL3/SIX1/SIX3/SLC6A4/SOCS2/SOX11/SOX2/SOX3/SOX9/TBX6/TCF4/THRB/VWC2/WNT3A/ZEB1/ZNF536
GO:0002064	epithelial cell development	71/4706	0.00156617	0.0165324	ADAMTSL4/ARHGEF26/BFSP2/BMP15/CDH2/CDH5/CDSN/CLDN3/CLDN5/CNMD/COL18A1/COL22A1/DMRT1/DNASE1L2/ENG/F2RL1/FOXA1/GPR4/HAPLN2/HEG1/HNF4A/HOXA13/HOXA5/HOXB13/HYDIN/ICAM1/IHH/IL1B/INSM1/LAMB2/LHFPL5/MAGI2/MET/MYADM/MYO7A/NKX2-2/NKX3-2/NKX6-1/NOTCH4/NPHS1/ONECUT1/ONECUT2/PAX6/PDE2A/PDGFB/PECAM1/PGR/PKHD1/PODXL/POF1B/PPP1R16B/PROC/RAB25/RILPL2/ROBO4/SIX3/SLC9A3R1/SLC9A4/SOX18/SOX9/SPDEF/SPINT2/ST14/STRC/T…
GO:0006268	DNA unwinding involved in DNA replication	10/4706	0.00160981	0.0168786	BLM/HMGA1/MCM2/MCM4/MCM6/MCM7/MCMDC2/RAD51/RECQL4/TWNK
GO:0034310	primary alcohol catabolic process	10/4706	0.00160981	0.0168786	AKR1B10/AKR1C3/ALDH1B1/ALDH2/ALDH3B2/HAO1/SULT1A1/SULT1A3/SULT1B1/SULT1C4
GO:0048486	parasympathetic nervous system development	10/4706	0.00160981	0.0168786	ADARB1/EGR2/GDNF/HOXB2/PHOX2A/PHOX2B/PLXNA3/SEMA3A/SIX1/TFAP2A
GO:0070365	hepatocyte differentiation	10/4706	0.00160981	0.0168786	CPS1/CYP1A1/E2F7/E2F8/HNF4A/ITGA2/KRT18/MESP1/PCK1/WNT1
GO:0001656	metanephros development	33/4706	0.00161607	0.0169157	BASP1/CALB1/CD34/DLG5/EGR1/FAT4/FGF10/FOXD1/FRAS1/GDNF/GPC3/GREM1/HOXA11/ID3/IRX1/KIF26B/LAMB2/LGR4/LHX1/OSR2/PDGFB/RDH10/RET/ROBO2/SALL1/SIX1/SIX2/SIX4/SOX17/SOX9/TCF21/WNT9B/WWTR1
GO:0036158	outer dynein arm assembly	12/4706	0.00164565	0.0171521	DAW1/DNAAF1/DNAAF5/DNAAF6/DNAI1/DNAI2/LRRC49/ODAD1/ODAD2/ODAD3/ODAD4/ZMYND10
GO:1902656	calcium ion import into cytosol	12/4706	0.00164565	0.0171521	CALCR/FAM155B/MS4A1/RAMP3/SLC24A2/SLC8A1/SLC8A2/SLC8A3/TRPM2/TRPV1/TRPV2/TRPV3
GO:1903524	positive regulation of blood circulation	19/4706	0.00164691	0.0171521	ACE2/ADRA1A/ADRA1D/ADRB1/APELA/APLN/ATP1A2/CCN2/EDN1/EDN2/EDN3/HEY2/NKX2-5/NMU/RYR2/SCN3B/SLC1A1/TGFB2/UCN
GO:0086001	cardiac muscle cell action potential	31/4706	0.00170941	0.0177733	ATP1A2/ATP1B1/CACNA1G/CAV1/CAV3/DMD/DSG2/DSP/GJA1/GJA5/HCN2/KCNA5/KCNE1/KCNE1B/KCNE4/KCNH2/KCNJ5/KCNJ8/NEDD4L/NUP155/PKP2/RNF207/RYR2/SCN1A/SCN2B/SCN3B/SCN4B/SCN5A/SLC4A3/SLC8A1/TBX18
GO:0071772	response to BMP	59/4706	0.00171748	0.0177978	ACVRL1/ADAMTS12/AMH/BAMBI/BMP15/BMP2/BMP8A/BMP8B/BMPER/BMPR2/CCN1/CDH5/CHRD/CHRDL1/COL2A1/COMP/CRIM1/DLX1/DLX5/DSG4/EGR1/ELAPOR2/ENG/FOXD1/GATA5/GATA6/GDF15/GDF2/GPC3/GREM1/HEYL/HJV/HOXA13/HTRA3/LEFTY2/PHOX2B/PPARG/RUNX2/SCX/SFRP2/SFRP4/SFRP5/SKOR2/SLC39A5/SMAD6/SMAD7/SMAD9/SOSTDC1/SOX11/SOX9/SPINT2/SULF1/TGFB2/TGFBR3/TMEM100/TMPRSS6/VWC2/WNT1/ZNF423
GO:0071773	cellular response to BMP stimulus	59/4706	0.00171748	0.0177978	ACVRL1/ADAMTS12/AMH/BAMBI/BMP15/BMP2/BMP8A/BMP8B/BMPER/BMPR2/CCN1/CDH5/CHRD/CHRDL1/COL2A1/COMP/CRIM1/DLX1/DLX5/DSG4/EGR1/ELAPOR2/ENG/FOXD1/GATA5/GATA6/GDF15/GDF2/GPC3/GREM1/HEYL/HJV/HOXA13/HTRA3/LEFTY2/PHOX2B/PPARG/RUNX2/SCX/SFRP2/SFRP4/SFRP5/SKOR2/SLC39A5/SMAD6/SMAD7/SMAD9/SOSTDC1/SOX11/SOX9/SPINT2/SULF1/TGFB2/TGFBR3/TMEM100/TMPRSS6/VWC2/WNT1/ZNF423
GO:0002063	chondrocyte development	15/4706	0.00173167	0.0178853	BMPR2/COL11A1/COMP/ECM1/PTHLH/RFLNA/RFLNB/SERPINH1/SFRP2/SHOX2/SMAD7/SOX9/SULF1/TGFBR2/TSKU
GO:0055075	potassium ion homeostasis	15/4706	0.00173167	0.0178853	ATP1A2/ATP1A3/ATP1B1/ATP1B2/ATP4A/ATP4B/KCNA5/KCNH2/KCNJ10/SLC12A1/SLC12A4/SLC12A7/SLC12A8/SLC9A4/UPK3A
GO:0048332	mesoderm morphogenesis	29/4706	0.00178958	0.0184196	APELA/BMPR2/DKK1/EYA2/FGFR2/FOXF1/GJA1/HMGA2/HOXA11/ITGA2/ITGA8/ITGB4/KLF4/MESP1/MESP2/SCX/SFRP2/SIX2/TAL1/TBX20/TBX3/TBX6/TBXT/TLX2/TRIM15/TXNRD1/WNT11/WNT3/WNT3A
GO:1904427	positive regulation of calcium ion transmembrane transport	29/4706	0.00178958	0.0184196	APLNR/ATP1B1/ATP2A1/CACNB3/CALCR/CAPN3/CD19/CEMIP/CX3CL1/CXCL9/F2/F2RL3/FGF14/G6PD/GJC2/GPER1/HAP1/IL13/JPH2/NPSR1/NTSR1/P2RY6/PLP1/RAMP3/RYR2/SNCA/STAC/STAC3/THY1
GO:0030261	chromosome condensation	21/4706	0.00179227	0.0184196	BANF2/CCNB1/CDCA5/ERN2/GPER1/H1-0/H1-2/H1-3/H1-4/H1-5/H1-6/H1-7/HMGA2/INCENP/NCAPD2/NCAPG/NCAPG2/NCAPH/NUSAP1/TOP2A/TTN
GO:0001935	endothelial cell proliferation	66/4706	0.00181649	0.0186377	ACVRL1/AGTR1/AKT3/ALOX5/APELA/APLN/APLNR/APOA1/ARG1/ATOH8/BMP2/BMPER/BMPR2/CAV1/CAV2/CCL2/CCL24/CCL26/CCR3/CD34/CDH13/CNMD/COL4A3/CXCL12/ECM1/EGF/EGR3/FGF2/FLT4/FUT2/GATA2/GDF2/GJA1/HTR2B/JCAD/LOXL2/MDK/MIR126/MIR135B/MIR222/MIR23A/MIR27A/MMP14/NOX5/NR4A1/PDCD6/PDGFB/PGF/PLXNB3/PPARG/PPP1R16B/PROK2/PTPRM/RGCC/SCG2/SEMA5A/SULF1/TEK/THBS4/TIE1/TNFSF12/VASH1/VEGFD/VIP/WNT2/XDH
GO:0038093	Fc receptor signaling pathway	80/4706	0.00182282	0.0186435	BTK/CARD11/FCER1G/FCGR1B/FCGR3A/FGR/FOS/GAB2/HCK/IGHE/IGHG1/IGHG2/IGHG3/IGHG4/IGHV1-69/IGHV2-5/IGHV2-70/IGHV3-11/IGHV3-13/IGHV3-23/IGHV3-30/IGHV3-33/IGHV3-48/IGHV3-53/IGHV3-7/IGHV4-34/IGHV4-39/IGHV4-59/IGKC/IGKV1-12/IGKV1-16/IGKV1-17/IGKV1-39/IGKV1-5/IGKV1D-12/IGKV1D-33/IGKV1D-39/IGKV2-28/IGKV2-29/IGKV2-30/IGKV2-40/IGKV2D-28/IGKV2D-30/IGKV3-15/IGKV3-20/IGKV3D-11/IGKV3D-20/IGKV4-1/IGKV5-2/IGLC2/IG…
GO:0035051	cardiocyte differentiation	52/4706	0.00182304	0.0186435	ACTN2/ADRA1A/AGTR2/AKAP13/ALPK2/BMP2/CAV3/CCNB1/DKK1/EDN1/EFNB2/FHL2/G6PD/GATA6/GPER1/GREM1/HAMP/HEY2/ISL1/KAT2A/MESP1/MIR222/MIR23A/MYH11/MYH6/MYLK3/MYO18B/MYOCD/NEB/NEBL/NKX2-5/NRAP/NRG1/PAK1/PI16/PITX2/PRICKLE1/SHOX2/SLC8A1/SOX17/SOX18/TBX18/TBX2/TBX3/TBX5/TBXT/TENM4/TGFB2/TGFBR3/TTN/TWIST1/WNT3A
GO:0032330	regulation of chondrocyte differentiation	22/4706	0.00183624	0.0187477	ACVRL1/ADAMTS12/CCN2/CCN4/EFEMP1/GREM1/HOXA11/LOXL2/MDK/NKX3-2/PKDCC/PTHLH/RFLNA/RFLNB/SCIN/SHOX2/SIX2/SMAD7/SOX5/SOX9/WNT9A/ZBTB16
GO:0072577	endothelial cell apoptotic process	27/4706	0.00184897	0.0188468	AKR1C3/ANGPT1/ANGPTL4/BMPR2/CCL2/CD160/CDH5/COL4A3/DAB2IP/ECSCR/FGA/FGB/FGF21/GAS6/GATA2/GPER1/ICAM1/IL13/MIR126/NDNF/RAMP2/RGCC/SCG2/SEMA5A/TEK/TERT/TNFAIP3
GO:0006584	catecholamine metabolic process	23/4706	0.00186382	0.0189362	AGTR2/CHRNB2/DAO/DDC/EPAS1/GPR37/GRIN2A/HDC/HPRT1/INSM1/MAOB/NPR1/PAH/PDE1B/PNMT/PRKN/RNF180/SLC6A3/SNCA/SULT1A1/SULT1A3/TGFB2/TH
GO:0009712	catechol-containing compound metabolic process	23/4706	0.00186382	0.0189362	AGTR2/CHRNB2/DAO/DDC/EPAS1/GPR37/GRIN2A/HDC/HPRT1/INSM1/MAOB/NPR1/PAH/PDE1B/PNMT/PRKN/RNF180/SLC6A3/SNCA/SULT1A1/SULT1A3/TGFB2/TH
GO:0003170	heart valve development	26/4706	0.00186792	0.0189469	BMP2/BMPR2/CCN1/DCHS1/GATA5/GJA5/HEY2/HEYL/NFATC1/NKX2-5/PDE2A/ROBO2/SCX/SHOX2/SLIT2/SLIT3/SMAD6/SOX4/SOX9/STRA6/TBX20/TBX5/TGFB2/TGFBR2/TIE1/TWIST1
GO:0046879	hormone secretion	98/4706	0.00188479	0.0190869	ACSL4/ADCY8/ADORA1/ADRA2A/AGT/AGTR1/AGTR2/ALOX5/APLN/BLK/BMP8A/BRSK2/BTK/C1QTNF12/CACNA1E/CACNA2D2/CAMK2N1/CCKAR/CFTR/CLTRN/CNR1/CPLX1/CRH/CRHBP/CRHR1/CYP19A1/DPP4/EDN1/EDN3/EFNA5/ENHO/EXOC3L1/FAM3B/FFAR4/FGA/FGB/FOXD1/FZD4/G6PC2/GAL/GCG/GIP/GJA1/GPER1/HCAR2/HNF1A/HNF4A/HTR2C/ICA1/IFNG/IL11/IL1B/IL6/INHA/INHBB/ISL1/KCNA5/KCNB1/KCNC2/KCNG2/KDM5B/LTBP4/MYRIP/NEUROD1/NKX6-1/NMU/P2RY1/PDX1/PLA2G3/PRK…
GO:0060021	roof of mouth development	34/4706	0.00197808	0.0199991	CLDN5/COL11A2/COL2A1/CSRNP1/DLX5/DLX6/EPHB2/EPHB3/FOXE1/FOXF2/FRAS1/INSIG1/ITGB8/LRRC32/MEOX2/OSR2/PKDCC/SATB2/SGPL1/SOX11/TBX2/TBX3/TCF21/TFAP2A/TGFB2/TGFBR2/TGFBR3/TWIST1/VAX1/WFIKKN2/WNT11/WNT3A/WNT7A/WNT9B
GO:0050953	sensory perception of light stimulus	74/4706	0.00199537	0.0201413	ABCA4/BEST1/BFSP2/CDH23/CDH3/CHRNB2/CLDN19/CLIC5/CNGA1/CNGA3/CNGB1/CNGB3/COL11A1/COL18A1/COL1A1/COL2A1/CRYBA2/CRYGN/EFEMP1/EPAS1/EYA4/EYS/FSCN2/GJA3/GPR143/GPR179/GRK1/GUCA1A/HSF4/KCNJ10/KRT12/LAMB2/LAMC3/LCTL/LRAT/MYO3B/MYO7A/NDP/NR2E1/NR2E3/OPN4/PAX6/PCARE/PCDH15/PDE6A/POU4F3/POU6F2/PRCD/RAX/RBP4/RD3/RDH10/REEP6/RGR/RGS9/RGS9BP/RP1/RPGR/RS1/SFRP5/SIX3/SLC24A2/SLC45A2/SOX14/TH/TIMP3/TRPM1/TULP1/…
GO:0033559	unsaturated fatty acid metabolic process	43/4706	0.00202892	0.0204138	AKR1C1/AKR1C2/AKR1C3/AKR1C4/ALOX12B/ALOX15/ALOX5/ALOXE3/AWAT1/CBR1/CYP1A1/CYP1A2/CYP2B6/CYP2C18/CYP2C9/CYP2D6/CYP2D7/CYP2E1/CYP2F1/CYP2U1/CYP4A11/CYP4F11/CYP4F3/DECR2/EDN1/EDN2/ELOVL2/ELOVL4/ELOVL6/FABP5/HPGDS/IL1B/MIF/PLA2G10/PLA2G2F/PLA2G3/PLA2G4A/PLA2G4F/PTGDS/PTGES/PTGIS/PTGR1/SCD5
GO:0048593	camera-type eye morphogenesis	43/4706	0.00202892	0.0204138	AQP5/CALB1/EPHB2/FOXE3/FOXF2/FOXN4/HCN1/IHH/LCTL/LHX1/MEIS1/MFSD2A/NECTIN1/NTRK2/PAX6/PITX2/PROM1/PTPRM/RBP4/RP1/RS1/SDK1/SIX3/SLC1A1/SOX1/SOX11/SOX9/STRA6/TBX2/TENM3/TFAP2A/TH/THRB/THY1/TSKU/TSPAN12/TWIST1/USH1C/VSX1/WNT16/WNT2/WNT2B/WNT9A
GO:0014850	response to muscle activity	13/4706	0.00203994	0.0204585	ADSS1/AGT/CAPN3/ITGA2/MTFP1/NPC1L1/PERM1/POSTN/PRKAA2/PRKAG3/RYR2/SRD5A1/TNS2
GO:0034698	response to gonadotropin	13/4706	0.00203994	0.0204585	ASNS/CCNA2/EPHA8/FSHR/GATA6/GCLM/GJB2/ICAM1/LHCGR/NSMF/SLC5A5/SRD5A1/TGFBR3
GO:0045766	positive regulation of angiogenesis	61/4706	0.00209376	0.0209309	ADAM12/ADM2/AKT3/ANGPT4/ANGPTL3/ANGPTL4/ANXA3/APELA/APLNR/AQP1/BMPER/BRCA1/C5AR1/CCBE1/CCL24/CCR3/CD34/CDH5/CELA1/CHI3L1/CMA1/CX3CR1/CYBB/ECM1/ENG/ETS1/FGF2/GAB1/GATA2/GATA6/GDF2/GREM1/HMGA2/HSPB6/HYAL1/IL1A/IL1B/ISL1/ITGAX/ITGB8/JCAD/KLF4/MDK/MIR126/NR2E1/PDCD6/PGF/PTGIS/RAMP2/RRAS/SASH1/SEMA5A/SFRP2/TBXA2R/TEK/TERT/TGFBR2/TIE1/TNFSF12/TWIST1/VEGFD
GO:1904018	positive regulation of vasculature development	61/4706	0.00209376	0.0209309	ADAM12/ADM2/AKT3/ANGPT4/ANGPTL3/ANGPTL4/ANXA3/APELA/APLNR/AQP1/BMPER/BRCA1/C5AR1/CCBE1/CCL24/CCR3/CD34/CDH5/CELA1/CHI3L1/CMA1/CX3CR1/CYBB/ECM1/ENG/ETS1/FGF2/GAB1/GATA2/GATA6/GDF2/GREM1/HMGA2/HSPB6/HYAL1/IL1A/IL1B/ISL1/ITGAX/ITGB8/JCAD/KLF4/MDK/MIR126/NR2E1/PDCD6/PGF/PTGIS/RAMP2/RRAS/SASH1/SEMA5A/SFRP2/TBXA2R/TEK/TERT/TGFBR2/TIE1/TNFSF12/TWIST1/VEGFD
GO:0001649	osteoblast differentiation	75/4706	0.00215169	0.0214755	ACHE/ALPL/BAMBI/BGLAP/BMP2/BMPR2/CAT/CCN1/CCN4/CHRD/COL1A1/CRIM1/CTHRC1/CYP24A1/DDR2/DHH/DLX5/DNAI3/FBN2/FERMT2/FFAR4/FGFR2/FHL2/FIGNL1/GDF10/GDF2/GDPD2/GREM1/HEMGN/HSPE1/IBSP/ID3/IFITM1/IGFBP3/IHH/IL6/ITGA11/JUNB/JUND/LGR4/LIMD1/LTF/MIR27A/MSX2/MYOC/NELL1/NPNT/NPPC/OSTN/PPARG/PTH1R/PTHLH/RANBP3L/RASSF2/RSPO2/RUNX2/SATB2/SFRP2/SHOX2/SMAD6/SMOC1/SOX11/SOX2/SOX9/SP7/SPP1/TNC/TWIST1/TWIST2/VCAN/WNT1…
GO:0009582	detection of abiotic stimulus	52/4706	0.00216362	0.0215256	ABCA4/ADORA1/BEST1/CACNB3/CALCA/CAV3/CDH2/CHRNA9/CNGA1/CNGB1/COL11A1/CXCL12/DRGX/ELOVL4/EPHB1/EYS/GNAQ/GNGT1/GNGT2/GPR88/GRIK2/GRK1/GUCA1A/ITGA2/LHFPL5/NPFFR2/NR2E3/NTSR1/OPN4/PDE6A/PHF24/PIEZO2/PKD1L2/PKD2L1/PPEF1/PRDM12/REEP6/RGR/RGS9BP/RP1/RS1/SCN1A/SERPINE2/STRC/TIMELESS/TMC1/TMC2/TRPA1/TRPC3/TRPM8/TTN/TULP1
GO:0051592	response to calcium ion	52/4706	0.00216362	0.0215256	AANAT/ADCY8/AKR1C3/ALOX15/ALOX5AP/APOBEC1/CAPN3/CASQ2/CAV1/CPNE4/CPNE5/CPNE7/CRHBP/DPEP1/DUSP1/ECT2/EDN1/FGA/FGB/FOS/FOSB/GUCA1A/HPCA/JUNB/JUND/KCNH1/KCNMB2/KCNMB3/MCOLN1/PDCD6/PPIF/PRKAA2/PTGES/RASAL1/RASGRP2/RYR2/S100A16/SCN5A/SLC25A13/SYT1/SYT12/SYT13/SYT15/SYT2/SYT5/SYT6/SYT7/TPH2/TRPC3/TRPM2/TSHB/TTN
GO:0006883	cellular sodium ion homeostasis	11/4706	0.00223734	0.0220477	AGTR2/ATP1A2/ATP1A3/ATP1B1/ATP1B2/ATP4A/ATP4B/C7/IL1A/NEDD4L/SLC8A1
GO:0007530	sex determination	11/4706	0.00223734	0.0220477	AMH/DHH/DMRT1/INSRR/NR0B1/NR5A1/SIX4/SOX3/SOX9/SRD5A1/TCF21
GO:0007620	copulation	11/4706	0.00223734	0.0220477	CNR1/DDO/EDDM3A/EDNRB/OXT/P2RX1/P2RY1/PI3/SERPINE2/SLC6A4/VIP
GO:0010744	positive regulation of macrophage derived foam cell differentiation	11/4706	0.00223734	0.0220477	AGT/AGTR1/CD36/LPL/MSR1/PF4/PLA2G10/PLA2G2A/PLA2G3/PLA2G5/PRKCH
GO:0021516	dorsal spinal cord development	11/4706	0.00223734	0.0220477	ASCL1/DRGX/GDNF/HOXB8/LHX1/LHX3/LHX5/MDGA1/TAL1/WNT1/WNT3A
GO:0034501	protein localization to kinetochore	11/4706	0.00223734	0.0220477	AURKB/CDK1/CDT1/HASPIN/KNL1/MTBP/NDC80/RCC2/SPDL1/TTK/ZWILCH
GO:0031577	spindle checkpoint	18/4706	0.00225289	0.0220961	AURKB/BUB1/BUB1B/CCNB1/CDC20/CDT1/CENPF/DUSP1/GEN1/KNTC1/MAD2L1/NDC80/PLK1/SPDL1/TEX14/TRIP13/TTK/ZWINT
GO:0048286	lung alveolus development	18/4706	0.00225289	0.0220961	ABCA12/BMPR2/EDN2/FGF10/FGFR2/FLT4/FOXA1/FOXF1/GATA6/HOXA5/MMP12/MYOCD/PGR/PKDCC/SFTPD/SLC7A11/STRA6/TCF21
GO:0071398	cellular response to fatty acid	18/4706	0.00225289	0.0220961	AKR1C1/AKR1C2/AKR1C3/AKR1C4/CCNB1/CPS1/E2F1/EDN1/ID3/LPL/NFATC4/NME1/NME2/OR51E2/PDK4/PID1/PTAFR/UCP1
GO:0009581	detection of external stimulus	51/4706	0.00228766	0.0224018	ABCA4/ADORA1/BEST1/CACNB3/CALCA/CAV3/CDH2/CHRNA9/CNGA1/CNGB1/COL11A1/CXCL12/DRGX/ELOVL4/EPHB1/EYS/FOXF1/GNAQ/GNGT1/GNGT2/GPR88/GRIK2/GRK1/GUCA1A/ITGA2/LHFPL5/NR2E3/NTSR1/OPN4/PDE6A/PHF24/PIEZO2/PKD1L2/PKD2L1/PPEF1/PRDM12/REEP6/RGR/RGS9BP/RP1/RS1/SCN1A/SERPINE2/STRC/TMC1/TMC2/TRPA1/TRPC3/TRPM8/TTN/TULP1
GO:0120254	olefinic compound metabolic process	44/4706	0.00233446	0.0228242	AKR1C1/AKR1C2/AKR1C3/AKR1C4/ALOX12B/ALOX15/ALOX5/ALOXE3/AWAT1/BCO1/BCO2/BMP2/CBR1/CLCN2/CYP17A1/CYP1A1/CYP1A2/CYP27C1/CYP2B6/CYP2C18/CYP2C9/CYP2D6/CYP2D7/CYP2E1/CYP2F1/CYP2U1/CYP4A11/CYP4F11/CYP4F3/DHRS13/DKK3/EGR1/ELOVL2/GRIN1/HPGDS/LHB/PLA2G10/PLA2G2F/PLA2G4A/PTGDS/PTGES/PTGIS/RDH10/SRD5A1
GO:0001709	cell fate determination	19/4706	0.00235898	0.0229917	ASCL1/ATOH1/BARHL2/CYP26B1/FOXG1/GATA2/GATA6/ISL1/KLF4/MESP1/NKX2-2/NKX6-3/NOTCH4/POU6F2/SOX17/TBX2/TRIM15/WNT1/WNT7A
GO:0017158	regulation of calcium ion-dependent exocytosis	19/4706	0.00235898	0.0229917	ADRA2A/CACNA1G/CACNA1I/CBARP/CDK5R2/CLTRN/KCNB1/SCAMP5/STX1A/SYT1/SYT12/SYT13/SYT15/SYT2/SYT5/SYT6/SYT7/TRIM9/ZP3
GO:0001707	mesoderm formation	28/4706	0.0023705	0.0230319	APELA/BMPR2/DKK1/EYA2/FGFR2/FOXF1/GJA1/HMGA2/HOXA11/ITGA2/ITGA8/ITGB4/KLF4/MESP1/MESP2/SCX/SFRP2/SIX2/TAL1/TBX20/TBX6/TBXT/TLX2/TRIM15/TXNRD1/WNT11/WNT3/WNT3A
GO:0006026	aminoglycan catabolic process	28/4706	0.0023705	0.0230319	ACAN/BCAN/CD44/CEMIP/CHI3L1/CHI3L2/DCN/FGF2/GPC2/GPC3/GPC5/HMMR/HPSE2/HYAL1/HYAL2/HYAL4/LYG1/LYVE1/NCAN/OGN/OVGP1/PGLYRP1/PGLYRP3/PGLYRP4/PRELP/SDC2/STAB2/VCAN
GO:0060349	bone morphogenesis	35/4706	0.00238206	0.0230786	ALPL/BMPR2/CDX1/COL13A1/COL1A1/COL2A1/COMP/CYP26B1/DLX5/FGFR2/HAS2/HOXA11/IFITM5/IHH/INSIG1/LTF/MMP13/MMP14/MMP16/MSX2/NPPC/OSR2/PHOSPHO1/SCX/SERPINH1/SFRP2/SFRP4/SHOX2/SOX9/SP5/TEK/TFAP2A/TGFBR2/TSKU/TWIST1
GO:0002227	innate immune response in mucosa	14/4706	0.0023835	0.0230786	APOA4/CAMP/DEFA3/DEFA4/H2BC10/H2BC11/H2BC12/H2BC21/H2BC4/H2BC6/H2BC7/H2BC8/LTF/PLA2G1B
GO:0010001	glial cell differentiation	71/4706	0.00238642	0.0230786	AGER/ARHGEF10/ASCL1/ASPA/BACE2/BMP2/BNIP3/C1QA/C5AR1/CDH2/CDK1/DLX1/DLX2/EGR2/EMX1/F2/FA2H/FGF10/FGF5/FPR2/GAP43/GCM1/GPR17/GPR37L1/IFNG/IL34/IL6/ITGB4/KCNJ10/KLF15/LAMB2/LAMC3/LDLR/LGI4/LIN28A/MAG/MDK/MOBP/MYOC/MYRF/NKX2-2/NKX6-1/NR2E1/NRROS/NTRK2/PHOX2B/PLP1/POU3F2/PPARG/PRX/PTPRZ1/ROR1/S100A9/SERPINE2/SLC8A3/SOX1/SOX11/SOX2/SOX4/SOX9/TAL1/TENM4/TLR4/TNFRSF21/TPPP/TRPC4/TTBK1/VIM/WASF3/ZNF365/Z…
GO:0007585	respiratory gaseous exchange by respiratory system	27/4706	0.00242088	0.0233394	ADORA1/APLN/ATP1A2/CCBE1/CFAP43/CSF2RB/DACH1/ECEL1/EDN1/FLT4/FUT8/HOXA5/MTG1/NDST1/NEK10/NTSR1/ODAD4/PHOX2A/PHOX2B/SFTPA1/SFTPA2/SFTPC/SFTPD/SLC5A3/TMPRSS11D/TNNC1/TRAF4
GO:0009880	embryonic pattern specification	27/4706	0.00242088	0.0233394	BASP1/COBL/EFNB1/ERBB4/FGF10/FGFR2/IHH/LHX1/MEIS1/MEOX1/MEOX2/MESP1/MESP2/NOTO/RIPPLY3/SATB2/SEMA3A/SIM2/SMAD6/STIL/TBX3/TBX6/TBXT/TDRD5/WNT1/WNT7A/ZBTB16
GO:0045453	bone resorption	26/4706	0.00246343	0.0237129	ACP5/ADAM8/ADRB2/BGLAP/CA2/CALCA/CLDN18/DCSTAMP/HAMP/IAPP/IHH/IL20RA/IL6/MC4R/P2RX7/PDK4/PPARGC1B/PTH1R/S1PR1/SPP1/TF/TFRC/TNFAIP3/TNFRSF11A/TNFSF11/UBASH3B
GO:0007157	heterophilic cell-cell adhesion via plasma membrane cell adhesion molecules	21/4706	0.00248709	0.0238302	AMIGO1/CADM1/CADM3/CDH2/CEACAM5/CEACAM6/CEACAM8/CRTAM/DCHS1/FAT4/ICAM1/ITGAL/JAML/NECTIN1/NECTIN4/PTPRD/SELE/SELP/TENM1/TENM3/TENM4
GO:0015872	dopamine transport	21/4706	0.00248709	0.0238302	CHRNA4/CHRNB2/CNR1/CXCL12/FGF20/GDNF/PRKN/RAB3B/SLC18A2/SLC29A4/SLC6A3/SNCA/SNCG/SYT1/SYT12/SYT13/SYT15/SYT2/SYT5/SYT6/SYT7
GO:0045839	negative regulation of mitotic nuclear division	21/4706	0.00248709	0.0238302	AURKB/BUB1/BUB1B/CCNB1/CDC20/CDT1/CENPF/CHEK1/DUSP1/GEN1/KNTC1/MAD2L1/MTBP/NDC80/PLK1/SPDL1/TEX14/TOM1L2/TRIP13/TTK/ZWINT
GO:0022029	telencephalon cell migration	22/4706	0.00251574	0.0239755	ADGRG1/ARL13B/ARX/CCDC141/CDK5R1/CDK5R2/CXCL12/DAB2IP/DIXDC1/FOXB1/FOXG1/HTR6/LHX6/LRP8/LRRK2/NR2E1/NRG3/P2RY12/POU3F2/SLIT2/SRGAP2C/TNR
GO:1903706	regulation of hemopoiesis	129/4706	0.00251649	0.0239755	ADAM8/AGER/BGLAP/BTK/C1QC/CA2/CARD11/CCL19/CD101/CD27/CD83/CEACAM1/CLDN18/CRTAM/CSF3/CSF3R/CTLA4/CYP26B1/DCSTAMP/EGR3/ETS1/EVI2B/FANCA/FANCD2/FOS/FOXP3/GAS6/GATA1/GATA2/GFI1B/H3C1/H3C10/H3C11/H3C12/H3C13/H3C14/H3C4/H3C6/H3C7/H3C8/H4C1/H4C11/H4C12/H4C14/H4C2/H4C3/H4C4/H4C5/H4C8/H4C9/HLA-DOA/HLA-DRA/HLX/HMGB3/HOXA5/HOXB8/IFNB1/IFNG/IFNL1/IHH/IL17A/IL17D/IL1RL2/IL23A/IL27/IL2RA/IL34/IL7R/INHA/IRF7/I…
GO:0050879	multicellular organismal movement	24/4706	0.00251766	0.0239755	ASCL1/ATP2A1/CAV3/CCDC78/CHRNA1/CHRNB1/CHRND/COMP/DMD/JSRP1/MB/MYH7/PVALEF/SCN4A/SLC8A3/STAC/STAC3/SYNM/TNNC1/TNNC2/TNNI2/TNNI3/TNNT1/TNNT3
GO:0050881	musculoskeletal movement	24/4706	0.00251766	0.0239755	ASCL1/ATP2A1/CAV3/CCDC78/CHRNA1/CHRNB1/CHRND/COMP/DMD/JSRP1/MB/MYH7/PVALEF/SCN4A/SLC8A3/STAC/STAC3/SYNM/TNNC1/TNNC2/TNNI2/TNNI3/TNNT1/TNNT3
GO:0030219	megakaryocyte differentiation	38/4706	0.00258064	0.0245377	CDKN2B/FLI1/GATA1/GATA2/H3C1/H3C10/H3C11/H3C12/H3C13/H3C14/H3C4/H3C6/H3C7/H3C8/H4C1/H4C11/H4C12/H4C14/H4C2/H4C3/H4C4/H4C5/H4C8/H4C9/IL11/KAT2B/MEIS1/MPIG6B/MTURN/MYL9/NR4A3/PF4/PRKCQ/SCIN/SH2B3/TAL1/TESC/THPO
GO:0034694	response to prostaglandin	15/4706	0.00267136	0.0252462	AANAT/AKR1C2/AKR1C3/CCL19/EDN1/OXT/P2RY4/PPARG/PRKAA2/PRKCE/PTGER4/PTGFR/TGFBR3/TNC/TNFSF4
GO:0038111	interleukin-7-mediated signaling pathway	15/4706	0.00267136	0.0252462	CRLF2/H3C1/H3C10/H3C11/H3C12/H3C13/H3C14/H3C4/H3C6/H3C7/H3C8/IL7R/JAK3/SOCS2/TSLP
GO:0070633	transepithelial transport	15/4706	0.00267136	0.0252462	ABCB1/ABCC2/ABCG2/AQP1/BEST1/CFTR/CLDN19/CLDN3/EDN1/EDNRB/P2RY4/RHBG/RHCG/SLC1A1/SLC26A6
GO:0090183	regulation of kidney development	15/4706	0.00267136	0.0252462	AGT/AGTR2/BASP1/FOXD1/GDNF/GREM1/HOXB7/LGR4/LHX1/RET/SIX1/SIX2/SIX4/SOX9/WNT2B
GO:0001837	epithelial to mesenchymal transition	54/4706	0.00268635	0.0253494	ALX1/BAMBI/BMP2/COL1A1/DAB2/DAB2IP/DLG5/ELL3/ENG/EZH2/FAM83D/FERMT2/FGFR2/FOXA1/FOXF2/GLIPR2/GREM1/GSC/HAS2/HEY2/HEYL/HMGA2/IL17RD/IL1B/IL6/ISL1/LOXL2/MDK/MIR221/MIR222/NOTCH4/PDCD6/PDPN/PHLDB2/RFLNB/RGCC/S100A4/SERPINB3/SFRP2/SMAD7/SOX9/SPRED3/TBX5/TGFB2/TGFBR2/TGFBR3/TGFBR3L/TMEM100/TWIST1/WNT11/WNT16/WNT2/WWTR1/ZNF750
GO:0048545	response to steroid hormone	105/4706	0.00270917	0.025526	AANAT/ABCA3/ABCC2/ACR/ACSBG1/ADTRP/AGTR2/AKR1C3/ALDH3A1/ALPL/ANXA3/AQP1/ARG1/ATP1A2/ATP1A3/BCHE/BGLAP/BRCA1/CA2/CAD/CALCOCO1/CALCR/CATSPER4/CATSPERB/CATSPERD/CAV1/CBX3/CCN2/CDO1/CLDN4/CNGA3/COL1A1/CPN1/CPS1/CRH/CRY2/CYBB/DAB2/DDIT4/DEFA3/DNMT3B/DSG1/DSG2/DUSP1/EDN1/ENG/EPO/FAM107A/FBXO32/FIBIN/FOS/FOSB/FOXA1/FOXH1/GJB2/GPER1/HEYL/ICAM1/IGFBP2/IL6/ISL1/KANK2/KLF9/MAOB/NEFL/NKX2-2/NR0B1/NR2E1/NR2E3…
GO:0001867	complement activation, lectin pathway	8/4706	0.00273469	0.0255347	A2M/COLEC10/FCN1/FCN3/KRT1/MASP1/MFAP4/SERPING1
GO:0021527	spinal cord association neuron differentiation	8/4706	0.00273469	0.0255347	ASCL1/LHX1/LHX3/LHX5/MDGA1/TAL1/WNT1/WNT3A
GO:0044650	adhesion of symbiont to host cell	8/4706	0.00273469	0.0255347	ACE2/CLEC4M/GAS6/ICAM1/INHBB/LRRC15/NECTIN1/SFTPD
GO:0048934	peripheral nervous system neuron differentiation	8/4706	0.00273469	0.0255347	ETV1/HOXD10/ISL1/ISL2/NEFH/NTRK2/ONECUT2/POU4F1
GO:0048935	peripheral nervous system neuron development	8/4706	0.00273469	0.0255347	ETV1/HOXD10/ISL1/ISL2/NEFH/NTRK2/ONECUT2/POU4F1
GO:2000650	negative regulation of sodium ion transmembrane transporter activity	8/4706	0.00273469	0.0255347	ATP1A2/HECW1/HECW2/NEDD4L/PCSK9/PRKCE/SLC9A3R1/STK39
GO:0055093	response to hyperoxia	12/4706	0.00280327	0.0261359	BNIP3/CAT/CAV1/COL1A1/CYP1A1/DNMT3B/EPO/KCNA5/NOX1/PDPN/POLB/PPARG
GO:0021987	cerebral cortex development	40/4706	0.00286062	0.0266307	ADGRG1/ARX/ASCL1/ATIC/ATOH1/BCL2A1/BNIP3/CCDC141/CDH2/CDK5R1/CDK5R2/CNTNAP2/COL3A1/DAB2IP/DIXDC1/DMRTA2/EMX1/FAT4/FOXG1/H2AX/HTR6/KIF14/LHX6/LRP8/NEFL/NR2E1/NTRK2/P2RY12/PAX5/PHACTR1/POU3F2/SLC2A1/SLIT2/SRD5A1/SRGAP2C/TACC1/TACC3/TBR1/TH/WDR62
GO:0046883	regulation of hormone secretion	85/4706	0.00286681	0.0266485	ACSL4/ADCY8/ADORA1/ADRA2A/AGT/AGTR1/AGTR2/ALOX5/APLN/BLK/BMP8A/BRSK2/C1QTNF12/CACNA1E/CACNA2D2/CAMK2N1/CCKAR/CFTR/CLTRN/CNR1/CRH/CRHBP/CRHR1/CYP19A1/DPP4/EDN1/EDN3/EFNA5/ENHO/FFAR4/FGA/FGB/G6PC2/GAL/GCG/GIP/GJA1/GPER1/HCAR2/HNF4A/HTR2C/ICA1/IFNG/IL11/IL1B/IL6/INHA/INHBB/ISL1/KCNA5/KCNB1/KCNC2/KCNG2/KDM5B/MYRIP/NEUROD1/NKX6-1/NMU/P2RY1/PDX1/PLA2G3/PRKCE/PRKN/RAB11FIP1/RAB8B/RAPGEF4/RASL10B/RBP4/RE…
GO:0071103	DNA conformation change	111/4706	0.00289932	0.0268744	APOBEC1/ASF1B/BANF2/BLM/BRIP1/CCNB1/CDCA5/CDKN2A/CENPA/CENPH/CENPI/CENPK/CENPL/CENPM/CENPN/CENPO/CENPU/CENPW/CHAF1A/CHAF1B/CHTF18/DDX11/DNA2/DQX1/DSCC1/ERCC6L/ERN2/GPER1/H1-0/H1-2/H1-3/H1-4/H1-5/H1-6/H1-7/H2AX/H2BC10/H2BC11/H2BC12/H2BC13/H2BC14/H2BC15/H2BC17/H2BC18/H2BC19P/H2BC21/H2BC3/H2BC4/H2BC5/H2BC6/H2BC7/H2BC8/H2BC9/H3C1/H3C10/H3C11/H3C12/H3C13/H3C14/H3C4/H3C6/H3C7/H3C8/H4C1/H4C11/H4C12/H4C1…
GO:0003203	endocardial cushion morphogenesis	16/4706	0.00290406	0.0268744	ACVRL1/BMP2/DCHS1/ENG/GATA5/HEY2/HEYL/ISL1/ROBO2/SOX9/TBX2/TBX20/TGFB2/TGFBR2/TMEM100/TWIST1
GO:0042759	long-chain fatty acid biosynthetic process	16/4706	0.00290406	0.0268744	ACSBG1/ALOX12B/ALOX15/ALOX5/ALOXE3/ASAH2/ASAH2B/CYP1A1/CYP1A2/CYP2C9/CYP2D6/CYP2E1/ELOVL6/LTC4S/PLP1/QKI
GO:0010721	negative regulation of cell development	60/4706	0.00300088	0.0277292	ASCL2/CAV3/CDK5R1/CLDN18/DCC/DLL3/DLX1/DLX2/EDNRB/EFNA5/EPHB2/F2/FBLN1/FSTL4/GPR37L1/IDH2/IL1B/IL6/KIAA0319/LDLR/LIN28A/LINGO1/LTF/MAG/MCF2/MELTF/NFATC4/NKX6-1/NPPC/NR2E1/OMG/PAEP/PAX6/PLXNA3/POSTN/PTHLH/RCC2/RFLNA/RFLNB/SEMA3A/SEMA3B/SEMA3D/SEMA3G/SEMA4B/SEMA5A/SEMA6A/SEMA6D/SOX11/SPP1/SPRY4/TBX6/THRB/THY1/TLX2/TNR/TRIM46/VAX1/WNT3/WNT3A/WNT7A
GO:0003184	pulmonary valve morphogenesis	10/4706	0.00303828	0.0279091	GJA5/HEY2/HEYL/NFATC1/ROBO2/SLIT2/SMAD6/STRA6/TBX20/TGFB2
GO:0021534	cell proliferation in hindbrain	10/4706	0.00303828	0.0279091	C5AR1/CEND1/EGF/GBX2/GPR37L1/LHX1/LHX5/RORA/SLC6A4/ZNF423
GO:0033623	regulation of integrin activation	10/4706	0.00303828	0.0279091	CDH17/CXCL13/FERMT1/FERMT2/JAM3/KIF14/P2RY12/PTGER4/RASIP1/SELP
GO:0043116	negative regulation of vascular permeability	10/4706	0.00303828	0.0279091	AKAP12/ANGPT1/CEACAM1/CLDN5/FERMT2/MIR23A/PDE2A/RAMP2/SH3GL2/SLIT2
GO:0006691	leukotriene metabolic process	17/4706	0.00308506	0.0282141	ALOX15/ALOX5/ALOX5AP/CYP4A11/CYP4F11/CYP4F3/DPEP1/DPEP2/GGTA1/GGTLC1/GGTLC2/GGTLC3/LTC4S/PLA2G1B/PLA2G4A/PLA2G5/PTGR1
GO:0086010	membrane depolarization during action potential	17/4706	0.00308506	0.0282141	ATP1A2/CACNA1G/CACNA1I/CAV3/HCN2/KCNH2/SCN11A/SCN1A/SCN2B/SCN3A/SCN3B/SCN4A/SCN4B/SCN5A/SCN7A/SCN8A/SLC8A1
GO:2000310	regulation of NMDA receptor activity	17/4706	0.00308506	0.0282141	ACTN2/CCL2/CRH/CRHBP/DAPK1/EPHB2/GRIA1/GRIA2/GRIA4/GRIN1/GRIN2A/IFNG/MAPK8IP2/NEFL/OPRM1/RASGRF1/RGS9
GO:0001659	temperature homeostasis	59/4706	0.00318416	0.0290777	ABHD6/ACADL/ACHE/ACOT11/ADORA1/ADRB1/ADRB2/ALDH1A1/APLN/CAV1/CD36/CMKLR1/CNR1/DIO2/EDN2/EDNRB/EGR1/ELOVL6/EPAS1/FABP4/FABP5/FFAR4/FGF21/GJA1/HOXC10/IL13/IL18R1/IL1A/IL1B/LCN2/LEPR/LGR4/MAP2K6/MFAP2/NMU/NOVA1/NOVA2/NPR3/NTSR1/OXT/PGAM5/PHOX2B/PLAC8/PLCL1/PPARGC1B/PRLR/PTGES/PTH2R/TLR4/TNFRSF11A/TNFSF11/TRPM2/TRPM8/TRPV2/TSHR/UCP1/WNT10B/YBX2/ZNF423
GO:0097305	response to alcohol	77/4706	0.00320476	0.0292229	AANAT/ADCY8/AKR1C2/AKR1C3/APOBEC1/BGLAP/BLM/BRCA1/CA3/CAD/CAT/CCL19/CCL7/CD27/CDH1/CDO1/CFTR/CHRNB2/CLDN18/CLDN3/CNR1/CRH/CRHBP/CSF3/CYBB/CYP2E1/CYP7A1/CYP8B1/EIF4EBP1/F7/FGFR2/FOS/FOSB/G6PD/GGH/GRIN1/GRIN2A/HAMP/HTR3A/ICAM1/IL13/KCNC2/KLF2/KLF4/KLF9/LRP8/MAOB/MLC1/NEFL/NLRP3/NPPC/NQO1/OPRM1/OXT/P2RY4/POLB/PPARG/PRKAA2/PRKCE/PTGER4/PTGFR/RAD51/RBP4/SCNN1G/SGK1/SLC6A3/SLIT2/SLIT3/SPI1/TBXA2R/TGFBR…
GO:0017156	calcium-ion regulated exocytosis	26/4706	0.00321291	0.0292272	ADRA2A/CACNA1G/CACNA1I/CBARP/CDK5R2/CLTRN/KCNB1/RAPGEF4/RIMS2/SCAMP5/SCIN/STX1A/SYN2/SYT1/SYT12/SYT13/SYT15/SYT2/SYT5/SYT6/SYT7/TRIM9/UNC13A/UNC13C/VAMP2/ZP3
GO:0030501	positive regulation of bone mineralization	18/4706	0.00321931	0.0292272	ADRB2/ALOX5/BMP2/BMPR2/CCN1/FBN2/FZD9/GPM6B/ISG15/KL/LTF/NELL1/OSR2/P2RX7/PKDCC/SLC8A1/TFAP2A/WNT10B
GO:0045841	negative regulation of mitotic metaphase/anaphase transition	18/4706	0.00321931	0.0292272	AURKB/BUB1/BUB1B/CCNB1/CDC20/CDT1/CENPF/DUSP1/GEN1/KNTC1/MAD2L1/NDC80/PLK1/SPDL1/TEX14/TRIP13/TTK/ZWINT
GO:0032890	regulation of organic acid transport	25/4706	0.0032795	0.029623	ACE2/ADORA1/AGTR2/ARG1/ATP1A2/AVPR1B/CLTRN/CYP4A11/EDN1/ERFE/IL1B/KMO/MAP2K6/NPY5R/NTSR1/OXT/PLA2G10/PLA2G3/PLA2G4A/PTGES/SLC38A3/SSTR4/SV2A/TNFRSF11A/TNFSF11
GO:0140115	export across plasma membrane	25/4706	0.0032795	0.029623	ABCB1/ABCC2/ABCG2/ATP1A2/ATP1A3/ATP1B1/ATP1B2/ATP4A/ATP4B/FXYD1/GJA1/KCNA5/KCNE1/KCNE1B/KCNE4/KCNH2/KCNK5/KCNT2/RGS9/SLC15A2/SLC22A18/SLC29A4/SLC8A1/SLC8A2/SLC8A3
GO:0050927	positive regulation of positive chemotaxis	13/4706	0.00328669	0.029623	AGER/ARTN/CDH13/CXCL12/F2RL1/F7/FGF10/ITGA2/NTRK3/PGF/S1PR1/SCG2/VEGFD
GO:0071459	protein localization to chromosome, centromeric region	13/4706	0.00328669	0.029623	AURKB/BUB1B/CDK1/CDT1/CENPA/HASPIN/KNL1/MTBP/NDC80/RCC2/SPDL1/TTK/ZWILCH
GO:0099560	synaptic membrane adhesion	13/4706	0.00328669	0.029623	FLRT3/LRFN4/LRRC4/LRRC4B/MDGA1/NTNG1/PCDH17/PCDH8/PTPRD/SLITRK1/SLITRK2/SLITRK3/SPARCL1
GO:0033046	negative regulation of sister chromatid segregation	19/4706	0.00331221	0.0296776	AURKB/BUB1/BUB1B/CCNB1/CDC20/CDT1/CENPF/DUSP1/GEN1/KNTC1/MAD2L1/NDC80/PLK1/PTTG1/SPDL1/TEX14/TRIP13/TTK/ZWINT
GO:0033048	negative regulation of mitotic sister chromatid segregation	19/4706	0.00331221	0.0296776	AURKB/BUB1/BUB1B/CCNB1/CDC20/CDT1/CENPF/DUSP1/GEN1/KNTC1/MAD2L1/NDC80/PLK1/PTTG1/SPDL1/TEX14/TRIP13/TTK/ZWINT
GO:2000816	negative regulation of mitotic sister chromatid separation	19/4706	0.00331221	0.0296776	AURKB/BUB1/BUB1B/CCNB1/CDC20/CDT1/CENPF/DUSP1/GEN1/KNTC1/MAD2L1/NDC80/PLK1/PTTG1/SPDL1/TEX14/TRIP13/TTK/ZWINT
GO:0021761	limbic system development	37/4706	0.0033145	0.0296776	ANXA3/ATAT1/ATP1A2/BCAN/BTG2/CDK5R1/CDK5R2/CNTNAP2/CRH/DLX1/DLX2/ETS1/EZH2/FEZ1/FGFR2/FOXB1/HAP1/KIF14/LHX5/LRP8/MFSD2A/NDNF/NEFL/NEUROD1/NME1/NR0B1/NR2E1/PLXNA3/POU3F2/RAX/SEMA3A/SOX3/SRD5A1/TBR1/TBX3/TSKU/WNT3A
GO:0006836	neurotransmitter transport	70/4706	0.00331657	0.0296776	ADRA1A/ADRA2A/ASIC1/ATP1A2/BRSK1/CAMK2A/CHAT/CHRNA5/CHRNB4/CNR1/CPLX1/CPLX2/DDC/GABRQ/GAD1/GDNF/GPER1/GPM6B/GRIK5/GRM4/ICA1/KCNJ10/KMO/LIN7A/LRRK2/NOS1/P2RX1/P2RY1/P2RY4/PPFIA4/PRKCG/PRKN/RAB3B/RIMS2/RIMS4/RPH3A/SLC18A2/SLC18A3/SLC1A6/SLC1A7/SLC28A2/SLC29A4/SLC6A11/SLC6A12/SLC6A13/SLC6A15/SLC6A17/SLC6A18/SLC6A3/SLC6A4/SLC6A8/SNCA/SNCG/STX11/STX1A/STXBP5L/SV2A/SYN2/SYT1/SYT12/SYT2/SYT5/SYT6/SYT7/T…
GO:0060986	endocrine hormone secretion	20/4706	0.00336921	0.030104	AGT/AGTR1/AGTR2/APLN/CRH/CRHBP/CRHR1/FOXD1/FZD4/GAL/GJA1/HCAR2/IL1B/INHA/INHBB/RAB11FIP1/RAB8B/RETN/TBX3/UCN
GO:0030199	collagen fibril organization	23/4706	0.00337389	0.030104	ADAMTS14/COL11A1/COL11A2/COL13A1/COL1A1/COL1A2/COL2A1/COL3A1/COL5A1/COL5A2/COMP/DDR2/DPT/FKBP10/GREM1/LOXL2/MMP11/P3H4/SCX/SERPINH1/SFRP2/TGFB2/TNXB
GO:0007292	female gamete generation	47/4706	0.00339318	0.0301249	ADAMTS1/AMH/AURKA/BCL2L10/BMP15/C14orf39/CCNB1/CCNB2/CGB3/CGB7/DIAPH2/DMC1/DMRT1/EREG/FIGLA/FSHR/HORMAD1/HROB/IHH/INHBB/MCM8/MDK/MEIOB/MEIOC/MEIOSIN/MMP19/NANOS1/NPPC/PABPC1L/PAQR5/PGR/PLK1/PRDM9/PTX3/RXFP2/SOHLH1/SOHLH2/SPIRE2/STRA8/SYCP2/TDRD5/TOP2A/TRIP13/TTK/TUBB8/YBX2/ZP3
GO:0002673	regulation of acute inflammatory response	21/4706	0.00339543	0.0301249	ADAM8/ADORA1/BTK/C2CD4A/CNR1/DNASE1/DNASE1L3/EDNRB/F12/HLA-E/IL1B/IL20RB/IL6/NLRP3/NPY5R/PLA2G2D/PPARG/PTGES/TNFRSF11A/TNFSF11/ZP3
GO:0035850	epithelial cell differentiation involved in kidney development	21/4706	0.00339543	0.0301249	BASP1/CD24/CD34/FAT4/GDNF/GPR4/GREM1/KLF15/LAMB2/LHX1/MAGI2/MMP9/NPHS1/PDGFB/PODXL/PROM1/PTPRO/SALL1/SIX2/WNT9B/WWTR1
GO:0032964	collagen biosynthetic process	22/4706	0.00339558	0.0301249	ARG1/CBX8/CCN2/COL1A1/COL5A1/CYP7A1/ENG/F2/IHH/IL6/ITGA2/NPPC/P3H3/P3H4/PPARG/RCN3/RGCC/SCX/SERPINB7/SERPINH1/UCN/VIM
GO:0001660	fever generation	7/4706	0.00345383	0.0303392	CNR1/EDNRB/IL1A/IL1B/PTGES/TNFRSF11A/TNFSF11
GO:0002934	desmosome organization	7/4706	0.00345383	0.0303392	DSG2/DSP/GRHL1/NECTIN1/PERP/PKP2/PKP3
GO:0003129	heart induction	7/4706	0.00345383	0.0303392	BMP2/DKK1/GATA5/MESP1/ROBO2/WNT11/WNT3A
GO:0030238	male sex determination	7/4706	0.00345383	0.0303392	DHH/DMRT1/INSRR/NR0B1/NR5A1/SIX4/SOX9
GO:0032060	bleb assembly	7/4706	0.00345383	0.0303392	ANLN/EMP1/EMP2/EMP3/MYLK/P2RX7/PMP22
GO:0070942	neutrophil mediated cytotoxicity	7/4706	0.00345383	0.0303392	ARG1/CTSG/CXCL6/DNASE1/DNASE1L3/F2/F2RL1
GO:2001225	regulation of chloride transport	7/4706	0.00345383	0.0303392	ABCB1/ANO9/CA7/CFTR/GABRE/PRKG2/PTAFR
GO:0034446	substrate adhesion-dependent cell spreading	40/4706	0.00346637	0.0304064	APOA1/CASS4/EFNA5/EPHB3/FBLN1/FERMT2/FERMT3/FGA/FGB/FZD4/HAS2/ITGA8/KIF14/LAMB2/LAMB3/LAMC3/LIMS2/LPXN/MDK/MELTF/MICALL2/MYADM/MYOC/NEDD9/NTN4/NTNG1/OLFM4/P4HB/PDPN/PEAK1/PIK3R1/POSTN/PREX1/RAC3/RADIL/RCC2/SPRY4/SRCIN1/TEK/TMEFF2
GO:0030104	water homeostasis	31/4706	0.00349217	0.0305897	ABCA12/ADCY4/ADCY8/ADCY9/ALOX12B/ALOXE3/AQP1/AQP11/AQP4/AQP9/AVPR2/BPIFA1/CFTR/CLDN4/CYP26B1/CYP4A11/FA2H/GRHL1/GRHL3/HAS2/HYAL2/INPP5K/KRT1/KRT16/LSR/MET/NEDD4L/SCNN1G/STMN1/TMEM79/WFS1
GO:0045638	negative regulation of myeloid cell differentiation	35/4706	0.00364464	0.0317913	C1QC/CEACAM1/CLDN18/GATA2/H4C1/H4C11/H4C12/H4C14/H4C2/H4C3/H4C4/H4C5/H4C8/H4C9/HMGB3/HOXA5/HOXB8/INHA/KLF13/LILRB3/LTF/MEIS1/NCAPG2/NFKBIA/NME1/NME2/PF4/PIAS3/PIK3R1/TAL1/TLR4/TMEM178A/UBASH3B/ZBTB16/ZFP36
GO:0055017	cardiac muscle tissue growth	35/4706	0.00364464	0.0317913	ADRA1A/AGTR2/AKAP13/CAV3/CCNB1/DIPK2A/EDN1/ERBB4/FGF2/FGF20/FGFR2/G6PD/GATA6/GJA1/HAMP/HEG1/HEY2/KCNK2/MEIS1/MIR222/MIR23A/MIR25/NDRG4/PAK1/PI16/RBP4/S1PR1/TBX2/TBX20/TBX5/TENM4/TGFB2/TGFBR2/TGFBR3/WNT2
GO:0030099	myeloid cell differentiation	129/4706	0.00364466	0.0317913	ADGRF5/AHSP/ALAS2/BATF/BGLAP/C1QC/CA2/CBFA2T3/CCL19/CCN4/CD101/CDKN2B/CEACAM1/CLDN18/CSF3/CSF3R/DCSTAMP/DHRS2/EFNA2/EIF2AK1/EPAS1/EPB42/EPO/ETS1/EVI2B/F2RL1/FLI1/FLVCR1/FOS/G6PD/GAB2/GATA1/GATA2/GPC3/H3C1/H3C10/H3C11/H3C12/H3C13/H3C14/H3C4/H3C6/H3C7/H3C8/H4C1/H4C11/H4C12/H4C14/H4C2/H4C3/H4C4/H4C5/H4C8/H4C9/HMGB3/HOXA5/HOXB7/HOXB8/IFNG/IL11/IL17A/IL23A/IL31RA/IL34/INHA/IRF7/IRF8/ISG15/ITGB8/JAK3/J…
GO:0072376	protein activation cascade	14/4706	0.00368259	0.0320324	A2M/F10/F11/F12/F2/F7/F8/FBLN1/FGA/FGB/GP9/KNG1/SERPING1/VWF
GO:0072378	blood coagulation, fibrin clot formation	14/4706	0.00368259	0.0320324	A2M/F10/F11/F12/F2/F7/F8/FBLN1/FGA/FGB/GP9/KNG1/SERPING1/VWF
GO:0006022	aminoglycan metabolic process	59/4706	0.00368783	0.0320332	ACAN/ANGPT1/B3GALNT1/B3GALT5/B3GAT1/B3GNT3/B3GNT4/B3GNT6/B4GALT2/B4GALT4/BCAN/CD44/CEMIP/CHI3L1/CHI3L2/CHPF/CHPF2/CHST15/CHST6/CHST9/DCN/EGF/FGF2/GPC2/GPC3/GPC5/HAS1/HAS2/HMMR/HPSE2/HS3ST1/HS3ST3A1/HS6ST2/HYAL1/HYAL2/HYAL4/IL1B/ITIH3/ITIH5/ITIH6/LYG1/LYVE1/NCAN/NDNF/NDST1/OGN/OVGP1/PDGFB/PGLYRP1/PGLYRP3/PGLYRP4/PRELP/SDC2/SPOCK2/SPOCK3/STAB2/UGDH/UST/VCAN
GO:0032496	response to lipopolysaccharide	103/4706	0.00374987	0.0325267	ABCC2/AKAP12/ALPL/ANKRD1/ARG1/ATP4B/C5AR1/CARD16/CARD17/CCL2/CD36/CD68/CNR1/CPS1/CSF2RB/CSF3/CTSG/CX3CL1/CX3CR1/CXCL13/CXCL2/CXCL3/CXCL6/CXCL9/CYP1A1/CYP1A2/CYP27B1/DAB2IP/DCN/DEFA3/DEFA4/EDN1/EDNRB/EPO/FGF10/FGFR2/FMO1/FOS/FOXP3/GJA1/GJB2/GJB6/HAMP/HCK/ICAM1/IL13/IL1A/IL1B/IL36G/IL36RN/IL37/IL6/IRAK1/IRF8/JUN/JUND/KCNJ8/KMO/LBP/LTF/LY86/MAOB/MGST1/MRC1/NFKBIA/NLRP3/NLRP7/NOS1/OPRM1/PCK1/PDCD1LG2…
GO:0031016	pancreas development	29/4706	0.00376324	0.0325973	CDH2/CELA1/DNAAF1/FGF10/FOXF1/GATA6/GIP/HNF1A/HNF4A/IHH/IL6/INSM1/ISL1/MET/MNX1/MSLN/NEUROD1/NKX2-2/NKX3-2/NKX6-1/NR5A2/ONECUT1/ONECUT2/PAX6/PDX1/RFX6/SOX4/SOX9/ZIC3
GO:0110053	regulation of actin filament organization	88/4706	0.00381739	0.0330205	ACTN2/ALOX15/APOA1/ARHGAP18/ARHGAP40/ARHGAP6/ARHGEF10/ARHGEF15/BAIAP2L1/BAIAP2L2/CAPZA3/CARMIL2/CCL24/CCL26/CCN2/CDC42EP2/CFL2/CGNL1/CORO2B/CRACD/CSF3/CTNNA2/CX3CL1/CXCL12/CYRIA/DBN1/DLC1/DNAI3/ESAM/F2RL1/FERMT2/GMFG/GPR65/HCK/ICAM1/INPP5K/IQANK1/KANK3/KANK4/LIMCH1/LIMK1/LMOD1/LMOD2/LMOD3/MAGEL2/MET/MYADM/MYOC/NCKAP1L/NOX4/NPHS1/PAK1/PAK3/PFN2/PFN4/PHLDB2/PIK3R1/PLEKHH2/PPM1F/PREX1/PRKCE/PRKN/PTG…
GO:0021854	hypothalamus development	11/4706	0.00385781	0.0332316	CRH/ETS1/FOXB1/HAP1/NDNF/NR0B1/POU3F2/RAX/SEMA3A/SOX3/SRD5A1
GO:0090280	positive regulation of calcium ion import	11/4706	0.00385781	0.0332316	ATP2A1/CALCR/CCL2/CRH/CXCL12/GCG/PDGFB/RAMP3/TRPV2/TRPV3/UCN
GO:0098703	calcium ion import across plasma membrane	11/4706	0.00385781	0.0332316	CALCR/FAM155B/RAMP3/SLC24A2/SLC8A1/SLC8A2/SLC8A3/TRPM2/TRPV1/TRPV2/TRPV3
GO:0050731	positive regulation of peptidyl-tyrosine phosphorylation	65/4706	0.00391897	0.0337118	ACE/ADORA1/ADRA1A/ADRA2A/AGT/ALKAL1/ALKAL2/ANGPT1/ANGPT4/BDNF/CASS4/CD24/CD36/CD44/CRLF1/CSF3/DOCK3/DOK7/EFNA5/EGF/ENPP2/EPO/ERBB4/EREG/FGF10/GAS6/GATA1/GH2/GHR/GREM1/HBEGF/HPX/ICAM1/IFNG/IFNL1/IL11/IL13/IL23A/IL31RA/IL34/IL6/ISL1/LILRA5/LRP8/MIF/MIR221/NCAPG2/NCF1/NEDD9/NEURL1/NOX4/NRG1/NTRK2/PDGFB/PECAM1/PTK6/PTPN1/SOCS3/SRCIN1/TAL1/TGFA/THBS4/TNFRSF18/TSLP/WNT3A
GO:0050866	negative regulation of cell activation	67/4706	0.00397292	0.0341288	ADAMTS18/ADGRF5/ARG1/ARG2/BLK/BTK/CD300LF/CEACAM1/CLNK/CNR1/CRTAM/CTLA4/CX3CL1/DLG5/ENPP3/F2/FGL1/FGR/FOXF1/FOXP3/GAL/GPER1/HLX/HMGB3/IFNB1/IFNL1/IHH/IL20RB/IL2RA/IL31RA/INHA/JAK3/LAG3/LAPTM5/LDLR/LRRC32/LST1/MDK/MIR27A/MNDA/PDCD1LG2/PDGFB/PGLYRP3/PLA2G2D/PLA2G2F/PRKG1/SCGB1A1/SCRIB/SERPINE2/SFTPD/SH2B3/SMAD7/SOX11/SPN/TAFA3/THBD/TIGIT/TNFAIP3/TNFAIP8L2/TNFRSF21/TNFSF4/TSPAN32/TYROBP/UBASH3B/VSIG…
GO:0010644	cell communication by electrical coupling	15/4706	0.00399439	0.0342188	ATP1A2/ATP1A3/ATP1B1/ATP1B2/CASQ2/CAV1/DBN1/GJA1/GJA5/GJB2/GJB6/GJC2/PKP2/RYR2/SLC8A1
GO:0048566	embryonic digestive tract development	15/4706	0.00399439	0.0342188	FGF10/FGFR2/FOXF1/FOXF2/HLX/IHH/PCSK5/PKDCC/SALL1/SHOX2/SIX2/SOX11/STRA6/TCF21/TGFB2
GO:0007187	G protein-coupled receptor signaling pathway, coupled to cyclic nucleotide second messenger	27/4706	0.00402398	0.0344249	AGT/AGTR2/CALCRL/CCL2/CHRM1/CHRM2/CHRM4/CNR1/GALR3/HTR1D/HTR2B/HTR2C/HTR6/LHCGR/MC1R/MC5R/MTNR1A/OPRD1/OPRM1/OR10H1/PTGIR/PTH1R/SSTR1/SSTR4/SSTR5/TSHR/VIPR1
GO:2000241	regulation of reproductive process	55/4706	0.00403754	0.0344936	AMH/APELA/AURKA/CCDC87/CDC20/CDC25A/CDC25C/CFAP206/CNR1/DMRT1/DUSP1/EDNRB/EPPIN/FAM170B/FBXO43/GCM1/GJA1/HORMAD1/HOXD13/INHBB/MEIOC/MEIOSIN/NOX5/NPPC/NR5A1/OVGP1/OVOL1/OXT/P2RY1/PAEP/PHLDA2/PLA2G10/PRDM7/PRDM9/PRDX4/PTAFR/PTGDR2/RAD51AP1/RETN/RNASE10/SEMA3A/SOX9/SPINK1/SPINK13/STRA8/SULF1/TAC4/TCP11/TEX101/TIMP1/TPPP2/TRIP13/TTK/VIP/ZP3
GO:0038065	collagen-activated signaling pathway	9/4706	0.00411734	0.0350791	COL1A1/COL4A3/COL4A5/DDR2/ITGA11/ITGA2/MUSK/OSCAR/UBASH3B
GO:0060413	atrial septum morphogenesis	9/4706	0.00411734	0.0350791	BMPR2/CCN1/HEY2/ISL1/NKX2-5/SOX4/TBX20/TBX5/TGFB2
GO:0003281	ventricular septum development	26/4706	0.00414613	0.0352279	BMPR2/CCN1/FGFR2/GJA5/HEG1/HEY2/HEYL/HOXA13/NKX2-5/PDE2A/ROBO2/SALL1/SALL4/SLIT2/SLIT3/SMAD6/SMAD7/SOX11/SOX4/STRA6/TBX3/TBX5/TGFB2/TGFBR2/TGFBR3/WNT11
GO:0010965	regulation of mitotic sister chromatid separation	26/4706	0.00414613	0.0352279	AURKB/BUB1/BUB1B/CCNB1/CDC20/CDC6/CDT1/CENPE/CENPF/DLGAP5/DUSP1/ESPL1/GEN1/HECW2/KNTC1/MAD2L1/NDC80/PLK1/PTTG1/SPDL1/TACC3/TEX14/TRIP13/TTK/UBE2C/ZWINT
GO:0035265	organ growth	57/4706	0.00415597	0.0352635	ACACB/ADRA1A/AGTR2/AKAP13/ARX/BASP1/CAV3/CCNB1/COMP/DDR2/DIPK2A/DUSP9/ECM1/EDN1/ERBB4/FGF10/FGF2/FGF20/FGFR2/FLVCR1/G6PD/GATA6/GJA1/HAMP/HEG1/HEY2/HLX/KCNK2/LATS2/LEPR/MAEL/MEIS1/MESP1/MIR222/MIR23A/MIR25/MYH6/NDRG4/NPPC/OSTN/PAK1/PI16/RBP4/RSPO2/S1PR1/SLC6A4/SOX9/TBX2/TBX20/TBX5/TENM4/TGFB2/TGFBR2/TGFBR3/TSKU/WNT2/WWC2
GO:0032535	regulation of cellular component size	115/4706	0.00416468	0.0352893	ACTN2/AKT3/ALOX15/AQP1/AQP11/AQP4/ARHGAP18/ARHGAP40/BAIAP2L1/BAIAP2L2/BARHL2/BDNF/BMPR2/CAPZA3/CARMIL2/CAV3/CCL24/CCL26/CDC42EP2/CDHR2/CDHR5/CDK5R1/CDKL5/CFL2/CRABP2/CRACD/CSF3/CTNNA2/CXCL12/CYRIA/DBN1/DCC/DEPTOR/DNAI3/DPYSL2/EDN1/ESAM/F2RL1/FSTL4/GMFG/GNB3/HCK/ICAM1/IL7R/IQANK1/IQGAP3/KANK3/KANK4/KCNN4/KIAA0319/L1CAM/LIMK1/LMOD1/LMOD2/LMOD3/MACF1/MAG/MAGEL2/MYADM/NCKAP1L/NEB/NEFL/NGF/NKX6-1/NPHS…
GO:0070509	calcium ion import	32/4706	0.00417611	0.035338	ATP2A1/CACNA1B/CACNA1E/CACNA1G/CACNA1I/CACNA1S/CALCR/CAV3/CCL2/CRH/CXCL12/EGF/EPPIN/FAM155B/GCG/MICU3/MS4A1/PDGFB/PLPP4/RAMP3/SLC24A2/SLC8A1/SLC8A2/SLC8A3/SPINK1/TRPC4/TRPM2/TRPV1/TRPV2/TRPV3/UCN/WNK3
GO:0044060	regulation of endocrine process	16/4706	0.00422951	0.0356446	AGT/AGTR1/AGTR2/APLN/CRH/CRHBP/CRHR1/F2RL1/GAL/GJA1/INHA/INHBB/OR51E2/RAB8B/RETN/UCN
GO:0044319	wound healing, spreading of cells	16/4706	0.00422951	0.0356446	ACVRL1/ARHGAP24/CARMIL2/CCN1/CD44/CEACAM1/COL5A1/FERMT1/FERMT2/HBEGF/MIR221/MMP12/PDPN/PHLDB2/TMEFF2/WNT7A
GO:0090505	epiboly involved in wound healing	16/4706	0.00422951	0.0356446	ACVRL1/ARHGAP24/CARMIL2/CCN1/CD44/CEACAM1/COL5A1/FERMT1/FERMT2/HBEGF/MIR221/MMP12/PDPN/PHLDB2/TMEFF2/WNT7A
GO:0071824	protein-DNA complex subunit organization	90/4706	0.00423777	0.035666	ANP32E/ASF1B/BRDT/CDC45/CDT1/CENPA/CENPE/CENPF/CENPH/CENPI/CENPK/CENPL/CENPM/CENPN/CENPO/CENPU/CENPW/CHAF1A/CHAF1B/DLGAP5/DMC1/GMNN/H1-0/H1-2/H1-3/H1-4/H1-5/H1-6/H2AW/H2AX/H2BC10/H2BC11/H2BC12/H2BC13/H2BC14/H2BC15/H2BC17/H2BC18/H2BC19P/H2BC21/H2BC3/H2BC4/H2BC5/H2BC6/H2BC7/H2BC8/H2BC9/H3C1/H3C10/H3C11/H3C12/H3C13/H3C14/H3C4/H3C6/H3C7/H3C8/H4C1/H4C11/H4C12/H4C14/H4C2/H4C3/H4C4/H4C5/H4C8/H4C9/HELLS/…
GO:0007091	metaphase/anaphase transition of mitotic cell cycle	25/4706	0.00425976	0.0357545	AURKB/BUB1/BUB1B/CCNB1/CDC20/CDC6/CDT1/CENPE/CENPF/DLGAP5/DUSP1/ESPL1/GEN1/HECW2/KNTC1/MAD2L1/NDC80/PLK1/SPDL1/TACC3/TEX14/TRIP13/TTK/UBE2C/ZWINT
GO:0070542	response to fatty acid	25/4706	0.00425976	0.0357545	AKR1C1/AKR1C2/AKR1C3/AKR1C4/CAT/CCN2/CCNB1/CD36/CPS1/E2F1/EDN1/GLDC/ID3/LPL/NFATC4/NME1/NME2/OR51E2/PDK4/PDX1/PID1/PON1/PTAFR/SOX9/UCP1
GO:0007131	reciprocal meiotic recombination	24/4706	0.00436208	0.0364658	BRIP1/BRME1/C11orf80/C14orf39/DMC1/EME1/FANCD2/HSF2BP/MEIOB/MND1/MSH5/PRDM7/PRDM9/RAD51/RAD51AP1/RAD54B/RAD54L/RNF212/SHOC1/SYCE3/TEX11/TEX19/TOP2A/TRIP13
GO:0140527	reciprocal homologous recombination	24/4706	0.00436208	0.0364658	BRIP1/BRME1/C11orf80/C14orf39/DMC1/EME1/FANCD2/HSF2BP/MEIOB/MND1/MSH5/PRDM7/PRDM9/RAD51/RAD51AP1/RAD54B/RAD54L/RNF212/SHOC1/SYCE3/TEX11/TEX19/TOP2A/TRIP13
GO:2000351	regulation of endothelial cell apoptotic process	24/4706	0.00436208	0.0364658	AKR1C3/ANGPT1/ANGPTL4/CCL2/CD160/CDH5/ECSCR/FGA/FGB/FGF21/GAS6/GATA2/GPER1/ICAM1/IL13/MIR126/NDNF/RAMP2/RGCC/SCG2/SEMA5A/TEK/TERT/TNFAIP3
GO:0010737	protein kinase A signaling	17/4706	0.00439692	0.0367078	ADRB2/AKAP12/AKAP7/CALCR/FSHR/GAL/GCG/IAPP/LCP1/LRRK2/MC1R/MIF/MROH2B/RAMP3/SPATC1L/TCP11/TTN
GO:0046164	alcohol catabolic process	23/4706	0.00444976	0.0370992	AKR1B10/AKR1C3/AKR1D1/ALDH1B1/ALDH2/ALDH3B2/CEL/CYP27A1/CYP7A1/HAO1/INPP5K/MIOX/MTMR7/NTSR1/SCARF1/SORD/SRD5A3/SULT1A1/SULT1A3/SULT1B1/SULT1C4/SYNJ2/TPI1
GO:0006730	one-carbon metabolic process	18/4706	0.00450581	0.0373664	ALDH1L1/ALDH1L2/CA1/CA10/CA12/CA2/CA3/CA4/CA5A/CA6/CA7/CA9/FTCD/MAT1A/MTHFD2/SFXN1/SHMT2/TYMS
GO:0042908	xenobiotic transport	18/4706	0.00450581	0.0373664	ABCA3/ABCA8/ABCB1/ABCB11/ABCC11/ABCC2/ABCC3/ABCG2/GJA1/LRRC8C/NR1I2/SLC15A2/SLC22A18/SLC22A4/SLC29A4/SLC2A1/SLC6A13/SLC7A5
GO:0098760	response to interleukin-7	18/4706	0.00450581	0.0373664	ATIC/BTK/CRLF2/H3C1/H3C10/H3C11/H3C12/H3C13/H3C14/H3C4/H3C6/H3C7/H3C8/HDGF/IL7R/JAK3/SOCS2/TSLP
GO:0098761	cellular response to interleukin-7	18/4706	0.00450581	0.0373664	ATIC/BTK/CRLF2/H3C1/H3C10/H3C11/H3C12/H3C13/H3C14/H3C4/H3C6/H3C7/H3C8/HDGF/IL7R/JAK3/SOCS2/TSLP
GO:0060706	cell differentiation involved in embryonic placenta development	12/4706	0.00454168	0.0375638	E2F7/E2F8/GCM1/GJB5/KRT19/KRT8/MDFI/PLK4/SOCS3/SOX15/SPINT2/ST14
GO:1902932	positive regulation of alcohol biosynthetic process	12/4706	0.00454168	0.0375638	ABCG1/AVPR1B/CD244/CYP7A1/GPER1/LHCGR/NTSR1/P2RY1/P2RY6/PTAFR/PTH1R/SNCA
GO:0016339	calcium-dependent cell-cell adhesion via plasma membrane cell adhesion molecules	19/4706	0.00456493	0.0376063	CDH12/CDH13/CDH17/CDH18/CDH19/CDH2/CDH20/CDH23/CDH24/CDH5/CDH7/CDHR3/DCHS1/DSG1/PCDH12/PCDHB2/PCDHB4/PCDHGC3/SELP
GO:0061383	trabecula morphogenesis	19/4706	0.00456493	0.0376063	ADAMTS1/CAV3/CHAD/COL1A1/ENG/FBN2/FHL2/FOXH1/GREM1/HEG1/HEY2/NRG1/PPARGC1B/RBP4/S1PR1/TEK/TGFB2/TGFBR3/WNT10B
GO:2000273	positive regulation of signaling receptor activity	19/4706	0.00456493	0.0376063	ADORA1/ADRA2A/ADRB2/ARC/CCL2/EDN1/EGF/EPHB2/EREG/GREM1/HBEGF/IFNG/NCAPG2/NCF1/NEURL1/RGS9/SHANK3/TAL1/TGFA
GO:0007601	visual perception	71/4706	0.00459737	0.0378235	ABCA4/BEST1/BFSP2/CDH23/CDH3/CHRNB2/CLDN19/CLIC5/CNGA1/CNGA3/CNGB1/CNGB3/COL11A1/COL18A1/COL1A1/COL2A1/CRYBA2/CRYGN/EFEMP1/EPAS1/EYA4/EYS/FSCN2/GJA3/GPR143/GPR179/GRK1/GUCA1A/HSF4/KCNJ10/KRT12/LAMB2/LAMC3/LCTL/LRAT/MYO3B/MYO7A/NDP/NR2E1/NR2E3/OPN4/PAX6/PCARE/PDE6A/POU4F3/POU6F2/PRCD/RAX/RBP4/RD3/RDH10/REEP6/RGR/RGS9/RGS9BP/RP1/RPGR/RS1/SFRP5/SIX3/SLC24A2/SLC45A2/SOX14/TH/TIMP3/TRPM1/TULP1/VAX2/VS…
GO:0045861	negative regulation of proteolysis	108/4706	0.00464135	0.038135	A2M/A2ML1/AGT/AHSG/AMBP/ANOS1/ANXA8/ANXA8L1/AQP1/AQP11/BCL2L12/C3P1/CAMK2N1/CARD16/CARD17/CD27/CD44/CHAC1/COL28A1/COL4A3/COL6A3/COL7A1/CPAMD8/CPB2/CRIM1/CRYAB/CST1/CST2/CST4/CST5/CSTL1/DPEP1/ECM1/EPPIN/F2/FETUB/FURIN/GAPDH/GAS6/GPC3/HRG/ITIH3/ITIH5/ITIH6/KLF4/KNG1/LAMP3/LPA/LRRK2/LTF/MAGEA3/MIR126/MMP9/NGF/NLRP7/OVOS2/PBK/PCSK1N/PI15/PI16/PI3/PLAT/PRKCG/PROS1/PTTG1/PZP/RECK/SERPINA11/SERPINA2/SER…
GO:0006720	isoprenoid metabolic process	50/4706	0.00465749	0.0382172	ABCA4/ADH1A/ADH1B/ADH1C/AKR1B10/AKR1B15/AKR1C1/AKR1C3/AKR1C4/ALDH1A1/APOA1/APOA4/AWAT2/BCO1/BCO2/CLPS/CRABP1/CRABP2/CRH/CYP1A1/CYP1A2/CYP26A1/CYP26B1/CYP27C1/CYP2C18/CYP2C9/CYP2D6/CYP2E1/CYP3A7/DHRS13/GPC2/GPC3/GPC5/GPIHBP1/LPL/LRAT/LRP8/RBP2/RBP4/RDH10/SDC2/SRD5A1/SRD5A3/STRA6/TH/TTR/UGT1A1/UGT1A3/UGT1A7/UGT1A8
GO:0002687	positive regulation of leukocyte migration	47/4706	0.00473397	0.0387937	ADAM8/AGER/C5AR1/CCL1/CCL19/CCL20/CCL24/CCL7/CMKLR1/CX3CL1/CX3CR1/CXCL12/CXCL13/CXCL14/DAPK2/DOCK8/EDN1/EDN2/EDN3/F2RL1/F7/FPR2/GAS6/ICAM1/IL23A/IL34/IL6/ITGA2/JAM2/JAM3/LBP/MDK/MMP14/NCKAP1L/P2RY12/PGF/PRSS56/PTAFR/S100A7/SELP/SPN/STK39/THBS4/THY1/TNFRSF18/VEGFD/ZP3
GO:0019722	calcium-mediated signaling	66/4706	0.00481413	0.0393987	ACKR2/ACKR4/ADGRB2/AGTR1/ATP1A2/ATP1B1/BHLHA15/BST1/BTK/C10orf71/CASQ2/CCL20/CCR3/CCR8/CCRL2/CDH13/CMKLR1/CX3CR1/CXCR1/CXCR2/DMD/EDN1/EDN2/EDNRB/EFHB/FHL2/FPR2/GPR143/GRIN1/GRIN2A/GRIN2C/GRIN2D/HPCA/HTR2B/LMCD1/LRRK2/MCOLN1/MYOZ1/MYOZ2/NFATC1/NFATC4/NMUR1/NR5A1/NR5A2/P2RX2/P2RX3/P2RX5/P2RX7/P2RY12/PLCE1/PTGDR2/PTGFR/RCAN1/RYR2/SAMD14/SELE/SELP/SLC8A1/SLC8A2/SULT1A3/TMEM100/TNFSF11/TNNI3/TRPM2/TRP…
GO:0002685	regulation of leukocyte migration	68/4706	0.00485434	0.0396756	ADAM8/ADORA1/ADTRP/AGER/AIRE/BST1/C5AR1/CCL1/CCL19/CCL2/CCL20/CCL24/CCL25/CCL7/CMKLR1/CX3CL1/CX3CR1/CXCL12/CXCL13/CXCL14/DAPK2/DOCK8/DPP4/DUSP1/ECM1/EDN1/EDN2/EDN3/F2RL1/F7/FPR2/FUT9/GAS6/GCSAML/GREM1/ICAM1/IL23A/IL33/IL34/IL6/ITGA2/JAM2/JAM3/LBP/LRCH1/MDK/MIF/MMP14/MMP28/MST1/MST1L/NCKAP1L/P2RY12/PGF/PRSS56/PTAFR/PTGER4/S100A7/SELE/SELP/SLIT2/SPN/STK39/THBS4/THY1/TNFRSF18/VEGFD/ZP3
GO:0043266	regulation of potassium ion transport	37/4706	0.00489899	0.0399881	ACTN2/ADORA1/ADRA2A/AMIGO1/ATP1B1/ATP1B2/CASQ2/CAV1/CAV3/DPP10/DPP6/EDN3/FHL1/GAL/GALR2/KCNA5/KCNAB1/KCNAB2/KCNC2/KCNE1/KCNE1B/KCNE4/KCNG1/KCNH2/KCNIP1/KCNRG/LRRC26/NEDD4L/NETO1/NETO2/NOS1/RNF207/STK39/VAMP2/VIP/WNK2/WNK3
GO:0061008	hepaticobiliary system development	49/4706	0.00494032	0.0402726	AK4/ARG1/ASNS/AURKA/BAAT/CAD/CEACAM1/COBL/CPB2/CPS1/CYP1A1/DNAAF1/E2F7/E2F8/EZH2/FGL1/GATA6/GNPNAT1/HAMP/HLX/HNF1A/HNF4A/IHH/IL6/ITGA2/KRT18/LIMS2/LSR/MDK/MESP1/MET/ONECUT1/ONECUT2/OTC/PCK1/PCNA/PCSK9/PDX1/REG1A/SOX17/SOX9/SRD5A1/TGFBR3/TNFAIP3/TYMS/UGT1A1/WNT1/WNT3A/ZIC3
GO:0030168	platelet activation	54/4706	0.00497368	0.0404916	ADAMTS18/ADRA2A/ARRB1/BLK/CEACAM1/CLEC1B/COL1A1/COL1A2/COL3A1/COMP/DGKI/DGKK/ENTPD2/F2/F2RL3/FCER1G/FERMT3/FGA/FGB/GATA1/GNAQ/GP9/HBB/HRG/IL6/MPIG6B/MYL9/P2RX1/P2RY1/P2RY12/PDGFB/PDPN/PEAR1/PF4/PIK3R1/PIK3R5/PLA2G4A/PRKCE/PRKCG/PRKCH/PRKCQ/PRKG1/SAA1/SELP/SERPINE2/SH2B3/SLC7A11/THBD/TLR4/TRPC3/TSPAN32/UBASH3B/VWF/WNT3A
GO:0007612	learning	46/4706	0.00501732	0.0407935	ADGRB3/ARC/ASIC1/ATP1A2/B4GALT2/BCHE/BRSK1/BTG2/C1QL1/CHRNB2/CLDN5/CNTNAP2/CRH/EN1/EPHB2/FOS/FOXB1/GABRA5/GPR88/GRIN1/GRIN2A/JPH3/JUN/MAPK8IP2/NDRG4/NETO1/NPTX2/NRGN/NTRK2/NTSR1/PAK5/PAK6/PDE1B/PRKN/RGS14/SHANK3/SLC24A2/SLC7A11/SLC8A2/SLC8A3/STRA6/TBR1/TH/TNR/TPBG/UCN
GO:0042634	regulation of hair cycle	13/4706	0.00508696	0.0412521	CDH3/DKK4/EPS8L3/FA2H/FERMT1/GAL/KRT17/PER1/TERT/TGFB2/TRPV3/TSKU/WNT10B
GO:0050926	regulation of positive chemotaxis	13/4706	0.00508696	0.0412521	AGER/ARTN/CDH13/CXCL12/F2RL1/F7/FGF10/ITGA2/NTRK3/PGF/S1PR1/SCG2/VEGFD
GO:0045637	regulation of myeloid cell differentiation	83/4706	0.00513601	0.0415957	BGLAP/C1QC/CA2/CD101/CEACAM1/CLDN18/CSF3/CSF3R/DCSTAMP/ETS1/EVI2B/FOS/GATA1/GATA2/H3C1/H3C10/H3C11/H3C12/H3C13/H3C14/H3C4/H3C6/H3C7/H3C8/H4C1/H4C11/H4C12/H4C14/H4C2/H4C3/H4C4/H4C5/H4C8/H4C9/HMGB3/HOXA5/HOXB8/IFNG/IL17A/IL23A/IL34/INHA/IRF7/ISG15/JUN/KAT2B/KLF10/KLF13/LILRB3/LTF/MEIS1/MIR221/MIR222/MITF/MTURN/MYL9/NCAPG2/NCKAP1L/NFKBIA/NME1/NME2/NR4A3/PF4/PIAS3/PIK3R1/PLA2G3/POU4F1/PPARGC1B/PRKCQ/…
GO:0002027	regulation of heart rate	36/4706	0.00516176	0.0417499	ADRA1A/ADRA1D/ADRB1/AGTR2/CACNA1G/CASQ2/CAV1/CAV3/DMD/DSG2/DSP/EDN1/EDN2/EDN3/EPAS1/HEY2/ISL1/KCNA5/KCNE1/KCNE1B/KCNE4/KCNH2/KCNJ5/MYH6/MYH7/NMU/OXT/PKP2/RYR2/SCN2B/SCN3B/SCN4B/SCN5A/SEMA3A/SLC1A1/SLC8A1
GO:0071241	cellular response to inorganic substance	71/4706	0.00520673	0.042059	ADCY8/AKR1C3/ALOX15/ALOX5AP/AOC1/AQP1/BLM/BNIP3/CAPN3/CCNA2/CCNB1/CDH1/CPNE4/CPNE5/CPNE7/CRHBP/CYBB/CYP1A1/CYP1A2/DDX11/DPEP1/ECT2/EDN1/FABP4/FBP1/FOS/FOSB/GUCA1A/HPCA/HVCN1/JUN/JUNB/JUND/KCNC2/KCNH1/KCNK3/LRRK2/MCOLN1/MMP3/MMP9/MT1A/MT1H/MT1M/NCF1/NFATC4/NQO1/PPIF/PRKAA2/PRKN/RAD51/RASAL1/RASGRP2/SCN5A/SLC30A10/SNCA/SYT1/SYT12/SYT13/SYT15/SYT2/SYT5/SYT6/SYT7/TF/TFAP2A/TFR2/TH/TIMELESS/TPH2/TRAF2…
GO:0007160	cell-matrix adhesion	75/4706	0.00521553	0.0420756	ACTN2/ACVRL1/ADAMTS12/AJAP1/ANGPTL3/ARHGAP6/BST1/CCL25/CCN2/CD34/CD36/CD44/CDH13/CDKN2A/CEACAM6/COL13A1/COL17A1/COL3A1/CORO2B/CX3CL1/DLC1/ECM2/EFNA5/EMP2/FAM107A/FBLN5/FERMT1/FERMT2/FERMT3/FGA/FGB/GFUS/GPM6B/GREM1/HRG/ITGA10/ITGA11/ITGA2/ITGA8/ITGAL/ITGB4/JAM3/L1CAM/LIMCH1/LYPD3/LYVE1/MACF1/MMP12/MMP14/MSLN/MSLNL/MUC4/MYOC/NPNT/ONECUT1/ONECUT2/PEAK1/PHLDB2/PIK3R1/PKHD1/PLAU/POSTN/PPM1F/RCC2/RHOD/…
GO:0003158	endothelium development	48/4706	0.00524035	0.0422211	ACVRL1/ADAMTS12/APOLD1/ARHGEF26/ATOH8/BMPR2/CD34/CDH5/CEACAM1/CLDN3/CLDN5/CNMD/COL18A1/COL22A1/ENG/F2RL1/GDF2/GJA1/GJA4/GJA5/HAPLN2/HEG1/HEY2/HOXA13/ICAM1/IL1B/ITGAX/MESP1/MET/MYADM/NOTCH4/NRG1/PDE2A/PDPN/PECAM1/PPP1R16B/PROC/ROBO4/S1PR1/SCUBE1/SOX17/SOX18/STARD13/TIE1/TMEM100/WNT7A/XDH/ZEB1
GO:0060389	pathway-restricted SMAD protein phosphorylation	26/4706	0.00529629	0.0425115	ACVRL1/BMP15/BMP2/BMP8A/BMP8B/BMPER/BMPR2/DAB2/DKK1/ENG/GDF10/GDF15/GDF2/GREM1/INHA/INHBB/INHBC/INHBE/LEFTY2/SMAD6/SMAD7/SNX25/TGFB2/TGFBR2/TGFBR3/TTK
GO:0001991	regulation of systemic arterial blood pressure by circulatory renin-angiotensin	10/4706	0.00531735	0.0425115	ACE/ACE2/AGTR2/CMA1/CPA3/CTSG/F2RL1/MME/OR51E2/PCSK5
GO:0006957	complement activation, alternative pathway	10/4706	0.00531735	0.0425115	C7/C8B/C8G/CFB/CFD/CFHR5/CFP/CR2/SUSD4/VSIG4
GO:0034587	piRNA metabolic process	10/4706	0.00531735	0.0425115	DDX4/EXD1/GPAT2/MAEL/MOV10L1/MYBL1/PIWIL1/TDRD1/TDRD12/TDRKH
GO:0060065	uterus development	10/4706	0.00531735	0.0425115	HOXA10/HOXA11/KDM5B/LHX1/MYOCD/RBP4/STRA6/TGFB2/WNT7A/WNT9B
GO:0070293	renal absorption	10/4706	0.00531735	0.0425115	AKR1C3/CLDN4/GAS6/HAS2/HBB/HNF1A/HYAL2/SGK1/SLC15A2/SLC9A3R1
GO:0030308	negative regulation of cell growth	62/4706	0.00537477	0.0429155	ACVRL1/AGTR2/APBB1/APBB2/BMPR2/CAV3/CDA/CDHR2/CDK5R1/CDKN2A/CRYAB/CYP27B1/DCBLD2/DCC/DCSTAMP/ENO1/FBP1/FHL1/FSTL4/G6PD/GDF2/GJA1/GNG4/GREM1/HNF4A/HRG/HYAL1/HYAL2/KIAA0319/MAG/MEG3/MINAR1/NPR1/OSTN/PAK1/PI16/PLXNA3/PPARG/PRDM11/PSRC1/RERG/SEMA3A/SEMA3B/SEMA3D/SEMA3G/SEMA4B/SEMA5A/SEMA6A/SEMA6D/SERPINE2/SFRP2/SLIT2/SLIT3/SOX17/SPP1/TGFB2/TNR/TRIM46/WFDC1/WNT11/WNT3/WNT3A
GO:0007626	locomotory behavior	55/4706	0.00541799	0.04315	ADCY8/ATP1A2/B4GALT2/C1QL1/CALB1/CDH23/CEND1/CHRNB2/CIART/CXCL12/DMBX1/DMRT3/DPP4/EGR1/EN1/FZD4/GAD1/GBX1/GDNF/GIP/GPR37/GPR88/GRIN2D/HOXB8/HOXD10/HPGDS/HPRT1/HTR2C/KCND2/KCNJ10/LGI4/LRRK2/MEIS1/NEGR1/NOVA1/NTSR1/OPRD1/OPRK1/OTOG/PAK5/PAK6/PDE1B/PREX2/PRKCE/PRKN/SLC18A2/SLC6A3/SLURP1/SNCG/SOBP/TAL1/TH/TMOD1/TNR/USP2
GO:0055067	monovalent inorganic cation homeostasis	55/4706	0.00541799	0.04315	ADORA1/AGT/AGTR1/AGTR2/AQP11/ATP1A2/ATP1A3/ATP1B1/ATP1B2/ATP4A/ATP4B/ATP6V0A4/ATP6V0D2/ATP6V1C2/C7/CA2/CA7/CFTR/CORIN/CYP4A11/EDN1/EDNRB/GPR89A/HVCN1/IL1A/KCNA5/KCNH2/KCNJ10/LRRK2/NEDD4L/NOX1/NPR1/OTC/OXT/PDK4/RHCG/SCN7A/SCNN1G/SLC11A1/SLC12A1/SLC12A4/SLC12A7/SLC12A8/SLC26A3/SLC26A4/SLC26A6/SLC4A1/SLC4A3/SLC8A1/SLC9A2/SLC9A3/SLC9A4/SLC9A7/TTPA/UPK3A
GO:0006027	glycosaminoglycan catabolic process	25/4706	0.0054735	0.0433307	ACAN/BCAN/CD44/CEMIP/DCN/FGF2/GPC2/GPC3/GPC5/HMMR/HPSE2/HYAL1/HYAL2/HYAL4/LYG1/LYVE1/NCAN/OGN/PGLYRP1/PGLYRP3/PGLYRP4/PRELP/SDC2/STAB2/VCAN
GO:0050482	arachidonic acid secretion	14/4706	0.00550345	0.0433307	ACE/AVPR1B/NTSR1/PLA2G10/PLA2G1B/PLA2G2A/PLA2G2C/PLA2G2D/PLA2G2F/PLA2G3/PLA2G4A/PLA2G4F/PLA2G5/SSTR4
GO:0061036	positive regulation of cartilage development	14/4706	0.00550345	0.0433307	ACVRL1/BMP2/BMPR2/CCN1/GDF2/HOXA11/LOXL2/MDK/PKDCC/SCX/SMAD7/SOX5/SOX9/ZBTB16
GO:0071549	cellular response to dexamethasone stimulus	14/4706	0.00550345	0.0433307	ABCC2/AGTR2/AQP1/ARG1/CBX3/CRH/DDIT4/DNMT3B/FBXO32/GJB2/ICAM1/PCK1/SRD5A1/TFAP4
GO:1903963	arachidonate transport	14/4706	0.00550345	0.0433307	ACE/AVPR1B/NTSR1/PLA2G10/PLA2G1B/PLA2G2A/PLA2G2C/PLA2G2D/PLA2G2F/PLA2G3/PLA2G4A/PLA2G4F/PLA2G5/SSTR4
GO:0001886	endothelial cell morphogenesis	8/4706	0.00555896	0.0433307	ARHGEF26/CNMD/COL18A1/COL22A1/HEG1/HOXA13/MET/NOTCH4
GO:0003161	cardiac conduction system development	8/4706	0.00555896	0.0433307	DSG2/ISL1/MESP1/NKX2-5/SHOX2/TBX18/TBX3/TBX5
GO:0016322	neuron remodeling	8/4706	0.00555896	0.0433307	ADGRB3/ANKS1A/C1QA/C1QL1/CX3CL1/EPHA8/NTN4/SCARF1
GO:0031650	regulation of heat generation	8/4706	0.00555896	0.0433307	APLN/CNR1/EDNRB/IL1B/NMU/PTGES/TNFRSF11A/TNFSF11
GO:0032905	transforming growth factor beta1 production	8/4706	0.00555896	0.0433307	FOXP3/FURIN/GATA6/LAPTM4B/NRROS/SERPINB7/TSKU/TYROBP
GO:0033605	positive regulation of catecholamine secretion	8/4706	0.00555896	0.0433307	CHRNB2/CXCL12/GDNF/KCNB1/OXT/STX1A/SYT1/VIP
GO:0042659	regulation of cell fate specification	8/4706	0.00555896	0.0433307	DKK1/ESRP1/FGF2/MESP1/SFRP2/SOX17/WNT11/WNT3A
GO:0045741	positive regulation of epidermal growth factor-activated receptor activity	8/4706	0.00555896	0.0433307	ADORA1/ADRA2A/EGF/EREG/HBEGF/NCF1/NEURL1/TGFA
GO:0051988	regulation of attachment of spindle microtubules to kinetochore	8/4706	0.00555896	0.0433307	AURKB/CCNB1/ECT2/KNSTRN/NEK2/RACGAP1/RCC2/SPAG5
GO:0060911	cardiac cell fate commitment	8/4706	0.00555896	0.0433307	DKK1/ISL1/MESP1/SOX17/TBX18/TBX3/TENM4/WNT3A
GO:0071635	negative regulation of transforming growth factor beta production	8/4706	0.00555896	0.0433307	CD24/CDH3/FURIN/GATA6/IL13/LAPTM4B/TSKU/TYROBP
GO:1902306	negative regulation of sodium ion transmembrane transport	8/4706	0.00555896	0.0433307	ATP1A2/HECW1/HECW2/NEDD4L/PCSK9/PRKCE/SLC9A3R1/STK39
GO:0006940	regulation of smooth muscle contraction	24/4706	0.00564143	0.0438637	ADORA1/ADRA1A/ADRA2A/ADRB2/ATP1A2/CALCA/CALCRL/CAV1/CHRM2/CNN1/DOCK4/EDN1/EDN2/GPER1/ITGA2/MYOCD/NMU/OXT/P2RX1/PLCE1/PRKG1/PROK2/PTAFR/TBXA2R
GO:0030071	regulation of mitotic metaphase/anaphase transition	24/4706	0.00564143	0.0438637	AURKB/BUB1/BUB1B/CCNB1/CDC20/CDC6/CDT1/CENPE/CENPF/DLGAP5/DUSP1/ESPL1/GEN1/HECW2/KNTC1/MAD2L1/NDC80/PLK1/SPDL1/TEX14/TRIP13/TTK/UBE2C/ZWINT
GO:0055007	cardiac muscle cell differentiation	41/4706	0.00565233	0.0438937	ACTN2/ADRA1A/AGTR2/AKAP13/ALPK2/BMP2/CAV3/CCNB1/DKK1/EDN1/EFNB2/FHL2/G6PD/GATA6/GREM1/HAMP/HEY2/ISL1/KAT2A/MESP1/MIR222/MIR23A/MYH11/MYH6/MYLK3/MYO18B/MYOCD/NEB/NEBL/NKX2-5/NRAP/NRG1/PAK1/PI16/SHOX2/SLC8A1/TBX18/TBX3/TBX5/TTN/WNT3A
GO:0001558	regulation of cell growth	124/4706	0.00573432	0.0444749	ACVRL1/AGT/AGTR1/AGTR2/APBB1/APBB2/ATAD3A/BARHL2/BDNF/BMPR2/CACNG7/CAV3/CDA/CDHR2/CDK5R1/CDKL5/CDKN2A/CEACAM1/CPNE5/CRABP2/CRYAB/CXCL12/CXCL16/CYP27B1/DBN1/DCBLD2/DCC/DCSTAMP/DPYSL2/EDN1/ENO1/EPB41L3/EXOSC4/F2/FAM107A/FBP1/FHL1/FSTL4/G6PD/GDF2/GJA1/GNG4/GREM1/H1-5/HAMP/HBEGF/HNF4A/HRG/HYAL1/HYAL2/IGFBP1/IGFBP3/IGFBPL1/KIAA0319/KIF14/KIF26A/KRT17/L1CAM/LIMK1/LTBP4/MACF1/MAG/MEG3/MFSD2A/MINAR1/MMP1…
GO:0051494	negative regulation of cytoskeleton organization	54/4706	0.00575497	0.0445796	ARHGAP6/BRCA1/CAPZA3/CARMIL2/CAV3/CCNF/CDH5/CGNL1/CORO2B/CRACD/CTNNA2/DLC1/DNAI3/FKBP4/GMFG/INPP5K/IQANK1/KANK3/KANK4/KAT2A/KAT2B/LMOD1/LMOD2/LMOD3/MET/MID1IP1/MYADM/MYOC/PFN2/PFN4/PHLDB2/PIK3R1/PLEKHH2/PRKN/S1PR1/SCIN/SHANK3/SLIT2/SNCA/SPEF1/SPTB/SPTBN1/SPTBN2/SPTBN5/STMN1/STMN2/TMEFF2/TMOD1/TMOD2/TMSB15A/TPX2/TRIM54/TUBB4A/VIL1
GO:0071248	cellular response to metal ion	63/4706	0.00577367	0.0446415	ADCY8/AKR1C3/ALOX15/ALOX5AP/AOC1/AQP1/BNIP3/CAPN3/CCNB1/CDH1/CPNE4/CPNE5/CPNE7/CRHBP/CYBB/CYP1A1/CYP1A2/DPEP1/ECT2/EDN1/FABP4/FBP1/FOS/FOSB/GUCA1A/HPCA/HVCN1/JUN/JUNB/JUND/KCNH1/KCNK3/LRRK2/MCOLN1/MMP9/MT1A/MT1H/MT1M/NCF1/NFATC4/NQO1/PPIF/PRKAA2/PRKN/RASAL1/RASGRP2/SCN5A/SLC30A10/SNCA/SYT1/SYT12/SYT13/SYT15/SYT2/SYT5/SYT6/SYT7/TF/TFAP2A/TFR2/TH/TPH2/TRPM2
GO:0042743	hydrogen peroxide metabolic process	23/4706	0.00579637	0.0446415	APOA4/CAT/CYP1A1/CYP1A2/DUOX1/DUOXA1/GPX3/HBA1/HBA2/HBB/HBD/HBE1/HBG2/HBM/HBZ/LPO/MAOB/MMP3/NOX1/NOXA1/PRDX4/SNCA/TPO
GO:0009954	proximal/distal pattern formation	15/4706	0.00580598	0.0446415	CYP26B1/DLX1/DLX2/EN1/FGF10/GREM1/HOXA10/HOXA11/HOXB9/HOXC10/HOXC9/HOXD10/IRX1/SIX3/SP8
GO:0010743	regulation of macrophage derived foam cell differentiation	15/4706	0.00580598	0.0446415	ABCG1/AGT/AGTR1/CD36/CETP/LPL/MSR1/NFKBIA/PF4/PLA2G10/PLA2G2A/PLA2G3/PLA2G5/PPARG/PRKCH
GO:0035590	purinergic nucleotide receptor signaling pathway	15/4706	0.00580598	0.0446415	ADORA1/GPR87/NECAB2/P2RX1/P2RX2/P2RX3/P2RX5/P2RX6/P2RX7/P2RY1/P2RY12/P2RY14/P2RY4/P2RY6/PTAFR
GO:0071312	cellular response to alkaloid	15/4706	0.00580598	0.0446415	ADCY8/BLM/CACNA1S/CASQ2/CCNA2/CRH/CRHBP/DDC/ICAM1/OPRM1/RAD51/RYR2/SLC8A1/TH/TRPV1
GO:0050769	positive regulation of neurogenesis	71/4706	0.00588415	0.0451868	AMIGO1/ASCL1/ASPA/BDNF/BMP2/BMPR2/CAMK2B/CDKL5/CHODL/CRABP2/CX3CL1/CX3CR1/CXCL12/DBN1/DMRTA2/E2F1/EGR2/ELL3/EPHB2/ETV5/FOXG1/GJC2/GPER1/HAP1/IFNG/IL1B/IL34/IL6/ITPKA/L1CAM/LIMK1/LRP8/MACF1/MAG/MAP6/MDK/MIR221/MIR222/MME/NEFL/NEURL1/NGF/NKX2-2/NKX6-1/NTRK2/OPRM1/PAK1/PAK3/PLXNA3/PLXNB3/PPARG/PRKCH/PTPRD/PTPRZ1/RGS14/ROBO2/SEMA5A/SERPINE2/SHANK3/SHOX2/SLIT2/SLITRK1/SOX11/TENM4/TRPV2/TTBK1/WNT2/WNT3…
GO:0001706	endoderm formation	22/4706	0.00593389	0.0454008	COL11A1/COL5A1/COL5A2/COL7A1/DKK1/DUSP1/DUSP4/GATA6/HMGA2/LAMB3/LHX1/MESP1/MIXL1/MMP14/MMP15/MMP8/MMP9/POU5F1/SOX17/SOX2/SOX7/TBX20
GO:0021885	forebrain cell migration	22/4706	0.00593389	0.0454008	ADGRG1/ARL13B/ARX/CCDC141/CDK5R1/CDK5R2/CXCL12/DAB2IP/DIXDC1/FOXB1/FOXG1/HTR6/LHX6/LRP8/LRRK2/NR2E1/NRG3/P2RY12/POU3F2/SLIT2/SRGAP2C/TNR
GO:0071320	cellular response to cAMP	22/4706	0.00593389	0.0454008	AANAT/AQP1/AQP9/CFTR/CPS1/CRHBP/GPD1/HCN1/HCN2/INPP5K/KCNE1/NOX4/PCK1/PDE2A/PTAFR/SLC26A3/SLC26A6/SLC5A5/SLC8A1/SLC8A3/SRD5A1/WNT10B
GO:0031623	receptor internalization	40/4706	0.0059813	0.0457066	ACHE/ANGPT1/ANKRD13B/APELA/APLN/ARC/ARRB1/CACNG5/CACNG7/CALCRL/CALY/CAV1/CAV3/CD36/CEACAM1/CXCR1/CXCR2/DKK1/DNM1/EGF/FCER1G/GREM1/GRIA1/GSG1L/HPCA/HTR2B/LRRTM2/MAGI2/MX2/NECAB2/PCSK9/RAMP1/RAMP2/RAMP3/RSPO1/SELE/SFRP4/SNCA/TFRC/WNT3A
GO:0008608	attachment of spindle microtubules to kinetochore	16/4706	0.00601055	0.0457066	AURKB/CCNB1/CDT1/CENPE/ECT2/KIF2C/KNL1/KNSTRN/NDC80/NEK2/NUF2/RACGAP1/RCC2/SGO1/SPAG5/TEX14
GO:0086005	ventricular cardiac muscle cell action potential	16/4706	0.00601055	0.0457066	CAV1/CAV3/DSG2/DSP/KCNE1/KCNE1B/KCNE4/KCNH2/KCNJ5/KCNJ8/NEDD4L/PKP2/RNF207/RYR2/SCN3B/SCN5A
GO:0090504	epiboly	16/4706	0.00601055	0.0457066	ACVRL1/ARHGAP24/CARMIL2/CCN1/CD44/CEACAM1/COL5A1/FERMT1/FERMT2/HBEGF/MIR221/MMP12/PDPN/PHLDB2/TMEFF2/WNT7A
GO:1905207	regulation of cardiocyte differentiation	16/4706	0.00601055	0.0457066	BMP2/DKK1/EFNB2/GATA6/GPER1/GREM1/HEY2/KAT2A/MIR222/MYOCD/NKX2-5/PRICKLE1/SOX17/TBX5/TGFB2/WNT3A
GO:0001889	liver development	48/4706	0.00612531	0.0463611	AK4/ARG1/ASNS/AURKA/BAAT/CAD/CEACAM1/COBL/CPB2/CPS1/CYP1A1/DNAAF1/E2F7/E2F8/EZH2/FGL1/GATA6/GNPNAT1/HAMP/HLX/HNF1A/HNF4A/IHH/IL6/ITGA2/KRT18/LIMS2/LSR/MDK/MESP1/MET/ONECUT1/ONECUT2/OTC/PCK1/PCNA/PCSK9/PDX1/REG1A/SOX9/SRD5A1/TGFBR3/TNFAIP3/TYMS/UGT1A1/WNT1/WNT3A/ZIC3
GO:0070169	positive regulation of biomineral tissue development	20/4706	0.00613418	0.0463611	ADRB2/ALOX5/BMP2/BMPR2/CCN1/FBN2/FZD9/GPM6B/ISG15/KL/LTF/NELL1/ODAPH/OSR2/P2RX7/PKDCC/SLC8A1/TFAP2A/WNT10B/WNT6
GO:0032413	negative regulation of ion transmembrane transporter activity	28/4706	0.00617403	0.0463611	ACTN2/ADRA2A/ANO9/ATP1A2/CACNB3/CASQ2/CAV1/CAV3/CBARP/CRHR1/EPHB2/EPO/GPR35/HECW1/HECW2/KCNAB1/KCNE1/KCNE1B/KCNE4/KCNRG/MMP9/NEDD4L/PCSK9/PRKCE/REM1/RRAD/SLC9A3R1/STK39
GO:0050891	multicellular organismal water homeostasis	28/4706	0.00617403	0.0463611	ABCA12/ADCY4/ADCY8/ADCY9/ALOX12B/ALOXE3/AQP1/AQP4/AVPR2/BPIFA1/CFTR/CLDN4/CYP26B1/CYP4A11/FA2H/GRHL1/GRHL3/HAS2/HYAL2/INPP5K/KRT1/KRT16/LSR/MET/SCNN1G/STMN1/TMEM79/WFS1
GO:0051985	negative regulation of chromosome segregation	19/4706	0.00618296	0.0463611	AURKB/BUB1/BUB1B/CCNB1/CDC20/CDT1/CENPF/DUSP1/GEN1/KNTC1/MAD2L1/NDC80/PLK1/PTTG1/SPDL1/TEX14/TRIP13/TTK/ZWINT
GO:1905819	negative regulation of chromosome separation	19/4706	0.00618296	0.0463611	AURKB/BUB1/BUB1B/CCNB1/CDC20/CDT1/CENPF/DUSP1/GEN1/KNTC1/MAD2L1/NDC80/PLK1/PTTG1/SPDL1/TEX14/TRIP13/TTK/ZWINT
GO:0009268	response to pH	18/4706	0.00618594	0.0463611	AQP10/ASIC1/CA2/GIP/GJA1/GPR4/GPR65/HVCN1/HYAL1/INSRR/MCOLN1/NOX1/PCK1/PKD2L1/SLC38A3/SST/TRPV1/TTPA
GO:0021983	pituitary gland development	18/4706	0.00618594	0.0463611	BMP2/CDH1/ETS1/FGF10/GATA2/ISL1/LHX3/NR0B1/PITX1/PITX2/POU1F1/POU3F2/SALL1/SIX3/SLC6A3/SOX2/SOX3/SRD5A1
GO:0051180	vitamin transport	18/4706	0.00618594	0.0463611	ABCG2/AMN/APOA1/FOLR3/GC/RTBDN/SLC19A3/SLC2A1/SLC2A14/SLC2A2/SLC35F3/SLC52A1/SLC52A2/SLC52A3/SLC5A6/STRA6/TCN1/TTPA
GO:0072091	regulation of stem cell proliferation	18/4706	0.00618594	0.0463611	ACE/CCNE1/EPCAM/FBLN1/FERMT1/FERMT2/GJA1/HMGA2/MIR221/MIR222/NR2E1/OVOL1/SOX11/SOX17/SOX18/TBX3/TERT/THPO
GO:1902100	negative regulation of metaphase/anaphase transition of cell cycle	18/4706	0.00618594	0.0463611	AURKB/BUB1/BUB1B/CCNB1/CDC20/CDT1/CENPF/DUSP1/GEN1/KNTC1/MAD2L1/NDC80/PLK1/SPDL1/TEX14/TRIP13/TTK/ZWINT
GO:1905314	semi-lunar valve development	18/4706	0.00618594	0.0463611	BMP2/BMPR2/GATA5/GJA5/HEY2/HEYL/NFATC1/NKX2-5/ROBO2/SLIT2/SLIT3/SMAD6/SOX9/STRA6/TBX20/TGFB2/TIE1/TWIST1
GO:0003177	pulmonary valve development	11/4706	0.00629119	0.046924	BMPR2/GJA5/HEY2/HEYL/NFATC1/ROBO2/SLIT2/SMAD6/STRA6/TBX20/TGFB2
GO:0044241	lipid digestion	11/4706	0.00629119	0.046924	AKR1C1/APOA1/APOA4/ARX/ASAH2/CD36/CEL/CLPS/CYP8B1/LDLR/NPC1L1
GO:0060479	lung cell differentiation	11/4706	0.00629119	0.046924	AIMP2/ASCL1/FGF10/FOXA1/GATA6/HOXA5/IL13/KLF2/SOX9/SPDEF/THRB
GO:0060487	lung epithelial cell differentiation	11/4706	0.00629119	0.046924	AIMP2/ASCL1/FGF10/FOXA1/GATA6/HOXA5/IL13/KLF2/SOX9/SPDEF/THRB
GO:0032370	positive regulation of lipid transport	32/4706	0.00632957	0.0471538	ABCA12/ABCA3/ABCA8/ABCB4/APOA1/AVPR1B/CAV1/CETP/CRH/CYP19A1/CYP4A11/CYP8B1/EDN1/ERFE/GAL/IL1B/KMO/LRAT/MAP2K6/NFKBIA/NTSR1/OXT/PLA2G10/PLA2G3/PLA2G4A/PON1/PTGES/RETN/SPP1/SSTR4/TNFRSF11A/TNFSF11
GO:0043524	negative regulation of neuron apoptotic process	47/4706	0.00650198	0.0483226	ADAM8/ANGPT1/ARRB1/BDNF/BTG2/C5AR1/CCL2/CNTFR/CRLF1/CX3CL1/CX3CR1/DLX1/EN1/EN2/FGF20/FOXB1/FOXQ1/FZD9/GABRA5/GCLM/GDNF/GRIK2/ISL1/KIF14/MAG/MDK/NDNF/NEFL/NES/NFATC4/NGF/NTRK2/PLA2G3/POU4F1/PRKCG/PRKN/PTPRZ1/RETREG1/SIX1/SIX4/SLC30A10/TERT/TFAP2D/TOX3/VSTM2L/WFS1/XRCC2
GO:0060048	cardiac muscle contraction	47/4706	0.00650198	0.0483226	ACE2/ADORA1/ADRA1A/ATP1A2/ATP1B1/ATP2A1/CACNA1G/CASQ2/CAV1/CAV3/CCN2/DMD/DSG2/DSP/GJA1/GJA5/KCNA5/KCNE1/KCNE1B/KCNE4/KCNH2/KCNJ5/KCNJ8/MAP2K6/MYH6/MYH7/MYL1/MYL3/NEDD4L/NKX2-5/NOS1/NUP155/PKP2/RNF207/RYR2/SCN1A/SCN2B/SCN3B/SCN4B/SCN5A/SLC8A1/SMAD7/TNNC1/TNNI2/TNNI3/TTN/UCN
GO:0032355	response to estradiol	44/4706	0.00663427	0.049247	ABCC2/CAT/CCN2/CCNA2/COL1A1/CRHBP/CRYAB/CYP19A1/CYP1A2/DHH/DNMT3B/DUSP1/ETS1/EZH2/F7/FGF10/FOXA1/GJA1/GJB2/GPER1/IGFBP2/IHH/ITGA2/KIF18A/MMP15/NQO1/OXT/PCNA/POSTN/POU4F1/PTGFR/RAMP2/RAMP3/RGS9/SLC6A4/SOCS2/SRD5A1/SSTR1/TH/UCN/UGT1A1/WFDC1/WNT7A/WNT8B
GO:0032410	negative regulation of transporter activity	31/4706	0.00665027	0.049307	ACTN2/ADRA2A/ANO9/ATP1A2/CACNB3/CASQ2/CAV1/CAV3/CBARP/CRHR1/EPHB2/EPO/GPR35/HECW1/HECW2/KCNAB1/KCNE1/KCNE1B/KCNE4/KCNRG/MMP9/NEDD4L/PCSK9/PPIF/PRKCE/REM1/RRAD/SLC9A3R1/SNCA/STK39/TWIST1
GO:0034332	adherens junction organization	26/4706	0.00669997	0.0495575	CADM1/CADM3/CDH1/CDH12/CDH13/CDH15/CDH17/CDH18/CDH19/CDH2/CDH20/CDH24/CDH3/CDH5/CDH7/CDHR3/DCHS1/DLG5/DSP/FERMT2/INAVA/JAM3/NECTIN1/NECTIN4/RAMP2/SMAD7
GO:0051306	mitotic sister chromatid separation	26/4706	0.00669997	0.0495575	AURKB/BUB1/BUB1B/CCNB1/CDC20/CDC6/CDT1/CENPE/CENPF/DLGAP5/DUSP1/ESPL1/GEN1/HECW2/KNTC1/MAD2L1/NDC80/PLK1/PTTG1/SPDL1/TACC3/TEX14/TRIP13/TTK/UBE2C/ZWINT

## Sheet: DEG_MF
ID	Description	GeneRatio	pvalue	p.adjust	geneID
GO:0003823	antigen binding	102/4714	1.07521e-22	1.25477e-19	CD1A/CLEC4M/FCN1/FCN3/HLA-DRA/HLA-DRB5/HLA-E/IGHA1/IGHA2/IGHD/IGHE/IGHG1/IGHG2/IGHG3/IGHG4/IGHM/IGHV1-18/IGHV1-24/IGHV1-3/IGHV1-45/IGHV1-58/IGHV1-69/IGHV1-69D/IGHV2-26/IGHV2-5/IGHV2-70/IGHV2-70D/IGHV3-11/IGHV3-13/IGHV3-15/IGHV3-16/IGHV3-20/IGHV3-21/IGHV3-23/IGHV3-30/IGHV3-33/IGHV3-35/IGHV3-38/IGHV3-43/IGHV3-48/IGHV3-49/IGHV3-53/IGHV3-64/IGHV3-66/IGHV3-7/IGHV3-72/IGHV3-73/IGHV3-74/IGHV4-28/IGHV4-3…
GO:0022836	gated channel activity	163/4714	1.6586e-19	9.67794e-17	ABCC9/ANO2/ANO7/ANO9/AQP1/ASIC1/ASIC5/CACHD1/CACNA1B/CACNA1E/CACNA1G/CACNA1I/CACNA1S/CACNA2D2/CACNB3/CACNB4/CACNG1/CACNG5/CACNG6/CACNG7/CALHM3/CATSPER4/CFTR/CHRNA1/CHRNA2/CHRNA4/CHRNA5/CHRNA6/CHRNA9/CHRNB1/CHRNB2/CHRNB4/CHRND/CHRNG/CLCA3P/CLCN1/CLCN2/CLCNKA/CLIC3/CLIC5/CLIC6/CNGA1/CNGA3/CNGA4/CNGB1/CNGB3/CNR1/CYBB/FAM155B/GABRA3/GABRA4/GABRA5/GABRD/GABRE/GABRG2/GABRG3/GABRP/GABRQ/GABRR1/GABRR3/GL…
GO:0034987	immunoglobulin receptor binding	58/4714	8.22009e-19	3.19761e-16	FGR/IGHA1/IGHA2/IGHD/IGHE/IGHG1/IGHG2/IGHG3/IGHG4/IGHM/IGHV1-18/IGHV1-24/IGHV1-3/IGHV1-45/IGHV1-58/IGHV1-69/IGHV1-69D/IGHV2-26/IGHV2-5/IGHV2-70/IGHV2-70D/IGHV3-11/IGHV3-13/IGHV3-15/IGHV3-16/IGHV3-20/IGHV3-21/IGHV3-23/IGHV3-30/IGHV3-33/IGHV3-35/IGHV3-38/IGHV3-43/IGHV3-48/IGHV3-49/IGHV3-53/IGHV3-64/IGHV3-66/IGHV3-7/IGHV3-72/IGHV3-73/IGHV3-74/IGHV4-28/IGHV4-34/IGHV4-39/IGHV4-4/IGHV4-59/IGHV4-61/IGHV…
GO:0015267	channel activity	205/4714	7.86816e-17	2.29554e-14	ABCC9/ANO2/ANO7/ANO9/AQP1/AQP10/AQP11/AQP4/AQP5/AQP6/AQP9/ASIC1/ASIC5/BEST1/BEST3/BEST4/CACHD1/CACNA1B/CACNA1E/CACNA1G/CACNA1I/CACNA1S/CACNA2D2/CACNB3/CACNB4/CACNG1/CACNG5/CACNG6/CACNG7/CALHM3/CATSPER4/CFTR/CHRNA1/CHRNA2/CHRNA4/CHRNA5/CHRNA6/CHRNA9/CHRNB1/CHRNB2/CHRNB4/CHRND/CHRNG/CLCA3P/CLCN1/CLCN2/CLCNKA/CLDN4/CLIC3/CLIC5/CLIC6/CNGA1/CNGA3/CNGA4/CNGB1/CNGB3/CNR1/CYBB/FAM155B/FXYD1/GABRA3/GABRA4…
GO:0022803	passive transmembrane transporter activity	205/4714	1.03289e-16	2.41078e-14	ABCC9/ANO2/ANO7/ANO9/AQP1/AQP10/AQP11/AQP4/AQP5/AQP6/AQP9/ASIC1/ASIC5/BEST1/BEST3/BEST4/CACHD1/CACNA1B/CACNA1E/CACNA1G/CACNA1I/CACNA1S/CACNA2D2/CACNB3/CACNB4/CACNG1/CACNG5/CACNG6/CACNG7/CALHM3/CATSPER4/CFTR/CHRNA1/CHRNA2/CHRNA4/CHRNA5/CHRNA6/CHRNA9/CHRNB1/CHRNB2/CHRNB4/CHRND/CHRNG/CLCA3P/CLCN1/CLCN2/CLCNKA/CLDN4/CLIC3/CLIC5/CLIC6/CNGA1/CNGA3/CNGA4/CNGB1/CNGB3/CNR1/CYBB/FAM155B/FXYD1/GABRA3/GABRA4…
GO:0030546	signaling receptor activator activity	205/4714	3.96695e-15	7.71573e-13	ADA2/ADM2/AGRP/AGT/AMH/ANGPT4/ANGPTL3/APELA/APLN/APOA1/ARTN/BDNF/BMP15/BMP2/BMP8A/BMP8B/C1QTNF12/CALCA/CALCB/CCL1/CCL14/CCL16/CCL18/CCL19/CCL2/CCL20/CCL23/CCL24/CCL25/CCL26/CCL7/CCN2/CCN6/CD70/CDC42EP2/CGA/CGB3/CGB7/CHGB/CMTM1/CMTM2/CMTM5/COLEC10/CRH/CRLF1/CSF3/CX3CL1/CXCL12/CXCL13/CXCL14/CXCL16/CXCL2/CXCL3/CXCL6/CXCL9/DKK1/DPP4/EDN1/EDN2/EDN3/EFEMP1/EFNA5/EGF/ENDOU/ENHO/EPO/EREG/ERFE/F2/FAM3B/FA…
GO:0048018	receptor ligand activity	202/4714	8.53402e-15	1.42274e-12	ADA2/ADM2/AGRP/AGT/AMH/ANGPTL3/APELA/APLN/APOA1/ARTN/BDNF/BMP15/BMP2/BMP8A/BMP8B/C1QTNF12/CALCA/CALCB/CCL1/CCL14/CCL16/CCL18/CCL19/CCL2/CCL20/CCL23/CCL24/CCL25/CCL26/CCL7/CCN2/CCN6/CD70/CDC42EP2/CGA/CGB3/CGB7/CHGB/CMTM1/CMTM2/CMTM5/COLEC10/CRH/CRLF1/CSF3/CX3CL1/CXCL12/CXCL13/CXCL14/CXCL16/CXCL2/CXCL3/CXCL6/CXCL9/DKK1/DPP4/EDN1/EDN2/EDN3/EFEMP1/EGF/ENDOU/ENHO/EPO/EREG/ERFE/F2/FAM3B/FAM3C/FGF10/FGF…
GO:0005216	ion channel activity	181/4714	4.18139e-14	6.0996e-12	ABCC9/ANO2/ANO7/ANO9/AQP1/ASIC1/ASIC5/BEST1/BEST3/BEST4/CACHD1/CACNA1B/CACNA1E/CACNA1G/CACNA1I/CACNA1S/CACNA2D2/CACNB3/CACNB4/CACNG1/CACNG5/CACNG6/CACNG7/CALHM3/CATSPER4/CFTR/CHRNA1/CHRNA2/CHRNA4/CHRNA5/CHRNA6/CHRNA9/CHRNB1/CHRNB2/CHRNB4/CHRND/CHRNG/CLCA3P/CLCN1/CLCN2/CLCNKA/CLDN4/CLIC3/CLIC5/CLIC6/CNGA1/CNGA3/CNGA4/CNGB1/CNGB3/CNR1/FAM155B/FXYD1/GABRA3/GABRA4/GABRA5/GABRD/GABRE/GABRG2/GABRG3/GAB…
GO:0005261	cation channel activity	147/4714	1.48999e-13	1.93203e-11	ABCC9/AQP1/ASIC1/ASIC5/CACHD1/CACNA1B/CACNA1E/CACNA1G/CACNA1I/CACNA1S/CACNA2D2/CACNB3/CACNB4/CACNG1/CACNG5/CACNG6/CACNG7/CALHM3/CATSPER4/CHRNA1/CHRNA2/CHRNA4/CHRNA5/CHRNA6/CHRNA9/CHRNB1/CHRNB2/CHRNB4/CHRND/CHRNG/CLCA3P/CNGA1/CNGA3/CNGA4/CNGB1/CNGB3/CNR1/FAM155B/GPM6A/GRIA1/GRIA2/GRIA4/GRIK2/GRIK4/GRIK5/GRIN1/GRIN2A/GRIN2C/GRIN2D/GRIN3B/HCN1/HCN2/HCN3/HTR3A/HTR3B/HTR3C/HVCN1/KCNA10/KCNA4/KCNA5/KCN…
GO:0015276	ligand-gated ion channel activity	76/4714	3.06636e-13	3.25313e-11	ABCC9/AQP1/ASIC1/ASIC5/CFTR/CHRNA1/CHRNA2/CHRNA4/CHRNA5/CHRNA6/CHRNA9/CHRNB1/CHRNB2/CHRNB4/CHRND/CHRNG/CNGA1/CNGA3/CNGA4/CNGB1/CNGB3/GABRA3/GABRA4/GABRA5/GABRD/GABRE/GABRG2/GABRG3/GABRP/GABRQ/GABRR1/GABRR3/GLRA3/GRIA1/GRIA2/GRIA4/GRID1/GRIK2/GRIK4/GRIK5/GRIN1/GRIN2A/GRIN2C/GRIN2D/GRIN3B/HCN1/HCN2/HTR3A/HTR3B/HTR3C/KCNA10/KCNH2/KCNJ10/KCNJ15/KCNJ16/KCNJ18/KCNJ4/KCNJ5/KCNJ6/KCNJ8/KCNK1/MCOLN1/P2RX1…
GO:0022834	ligand-gated channel activity	76/4714	3.06636e-13	3.25313e-11	ABCC9/AQP1/ASIC1/ASIC5/CFTR/CHRNA1/CHRNA2/CHRNA4/CHRNA5/CHRNA6/CHRNA9/CHRNB1/CHRNB2/CHRNB4/CHRND/CHRNG/CNGA1/CNGA3/CNGA4/CNGB1/CNGB3/GABRA3/GABRA4/GABRA5/GABRD/GABRE/GABRG2/GABRG3/GABRP/GABRQ/GABRR1/GABRR3/GLRA3/GRIA1/GRIA2/GRIA4/GRID1/GRIK2/GRIK4/GRIK5/GRIN1/GRIN2A/GRIN2C/GRIN2D/GRIN3B/HCN1/HCN2/HTR3A/HTR3B/HTR3C/KCNA10/KCNH2/KCNJ10/KCNJ15/KCNJ16/KCNJ18/KCNJ4/KCNJ5/KCNJ6/KCNJ8/KCNK1/MCOLN1/P2RX1…
GO:0099094	ligand-gated cation channel activity	62/4714	4.61054e-12	4.48375e-10	ABCC9/AQP1/ASIC1/ASIC5/CHRNA1/CHRNA2/CHRNA4/CHRNA5/CHRNA6/CHRNA9/CHRNB1/CHRNB2/CHRNB4/CHRND/CHRNG/CNGA1/CNGA3/CNGA4/CNGB1/CNGB3/GRIA1/GRIA2/GRIA4/GRIK2/GRIK4/GRIK5/GRIN1/GRIN2A/GRIN2C/GRIN2D/GRIN3B/HCN1/HCN2/HTR3A/HTR3B/HTR3C/KCNA10/KCNH2/KCNJ10/KCNJ15/KCNJ16/KCNJ18/KCNJ4/KCNJ5/KCNJ6/KCNJ8/KCNK1/MCOLN1/P2RX1/P2RX2/P2RX3/P2RX5/P2RX6/P2RX7/RYR2/SCNN1D/SCNN1G/TRPA1/TRPM2/TRPM5/TRPM8/TRPV1
GO:0005539	glycosaminoglycan binding	105/4714	2.07523e-11	1.86292e-09	ACAN/ADA2/ADAMTS1/ADAMTS15/ADAMTS8/ADAMTSL5/ADGRG1/ANGPTL3/ANOS1/AOC1/APLP1/BCAN/CCL23/CCL7/CCN1/CCN2/CCN4/CCN5/CCN6/CD44/CEL/CEMIP/CLEC3B/COL11A1/COL13A1/COL25A1/COL5A1/COMP/CTSG/CXCL13/CXCL6/DCN/ECM2/ENG/EPYC/F11/F2/FGF10/FGF2/FGFR2/FGFR4/HABP2/HAPLN2/HAPLN3/HBEGF/HDGF/HMMR/HRG/HYAL2/IGHM/KNG1/LIPI/LPA/LPL/LTBP4/LTF/LYVE1/MDK/MMP7/MPIG6B/NCAN/NDNF/NELL1/NELL2/NLRP3/PCOLCE2/PF4/PGF/PGLYRP1/PGLYR…
GO:0005244	voltage-gated ion channel activity	93/4714	5.40026e-11	4.20141e-09	ABCC9/CACHD1/CACNA1B/CACNA1E/CACNA1G/CACNA1I/CACNA1S/CACNA2D2/CACNB3/CACNB4/CACNG1/CACNG5/CACNG6/CACNG7/CALHM3/CATSPER4/CLCA3P/CLCN1/CLCN2/CLCNKA/CLIC3/CLIC5/CLIC6/CNR1/CYBB/GPR89A/GRIN1/GRIN2A/GRIN2C/GRIN2D/GRIN3B/HCN1/HCN2/HCN3/HVCN1/KCNA10/KCNA4/KCNA5/KCNA7/KCNAB1/KCNAB2/KCNB1/KCNC2/KCND2/KCNE1/KCNE1B/KCNE4/KCNF1/KCNG1/KCNG2/KCNH1/KCNH2/KCNH4/KCNH8/KCNIP1/KCNJ10/KCNJ15/KCNJ16/KCNJ18/KCNJ4/KCNJ…
GO:0022832	voltage-gated channel activity	93/4714	5.40026e-11	4.20141e-09	ABCC9/CACHD1/CACNA1B/CACNA1E/CACNA1G/CACNA1I/CACNA1S/CACNA2D2/CACNB3/CACNB4/CACNG1/CACNG5/CACNG6/CACNG7/CALHM3/CATSPER4/CLCA3P/CLCN1/CLCN2/CLCNKA/CLIC3/CLIC5/CLIC6/CNR1/CYBB/GPR89A/GRIN1/GRIN2A/GRIN2C/GRIN2D/GRIN3B/HCN1/HCN2/HCN3/HVCN1/KCNA10/KCNA4/KCNA5/KCNA7/KCNAB1/KCNAB2/KCNB1/KCNC2/KCND2/KCNE1/KCNE1B/KCNE4/KCNF1/KCNG1/KCNG2/KCNH1/KCNH2/KCNH4/KCNH8/KCNIP1/KCNJ10/KCNJ15/KCNJ16/KCNJ18/KCNJ4/KCNJ…
GO:0005230	extracellular ligand-gated ion channel activity	45/4714	9.69495e-11	6.68869e-09	CHRNA1/CHRNA2/CHRNA4/CHRNA5/CHRNA6/CHRNA9/CHRNB1/CHRNB2/CHRNB4/CHRND/CHRNG/GABRA3/GABRA4/GABRA5/GABRD/GABRE/GABRG2/GABRG3/GABRP/GABRQ/GABRR1/GABRR3/GLRA3/GRIA1/GRIA2/GRIA4/GRID1/GRIK2/GRIK4/GRIK5/GRIN1/GRIN2A/GRIN2C/GRIN2D/GRIN3B/HTR3A/HTR3B/HTR3C/P2RX1/P2RX2/P2RX3/P2RX5/P2RX6/P2RX7/TRPV1
GO:0046873	metal ion transmembrane transporter activity	169/4714	9.74359e-11	6.68869e-09	ABCB11/ABCC9/AQP1/ASIC1/ASIC5/ATP1A2/ATP1A3/ATP2A1/ATP4A/ATP4B/CACHD1/CACNA1B/CACNA1E/CACNA1G/CACNA1I/CACNA1S/CACNA2D2/CACNB3/CACNB4/CACNG1/CACNG5/CACNG6/CACNG7/CATSPER4/CHRNA9/CLCA3P/CNR1/FAM155B/GPM6A/GRIK2/GRIK4/GRIK5/GRIN1/GRIN2A/GRIN2C/GRIN2D/GRIN3B/HCN1/HCN2/HCN3/KCNA10/KCNA4/KCNA5/KCNA7/KCNAB1/KCNAB2/KCNB1/KCNC2/KCND2/KCNE1/KCNE1B/KCNE4/KCNF1/KCNG1/KCNG2/KCNH1/KCNH2/KCNH4/KCNH8/KCNIP1/KCNJ…
GO:0005201	extracellular matrix structural constituent	82/4714	1.9384e-10	1.25673e-08	ABI3BP/ACAN/ANOS1/CCN1/CHI3L1/CILP/COL10A1/COL11A1/COL11A2/COL13A1/COL17A1/COL18A1/COL1A1/COL1A2/COL22A1/COL24A1/COL25A1/COL28A1/COL2A1/COL3A1/COL4A3/COL4A4/COL4A5/COL5A1/COL5A2/COL6A3/COL6A5/COL6A6/COL7A1/COL9A1/COL9A2/COL9A3/COMP/CTHRC1/DCN/DPT/ECM1/EFEMP1/EMILIN2/FBLN1/FBLN5/FBN2/FBN3/FGA/FGB/FRAS1/GP2/HMCN2/LAMB2/LAMB3/LTBP4/MATN3/MEPE/MFAP2/MFAP4/MGP/MMRN1/MMRN2/MUC17/MUC3A/MUC4/MUC5AC/MUC6/…
GO:0008509	anion transmembrane transporter activity	177/4714	6.25591e-10	3.84244e-08	ABCA12/ABCB1/ABCB11/ABCB6/ABCB9/ABCC11/ABCC2/ABCC3/ABCG1/ABCG2/ADAMTS8/AKR1C4/ANO2/ANO7/ANO9/AQP1/AQP10/AQP11/AQP6/AQP9/AZGP1/BEST1/BEST3/BEST4/C1orf194/CD36/CDH17/CEACAM1/CFTR/CLCA3P/CLCN1/CLCN2/CLCNKA/CLDN4/CLIC3/CLIC5/CLIC6/FLVCR1/FLVCR2/FXYD1/GABRA3/GABRA4/GABRA5/GABRD/GABRE/GABRG2/GABRG3/GABRP/GABRQ/GABRR1/GABRR3/GJA1/GLRA3/GPR89A/HPX/LRRC8C/MFSD2A/MFSD4A/PCYOX1/PPBP/RBP4/RTBDN/SEC61G/SFXN1/…
GO:0008528	G protein-coupled peptide receptor activity	72/4714	1.5144e-09	8.83651e-08	ACKR2/ACKR4/ADCYAP1R1/AGTR1/AGTR2/APLNR/AVPR1B/AVPR2/CALCR/CALCRL/CCKAR/CCR3/CCR8/CCRL2/CMKLR1/CRHR1/CX3CR1/CXCR1/CXCR2/EDNRB/F2RL1/F2RL3/FPR1/FPR2/FSHR/GAL/GALR2/GALR3/GCGR/GPR143/GPR17/GPR35/GPR37/GPR37L1/GPR84/INPP5K/KISS1R/LGR4/LHCGR/MC1R/MC4R/MC5R/MCHR1/MCHR2/MLNR/NMBR/NMUR1/NPFFR2/NPR1/NPR3/NPSR1/NPY5R/NTSR1/OPRD1/OPRK1/OPRM1/PRLHR/PROKR1/PTH1R/PTH2R/QRFPR/RAMP1/RAMP2/RAMP3/RXFP1/RXFP2/SSTR…
GO:0001653	peptide receptor activity	73/4714	2.39794e-09	1.33257e-07	ACKR2/ACKR4/ADCYAP1R1/AGTR1/AGTR2/APLNR/AVPR1B/AVPR2/CALCR/CALCRL/CCKAR/CCR3/CCR8/CCRL2/CMKLR1/CRHR1/CX3CR1/CXCR1/CXCR2/EDNRB/F2RL1/F2RL3/FPR1/FPR2/FSHR/GAL/GALR2/GALR3/GCGR/GPR143/GPR17/GPR35/GPR37/GPR37L1/GPR84/GUCY2C/INPP5K/KISS1R/LGR4/LHCGR/MC1R/MC4R/MC5R/MCHR1/MCHR2/MLNR/NMBR/NMUR1/NPFFR2/NPR1/NPR3/NPSR1/NPY5R/NTSR1/OPRD1/OPRK1/OPRM1/PRLHR/PROKR1/PTH1R/PTH2R/QRFPR/RAMP1/RAMP2/RAMP3/RXFP1/RXF…
GO:0030414	peptidase inhibitor activity	85/4714	3.59143e-09	1.90509e-07	A2M/A2ML1/AGT/AHSG/AMBP/ANOS1/BIRC5/C3P1/CARD16/CARD17/CD27/COL28A1/COL4A3/COL6A3/COL7A1/CPAMD8/CRIM1/CST1/CST2/CST4/CST5/CSTL1/DPEP1/EPPIN/FETUB/FURIN/GAPDH/GAS6/GPC3/HRG/ITIH3/ITIH5/ITIH6/KNG1/LPA/LTF/NGF/NLRP7/OVOS2/PCSK1N/PI15/PI16/PI3/PROS1/PTTG1/PZP/RECK/SERPINA11/SERPINA2/SERPINA4/SERPINA5/SERPINA9/SERPINB3/SERPINB4/SERPINB5/SERPINB7/SERPINE2/SERPING1/SERPINH1/SERPINI2/SLPI/SNCA/SPINK1/SPI…
GO:0015079	potassium ion transmembrane transporter activity	72/4714	6.48015e-09	3.28797e-07	ABCC9/AQP1/ATP1A2/ATP1A3/ATP4A/ATP4B/GRIK2/GRIK4/GRIK5/HCN1/HCN2/HCN3/KCNA10/KCNA4/KCNA5/KCNA7/KCNAB1/KCNAB2/KCNB1/KCNC2/KCND2/KCNE1/KCNE1B/KCNE4/KCNF1/KCNG1/KCNG2/KCNH1/KCNH2/KCNH4/KCNH8/KCNIP1/KCNJ10/KCNJ15/KCNJ16/KCNJ18/KCNJ4/KCNJ5/KCNJ6/KCNJ8/KCNK1/KCNK10/KCNK12/KCNK15/KCNK2/KCNK3/KCNK5/KCNK9/KCNMB2/KCNMB3/KCNN1/KCNN3/KCNN4/KCNQ2/KCNQ3/KCNQ5/KCNT1/KCNT2/KCNV1/LRRC26/PKD2L1/SLC12A1/SLC12A4/SLC…
GO:0017171	serine hydrolase activity	84/4714	1.19034e-08	5.78801e-07	AADAC/ACE/ACHE/ACR/ADAM8/CD5L/CELA1/CELA2B/CFB/CFD/CMA1/CORIN/CPD/CTRB2/CTSG/DPP10/DPP4/DPP6/ENDOU/F10/F11/F12/F2/F7/FAP/FURIN/HABP2/HGFAC/HTRA3/KLK12/KLK13/KLK6/KLK8/LPA/LPAL2/LTF/MASP1/MMP1/MMP3/MMP7/MMP8/MMP9/MST1/MST1L/NAALAD2/OVCH1/OVCH2/PCSK1/PCSK4/PCSK5/PCSK9/PIK3IP1/PLAT/PLAU/PROC/PRSS1/PRSS12/PRSS2/PRSS22/PRSS27/PRSS29P/PRSS3/PRSS42P/PRSS45P/PRSS46P/PRSS53/PRSS56/RHBDL1/RHBDL2/RHBDL3/SEC…
GO:0004866	endopeptidase inhibitor activity	81/4714	1.45572e-08	6.58162e-07	A2M/A2ML1/AGT/AHSG/AMBP/ANOS1/BIRC5/C3P1/CARD16/CARD17/CD27/COL28A1/COL4A3/COL6A3/COL7A1/CPAMD8/CRIM1/CST1/CST2/CST4/CST5/CSTL1/DPEP1/EPPIN/FETUB/FURIN/GAPDH/GAS6/HRG/ITIH3/ITIH5/ITIH6/KNG1/LPA/LTF/NGF/NLRP7/OVOS2/PCSK1N/PI3/PROS1/PTTG1/PZP/RECK/SERPINA11/SERPINA2/SERPINA4/SERPINA5/SERPINA9/SERPINB3/SERPINB4/SERPINB5/SERPINB7/SERPINE2/SERPING1/SERPINH1/SERPINI2/SLPI/SNCA/SPINK1/SPINK13/SPINK2/SPI…
GO:0019825	oxygen binding	27/4714	1.46634e-08	6.58162e-07	ADGB/ALB/CBS/CYGB/CYP17A1/CYP19A1/CYP1A1/CYP26A1/CYP2C18/CYP2E1/CYP2F1/CYP3A7/CYP4B1/CYP8B1/HBA1/HBA2/HBB/HBD/HBE1/HBG2/HBM/HBZ/MB/NGB/NOX4/TDO2/TH
GO:0030246	carbohydrate binding	110/4714	1.93762e-08	8.37484e-07	ACAN/ACR/ADGRL2/ADGRL3/ALDOA/ALDOB/ASGR1/BCAN/CALR3/CD207/CD302/CD33/CD34/CD69/CD93/CHI3L1/CHI3L2/CHODL/CLEC12A/CLEC12B/CLEC14A/CLEC17A/CLEC18B/CLEC19A/CLEC1A/CLEC1B/CLEC2A/CLEC2L/CLEC3A/CLEC3B/CLEC4D/CLEC4E/CLEC4M/CLEC6A/CLEC9A/COLEC10/COLEC12/DCDC1/EGLN3/ENDOU/ENG/ENPP2/FBP1/FBXO2/FCN1/FCN3/G6PD/GALNT13/GALNT14/GALNT16/GALNT18/GALNT4/GALNT6/GALNT7/GALNTL6/GCKR/GNPNAT1/GPI/HK3/HKDC1/HLA-DRA/ITLN…
GO:0004867	serine-type endopeptidase inhibitor activity	51/4714	2.17309e-08	9.05714e-07	A2M/A2ML1/AGT/AMBP/ANOS1/COL28A1/COL6A3/COL7A1/CPAMD8/CRIM1/EPPIN/FURIN/HRG/ITIH3/ITIH5/ITIH6/OVOS2/PCSK1N/PI3/PZP/RECK/SERPINA11/SERPINA2/SERPINA4/SERPINA5/SERPINA9/SERPINB3/SERPINB4/SERPINB5/SERPINB7/SERPINE2/SERPING1/SERPINH1/SERPINI2/SLPI/SPINK1/SPINK13/SPINK2/SPINK4/SPINK5/SPINT2/SPINT4/SPOCK1/TFPI2/WFDC1/WFDC10B/WFDC11/WFDC12/WFDC2/WFDC3/WFIKKN2
GO:0022843	voltage-gated cation channel activity	66/4714	2.42194e-08	9.74623e-07	ABCC9/CACHD1/CACNA1B/CACNA1E/CACNA1G/CACNA1I/CACNA1S/CACNA2D2/CACNB3/CACNB4/CACNG1/CACNG5/CACNG6/CACNG7/CATSPER4/CNR1/GRIN1/GRIN2A/GRIN2C/GRIN2D/GRIN3B/HCN1/HCN2/HCN3/HVCN1/KCNA10/KCNA4/KCNA5/KCNA7/KCNAB1/KCNAB2/KCNB1/KCNC2/KCND2/KCNE1/KCNE1B/KCNE4/KCNF1/KCNG1/KCNG2/KCNH1/KCNH2/KCNH4/KCNH8/KCNJ10/KCNJ15/KCNJ16/KCNJ18/KCNJ4/KCNJ5/KCNJ6/KCNJ8/KCNK1/KCNK2/KCNK3/KCNK9/KCNQ2/KCNQ3/KCNQ5/KCNT1/KCNT2/KC…
GO:0005125	cytokine activity	99/4714	2.5974e-08	1.01039e-06	BMP15/BMP2/BMP8A/BMP8B/CCL1/CCL14/CCL16/CCL18/CCL19/CCL2/CCL20/CCL23/CCL24/CCL25/CCL26/CCL7/CD70/CMTM1/CMTM2/CMTM5/CRLF1/CSF3/CX3CL1/CXCL12/CXCL13/CXCL14/CXCL16/CXCL2/CXCL3/CXCL6/CXCL9/EDN1/EPO/FAM3B/FAM3C/FGF2/GDF10/GDF15/GDF2/GPI/GREM1/IFNB1/IFNE/IFNG/IFNL1/IFNL2/IFNL3/IFNL4/IL11/IL13/IL17A/IL17C/IL17D/IL19/IL1A/IL1B/IL23A/IL27/IL33/IL34/IL36G/IL36RN/IL37/IL6/INHA/INHBB/INHBC/INHBE/LEFTY2/MIF/N…
GO:0004252	serine-type endopeptidase activity	76/4714	3.04432e-08	1.14604e-06	ACR/ADAM8/CD5L/CELA1/CELA2B/CFB/CFD/CMA1/CORIN/CTRB2/CTSG/DPP4/F10/F11/F12/F2/F7/FAP/FURIN/HABP2/HGFAC/HTRA3/KLK12/KLK13/KLK6/KLK8/LPA/LPAL2/LTF/MASP1/MMP1/MMP3/MMP7/MMP8/MMP9/MST1/MST1L/OVCH1/OVCH2/PCSK1/PCSK4/PCSK5/PCSK9/PIK3IP1/PLAT/PLAU/PROC/PRSS1/PRSS12/PRSS2/PRSS22/PRSS27/PRSS29P/PRSS3/PRSS42P/PRSS45P/PRSS46P/PRSS53/PRSS56/RHBDL1/RHBDL2/RHBDL3/SEC11C/ST14/TMPRSS11A/TMPRSS11D/TMPRSS11E/TMPRS…
GO:0008236	serine-type peptidase activity	82/4714	3.68706e-08	1.34462e-06	ACE/ACR/ADAM8/CD5L/CELA1/CELA2B/CFB/CFD/CMA1/CORIN/CPD/CTRB2/CTSG/DPP10/DPP4/DPP6/ENDOU/F10/F11/F12/F2/F7/FAP/FURIN/HABP2/HGFAC/HTRA3/KLK12/KLK13/KLK6/KLK8/LPA/LPAL2/LTF/MASP1/MMP1/MMP3/MMP7/MMP8/MMP9/MST1/MST1L/NAALAD2/OVCH1/OVCH2/PCSK1/PCSK4/PCSK5/PCSK9/PIK3IP1/PLAT/PLAU/PROC/PRSS1/PRSS12/PRSS2/PRSS22/PRSS27/PRSS29P/PRSS3/PRSS42P/PRSS45P/PRSS46P/PRSS53/PRSS56/RHBDL1/RHBDL2/RHBDL3/SEC11C/ST14/TM…
GO:0061135	endopeptidase regulator activity	84/4714	3.85497e-08	1.36326e-06	A2M/A2ML1/AGT/AHSG/AMBP/ANOS1/BIRC5/C3P1/CARD16/CARD17/CD27/COL28A1/COL4A3/COL6A3/COL7A1/CPAMD8/CRIM1/CST1/CST2/CST4/CST5/CSTL1/DPEP1/EPPIN/FETUB/FURIN/GAPDH/GAS6/HRG/ITIH3/ITIH5/ITIH6/KNG1/LPA/LTF/NGF/NLRC4/NLRP7/OVOS2/PCSK1N/PI3/PROS1/PTTG1/PZP/RECK/SERPINA11/SERPINA2/SERPINA4/SERPINA5/SERPINA9/SERPINB3/SERPINB4/SERPINB5/SERPINB7/SERPINE2/SERPING1/SERPINH1/SERPINI2/SFRP2/SLPI/SNCA/SPINK1/SPINK1…
GO:0008201	heparin binding	73/4714	1.26445e-07	4.34003e-06	ADA2/ADAMTS1/ADAMTS15/ADAMTS8/ADAMTSL5/ADGRG1/ANGPTL3/ANOS1/AOC1/APLP1/CCL23/CCL7/CCN1/CCN2/CCN4/CCN5/CCN6/CEL/CLEC3B/COL11A1/COL13A1/COL25A1/COL5A1/COMP/CTSG/CXCL13/CXCL6/ECM2/F11/F2/FGF10/FGF2/FGFR2/FGFR4/HBEGF/HDGF/HRG/KNG1/LIPI/LPA/LPL/LTF/MDK/MMP7/MPIG6B/NDNF/NELL1/NELL2/PCOLCE2/PF4/PGF/PLA2G2D/POSTN/PRELP/REG4/RSPO1/RSPO2/RSPO4/RTN4RL1/SAA1/SELP/SERPINA5/SERPINE2/SLIT2/SLIT3/SMOC1/SOD3/TENM…
GO:0022824	transmitter-gated ion channel activity	34/4714	1.97581e-07	6.40493e-06	CHRNA1/CHRNA2/CHRNA4/CHRNA5/CHRNA6/CHRNA9/CHRNB1/CHRNB2/CHRNB4/CHRND/CHRNG/GABRA3/GABRA4/GABRA5/GABRE/GABRG2/GABRG3/GABRR1/GLRA3/GRIA1/GRIA2/GRIA4/GRID1/GRIK2/GRIK4/GRIK5/GRIN1/GRIN2A/GRIN2C/GRIN2D/GRIN3B/HTR3A/HTR3B/HTR3C
GO:0022835	transmitter-gated channel activity	34/4714	1.97581e-07	6.40493e-06	CHRNA1/CHRNA2/CHRNA4/CHRNA5/CHRNA6/CHRNA9/CHRNB1/CHRNB2/CHRNB4/CHRND/CHRNG/GABRA3/GABRA4/GABRA5/GABRE/GABRG2/GABRG3/GABRR1/GLRA3/GRIA1/GRIA2/GRIA4/GRID1/GRIK2/GRIK4/GRIK5/GRIN1/GRIN2A/GRIN2C/GRIN2D/GRIN3B/HTR3A/HTR3B/HTR3C
GO:0005267	potassium channel activity	57/4714	2.094e-07	6.60459e-06	ABCC9/AQP1/GRIK2/GRIK4/GRIK5/HCN1/HCN2/HCN3/KCNA10/KCNA4/KCNA5/KCNA7/KCNAB1/KCNAB2/KCNB1/KCNC2/KCND2/KCNE1/KCNE1B/KCNE4/KCNF1/KCNG1/KCNG2/KCNH1/KCNH2/KCNH4/KCNH8/KCNIP1/KCNJ10/KCNJ15/KCNJ16/KCNJ18/KCNJ4/KCNJ5/KCNJ6/KCNJ8/KCNK1/KCNK10/KCNK12/KCNK15/KCNK2/KCNK3/KCNK5/KCNK9/KCNMB2/KCNMB3/KCNN1/KCNN3/KCNN4/KCNQ2/KCNQ3/KCNQ5/KCNT1/KCNT2/KCNV1/LRRC26/PKD2L1
GO:0015081	sodium ion transmembrane transporter activity	66/4714	2.48104e-07	7.6194e-06	ABCB11/ASIC1/ASIC5/ATP1A2/ATP1A3/ATP4A/CACNA1G/CACNA1I/GRIK2/GRIK4/GRIK5/HCN1/HCN2/HCN3/KCNK1/MFSD2A/PKD2L1/SCN11A/SCN1A/SCN2B/SCN3A/SCN3B/SCN4A/SCN4B/SCN5A/SCN7A/SCN8A/SCNN1D/SCNN1G/SLC12A1/SLC13A3/SLC13A5/SLC17A4/SLC18A2/SLC1A1/SLC1A6/SLC24A2/SLC24A3/SLC24A4/SLC28A1/SLC28A2/SLC28A3/SLC34A3/SLC4A11/SLC5A11/SLC5A12/SLC5A3/SLC5A4/SLC5A5/SLC5A6/SLC5A9/SLC6A11/SLC6A12/SLC6A13/SLC6A15/SLC6A3/SLC6A4/S…
GO:0005179	hormone activity	57/4714	4.19283e-07	1.25462e-05	ADM2/AGRP/AGT/AMH/APELA/APLN/C1QTNF12/CALCA/CALCB/CCL25/CGA/CGB3/CGB7/CHGB/CRH/EDN1/EDN2/EDN3/ENHO/EPO/ERFE/GAL/GAST/GCG/GH2/GIP/GNRH2/HAMP/IAPP/INHA/INHBB/INHBC/INHBE/INSL3/INSL4/KL/LHB/NPPC/NTS/OSTN/OXT/PMCH/PNOC/PRLH/PTHLH/RETN/RETNLB/RLN3/SST/THPO/TSHB/TTR/UCN/UCN2/UTS2/VGF/VIP
GO:0061134	peptidase regulator activity	93/4714	6.40495e-07	1.86864e-05	A2M/A2ML1/AGT/AHSG/AMBP/ANOS1/BIRC5/C3P1/CARD16/CARD17/CAV1/CD27/COL28A1/COL4A3/COL6A3/COL7A1/CPAMD8/CRIM1/CST1/CST2/CST4/CST5/CSTL1/DPEP1/EPPIN/FBLN1/FETUB/FURIN/GAPDH/GAS6/GPC3/HRG/ITIH3/ITIH5/ITIH6/KNG1/LPA/LTF/MAL/NGF/NLRC4/NLRP7/OVOS2/PCOLCE2/PCSK1N/PI15/PI16/PI3/PROS1/PRSS22/PTTG1/PZP/RECK/SERPINA11/SERPINA2/SERPINA4/SERPINA5/SERPINA9/SERPINB3/SERPINB4/SERPINB5/SERPINB7/SERPINE2/SERPING1/SE…
GO:0003777	microtubule motor activity	37/4714	6.91863e-07	1.96928e-05	CENPE/DNAH10/DNAH12/DNAH14/DNAH6/DNAH7/DNAH9/DNAI2/DYNC2H1/DYNLRB2/KIF11/KIF12/KIF14/KIF15/KIF17/KIF18A/KIF18B/KIF19/KIF1A/KIF1C/KIF20A/KIF20B/KIF22/KIF23/KIF25/KIF26A/KIF26B/KIF2C/KIF3C/KIF4A/KIF4B/KIF5A/KIF5C/KIF6/KIFC1/KIFC2/STARD9
GO:0031406	carboxylic acid binding	77/4714	1.20293e-06	3.34242e-05	ACACB/ACOXL/AFP/AKR1C1/AKR1C2/AKR1C3/AKR1C4/ALB/ALOX5AP/APOC1/CAD/CD33/CPS1/CRABP1/CRABP2/CYP26A1/CYP26B1/CYP27C1/CYP4F11/DDC/EGLN3/FABP4/FABP5/FCN1/FFAR4/FOLR3/FTCD/GAD1/GCHFR/GCLC/GLDC/GLRA3/GPR143/GRIN1/GRIN3B/HNF4A/LCN12/LRAT/MAG/NME2/NOS1/OTC/P3H2/P3H3/P4HA3/PADI4/PC/PCK1/PLA2G1B/PLOD2/PPARG/PRR7/PTGDS/S100A9/SELE/SELP/SERPINA5/SESN1/SHMT2/SIGLEC11/SIGLEC14/SIGLEC16/SIGLEC5/SIGLEC6/SIGLEC7/S…
GO:0005231	excitatory extracellular ligand-gated ion channel activity	20/4714	1.25578e-06	3.40812e-05	CHRNA1/CHRNA2/CHRNA4/CHRNA5/CHRNA6/CHRNA9/CHRNB1/CHRNB2/CHRNB4/CHRND/CHRNG/GLRA3/GRIK2/P2RX1/P2RX2/P2RX3/P2RX5/P2RX6/P2RX7/TRPV1
GO:0020037	heme binding	62/4714	1.34618e-06	3.57044e-05	ABCB6/ADGB/AMBP/C1orf194/CAT/CBS/CYB5A/CYBB/CYGB/CYP17A1/CYP19A1/CYP1A1/CYP1A2/CYP21A2/CYP24A1/CYP26A1/CYP26B1/CYP27A1/CYP27B1/CYP27C1/CYP2B6/CYP2C18/CYP2C9/CYP2D6/CYP2D7/CYP2E1/CYP2F1/CYP2U1/CYP3A7/CYP4A11/CYP4B1/CYP4F11/CYP4F3/CYP4Z1/CYP4Z2P/CYP7A1/CYP8B1/DUOX1/EIF2AK1/FA2H/FLVCR1/FLVCR2/GUCY1A2/HBA1/HBA2/HBB/HBD/HBE1/HBG2/HBM/HBZ/HRG/LOXHD1/LPO/MB/NGB/NOS1/NOX4/NOX5/PTGIS/TDO2/TPO
GO:0005272	sodium channel activity	26/4714	1.52237e-06	3.94801e-05	ASIC1/ASIC5/CACNA1G/CACNA1I/GRIK2/GRIK4/GRIK5/HCN1/HCN2/HCN3/KCNK1/PKD2L1/SCN11A/SCN1A/SCN2B/SCN3A/SCN3B/SCN4A/SCN4B/SCN5A/SCN7A/SCN8A/SCNN1D/SCNN1G/SLC4A11/TRPM2
GO:0022804	active transmembrane transporter activity	114/4714	1.90774e-06	4.82359e-05	ABCA10/ABCA12/ABCA3/ABCA4/ABCA6/ABCA8/ABCA9/ABCB1/ABCB11/ABCB4/ABCB5/ABCB6/ABCB9/ABCC11/ABCC2/ABCC3/ABCC9/ABCG1/ABCG2/ATP1A2/ATP1A3/ATP4A/CDH17/CFTR/MFSD2A/MFSD3/SEC61G/SLC11A1/SLC12A1/SLC12A4/SLC12A7/SLC12A8/SLC13A3/SLC13A5/SLC15A1/SLC15A2/SLC15A3/SLC15A5/SLC16A1/SLC16A11/SLC16A14/SLC16A3/SLC16A6/SLC16A7/SLC16A8/SLC16A9/SLC17A4/SLC18A2/SLC1A1/SLC1A4/SLC1A6/SLC1A7/SLC22A11/SLC22A18/SLC22A4/SLC22A…
GO:0030020	extracellular matrix structural constituent conferring tensile strength	25/4714	1.94266e-06	4.82359e-05	COL10A1/COL11A1/COL11A2/COL13A1/COL17A1/COL18A1/COL1A1/COL1A2/COL24A1/COL25A1/COL28A1/COL2A1/COL3A1/COL4A3/COL4A4/COL4A5/COL5A1/COL5A2/COL6A3/COL6A5/COL6A6/COL7A1/COL9A1/COL9A2/COL9A3
GO:1901618	organic hydroxy compound transmembrane transporter activity	28/4714	2.95509e-06	7.18456e-05	ABCB11/ABCC11/ABCC3/ABCG1/AKR1C4/AQP1/AQP10/AQP11/AQP9/CEACAM1/RBP4/SLC16A1/SLC16A3/SLC16A7/SLC16A8/SLC18A2/SLC51B/SLC5A11/SLC5A12/SLC5A3/SLC6A3/SLC6A4/SLCO1A2/SLCO1B1/SLCO1B3/SLCO1B7/SLCO2B1/STRA6
GO:0046906	tetrapyrrole binding	64/4714	4.28769e-06	0.000102051	ABCB6/ADGB/AMBP/C1orf194/CAT/CBS/CYB5A/CYBB/CYGB/CYP17A1/CYP19A1/CYP1A1/CYP1A2/CYP21A2/CYP24A1/CYP26A1/CYP26B1/CYP27A1/CYP27B1/CYP27C1/CYP2B6/CYP2C18/CYP2C9/CYP2D6/CYP2D7/CYP2E1/CYP2F1/CYP2U1/CYP3A7/CYP4A11/CYP4B1/CYP4F11/CYP4F3/CYP4Z1/CYP4Z2P/CYP7A1/CYP8B1/DUOX1/EIF2AK1/FA2H/FLVCR1/FLVCR2/GUCY1A2/HBA1/HBA2/HBB/HBD/HBE1/HBG2/HBM/HBZ/HRG/LOXHD1/LPO/MB/MMACHC/NGB/NOS1/NOX4/NOX5/PTGIS/TCN1/TDO2/TPO
GO:0005344	oxygen carrier activity	12/4714	4.37235e-06	0.000102051	CYGB/HBA1/HBA2/HBB/HBD/HBE1/HBG2/HBM/HBZ/IPCEF1/MB/NGB
GO:0005249	voltage-gated potassium channel activity	42/4714	4.77837e-06	0.00010934	ABCC9/HCN1/HCN2/HCN3/KCNA10/KCNA4/KCNA5/KCNA7/KCNAB1/KCNAB2/KCNB1/KCNC2/KCND2/KCNE1/KCNE1B/KCNE4/KCNF1/KCNG1/KCNG2/KCNH1/KCNH2/KCNH4/KCNH8/KCNJ10/KCNJ15/KCNJ16/KCNJ18/KCNJ4/KCNJ5/KCNJ6/KCNJ8/KCNK1/KCNK2/KCNK3/KCNK9/KCNQ2/KCNQ3/KCNQ5/KCNT1/KCNT2/KCNV1/LRRC26
GO:0022853	active ion transmembrane transporter activity	81/4714	1.14646e-05	0.000257292	ABCA12/ABCB11/ABCB6/ABCB9/ABCC11/ABCC3/ABCG1/ATP1A2/ATP1A3/ATP4A/CDH17/MFSD2A/MFSD3/SEC61G/SLC11A1/SLC12A1/SLC12A4/SLC12A7/SLC12A8/SLC13A3/SLC13A5/SLC15A1/SLC15A2/SLC16A7/SLC17A4/SLC18A2/SLC1A1/SLC1A6/SLC22A11/SLC22A4/SLC22A8/SLC24A2/SLC24A3/SLC24A4/SLC26A1/SLC26A3/SLC26A4/SLC26A6/SLC28A1/SLC28A2/SLC28A3/SLC29A4/SLC2A9/SLC30A3/SLC34A3/SLC39A8/SLC45A2/SLC4A1/SLC4A11/SLC4A3/SLC5A11/SLC5A12/SLC5A3/S…
GO:0099529	neurotransmitter receptor activity involved in regulation of postsynaptic membrane potential	26/4714	1.47997e-05	0.000325873	ADRB1/CHRM1/CHRNA1/CHRNA2/CHRNA4/CHRNA5/CHRNA6/CHRNA9/CHRNB1/CHRNB2/CHRNB4/CHRND/CHRNG/GABRA3/GABRA4/GABRA5/GABRE/GABRG2/GABRG3/GABRR1/GRIA1/GRID1/GRIK2/GRIK4/GRIK5/GRIN2C
GO:0033293	monocarboxylic acid binding	35/4714	1.63077e-05	0.000352427	ACACB/ACOXL/AFP/AKR1C1/AKR1C2/AKR1C3/AKR1C4/ALB/ALOX5AP/APOC1/CRABP1/CRABP2/CYP26A1/CYP26B1/CYP27C1/CYP4F11/FABP4/FABP5/FFAR4/HNF4A/LCN12/LRAT/NME2/PC/PLA2G1B/PPARG/PRR7/PTGDS/S100A9/SERPINA5/UCP1/UGT1A1/UGT1A3/UGT1A7/UGT1A8
GO:0043177	organic acid binding	50/4714	1.88486e-05	0.000399933	ACACB/ALOX5AP/CAD/CPS1/CRABP1/CRABP2/CYP26A1/CYP26B1/CYP27C1/EGLN3/FABP5/FOLR3/FTCD/GAD1/GCLC/GLDC/GLRA3/GPR143/GRIN1/GRIN3B/HBA1/HBA2/HBB/HBD/HBE1/HBG2/HBM/HBZ/ID3/LCN12/LRAT/NOS1/P3H2/P3H3/P4HA3/PADI4/PC/PLOD2/PPARG/RYR2/S100A9/SERPINA5/SHMT2/SLC1A1/TM4SF5/TYMS/UGT1A1/UGT1A3/UGT1A7/UGT1A8
GO:0005506	iron ion binding	62/4714	1.99914e-05	0.000416607	ACP5/AGMO/ALOX12B/ALOX15/ALOX5/ALOXE3/AOX1/BBOX1/CDO1/CYGB/CYP17A1/CYP19A1/CYP1A1/CYP1A2/CYP21A2/CYP24A1/CYP26A1/CYP26B1/CYP27A1/CYP27B1/CYP27C1/CYP2B6/CYP2C18/CYP2C9/CYP2D6/CYP2D7/CYP2E1/CYP2F1/CYP2U1/CYP3A7/CYP4A11/CYP4B1/CYP4F11/CYP4F3/CYP4Z1/CYP4Z2P/CYP7A1/CYP8B1/EGLN3/FA2H/HBA1/HBA2/HBZ/LCN2/LTF/MELTF/MIOX/MSMO1/P3H2/P3H3/P4HA3/PAH/PLOD2/PPEF1/PTGIS/SCD5/SNCA/TET1/TF/TH/TPH2/XDH
GO:0008028	monocarboxylic acid transmembrane transporter activity	34/4714	2.16893e-05	0.000440781	ABCB11/ABCC11/ABCC3/ABCG2/AKR1C4/CD36/CEACAM1/MFSD2A/SLC16A1/SLC16A11/SLC16A14/SLC16A3/SLC16A6/SLC16A7/SLC16A8/SLC16A9/SLC1A1/SLC1A6/SLC1A7/SLC25A13/SLC26A6/SLC51B/SLC5A12/SLC5A6/SLC6A11/SLC6A12/SLC6A13/SLC7A11/SLC9A3R1/SLCO1A2/SLCO1B1/SLCO1B3/SLCO1B7/SLCO2B1
GO:1901681	sulfur compound binding	97/4714	2.19069e-05	0.000440781	ACACB/ACADL/ACBD7/ACOT11/ADA2/ADAMTS1/ADAMTS15/ADAMTS8/ADAMTSL5/ADGRG1/ANGPTL3/ANOS1/AOC1/APLP1/CBS/CCL23/CCL7/CCN1/CCN2/CCN4/CCN5/CCN6/CD34/CEL/CHST15/CLEC3B/COL11A1/COL13A1/COL25A1/COL5A1/COMP/CTSG/CXCL13/CXCL6/DHTKD1/ECM2/F11/F2/FGF10/FGF2/FGF20/FGFR2/FGFR4/HBEGF/HDGF/HPSE2/HRG/ITGA2/KNG1/LIPI/LPA/LPL/LTF/MDK/MGST1/MMACHC/MMP7/MPIG6B/NDNF/NELL1/NELL2/OGDHL/PC/PCOLCE2/PF4/PGF/PLA2G2D/POSTN/PREL…
GO:0019955	cytokine binding	57/4714	2.62707e-05	0.000519626	A2M/ACKR1/ACKR2/ACKR4/ACVRL1/BMPR2/CCR3/CCR8/CCRL2/CD36/CHRD/CNTFR/COMP/CRLF1/CRLF2/CSF3R/CX3CR1/CXCR1/CXCR2/ENG/FGF2/FZD4/GHR/GREM1/HJV/HYAL2/IL11RA/IL12RB2/IL18R1/IL1RL1/IL20RA/IL20RB/IL22RA1/IL22RA2/IL2RA/IL31RA/IL36RN/IL3RA/IL5RA/LEPR/LIFR/LRRC32/LTBP4/NLRP7/NRROS/PDPN/PRLR/SOSTDC1/TGFBR2/TGFBR3/TGFBR3L/TNFRSF11A/TNFRSF9/TRAF2/TSKU/WFIKKN2/ZFP36
GO:0004497	monooxygenase activity	45/4714	3.00188e-05	0.000574294	AGMO/AKR1C1/AKR1C2/AKR1C3/AKR1C4/AKR1D1/CYP17A1/CYP19A1/CYP1A1/CYP1A2/CYP21A2/CYP24A1/CYP26A1/CYP26B1/CYP27A1/CYP27B1/CYP27C1/CYP2B6/CYP2C18/CYP2C9/CYP2D6/CYP2D7/CYP2E1/CYP2F1/CYP2U1/CYP3A7/CYP4A11/CYP4B1/CYP4F11/CYP4F3/CYP4Z1/CYP7A1/CYP8B1/FMO1/FMO2/FMO3/KMO/MSMO1/NLRP11/NOS1/PAH/PTGIS/TH/TPH2/TYRP1
GO:0015108	chloride transmembrane transporter activity	45/4714	3.00188e-05	0.000574294	ANO2/ANO7/ANO9/BEST1/BEST3/BEST4/CFTR/CLCA3P/CLCN1/CLCN2/CLCNKA/CLDN4/CLIC3/CLIC5/CLIC6/FXYD1/GABRA3/GABRA4/GABRA5/GABRD/GABRE/GABRG2/GABRG3/GABRP/GABRQ/GABRR1/GABRR3/GLRA3/PCYOX1/SLC12A1/SLC12A4/SLC12A7/SLC12A8/SLC18A2/SLC1A1/SLC1A4/SLC26A1/SLC26A3/SLC26A4/SLC26A6/SLC4A1/SLC6A3/SLC6A4/TTYH1/TTYH3
GO:0001216	DNA-binding transcription activator activity	153/4714	3.10662e-05	0.000584746	AIRE/ALX1/ATF3/ATOH1/BARHL2/BARX2/BATF/BHLHA15/BORCS8-MEF2B/CASZ1/CDX1/CREB3L4/CSRNP1/DLX2/DLX3/DLX5/DMRT1/E2F1/E2F2/E2F3/E2F5/EGR1/EGR2/EGR3/EGR4/EPAS1/ERG/ETS1/ETV1/ETV4/ETV5/FLI1/FOS/FOSB/FOXA1/FOXD1/FOXD2/FOXF1/FOXF2/FOXH1/GATA1/GATA2/GBX2/GCM1/GFI1B/GRHL1/GRHL3/HEYL/HLF/HNF1A/HNF4A/HNF4G/HOXA1/HOXA10/HOXA13/HOXA5/HOXB2/HOXB3/HOXB7/HOXC10/HOXC11/HOXC13/HOXC4/HOXD10/HOXD13/HOXD4/ISL1/JUN/JUNB/…
GO:0030594	neurotransmitter receptor activity	48/4714	4.27359e-05	0.000781894	ADORA1/ADRB1/CHRM1/CHRM2/CHRM4/CHRNA1/CHRNA2/CHRNA4/CHRNA5/CHRNA6/CHRNA9/CHRNB1/CHRNB2/CHRNB4/CHRND/CHRNG/GABRA3/GABRA4/GABRA5/GABRD/GABRE/GABRG2/GABRG3/GABRP/GABRQ/GABRR1/GABRR3/GLRA3/GRIA1/GRIA2/GRIA4/GRID1/GRIK2/GRIK4/GRIK5/GRIN1/GRIN2A/GRIN2C/GRIN2D/GRIN3B/HTR1D/HTR2B/HTR2C/HTR3A/HTR3B/HTR3C/HTR6/OR10H1
GO:1904315	transmitter-gated ion channel activity involved in regulation of postsynaptic membrane potential	24/4714	4.28802e-05	0.000781894	CHRNA1/CHRNA2/CHRNA4/CHRNA5/CHRNA6/CHRNA9/CHRNB1/CHRNB2/CHRNB4/CHRND/CHRNG/GABRA3/GABRA4/GABRA5/GABRE/GABRG2/GABRG3/GABRR1/GRIA1/GRID1/GRIK2/GRIK4/GRIK5/GRIN2C
GO:0003774	motor activity	54/4714	4.40113e-05	0.000782613	CENPE/CGNL1/DNAH10/DNAH12/DNAH14/DNAH6/DNAH7/DNAH9/DNAI1/DNAI2/DYNC2H1/DYNLRB2/GPR88/KIF11/KIF12/KIF14/KIF15/KIF17/KIF18A/KIF18B/KIF19/KIF1A/KIF1C/KIF20A/KIF20B/KIF22/KIF23/KIF25/KIF26A/KIF26B/KIF2C/KIF3C/KIF4A/KIF4B/KIF5A/KIF5C/KIF6/KIFC1/KIFC2/MYH1/MYH10/MYH11/MYH2/MYH6/MYH7/MYL3/MYL6B/MYO18B/MYO19/MYO1F/MYO3B/MYO7A/MYO7B/STARD9
GO:0001228	DNA-binding transcription activator activity, RNA polymerase II-specific	151/4714	4.42609e-05	0.000782613	AIRE/ALX1/ATF3/ATOH1/BARHL2/BARX2/BATF/BHLHA15/BORCS8-MEF2B/CASZ1/CDX1/CREB3L4/CSRNP1/DLX2/DLX3/DLX5/DMRT1/E2F2/E2F3/EGR1/EGR2/EGR3/EGR4/EPAS1/ERG/ETS1/ETV1/ETV4/ETV5/FLI1/FOS/FOSB/FOXA1/FOXD1/FOXD2/FOXF1/FOXF2/FOXH1/GATA1/GATA2/GBX2/GCM1/GFI1B/GRHL1/GRHL3/HEYL/HLF/HNF1A/HNF4A/HNF4G/HOXA1/HOXA10/HOXA13/HOXA5/HOXB2/HOXB3/HOXB7/HOXC10/HOXC11/HOXC13/HOXC4/HOXD10/HOXD13/HOXD4/ISL1/JUN/JUNB/JUND/KLF10…
GO:0015291	secondary active transmembrane transporter activity	89/4714	5.05951e-05	0.00088126	ATP1A3/CDH17/MFSD2A/MFSD3/SLC11A1/SLC12A1/SLC12A4/SLC12A7/SLC12A8/SLC13A3/SLC13A5/SLC15A1/SLC15A2/SLC15A3/SLC15A5/SLC16A1/SLC16A11/SLC16A14/SLC16A3/SLC16A6/SLC16A7/SLC16A8/SLC16A9/SLC17A4/SLC18A2/SLC1A1/SLC1A4/SLC1A6/SLC1A7/SLC22A11/SLC22A18/SLC22A4/SLC22A8/SLC24A2/SLC24A3/SLC24A4/SLC25A10/SLC26A1/SLC26A3/SLC26A4/SLC26A6/SLC28A1/SLC28A2/SLC28A3/SLC2A9/SLC34A3/SLC35D3/SLC38A3/SLC38A4/SLC39A8/SLC45…
GO:0005178	integrin binding	58/4714	5.4626e-05	0.000937478	ACTN2/ADAM11/ADAM2/ADAMTS8/ANGPTL3/CCN1/CCN2/CCN4/CCN5/CCN6/CD177/CDH17/COL3A1/COL4A3/COL5A1/COMP/CX3CL1/CXCL12/DMP1/DST/ECM2/EMP2/FAP/FBLN5/FERMT1/FERMT2/FERMT3/FGF2/FRMD5/IBSP/ICAM1/ICAM2/IL1B/ISG15/ITGA2/ITGAX/ITGB4/ITGB8/JAM2/JAM3/JAML/LAMB2/LCP1/LTBP4/MMP14/NPNT/NRG1/P4HB/PLPP3/PTPRZ1/SFRP2/SPP1/THBS4/THY1/TNXB/TSPAN8/UTRN/VWF
GO:0140375	immune receptor activity	56/4714	5.58062e-05	0.000943853	ACKR2/ACKR4/C5AR1/CCR3/CCR8/CCRL2/CD160/CD44/CMKLR1/CNTFR/CR2/CRLF1/CRLF2/CSF2RB/CSF3R/CX3CR1/CXCR1/CXCR2/FCER1G/FCGR1B/FPR1/FPR2/FZD4/GFRA1/GFRA2/GFRA3/GHR/GPR17/GPR35/HLA-DOA/HLA-DRA/IL11RA/IL12RB2/IL17RD/IL17REL/IL18R1/IL1RAPL2/IL1RL1/IL1RL2/IL20RA/IL20RB/IL22RA1/IL22RA2/IL2RA/IL31RA/IL3RA/IL5RA/IL7R/KIR2DL4/KIR3DL1/KLRC2/KLRD1/KLRF1/LEPR/LIFR/PRLR
GO:0015293	symporter activity	58/4714	6.9115e-05	0.00115225	MFSD2A/MFSD3/SLC12A1/SLC12A4/SLC12A7/SLC12A8/SLC13A3/SLC13A5/SLC15A1/SLC15A2/SLC15A3/SLC15A5/SLC16A1/SLC16A11/SLC16A14/SLC16A3/SLC16A6/SLC16A7/SLC16A8/SLC16A9/SLC17A4/SLC18A2/SLC1A1/SLC1A4/SLC1A6/SLC1A7/SLC22A18/SLC22A4/SLC24A2/SLC24A3/SLC24A4/SLC28A1/SLC28A2/SLC28A3/SLC2A9/SLC34A3/SLC38A3/SLC38A4/SLC39A8/SLC45A2/SLC46A2/SLC4A11/SLC5A11/SLC5A12/SLC5A3/SLC5A4/SLC5A5/SLC5A6/SLC5A9/SLC6A11/SLC6A12/S…
GO:0004222	metalloendopeptidase activity	46/4714	7.26622e-05	0.00119432	ADAM11/ADAM12/ADAM18/ADAM2/ADAM28/ADAM32/ADAM33/ADAM8/ADAMDEC1/ADAMTS1/ADAMTS12/ADAMTS14/ADAMTS15/ADAMTS16/ADAMTS18/ADAMTS20/ADAMTS4/ADAMTS8/ADAMTSL3/ADAMTSL4/ADAMTSL5/ECE2/ECEL1/MEP1A/MME/MMP1/MMP10/MMP11/MMP12/MMP13/MMP14/MMP15/MMP16/MMP17/MMP19/MMP20/MMP28/MMP3/MMP7/MMP8/MMP9/NLN/PHEX/THSD4/TLL1/TLL2
GO:0005248	voltage-gated sodium channel activity	15/4714	7.64904e-05	0.00122	CACNA1G/CACNA1I/HCN1/HCN2/HCN3/SCN11A/SCN1A/SCN2B/SCN3A/SCN3B/SCN4A/SCN4B/SCN5A/SCN7A/SCN8A
GO:0008083	growth factor activity	64/4714	7.68868e-05	0.00122	ADA2/AGT/AMH/ANGPTL3/ARTN/BDNF/BMP15/BMP2/BMP8A/BMP8B/CCN2/CCN6/CSF3/CXCL12/DKK1/EFEMP1/EGF/ENDOU/EREG/F2/FGF10/FGF11/FGF14/FGF19/FGF2/FGF20/FGF21/FGF5/GDF10/GDF15/GDF2/GDNF/GH2/GMFG/GPI/HBEGF/HDGF/IL11/IL34/IL6/INHA/INHBB/INHBC/INHBE/LEFTY2/MANF/MDK/MIA/NGF/NRG1/NRG3/OGN/PDGFB/PGF/PPBP/REG1A/TFF1/TGFA/TGFB2/THBS4/THPO/TIMP1/VEGFD/VGF
GO:1990939	ATP-dependent microtubule motor activity	20/4714	7.73609e-05	0.00122	CENPE/DNAH10/DNAH12/DNAH14/DNAH6/DNAH7/DNAH9/DYNC2H1/KIF11/KIF14/KIF17/KIF18A/KIF18B/KIF19/KIF1A/KIF1C/KIF20B/KIF25/KIF5A/KIF5C
GO:0001540	amyloid-beta binding	38/4714	8.1251e-05	0.00124763	ACHE/ADRB2/AGER/APBA2/APBB1/APBB2/APOA1/ATP1A3/BCHE/C1QA/CACNA1B/CALCR/CD36/COL25A1/CRYAB/DLGAP3/EPHB2/FBXO2/FPR2/FZD4/GRIA1/GRIA2/GRIA4/GRIN1/GRIN2A/IAPP/ITGA2/ITM2A/ITM2C/LDLR/LRP8/MAPK8IP2/MARCO/MSR1/PFDN6/RAMP3/TGFB2/TLR4
GO:0042562	hormone binding	38/4714	8.1251e-05	0.00124763	ADCYAP1R1/ALDH1A1/ATP1A2/ATP1A3/CALCR/CALCRL/CCKAR/CDH13/CRHBP/CRHR1/CRYM/EDNRB/GALR2/GALR3/GCGR/GHR/GPER1/GUCY2C/LEPR/LHCGR/MC4R/MC5R/MCHR1/MLNR/MTNR1A/NPR1/NPR3/PIK3R1/PRLR/PTH1R/PTH2R/RAMP1/RAMP2/RXFP2/THRB/TTR/UCN2/VIPR1
GO:0004857	enzyme inhibitor activity	132/4714	9.65945e-05	0.00146397	A2M/A2ML1/AGT/AHSG/AMBP/ANGPTL3/ANGPTL4/ANOS1/ANP32E/ANXA3/APOA1/APOC1/ARRB1/BIRC5/C3P1/CAMK2N1/CAMK2N2/CARD16/CARD17/CD27/CDKN1C/CDKN2A/CDKN2B/CIT/COL28A1/COL4A3/COL6A3/COL7A1/CPAMD8/CRIM1/CST1/CST2/CST4/CST5/CSTL1/DPEP1/EPPIN/FETUB/FURIN/GAPDH/GAS6/GCHFR/GCKR/GMFG/GPC3/HRG/HYAL2/INKA1/INKA2/ITIH3/ITIH5/ITIH6/ITPRIP/KAT2B/KNG1/LPA/LRRK2/LTF/MYOZ1/NGF/NLRP7/OAZ3/OVOS2/PCSK1N/PHACTR1/PHACTR2/PI15/…
GO:0004896	cytokine receptor activity	42/4714	0.000120881	0.00180857	ACKR2/ACKR4/CCR3/CCR8/CCRL2/CD44/CMKLR1/CNTFR/CRLF1/CRLF2/CSF2RB/CSF3R/CX3CR1/CXCR1/CXCR2/FZD4/GFRA1/GFRA2/GFRA3/GHR/GPR17/GPR35/IL11RA/IL12RB2/IL17RD/IL17REL/IL18R1/IL1RAPL2/IL1RL1/IL1RL2/IL20RA/IL20RB/IL22RA1/IL22RA2/IL2RA/IL31RA/IL3RA/IL5RA/IL7R/LEPR/LIFR/PRLR
GO:0008574	ATP-dependent microtubule motor activity, plus-end-directed	12/4714	0.000132839	0.00196231	CENPE/KIF11/KIF14/KIF17/KIF18A/KIF18B/KIF19/KIF1A/KIF1C/KIF20B/KIF5A/KIF5C
GO:0046982	protein heterodimerization activity	113/4714	0.000137901	0.00201163	ABCG1/ADCY8/ADORA1/ADRA1A/ADRA2A/ADRB1/AGTR1/AOC3/ATF3/ATP1A2/ATP1B1/ATP1B2/AURKA/BARD1/BCL2A1/BCL2L10/BHLHE41/BTBD11/CAV1/CAV2/CEACAM6/CEACAM8/CENPA/CENPW/CFHR5/CYBB/EPAS1/FZD4/FZD9/GABBR2/H2AC11/H2AC12/H2AC13/H2AC16/H2AC17/H2AC20/H2AC21/H2AC4/H2AC6/H2AC7/H2AC8/H2AW/H2AX/H2BC10/H2BC11/H2BC12/H2BC13/H2BC14/H2BC15/H2BC17/H2BC18/H2BC19P/H2BC21/H2BC3/H2BC4/H2BC5/H2BC6/H2BC7/H2BC8/H2BC9/H3C1/H3C10/H3…
GO:0019838	growth factor binding	55/4714	0.000144784	0.00208597	A2M/ACVRL1/BMPR2/CCN1/CCN2/CCN4/CCN5/CCN6/CD36/COL1A1/COL1A2/COL2A1/COL3A1/COL5A1/CRIM1/CXCL13/DUSP1/ENG/FGFBP2/FGFR2/FGFR4/FLT4/FSTL4/FURIN/GHR/HAP1/HTRA3/HYAL2/IGFBP1/IGFBP2/IGFBP3/IGFBPL1/IL11RA/IL2RA/IL36RN/ITGB4/KL/KLB/LIFR/LRRC32/LTBP4/NKD2/NLRP7/NRROS/NTRK2/NTRK3/PDGFB/SCN5A/SRPX2/TEK/TGFBR2/TGFBR3/TGFBR3L/TSKU/WFIKKN2
GO:0005221	intracellular cyclic nucleotide activated cation channel activity	9/4714	0.000158725	0.00223171	AQP1/CNGA1/CNGA3/CNGA4/CNGB1/CNGB3/HCN1/HCN2/KCNA10
GO:0043855	cyclic nucleotide-gated ion channel activity	9/4714	0.000158725	0.00223171	AQP1/CNGA1/CNGA3/CNGA4/CNGB1/CNGB3/HCN1/HCN2/KCNA10
GO:0001664	G protein-coupled receptor binding	102/4714	0.00017206	0.00239041	ACE/ADA2/ADORA1/ADRA2A/ADRB1/AGRP/AGT/AGTR1/APELA/APLN/APLP1/ARRB1/BAMBI/CALCA/CALCB/CCL1/CCL14/CCL16/CCL18/CCL19/CCL2/CCL20/CCL23/CCL24/CCL25/CCL26/CCL7/CCRL2/CLIC6/CNRIP1/CRH/CTHRC1/CX3CL1/CXCL12/CXCL13/CXCL14/CXCL16/CXCL2/CXCL3/CXCL6/CXCL9/EDN1/EDN2/EDN3/EDNRB/FCN1/FPR1/GAL/GCG/GIP/GNAQ/INSL3/ITGB4/KISS1/MAGI2/MARCO/MYOC/NDP/NECAB2/NES/NMU/NPFFR2/NPW/NTS/OXT/P2RY1/PACRG/PDYN/PF4/PMCH/PNOC/PPBP…
GO:0015103	inorganic anion transmembrane transporter activity	57/4714	0.000214858	0.00292458	ADAMTS8/ANO2/ANO7/ANO9/AQP6/BEST1/BEST3/BEST4/CFTR/CLCA3P/CLCN1/CLCN2/CLCNKA/CLDN4/CLIC3/CLIC5/CLIC6/FXYD1/GABRA3/GABRA4/GABRA5/GABRD/GABRE/GABRG2/GABRG3/GABRP/GABRQ/GABRR1/GABRR3/GLRA3/GPR89A/LRRC8C/PCYOX1/SLC12A1/SLC12A4/SLC12A7/SLC12A8/SLC18A2/SLC1A1/SLC1A4/SLC22A11/SLC22A8/SLC25A10/SLC26A1/SLC26A3/SLC26A4/SLC26A6/SLC39A8/SLC4A1/SLC4A11/SLC4A3/SLC5A5/SLC6A3/SLC6A4/TTYH1/TTYH3/XPR1
GO:0003779	actin binding	146/4714	0.000215522	0.00292458	ABLIM3/ACTN2/ADCY8/ADSS1/ALDOA/ANLN/ANXA8/BAIAP2L1/CAMK2B/CAPZA3/CCIN/CDK5R1/CDK5R2/CEACAM1/CFL2/CNN1/COBL/CORO2B/CTNNA2/CTNNAL1/DBN1/DIAPH2/DIXDC1/DMD/DNASE1/DST/ENC1/EPB41L2/EPB41L3/EPS8L1/EPS8L3/ESPN/ESPNL/FAM107A/FERMT1/FERMT2/FGD4/FHDC1/FSCN2/GAS2L2/GAS7/GC/GJB6/GMFG/HOOK1/HPCA/IQGAP3/ITPRID2/KIF18A/KLHL17/LCP1/LDB3/LIMCH1/LMOD1/LMOD2/LMOD3/LRRK2/MACF1/MARCKSL1/MEFV/MICALL2/MOBP/MSRB1/MYBPC1…
GO:0001972	retinoic acid binding	13/4714	0.000246812	0.00331068	CRABP1/CRABP2/CYP26A1/CYP26B1/CYP27C1/FABP5/LCN12/LRAT/SERPINA5/UGT1A1/UGT1A3/UGT1A7/UGT1A8
GO:0016709	oxidoreductase activity, acting on paired donors, with incorporation or reduction of molecular oxygen, NAD(P)H as one donor, and incorporation of one atom of oxygen	24/4714	0.00025846	0.00342753	AKR1C1/AKR1C2/AKR1C3/AKR1C4/AKR1D1/CYP1A1/CYP26A1/CYP26B1/CYP27A1/CYP27B1/CYP2B6/CYP2C9/CYP2D6/CYP2E1/CYP4A11/CYP4F11/CYP4F3/CYP7A1/FMO1/FMO2/FMO3/KMO/MSMO1/NOS1
GO:0019199	transmembrane receptor protein kinase activity	35/4714	0.000338803	0.00444251	ACVRL1/BMPR2/CRIM1/DDR2/EFEMP1/EFNA3/EFNA4/ENG/EPHA10/EPHA6/EPHA8/EPHB1/EPHB2/EPHB3/EPHB6/ERBB4/FGFR2/FGFR4/FLT4/HJV/INSRR/LTBP4/MET/MST1R/MUSK/NTRK2/NTRK3/PDGFRL/RET/SOSTDC1/TEK/TGFBR2/TGFBR3/TGFBR3L/TIE1
GO:0022848	acetylcholine-gated cation-selective channel activity	11/4714	0.000369592	0.00473972	CHRNA1/CHRNA2/CHRNA4/CHRNA5/CHRNA6/CHRNA9/CHRNB1/CHRNB2/CHRNB4/CHRND/CHRNG
GO:0047498	calcium-dependent phospholipase A2 activity	11/4714	0.000369592	0.00473972	PLA2G10/PLA2G1B/PLA2G2A/PLA2G2C/PLA2G2D/PLA2G2F/PLA2G3/PLA2G4A/PLA2G4D/PLA2G4F/PLA2G5
GO:0098632	cell-cell adhesion mediator activity	24/4714	0.000383973	0.00487062	BAIAP2L1/CNTN2/CNTN6/DSG2/DSP/EMB/EPCAM/ESAM/GLDN/IGSF9/IZUMO1/JAM3/KRT18/MYPN/NEXN/NTNG1/PDLIM1/PKP2/PKP3/PLXNB3/ROBO4/SIRPA/STXBP6/VSTM2L
GO:0008514	organic anion transmembrane transporter activity	66/4714	0.000425184	0.00533538	ABCC11/ABCC2/ABCG2/CD36/CFTR/GJA1/MFSD2A/RTBDN/SFXN1/SLC13A3/SLC13A5/SLC16A1/SLC16A11/SLC16A3/SLC16A7/SLC16A8/SLC17A9/SLC1A1/SLC1A4/SLC1A6/SLC1A7/SLC22A11/SLC25A10/SLC25A13/SLC25A21/SLC25A25/SLC25A41/SLC26A1/SLC26A3/SLC26A4/SLC26A6/SLC2A1/SLC2A14/SLC2A2/SLC2A9/SLC35B2/SLC35D3/SLC38A3/SLC39A8/SLC4A1/SLC4A11/SLC4A3/SLC52A1/SLC52A2/SLC52A3/SLC5A12/SLC5A6/SLC6A11/SLC6A12/SLC6A13/SLC6A8/SLC7A10/SLC7A1…
GO:0004089	carbonate dehydratase activity	10/4714	0.00043492	0.00534564	CA1/CA10/CA12/CA2/CA3/CA4/CA5A/CA6/CA7/CA9
GO:0038024	cargo receptor activity	33/4714	0.000436298	0.00534564	ACKR2/ACKR4/AGER/APOBR/ASGR1/CD163/CD36/CD5L/COLEC12/CXCL16/DAB2/ENDOU/ENPP2/FPR2/LDLR/LOXL2/LRP8/MARCO/MEGF10/MRC1/MSR1/OLR1/PRG4/PRSS12/SCARA5/SCARF1/SSC4D/STAB2/TFR2/TFRC/TMPRSS13/TMPRSS15/TMPRSS4
GO:0005342	organic acid transmembrane transporter activity	60/4714	0.000439744	0.00534564	ABCB1/ABCB11/ABCC11/ABCC2/ABCC3/ABCG2/AKR1C4/AQP9/CD36/CEACAM1/MFSD2A/SFXN1/SLC13A3/SLC13A5/SLC16A1/SLC16A11/SLC16A14/SLC16A3/SLC16A6/SLC16A7/SLC16A8/SLC16A9/SLC1A1/SLC1A4/SLC1A6/SLC1A7/SLC22A4/SLC25A10/SLC25A13/SLC25A21/SLC26A1/SLC26A3/SLC26A4/SLC26A6/SLC29A4/SLC38A11/SLC38A3/SLC38A4/SLC38A8/SLC51B/SLC5A12/SLC5A6/SLC6A11/SLC6A12/SLC6A13/SLC6A15/SLC6A18/SLC7A10/SLC7A11/SLC7A2/SLC7A5/SLC7A5P1/SLC7…
GO:0098631	cell adhesion mediator activity	27/4714	0.000480307	0.00577854	BAIAP2L1/CNTN2/CNTN6/DSG2/DSP/EMB/EPCAM/ESAM/GLDN/IGSF9/ITGA10/ITGA11/ITGA2/IZUMO1/JAM3/KRT18/MYPN/NEXN/NTNG1/PDLIM1/PKP2/PKP3/PLXNB3/ROBO4/SIRPA/STXBP6/VSTM2L
GO:0001614	purinergic nucleotide receptor activity	13/4714	0.000495417	0.00583991	GPR87/P2RX1/P2RX2/P2RX3/P2RX5/P2RX6/P2RX7/P2RY1/P2RY12/P2RY14/P2RY4/P2RY6/PTAFR
GO:0016502	nucleotide receptor activity	13/4714	0.000495417	0.00583991	GPR87/P2RX1/P2RX2/P2RX3/P2RX5/P2RX6/P2RX7/P2RY1/P2RY12/P2RY14/P2RY4/P2RY6/PTAFR
GO:0031720	haptoglobin binding	8/4714	0.000509608	0.00593121	HBA1/HBA2/HBB/HBD/HBE1/HBG2/HBM/HBZ
GO:0005044	scavenger receptor activity	23/4714	0.000513326	0.00593121	ACKR2/ACKR4/AGER/CD163/CD36/CD5L/COLEC12/CXCL16/ENDOU/ENPP2/LOXL2/MARCO/MEGF10/MSR1/PRG4/PRSS12/SCARA5/SCARF1/SSC4D/STAB2/TMPRSS13/TMPRSS15/TMPRSS4
GO:0017046	peptide hormone binding	24/4714	0.000559855	0.0064054	ADCYAP1R1/CALCR/CALCRL/CCKAR/CRHBP/CRHR1/EDNRB/GALR2/GALR3/GCGR/GHR/GUCY2C/LEPR/MC4R/NPR1/NPR3/PIK3R1/PRLR/PTH1R/PTH2R/RAMP1/RAMP2/RXFP2/VIPR1
GO:0004601	peroxidase activity	25/4714	0.000601664	0.00681691	ALOX5AP/CAT/CYGB/DUOX1/GPX2/GPX3/GPX8/HBA1/HBA2/HBB/HBD/HBE1/HBG2/HBM/HBZ/IPCEF1/IYD/LOXHD1/LPO/LTC4S/MGST1/PRDX4/PTGES/TPO/TXNDC17
GO:0004970	ionotropic glutamate receptor activity	12/4714	0.000634196	0.00711641	GRIA1/GRIA2/GRIA4/GRID1/GRIK2/GRIK4/GRIK5/GRIN1/GRIN2A/GRIN2C/GRIN2D/GRIN3B
GO:0046943	carboxylic acid transmembrane transporter activity	59/4714	0.000664286	0.00738306	ABCB1/ABCB11/ABCC11/ABCC2/ABCC3/ABCG2/AKR1C4/AQP9/CD36/CEACAM1/MFSD2A/SFXN1/SLC13A3/SLC13A5/SLC16A1/SLC16A11/SLC16A14/SLC16A3/SLC16A6/SLC16A7/SLC16A8/SLC16A9/SLC1A1/SLC1A4/SLC1A6/SLC1A7/SLC22A4/SLC25A10/SLC25A13/SLC25A21/SLC26A1/SLC26A3/SLC26A4/SLC26A6/SLC38A11/SLC38A3/SLC38A4/SLC38A8/SLC51B/SLC5A12/SLC5A6/SLC6A11/SLC6A12/SLC6A13/SLC6A15/SLC6A18/SLC7A10/SLC7A11/SLC7A2/SLC7A5/SLC7A5P1/SLC7A7/SLC7A…
GO:0098960	postsynaptic neurotransmitter receptor activity	28/4714	0.000697991	0.00768449	ADRB1/CHRM1/CHRM2/CHRM4/CHRNA1/CHRNA2/CHRNA4/CHRNA5/CHRNA6/CHRNA9/CHRNB1/CHRNB2/CHRNB4/CHRND/CHRNG/GABRA3/GABRA4/GABRA5/GABRE/GABRG2/GABRG3/GABRR1/GRIA1/GRID1/GRIK2/GRIK4/GRIK5/GRIN2C
GO:0005109	frizzled binding	19/4714	0.000731895	0.00790854	BAMBI/CTHRC1/MYOC/NDP/RNF43/WNT1/WNT10A/WNT10B/WNT11/WNT16/WNT2/WNT2B/WNT3/WNT3A/WNT6/WNT7A/WNT8B/WNT9A/WNT9B
GO:0005501	retinoid binding	19/4714	0.000731895	0.00790854	C8G/CRABP1/CRABP2/CYP26A1/CYP26B1/CYP27C1/FABP5/LCN12/LRAT/OPN4/PTGDS/RBP2/RBP4/SERPINA5/STRA6/UGT1A1/UGT1A3/UGT1A7/UGT1A8
GO:0005254	chloride channel activity	32/4714	0.000763994	0.00817964	ANO2/ANO7/ANO9/BEST1/BEST3/BEST4/CFTR/CLCA3P/CLCN1/CLCN2/CLCNKA/CLDN4/CLIC3/CLIC5/CLIC6/FXYD1/GABRA3/GABRA4/GABRA5/GABRD/GABRE/GABRG2/GABRG3/GABRP/GABRQ/GABRR1/GABRR3/GLRA3/SLC1A4/SLC26A6/TTYH1/TTYH3
GO:0016684	oxidoreductase activity, acting on peroxide as acceptor	26/4714	0.000889841	0.0094404	ALOX5AP/CAT/CYGB/DUOX1/GPX2/GPX3/GPX8/HBA1/HBA2/HBB/HBD/HBE1/HBG2/HBM/HBZ/IPCEF1/IYD/LOXHD1/LPO/LTC4S/MGST1/PRDX4/PTGES/SESN1/TPO/TXNDC17
GO:0004033	aldo-keto reductase (NADP) activity	15/4714	0.000917796	0.00964927	AKR1B10/AKR1B15/AKR1C1/AKR1C2/AKR1C3/AKR1C4/AKR1D1/AKR1E2/AKR7A3/ALDH3A1/DHRS13/KCNAB1/KCNAB2/MIOX/RDH10
GO:0033691	sialic acid binding	13/4714	0.000926612	0.00965497	CD33/FCN1/MAG/SELE/SELP/SIGLEC11/SIGLEC14/SIGLEC16/SIGLEC5/SIGLEC6/SIGLEC7/SIGLEC9/ST8SIA2
GO:0042277	peptide binding	106/4714	0.00093771	0.00968414	ACHE/ADCYAP1R1/ADRB2/AGER/APBA2/APBB1/APBB2/APOA1/ATP1A3/AVPR1B/AVPR2/BCHE/C1QA/CACNA1B/CALCR/CALCRL/CAT/CCKAR/CD1A/CD36/CEMIP/CLEC4M/CMA1/COL25A1/CRHBP/CRHR1/CRYAB/DLGAP3/EDNRB/EPHB2/FBXO2/FPR2/FURIN/FZD4/GALR2/GALR3/GCGR/GHR/GPR1/GPR37/GPR37L1/GRIA1/GRIA2/GRIA4/GRIN1/GRIN2A/GUCY2C/HLA-DRA/HLA-DRB5/HLA-E/IAPP/IPO4/ITGA2/ITM2A/ITM2C/KDELR2/KDELR3/KPNA2/KPNA7/LBP/LDLR/LEPR/LRP8/MAPK8IP2/MARCO/MC4R…
GO:0030553	cGMP binding	10/4714	0.00100354	0.010273	CNGA1/CNGA3/CNGA4/CNGB1/CNGB3/PDE11A/PDE2A/PDE5A/PRKG1/PRKG2
GO:0008009	chemokine activity	23/4714	0.00106965	0.0108547	CCL1/CCL14/CCL16/CCL18/CCL19/CCL2/CCL20/CCL23/CCL24/CCL25/CCL26/CCL7/CX3CL1/CXCL12/CXCL13/CXCL14/CXCL16/CXCL2/CXCL3/CXCL6/CXCL9/PF4/PPBP
GO:0019840	isoprenoid binding	19/4714	0.0011137	0.0112042	C8G/CRABP1/CRABP2/CYP26A1/CYP26B1/CYP27C1/FABP5/LCN12/LRAT/OPN4/PTGDS/RBP2/RBP4/SERPINA5/STRA6/UGT1A1/UGT1A3/UGT1A7/UGT1A8
GO:0005200	structural constituent of cytoskeleton	41/4714	0.00116523	0.0116224	ACTBL2/ANK1/BFSP2/CTNNA2/DES/DMD/DSP/EPB41L3/EPB42/GFAP/INA/KRT14/KRT15/KRT16/KRT19/KRT20/KRT6A/KRT6B/NEFH/NEFL/SORBS3/SPTB/SPTBN1/SPTBN2/SYNM/TUBA1A/TUBA3C/TUBA3D/TUBA3E/TUBA4A/TUBA4B/TUBAL3/TUBB1/TUBB2A/TUBB2B/TUBB3/TUBB4A/TUBB6/TUBB8/TUBG1/VIM
GO:0070330	aromatase activity	14/4714	0.0012238	0.0120209	CYP19A1/CYP1A1/CYP1A2/CYP2C18/CYP2C9/CYP2D7/CYP2E1/CYP2F1/CYP3A7/CYP4A11/CYP4B1/CYP4F11/CYP4F3/CYP4Z1
GO:0039706	co-receptor binding	9/4714	0.00122578	0.0120209	BMP2/DKK1/DKK2/DKK3/DKK4/LRRK2/TFR2/WNT3A/WNT9B
GO:0004175	endopeptidase activity	141/4714	0.00124833	0.0121401	ACE/ACE2/ACR/ADAM11/ADAM12/ADAM18/ADAM2/ADAM28/ADAM32/ADAM33/ADAM8/ADAMDEC1/ADAMTS1/ADAMTS12/ADAMTS14/ADAMTS15/ADAMTS16/ADAMTS18/ADAMTS20/ADAMTS4/ADAMTS8/ADAMTSL3/ADAMTSL4/ADAMTSL5/ADGB/ASPRV1/BACE2/CAPN11/CAPN12/CAPN13/CAPN14/CAPN3/CAPN5/CAPN8/CAPNS2/CASP12/CASP14/CASP5/CD5L/CELA1/CELA2B/CFB/CFD/CMA1/CORIN/CPS1/CTRB2/CTSE/CTSG/CTSV/DPP4/ECE2/ECEL1/ESPL1/F10/F11/F12/F2/F7/FAP/FURIN/HABP2/HGFAC/HT…
GO:0008559	ABC-type xenobiotic transporter activity	8/4714	0.0014453	0.0139393	ABCA3/ABCA8/ABCB1/ABCB11/ABCC11/ABCC2/ABCC3/ABCG2
GO:0015459	potassium channel regulator activity	24/4714	0.00156724	0.0149915	ABCC9/ADRB2/AMIGO1/CAV1/CAV3/DPP10/DPP6/KCNAB1/KCNAB2/KCNE1/KCNE1B/KCNE4/KCNIP1/KCNMB2/KCNMB3/KCNV1/LRRC26/NEDD4L/PIAS3/SGK1/SGK2/SLC5A3/WNK2/WNK3
GO:0005523	tropomyosin binding	10/4714	0.00206011	0.0190805	LMOD1/LMOD2/LMOD3/NEBL/SMTNL1/SMTNL2/TMOD1/TMOD2/TNNT1/TNNT3
GO:0008191	metalloendopeptidase inhibitor activity	10/4714	0.00206011	0.0190805	COL4A3/FETUB/NGF/RECK/SPOCK1/SPOCK2/SPOCK3/TIMP1/TIMP3/WFIKKN2
GO:0015347	sodium-independent organic anion transmembrane transporter activity	10/4714	0.00206011	0.0190805	SLC22A11/SLCO1A2/SLCO1B1/SLCO1B3/SLCO1B7/SLCO2A1/SLCO2B1/SLCO4C1/SLCO5A1/SLCO6A1
GO:0042165	neurotransmitter binding	10/4714	0.00206011	0.0190805	ACHE/CHRNA1/CHRNA4/CHRNB1/CHRNB2/CHRNB4/CHRND/GRIN1/GRIN3B/NIPSNAP1
GO:0048306	calcium-dependent protein binding	34/4714	0.00212275	0.0195059	A2M/ANXA3/CASQ2/CD177/CLEC4M/CPLX2/LRP8/MASP1/NOS1/NSMF/PDCD6/PVALEF/RAC3/S100A12/S100A16/S100A2/S100A3/S100A4/S100A5/S100A7/S100A7A/S100A9/S100B/S100P/SELP/SNTN/STMN2/STX1A/SYT1/TNNC1/TNNC2/TNNI3/TNNT3/VAMP2
GO:0005355	glucose transmembrane transporter activity	12/4714	0.00217508	0.0196769	MFSD4A/PPBP/SLC2A1/SLC2A14/SLC2A2/SLC2A3/SLC2A5/SLC2A9/SLC5A11/SLC5A3/SLC5A4/SLC5A9
GO:0015149	hexose transmembrane transporter activity	12/4714	0.00217508	0.0196769	MFSD4A/PPBP/SLC2A1/SLC2A14/SLC2A2/SLC2A3/SLC2A5/SLC2A9/SLC5A11/SLC5A3/SLC5A4/SLC5A9
GO:0015144	carbohydrate transmembrane transporter activity	18/4714	0.00221977	0.0199267	AQP1/AQP10/AQP11/AQP9/MFSD4A/PPBP/SLC2A1/SLC2A14/SLC2A2/SLC2A3/SLC2A5/SLC2A9/SLC45A2/SLC50A1/SLC5A11/SLC5A3/SLC5A4/SLC5A9
GO:0005217	intracellular ligand-gated ion channel activity	15/4714	0.00238977	0.0212891	AQP1/CFTR/CNGA1/CNGA3/CNGA4/CNGB1/CNGB3/HCN1/HCN2/KCNA10/MCOLN1/RYR2/TRPA1/TRPM2/TRPV1
GO:0004890	GABA-A receptor activity	11/4714	0.00289746	0.0256162	GABRA3/GABRA4/GABRA5/GABRD/GABRE/GABRG2/GABRG3/GABRP/GABRQ/GABRR1/GABRR3
GO:0004714	transmembrane receptor protein tyrosine kinase activity	26/4714	0.00293354	0.0257402	CRIM1/DDR2/EFEMP1/EFNA3/EFNA4/EPHA10/EPHA6/EPHA8/EPHB1/EPHB2/EPHB3/EPHB6/ERBB4/FGFR2/FGFR4/FLT4/INSRR/MET/MST1R/MUSK/NTRK2/NTRK3/PDGFRL/RET/TEK/TIE1
GO:0033218	amide binding	125/4714	0.00297465	0.0257986	ACACB/ACADL/ACBD7/ACHE/ACOT11/ADCYAP1R1/ADRB2/AGER/APBA2/APBB1/APBB2/APOA1/ATP1A3/AVPR1B/AVPR2/BCHE/C1QA/CACNA1B/CALCR/CALCRL/CAT/CCKAR/CD1A/CD300LF/CD36/CEMIP/CLEC4M/CMA1/COL25A1/CRHBP/CRHR1/CRYAB/DLGAP3/EDNRB/EPHB2/FBXO2/FKBP10/FKBP4/FOLR3/FPR2/FTCD/FURIN/FZD4/GALR2/GALR3/GCGR/GHR/GLTPD2/GPR1/GPR37/GPR37L1/GRIA1/GRIA2/GRIA4/GRIN1/GRIN2A/GUCY2C/HLA-DRA/HLA-DRB5/HLA-E/IAPP/IPO4/ITGA2/ITM2A/ITM2C/…
GO:0016712	oxidoreductase activity, acting on paired donors, with incorporation or reduction of molecular oxygen, reduced flavin or flavoprotein as one donor, and incorporation of one atom of oxygen	17/4714	0.00298442	0.0257986	CYP19A1/CYP1A1/CYP1A2/CYP2B6/CYP2C18/CYP2C9/CYP2D6/CYP2D7/CYP2E1/CYP2F1/CYP2U1/CYP3A7/CYP4A11/CYP4B1/CYP4F11/CYP4F3/CYP4Z1
GO:0008066	glutamate receptor activity	14/4714	0.00322384	0.0276634	GRIA1/GRIA2/GRIA4/GRID1/GRIK2/GRIK4/GRIK5/GRIN1/GRIN2A/GRIN2C/GRIN2D/GRIN3B/GRM3/GRM4
GO:0005253	anion channel activity	34/4714	0.00335005	0.0283942	ANO2/ANO7/ANO9/BEST1/BEST3/BEST4/CFTR/CLCA3P/CLCN1/CLCN2/CLCNKA/CLDN4/CLIC3/CLIC5/CLIC6/FXYD1/GABRA3/GABRA4/GABRA5/GABRD/GABRE/GABRG2/GABRG3/GABRP/GABRQ/GABRR1/GABRR3/GLRA3/GPR89A/LRRC8C/SLC1A4/SLC26A6/TTYH1/TTYH3
GO:0004032	alditol:NADP+ 1-oxidoreductase activity	8/4714	0.00335767	0.0283942	AKR1B10/AKR1B15/AKR1C1/AKR1C2/AKR1C3/AKR1C4/AKR1D1/AKR1E2
GO:0005262	calcium channel activity	44/4714	0.00356127	0.0298993	CACHD1/CACNA1B/CACNA1E/CACNA1G/CACNA1I/CACNA1S/CACNA2D2/CACNB3/CACNB4/CACNG1/CACNG5/CACNG6/CACNG7/CATSPER4/CHRNA9/CLCA3P/CNR1/FAM155B/GPM6A/GRIN1/GRIN2A/GRIN2C/GRIN2D/GRIN3B/MCOLN1/OPRM1/PKD1L2/PKD2L1/RYR2/SLC24A2/SLC24A3/SLC24A4/TMC1/TMC2/TRPA1/TRPC3/TRPC4/TRPM1/TRPM2/TRPM5/TRPM8/TRPV1/TRPV2/TRPV3
GO:0005540	hyaluronic acid binding	12/4714	0.00367324	0.0299767	ACAN/BCAN/CD44/CEMIP/HAPLN2/HAPLN3/HMMR/HYAL2/LYVE1/NCAN/STAB2/VCAN
GO:0015464	acetylcholine receptor activity	12/4714	0.00367324	0.0299767	CHRM1/CHRM2/CHRM4/CHRNA1/CHRNA2/CHRNA4/CHRNA5/CHRNA6/CHRNB1/CHRNB2/CHRNB4/CHRNG
GO:0016917	GABA receptor activity	12/4714	0.00367324	0.0299767	GABBR2/GABRA3/GABRA4/GABRA5/GABRD/GABRE/GABRG2/GABRG3/GABRP/GABRQ/GABRR1/GABRR3
GO:0140359	ABC-type transporter activity	12/4714	0.00367324	0.0299767	ABCA3/ABCA8/ABCB1/ABCB11/ABCB6/ABCB9/ABCC11/ABCC2/ABCC3/ABCG1/ABCG2/SLC30A3
GO:0005251	delayed rectifier potassium channel activity	16/4714	0.00401782	0.0325611	KCNA10/KCNA4/KCNA5/KCNA7/KCNB1/KCNC2/KCNE1/KCNE1B/KCNE4/KCNG1/KCNG2/KCNH1/KCNH2/KCNQ2/KCNQ3/KCNQ5
GO:0042923	neuropeptide binding	13/4714	0.00435687	0.0348252	GALR2/GPR1/GPR37/MC4R/MCHR1/NMUR1/OPRD1/OPRK1/OPRM1/PTGDR2/SSTR1/SSTR4/SSTR5
GO:0051119	sugar transmembrane transporter activity	13/4714	0.00435687	0.0348252	MFSD4A/PPBP/SLC2A1/SLC2A14/SLC2A2/SLC2A3/SLC2A5/SLC2A9/SLC50A1/SLC5A11/SLC5A3/SLC5A4/SLC5A9
GO:0008307	structural constituent of muscle	19/4714	0.00473765	0.0376112	ACTN2/ASPH/CAPN3/DMD/KRT19/MYBPC1/MYBPC2/MYBPH/MYH11/MYL1/MYL3/MYL6B/MYL9/MYOM2/NEB/NEBL/NEXN/SYNM/TTN
GO:0008188	neuropeptide receptor activity	20/4714	0.00487228	0.0384186	GAL/GALR2/GALR3/GPR143/GPR37/KISS1R/MCHR1/NMBR/NMUR1/NPFFR2/NPSR1/NPY5R/NTSR1/OPRM1/PRLHR/PROKR1/QRFPR/SSTR1/SSTR4/SSTR5
GO:0015125	bile acid transmembrane transporter activity	11/4714	0.00495348	0.0385381	ABCB11/ABCC11/ABCC3/AKR1C4/CEACAM1/SLC51B/SLCO1A2/SLCO1B1/SLCO1B3/SLCO1B7/SLCO2B1
GO:0031681	G-protein beta-subunit binding	11/4714	0.00495348	0.0385381	CCT5/F2RL1/GNG11/GNG13/GNG3/GNG4/GNG7/GNGT1/GNGT2/OPRM1/RGS7
GO:0019215	intermediate filament binding	9/4714	0.005118	0.0392941	FAM83H/KRT14/NES/NME1/NME2/PKP1/PKP2/SYNM/VIM
GO:0051371	muscle alpha-actinin binding	9/4714	0.005118	0.0392941	LDB3/MYPN/NRAP/PDLIM1/PDLIM2/PDLIM4/PKD2L1/SYNPO2/TTN
GO:0016705	oxidoreductase activity, acting on paired donors, with incorporation or reduction of molecular oxygen	56/4714	0.00553335	0.0422053	AGMO/AKR1C1/AKR1C2/AKR1C3/AKR1C4/AKR1D1/ASPH/BBOX1/CYP17A1/CYP19A1/CYP1A1/CYP1A2/CYP21A2/CYP24A1/CYP26A1/CYP26B1/CYP27A1/CYP27B1/CYP27C1/CYP2B6/CYP2C18/CYP2C9/CYP2D6/CYP2D7/CYP2E1/CYP2F1/CYP2U1/CYP3A7/CYP4A11/CYP4B1/CYP4F11/CYP4F3/CYP4Z1/CYP4Z2P/CYP7A1/CYP8B1/EGLN3/FMO1/FMO2/FMO3/KMO/MSMO1/NLRP11/NOS1/P3H2/P3H3/P4HA3/P4HB/PAH/PLOD2/PTGIS/SCD5/TET1/TH/TPH2/TYRP1
GO:0003688	DNA replication origin binding	12/4714	0.00590032	0.0444237	CDC45/CDC6/DDX11/HSPD1/MCM10/MCM2/MCM4/MCM6/MCM7/MCM8/MCMDC2/ORC1
GO:0015145	monosaccharide transmembrane transporter activity	12/4714	0.00590032	0.0444237	MFSD4A/PPBP/SLC2A1/SLC2A14/SLC2A2/SLC2A3/SLC2A5/SLC2A9/SLC5A11/SLC5A3/SLC5A4/SLC5A9
GO:0015085	calcium ion transmembrane transporter activity	48/4714	0.00594521	0.0444747	ATP2A1/CACHD1/CACNA1B/CACNA1E/CACNA1G/CACNA1I/CACNA1S/CACNA2D2/CACNB3/CACNB4/CACNG1/CACNG5/CACNG6/CACNG7/CATSPER4/CHRNA9/CLCA3P/CNR1/FAM155B/GPM6A/GRIN1/GRIN2A/GRIN2C/GRIN2D/GRIN3B/MCOLN1/OPRM1/PKD1L2/PKD2L1/RYR2/SLC24A2/SLC24A3/SLC24A4/SLC8A1/SLC8A2/SLC8A3/TMC1/TMC2/TRPA1/TRPC3/TRPC4/TRPM1/TRPM2/TRPM5/TRPM8/TRPV1/TRPV2/TRPV3
GO:0005504	fatty acid binding	17/4714	0.00609819	0.0453286	ACOXL/AFP/ALB/ALOX5AP/APOC1/CYP4F11/FABP4/FABP5/FFAR4/HNF4A/NME2/PPARG/PRR7/PTGDS/S100A9/UCP1/UGT1A8
GO:0015399	primary active transmembrane transporter activity	25/4714	0.00644477	0.0476015	ABCA10/ABCA12/ABCA3/ABCA4/ABCA6/ABCA8/ABCA9/ABCB1/ABCB11/ABCB4/ABCB5/ABCB6/ABCB9/ABCC11/ABCC2/ABCC3/ABCC9/ABCG1/ABCG2/ATP1A2/ATP1A3/ATP4A/CFTR/SEC61G/SLC30A3
GO:0042626	ATPase-coupled transmembrane transporter activity	24/4714	0.00652935	0.047923	ABCA10/ABCA12/ABCA3/ABCA4/ABCA6/ABCA8/ABCA9/ABCB1/ABCB11/ABCB4/ABCB5/ABCB6/ABCB9/ABCC11/ABCC2/ABCC3/ABCC9/ABCG1/ABCG2/ATP1A2/ATP1A3/ATP4A/CFTR/SLC30A3
GO:0045236	CXCR chemokine receptor binding	10/4714	0.00668996	0.0487949	CX3CL1/CXCL12/CXCL13/CXCL2/CXCL3/CXCL6/CXCL9/PF4/PPBP/TFF2
GO:0031005	filamin binding	8/4714	0.00676871	0.0490626	CEACAM1/DPYSL4/MICALL2/NEBL/OPRM1/RFLNA/RFLNB/SYNPO2

## Sheet: DEG_CC
ID	Description	GeneRatio	pvalue	p.adjust	geneID
GO:0019814	immunoglobulin complex	138/4978	1.93253e-54	1.3663e-51	CD79A/IGHA1/IGHA2/IGHD/IGHE/IGHG1/IGHG2/IGHG3/IGHG4/IGHJ1/IGHM/IGHV1-18/IGHV1-24/IGHV1-3/IGHV1-45/IGHV1-58/IGHV1-69/IGHV1-69D/IGHV2-26/IGHV2-5/IGHV2-70/IGHV2-70D/IGHV3-11/IGHV3-13/IGHV3-15/IGHV3-16/IGHV3-20/IGHV3-21/IGHV3-23/IGHV3-30/IGHV3-33/IGHV3-35/IGHV3-38/IGHV3-43/IGHV3-48/IGHV3-49/IGHV3-53/IGHV3-64/IGHV3-66/IGHV3-7/IGHV3-72/IGHV3-73/IGHV3-74/IGHV4-28/IGHV4-34/IGHV4-39/IGHV4-4/IGHV4-59/IGHV4…
GO:0062023	collagen-containing extracellular matrix	198/4978	1.0199e-21	3.60536e-19	A2M/ABI3BP/ACAN/ACHE/ADAM11/ADAMDEC1/ADAMTS1/ADAMTS15/ADAMTS20/ADAMTS4/ADAMTS8/ADAMTSL4/AGT/AHSG/AMBP/ANGPT1/ANGPT4/ANGPTL1/ANGPTL3/ANGPTL4/ANGPTL5/ANGPTL7/ANXA8/APLP1/APOA1/APOA4/AZGP1/C17orf58/C1QA/C1QB/C1QC/CBLN4/CCN1/CCN2/CDH13/CDH2/CFP/CILP/CLEC14A/CLEC3B/CMA1/COCH/COL10A1/COL11A1/COL11A2/COL13A1/COL17A1/COL18A1/COL1A1/COL1A2/COL20A1/COL24A1/COL25A1/COL28A1/COL2A1/COL3A1/COL4A3/COL4A4/COL4A5…
GO:0009897	external side of plasma membrane	190/4978	1.75412e-21	4.13387e-19	ABCB1/ABCG1/ABCG2/ACE/ACKR2/ACKR4/AQP4/ATP1B2/AZGP1/BTNL10/BTNL3/BTNL8/BTNL9/CA4/CCR3/CCR8/CCRL2/CD163/CD19/CD1A/CD24/CD244/CD27/CD302/CD33/CD34/CD36/CD69/CD79A/CD83/CDH13/CDH5/CEACAM5/CHRNA4/CHRNB2/CLEC12B/CLEC14A/CLEC2A/CNTFR/CRLF1/CRLF2/CSF3R/CTLA4/CX3CR1/CXCL12/CXCL9/CXCR1/CXCR2/EFNA5/ENG/ENPP3/F10/F2/FCER1G/FCGR3A/FCN1/FGA/FGB/FOLR3/GFRA1/GFRA2/GFRA3/GHR/GPIHBP1/GRIA2/HEG1/HHLA2/HLA-E/HYAL2/…
GO:0042571	immunoglobulin complex, circulating	58/4978	6.64936e-20	1.17528e-17	IGHA1/IGHA2/IGHD/IGHE/IGHG1/IGHG2/IGHG3/IGHG4/IGHM/IGHV1-18/IGHV1-24/IGHV1-3/IGHV1-45/IGHV1-58/IGHV1-69/IGHV1-69D/IGHV2-26/IGHV2-5/IGHV2-70/IGHV2-70D/IGHV3-11/IGHV3-13/IGHV3-15/IGHV3-16/IGHV3-20/IGHV3-21/IGHV3-23/IGHV3-30/IGHV3-33/IGHV3-35/IGHV3-38/IGHV3-43/IGHV3-48/IGHV3-49/IGHV3-53/IGHV3-64/IGHV3-66/IGHV3-7/IGHV3-72/IGHV3-73/IGHV3-74/IGHV4-28/IGHV4-34/IGHV4-39/IGHV4-4/IGHV4-59/IGHV4-61/IGHV5-51…
GO:1902495	transmembrane transporter complex	148/4978	1.4228e-15	2.01184e-13	ABCB6/ABCC9/ABHD6/AMIGO1/ANO2/ATP1A2/ATP1A3/ATP1B1/ATP1B2/ATP2A1/ATP4B/BEST1/BEST3/BEST4/CACHD1/CACNA1B/CACNA1E/CACNA1G/CACNA1I/CACNA1S/CACNA2D2/CACNB3/CACNB4/CACNG1/CACNG5/CACNG6/CACNG7/CASQ2/CATSPER4/CATSPERB/CATSPERD/CFTR/CHRNA1/CHRNA2/CHRNA4/CHRNA5/CHRNA6/CHRNA9/CHRNB1/CHRNB2/CHRNB4/CHRND/CLCA3P/CLCN1/CLCN2/CLCNKA/CLDN4/CLIC3/CLIC5/CLIC6/CNGA3/CNGB1/CNGB3/CNTNAP2/DPP10/DPP6/FXYD1/GABRA3/GABRA…
GO:0034702	ion channel complex	139/4978	4.77552e-15	5.62715e-13	ABCC9/ABHD6/AMIGO1/ANO2/ATP2A1/BEST1/BEST3/BEST4/CACHD1/CACNA1B/CACNA1E/CACNA1G/CACNA1I/CACNA1S/CACNA2D2/CACNB3/CACNB4/CACNG1/CACNG5/CACNG6/CACNG7/CASQ2/CATSPER4/CATSPERB/CATSPERD/CFTR/CHRNA1/CHRNA2/CHRNA4/CHRNA5/CHRNA6/CHRNA9/CHRNB1/CHRNB2/CHRNB4/CHRND/CLCA3P/CLCN1/CLCN2/CLCNKA/CLDN4/CLIC3/CLIC5/CLIC6/CNGB1/CNTNAP2/DPP10/DPP6/GABRA3/GABRA4/GABRA5/GABRD/GABRE/GABRG2/GABRG3/GABRP/GABRQ/GABRR1/GABR…
GO:0072562	blood microparticle	80/4978	3.98235e-14	4.02217e-12	A2M/ACTG2/AGT/AHSG/ALB/AMBP/ANGPTL4/APOA1/APOA4/BCHE/C1QB/C1QC/C8G/CD5L/CFB/CFHR3/CIB2/CP/CPN2/ENG/F2/FCN3/FGA/FGB/GC/HBA1/HBA2/HBB/HBD/HBE1/HBG2/HPX/HRG/HSPA6/IGHA1/IGHA2/IGHD/IGHG1/IGHG2/IGHG3/IGHG4/IGHM/IGHV3-13/IGHV3-23/IGHV3-7/IGKC/IGKV1-17/IGKV1-39/IGKV1-5/IGKV1D-12/IGKV1D-33/IGKV2-30/IGKV2-40/IGKV2D-28/IGKV3-15/IGKV3-20/IGKV3D-11/IGKV4-1/IGLC2/IGLC3/IGLV1-47/IGLV3-21/IGLV3-25/KNG1/KRT1/OAZ…
GO:1990351	transporter complex	149/4978	6.02154e-14	5.32154e-12	ABCB6/ABCC9/ABHD6/AMIGO1/ANO2/ATP10B/ATP1A2/ATP1A3/ATP1B1/ATP1B2/ATP2A1/ATP4B/BEST1/BEST3/BEST4/CACHD1/CACNA1B/CACNA1E/CACNA1G/CACNA1I/CACNA1S/CACNA2D2/CACNB3/CACNB4/CACNG1/CACNG5/CACNG6/CACNG7/CASQ2/CATSPER4/CATSPERB/CATSPERD/CFTR/CHRNA1/CHRNA2/CHRNA4/CHRNA5/CHRNA6/CHRNA9/CHRNB1/CHRNB2/CHRNB4/CHRND/CLCA3P/CLCN1/CLCN2/CLCNKA/CLDN4/CLIC3/CLIC5/CLIC6/CNGA3/CNGB1/CNGB3/CNTNAP2/DPP10/DPP6/FXYD1/GABRA…
GO:0016324	apical plasma membrane	150/4978	1.02203e-12	8.02861e-11	ABCB1/ABCB11/ABCB4/ABCC11/ABCC2/ABCG2/ACE2/ACY3/ADCY8/ADRB2/AGER/AJAP1/AJM1/AMN/ANXA13/AQP1/AQP10/AQP5/AQP6/ATP1B1/ATP1B2/ATP6V0A4/ATP6V0D2/BMPR2/CA4/CACNB3/CD300LG/CD34/CD36/CD44/CDH2/CDHR2/CDHR5/CEACAM1/CEACAM5/CEACAM6/CEACAM7/CFTR/CLDN4/CLIC5/CNTFR/CYP4A11/DDR2/DPEP1/DPP4/DSG1/DSG2/DUOX1/ECRG4/EMP2/ENPP3/EPCAM/FXYD1/GJA1/GJB6/GP2/GPIHBP1/GPR143/HVCN1/HYAL2/IGFBP2/IGSF5/KCNA5/KCNC2/KCNE1/KCNE4/…
GO:0045211	postsynaptic membrane	119/4978	4.52818e-12	3.20142e-10	ABHD6/ACTN2/ADGRL2/ADORA1/ADRA1A/ANK1/ARC/ARRB1/CACNG5/CACNG7/CDH2/CHRM1/CHRM2/CHRM4/CHRNA1/CHRNA2/CHRNA4/CHRNA5/CHRNA6/CHRNA9/CHRNB1/CHRNB2/CHRNB4/CHRND/CHRNG/CLSTN2/CNKSR2/CNTN2/COL13A1/DBN1/DCC/DDN/DMD/DNM1/EPHB2/ERBB4/FLRT3/GABBR2/GABRA3/GABRA4/GABRA5/GABRD/GABRE/GABRG2/GABRG3/GABRP/GABRQ/GABRR1/GABRR3/GLRA3/GRIA1/GRIA2/GRIA4/GRID1/GRID2IP/GRIK2/GRIK4/GRIK5/GRIN1/GRIN2A/GRIN2C/GRIN2D/GRIN3B/G…
GO:0045177	apical part of cell	167/4978	1.73818e-11	1.11718e-09	ABCB1/ABCB11/ABCB4/ABCC11/ABCC2/ABCG2/ACE2/ACY3/ADCY8/ADGRF5/ADRB2/AGER/AJAP1/AJM1/AMN/ANXA13/AQP1/AQP10/AQP5/AQP6/ATP1B1/ATP1B2/ATP6V0A4/ATP6V0D2/BMPR2/BYSL/C5AR1/CA2/CA4/CACNB3/CD300LG/CD34/CD36/CD44/CDH2/CDHR2/CDHR5/CEACAM1/CEACAM5/CEACAM6/CEACAM7/CFTR/CLDN4/CLIC5/CNTFR/CYP4A11/DCHS1/DDR2/DPEP1/DPP4/DSG1/DSG2/DUOX1/DYNC2H1/ECRG4/EMP2/ENPP3/EPCAM/FAP/FAT4/FXYD1/GJA1/GJB6/GP2/GPIHBP1/GPR143/HAMP…
GO:0097060	synaptic membrane	150/4978	7.53744e-11	4.44081e-09	ABHD6/ACTN2/ADCY8/ADGRL2/ADORA1/ADRA1A/ANK1/ARC/ARRB1/CACNG5/CACNG7/CDH2/CHRM1/CHRM2/CHRM4/CHRNA1/CHRNA2/CHRNA4/CHRNA5/CHRNA6/CHRNA9/CHRNB1/CHRNB2/CHRNB4/CHRND/CHRNG/CLSTN2/CNKSR2/CNR1/CNTN2/CNTN6/CNTNAP4/COL13A1/CRYAB/DBN1/DCC/DDN/DGKI/DMD/DNM1/EFNB2/EPHB2/ERBB4/FLRT3/GABBR2/GABRA3/GABRA4/GABRA5/GABRD/GABRE/GABRG2/GABRG3/GABRP/GABRQ/GABRR1/GABRR3/GLRA3/GPER1/GPM6A/GRIA1/GRIA2/GRIA4/GRID1/GRID2IP…
GO:0099699	integral component of synaptic membrane	66/4978	2.27487e-10	1.20359e-08	ABHD6/ADCY8/ADGRL2/ADORA1/ADRA1A/CACNG5/CACNG7/CDH2/CHRM1/CHRNA1/CHRNA9/CHRNB1/CHRND/CLSTN2/CNR1/DCC/EFNB2/EPHB2/ERBB4/FLRT3/GABRA3/GABRA4/GABRA5/GABRG3/GPM6A/GRIA1/GRID1/GRIK4/GRIK5/GRIN2A/GRM3/GSG1L/HTR3A/KCND2/LRFN2/LRFN4/LRRC4/LRRC4B/LRRTM1/LRRTM2/NECTIN1/NETO1/OPRD1/OPRM1/P2RX1/P2RX3/P2RX6/P2RY1/P2RY4/PCDH17/PCDH8/PTPRD/PTPRT/SLC16A3/SLC1A6/SLC6A11/SLC6A3/SLC6A4/SLC8A1/SLC8A3/SLITRK1/SLITRK2…
GO:0005581	collagen trimer	50/4978	2.38335e-10	1.20359e-08	C1QA/C1QB/C1QC/C1QL1/C1QL2/C1QL4/C1QTNF2/C1QTNF6/C1QTNF7/CCBE1/COL10A1/COL11A1/COL11A2/COL13A1/COL17A1/COL18A1/COL1A1/COL1A2/COL20A1/COL22A1/COL24A1/COL25A1/COL28A1/COL2A1/COL3A1/COL4A3/COL4A4/COL4A5/COL5A1/COL5A2/COL6A3/COL6A5/COL6A6/COL7A1/COL9A1/COL9A2/COL9A3/COLEC10/COLEC12/CTHRC1/DCN/EMILIN2/FCN1/FCN3/GLDN/MARCO/MSR1/SFTPA1/SFTPA2/SFTPD
GO:0044815	DNA packaging complex	61/4978	6.07832e-10	2.86491e-08	CENPA/H1-0/H1-2/H1-3/H1-4/H1-5/H1-6/H2AC11/H2AC12/H2AC13/H2AC16/H2AC17/H2AC20/H2AC21/H2AC4/H2AC6/H2AC7/H2AC8/H2AW/H2AX/H2BC10/H2BC11/H2BC12/H2BC13/H2BC14/H2BC15/H2BC17/H2BC18/H2BC19P/H2BC21/H2BC3/H2BC4/H2BC5/H2BC6/H2BC7/H2BC8/H2BC9/H3C1/H3C10/H3C11/H3C12/H3C13/H3C14/H3C4/H3C6/H3C7/H3C8/H4C1/H4C11/H4C12/H4C14/H4C2/H4C3/H4C4/H4C5/H4C8/H4C9/NCAPD2/NCAPG/NCAPG2/NCAPH
GO:0034703	cation channel complex	98/4978	1.05917e-09	4.68023e-08	ABCC9/ABHD6/AMIGO1/ATP2A1/CACHD1/CACNA1B/CACNA1E/CACNA1G/CACNA1I/CACNA1S/CACNA2D2/CACNB3/CACNB4/CACNG1/CACNG5/CACNG6/CACNG7/CASQ2/CATSPER4/CATSPERB/CATSPERD/CNGB1/CNTNAP2/DPP10/DPP6/GRIA1/GRIA2/GRIA4/GRIK2/GRIK4/GRIK5/GRIN1/GRIN2A/GRIN2C/GRIN2D/GRIN3B/HCN1/HCN2/HTR3A/HTR3B/KCNA10/KCNA4/KCNA5/KCNA7/KCNAB1/KCNAB2/KCNB1/KCNC2/KCND2/KCNE1/KCNE1B/KCNE4/KCNF1/KCNG1/KCNG2/KCNH1/KCNH2/KCNH4/KCNIP1/KCNJ16…
GO:0099240	intrinsic component of synaptic membrane	69/4978	1.14568e-09	4.76468e-08	ABHD6/ADCY8/ADGRL2/ADORA1/ADRA1A/CACNG5/CACNG7/CDH2/CHRM1/CHRNA1/CHRNA9/CHRNB1/CHRND/CLSTN2/CNR1/CNTN2/CNTN6/DCC/EFNB2/EPHB2/ERBB4/FLRT3/GABRA3/GABRA4/GABRA5/GABRG3/GPM6A/GRIA1/GRID1/GRIK4/GRIK5/GRIN2A/GRM3/GSG1L/HTR3A/KCND2/LRFN2/LRFN4/LRRC4/LRRC4B/LRRTM1/LRRTM2/NECTIN1/NETO1/NTNG1/OPRD1/OPRM1/P2RX1/P2RX3/P2RX6/P2RY1/P2RY4/PCDH17/PCDH8/PTPRD/PTPRT/SLC16A3/SLC1A6/SLC6A11/SLC6A3/SLC6A4/SLC8A1/SLC8…
GO:0000786	nucleosome	57/4978	1.89689e-09	7.45058e-08	CENPA/H1-0/H1-2/H1-3/H1-4/H1-5/H1-6/H2AC11/H2AC12/H2AC13/H2AC16/H2AC17/H2AC20/H2AC21/H2AC4/H2AC6/H2AC7/H2AC8/H2AW/H2AX/H2BC10/H2BC11/H2BC12/H2BC13/H2BC14/H2BC15/H2BC17/H2BC18/H2BC19P/H2BC21/H2BC3/H2BC4/H2BC5/H2BC6/H2BC7/H2BC8/H2BC9/H3C1/H3C10/H3C11/H3C12/H3C13/H3C14/H3C4/H3C6/H3C7/H3C8/H4C1/H4C11/H4C12/H4C14/H4C2/H4C3/H4C4/H4C5/H4C8/H4C9
GO:0099055	integral component of postsynaptic membrane	52/4978	1.2342e-08	4.59253e-07	ABHD6/ADGRL2/ADORA1/ADRA1A/CACNG5/CACNG7/CDH2/CHRM1/CHRNA1/CHRNA9/CHRNB1/CHRND/CLSTN2/DCC/EPHB2/ERBB4/FLRT3/GABRA3/GABRA4/GABRA5/GRIA1/GRID1/GRIK4/GRIK5/GRIN2A/GRM3/GSG1L/HTR3A/KCND2/LRFN2/LRFN4/LRRC4/LRRC4B/LRRTM1/LRRTM2/NETO1/OPRD1/OPRM1/P2RX1/P2RX6/PCDH17/PCDH8/PTPRT/SLC16A3/SLC6A11/SLC6A3/SLC6A4/SLC8A1/SLC8A3/SLITRK1/SLITRK2/SLITRK3
GO:0098936	intrinsic component of postsynaptic membrane	53/4978	3.36033e-08	1.18788e-06	ABHD6/ADGRL2/ADORA1/ADRA1A/CACNG5/CACNG7/CDH2/CHRM1/CHRNA1/CHRNA9/CHRNB1/CHRND/CLSTN2/CNTN2/DCC/EPHB2/ERBB4/FLRT3/GABRA3/GABRA4/GABRA5/GRIA1/GRID1/GRIK4/GRIK5/GRIN2A/GRM3/GSG1L/HTR3A/KCND2/LRFN2/LRFN4/LRRC4/LRRC4B/LRRTM1/LRRTM2/NETO1/OPRD1/OPRM1/P2RX1/P2RX6/PCDH17/PCDH8/PTPRT/SLC16A3/SLC6A11/SLC6A3/SLC6A4/SLC8A1/SLC8A3/SLITRK1/SLITRK2/SLITRK3
GO:0031225	anchored component of membrane	76/4978	3.95842e-08	1.33267e-06	ACHE/ALPL/ALPP/ART1/ART4/BCAN/BST1/CA4/CD160/CD177/CD24/CD52/CDH13/CEACAM5/CEACAM6/CEACAM7/CEACAM8/CNTFR/CNTN2/CNTN6/DPEP1/DPEP2/EFNA2/EFNA3/EFNA4/EFNA5/ENPP6/FCGR3B/FOLR3/GFRA1/GFRA2/GFRA3/GP2/GPC2/GPC3/GPC5/GPIHBP1/HJV/HYAL2/ITLN1/LSAMP/LY6D/LY6K/LYPD1/LYPD2/LYPD3/LYPD6B/LYPD8/MDGA1/MDGA2/MELTF/MMP17/MSLN/NEGR1/NRN1/NT5E/NTM/NTNG1/OMG/OPCML/PKHD1/PRND/PRSS42P/PSCA/RAB26/RAB3B/RAET1L/RECK/RHBG/R…
GO:0045178	basal part of cell	105/4978	5.56136e-08	1.78722e-06	ABCA8/ADCY8/ADORA1/ADRA2A/AJAP1/ALPK2/ANK1/AQP1/AQP4/AQP5/AQP9/ARRB1/ATP1B1/BEST1/BMPR2/C5AR1/CA2/CA9/CADM1/CALHM3/CD300LG/CD34/CD44/CDH17/CDH2/CEACAM1/CEACAM5/CLDN11/CLDN19/CLDN4/DSP/DST/EDN1/EPCAM/ERBB4/FAP/GKN2/GPIHBP1/ITGA2/ITGB4/KCNC2/KCNJ10/KCNJ16/KCNJ4/KRT14/LDLR/LEPR/LIN7A/LPO/MET/MLC1/MST1R/MUC20/NDRG4/NKD2/P2RY1/P2RY12/P2RY4/PDGFB/PDPN/PHLDB2/PLPP3/PROM2/PTH1R/REG1A/RHBG/RHCG/SCRIB/SHRO…
GO:0005796	Golgi lumen	51/4978	8.98834e-08	2.76294e-06	ACAN/AGRP/BCAN/BGLAP/CGA/DCN/DEFA3/DEFA4/F10/F2/F7/FURIN/GAS6/GPC2/GPC3/GPC5/HS3ST1/LHB/MMP11/MMP14/MMP16/MUC13/MUC16/MUC17/MUC2/MUC20/MUC21/MUC3A/MUC4/MUC5AC/MUC5B/MUC6/MUCL1/NCAN/NGF/OGN/PCSK5/PDGFB/PODXL2/PRELP/PROC/PROS1/SDC2/SOD3/VCAN/WNT1/WNT3/WNT3A/WNT6/WNT7A/ZG16
GO:0030017	sarcomere	86/4978	1.06855e-07	3.14776e-06	ABCC9/ACTN2/ADRA1A/AHNAK2/ALDOA/ANK1/ANKRD1/C10orf71/CACNA1S/CAPN3/CASQ2/CAV3/CFL2/CRYAB/DES/DMD/DST/ENO1/FBXO32/FERMT2/FHL2/FHL5/JPH2/KAT2B/KCNA5/KCNE1/KLHL41/KRT19/KRT8/LDB3/LMOD1/LMOD2/LMOD3/MYH1/MYH2/MYH6/MYH7/MYL1/MYL3/MYL9/MYO18B/MYOM2/MYOM3/MYOZ1/MYOZ2/MYOZ3/MYPN/MYZAP/NEB/NEBL/NEXN/NRAP/PAK1/PDLIM1/PDLIM2/PDLIM4/PGM5/PVALEF/RYR2/SCN1A/SCN3B/SCN5A/SCN8A/SLC2A1/SLC4A1/SLC8A1/SMPX/SMTNL1/SMT…
GO:0031674	I band	62/4978	1.52013e-07	4.29893e-06	ACTN2/ADRA1A/AHNAK2/ALDOA/ANK1/ANKRD1/C10orf71/CACNA1S/CAPN3/CASQ2/CAV3/CFL2/CRYAB/DES/DMD/DST/FBXO32/FERMT2/FHL2/FHL5/JPH2/KAT2B/KCNA5/KCNE1/KRT19/KRT8/LDB3/MYH6/MYH7/MYL3/MYL9/MYO18B/MYOZ1/MYOZ2/MYOZ3/MYPN/MYZAP/NEB/NEBL/NEXN/NRAP/PAK1/PDLIM1/PDLIM2/PDLIM4/PGM5/RYR2/SCN1A/SCN3B/SCN5A/SCN8A/SLC2A1/SLC4A1/SLC8A1/SMTNL1/SMTNL2/SYNC/SYNPO/SYNPO2/SYNPO2L/TRIM54/TTN
GO:0009925	basal plasma membrane	97/4978	2.58289e-07	7.02347e-06	ABCA8/ADCY8/ADORA1/ADRA2A/AJAP1/ALPK2/ANK1/AQP1/AQP4/AQP5/AQP9/ARRB1/ATP1B1/BEST1/BMPR2/C5AR1/CA2/CA9/CADM1/CALHM3/CD300LG/CD34/CD44/CDH17/CDH2/CEACAM1/CEACAM5/CLDN19/CLDN4/DSP/DST/EPCAM/ERBB4/GPIHBP1/ITGB4/KCNC2/KCNJ10/KCNJ16/KCNJ4/LDLR/LEPR/LIN7A/LPO/MET/MLC1/MST1R/MUC20/NDRG4/NKD2/P2RY1/P2RY12/P2RY4/PDGFB/PDPN/PLPP3/PROM2/PTH1R/RHBG/RHCG/SCRIB/SHROOM4/SLC13A3/SLC14A1/SLC16A1/SLC16A3/SLC16A8/SL…
GO:0005911	cell-cell junction	172/4978	5.32216e-07	1.39362e-05	ABCB11/ABCB4/ABCC2/ADGRB1/ADGRL3/AHNAK/AJAP1/AJM1/AMOTL1/AOC1/ARHGAP24/ATP1A2/ATP1B1/BAIAP2L1/BAIAP2L2/BMPR2/CADM1/CADM3/CADM4/CAV3/CCDC85A/CD53/CDCA3/CDH1/CDH12/CDH18/CDH19/CDH2/CDH20/CDH24/CDH3/CDH5/CDH7/CDHR3/CDSN/CEACAM1/CGNL1/CLDN10/CLDN11/CLDN12/CLDN14/CLDN18/CLDN19/CLDN2/CLDN24/CLDN3/CLDN4/CLDN5/CLDN6/CLDN9/CNTNAP2/COL13A1/COL17A1/CTNNA2/DBN1/DCHS1/DES/DLG5/DPP4/DSG1/DSG2/DSG3/DSG4/DSP/ECT…
GO:0043292	contractile fiber	93/4978	5.5507e-07	1.40155e-05	ABCC9/ACTN2/ADRA1A/AHNAK/AHNAK2/ALDOA/ANK1/ANKRD1/C10orf71/CACNA1S/CAPN3/CASQ2/CAV3/CDK5R1/CFL2/CRYAB/DES/DMD/DST/ENO1/FBXO32/FERMT2/FHL2/FHL5/JPH2/KAT2B/KCNA5/KCNE1/KCNJ8/KLHL41/KRT19/KRT8/LDB3/LMOD1/LMOD2/LMOD3/MYBPC1/MYH1/MYH11/MYH2/MYH6/MYH7/MYL1/MYL3/MYL6B/MYL9/MYO18B/MYOM2/MYOM3/MYOZ1/MYOZ2/MYOZ3/MYPN/MYZAP/NEB/NEBL/NEXN/NRAP/PAK1/PDLIM1/PDLIM2/PDLIM4/PGM5/PVALEF/RYR2/SCN1A/SCN3B/SCN5A/SCN8…
GO:0030016	myofibril	90/4978	9.29615e-07	2.26634e-05	ABCC9/ACTN2/ADRA1A/AHNAK/AHNAK2/ALDOA/ANK1/ANKRD1/C10orf71/CACNA1S/CAPN3/CASQ2/CAV3/CFL2/CRYAB/DES/DMD/DST/ENO1/FBXO32/FERMT2/FHL2/FHL5/JPH2/KAT2B/KCNA5/KCNE1/KCNJ8/KLHL41/KRT19/KRT8/LDB3/LMOD1/LMOD2/LMOD3/MYBPC1/MYH1/MYH2/MYH6/MYH7/MYL1/MYL3/MYL9/MYO18B/MYOM2/MYOM3/MYOZ1/MYOZ2/MYOZ3/MYPN/MYZAP/NEB/NEBL/NEXN/NRAP/PAK1/PDLIM1/PDLIM2/PDLIM4/PGM5/PVALEF/RYR2/SCN1A/SCN3B/SCN5A/SCN8A/SLC2A1/SLC4A1/SLC…
GO:0034705	potassium channel complex	47/4978	1.9031e-06	4.48497e-05	ABCC9/AMIGO1/CNTNAP2/DPP10/DPP6/GRIK2/GRIK4/GRIK5/HCN1/HCN2/KCNA10/KCNA4/KCNA5/KCNA7/KCNAB1/KCNAB2/KCNB1/KCNC2/KCND2/KCNE1/KCNE1B/KCNE4/KCNF1/KCNG1/KCNG2/KCNH1/KCNH2/KCNH4/KCNIP1/KCNJ16/KCNJ4/KCNJ5/KCNJ6/KCNJ8/KCNK1/KCNK2/KCNMB2/KCNMB3/KCNN1/KCNN4/KCNQ2/KCNQ3/KCNQ5/KCNV1/LRRC26/STX1A/VAMP2
GO:0008076	voltage-gated potassium channel complex	43/4978	2.88676e-06	6.58367e-05	AMIGO1/CNTNAP2/DPP10/DPP6/HCN1/HCN2/KCNA10/KCNA4/KCNA5/KCNA7/KCNAB1/KCNAB2/KCNB1/KCNC2/KCND2/KCNE1/KCNE1B/KCNE4/KCNF1/KCNG1/KCNG2/KCNH1/KCNH2/KCNH4/KCNIP1/KCNJ16/KCNJ4/KCNJ5/KCNJ6/KCNJ8/KCNK1/KCNK2/KCNMB2/KCNMB3/KCNN1/KCNN4/KCNQ2/KCNQ3/KCNQ5/KCNV1/LRRC26/STX1A/VAMP2
GO:0016323	basolateral plasma membrane	84/4978	3.25504e-06	7.19161e-05	ABCA8/ADCY8/ADORA1/ADRA2A/AJAP1/ALPK2/ANK1/AQP1/AQP4/AQP9/ARRB1/ATP1B1/BEST1/C5AR1/CA2/CA9/CADM1/CALHM3/CD300LG/CD44/CDH17/CDH2/CEACAM5/CLDN19/DSP/EPCAM/ERBB4/GPIHBP1/KCNC2/KCNJ10/KCNJ16/KCNJ4/LDLR/LEPR/LIN7A/LPO/MLC1/NDRG4/NKD2/P2RY1/P2RY4/PDGFB/PDPN/PLPP3/PROM2/PTH1R/RHBG/RHCG/SCRIB/SLC13A3/SLC14A1/SLC16A1/SLC16A3/SLC16A8/SLC22A8/SLC26A1/SLC26A6/SLC29A4/SLC2A1/SLC2A9/SLC38A3/SLC39A5/SLC39A8/SLC…
GO:0034707	chloride channel complex	28/4978	4.29517e-06	9.20208e-05	ANO2/BEST1/BEST3/BEST4/CFTR/CLCA3P/CLCN1/CLCN2/CLCNKA/CLDN4/CLIC3/CLIC5/CLIC6/GABRA3/GABRA4/GABRA5/GABRD/GABRE/GABRG2/GABRG3/GABRP/GABRQ/GABRR1/GABRR3/GLRA3/SLC26A6/TTYH1/TTYH3
GO:0030018	Z disc	54/4978	5.00068e-06	0.000103985	ACTN2/ADRA1A/AHNAK2/ANK1/C10orf71/CAPN3/CASQ2/CAV3/CFL2/CRYAB/DES/DMD/DST/FBXO32/FHL2/FHL5/JPH2/KCNA5/KCNE1/KRT19/KRT8/LDB3/MYH6/MYH7/MYL9/MYO18B/MYOZ1/MYOZ2/MYOZ3/MYPN/MYZAP/NEB/NEBL/NEXN/NRAP/PAK1/PDLIM1/PDLIM2/PDLIM4/PGM5/RYR2/SCN1A/SCN3B/SCN5A/SCN8A/SLC2A1/SLC4A1/SLC8A1/SYNC/SYNPO/SYNPO2/SYNPO2L/TRIM54/TTN
GO:0005788	endoplasmic reticulum lumen	113/4978	5.66809e-06	0.000114495	ADAMTSL4/AFP/AHSG/ALB/APOA1/APOA4/ARSF/ARSH/ARSL/BCHE/BGLAP/BMP15/BPIFB2/CALR3/CALU/CASQ2/CCN1/CDH2/CERCAM/CES3/CFP/CHGB/CHRDL1/CKAP4/COL10A1/COL11A1/COL11A2/COL13A1/COL17A1/COL18A1/COL1A1/COL1A2/COL20A1/COL22A1/COL24A1/COL25A1/COL28A1/COL2A1/COL3A1/COL4A3/COL4A4/COL4A5/COL5A1/COL5A2/COL6A3/COL7A1/COL9A1/COL9A2/COL9A3/COLGALT2/CP/DMP1/EDN1/ERO1A/F10/F2/F5/F7/F8/FGA/FKBP10/FMO1/GAS6/GCG/GIP/GOLM1/…
GO:0099056	integral component of presynaptic membrane	30/4978	6.66832e-06	0.000130958	ADCY8/ADORA1/ADRA1A/CDH2/CHRM1/CNR1/EFNB2/EPHB2/ERBB4/GABRA5/GPM6A/GRIK4/GRIK5/GRM3/HTR3A/NECTIN1/OPRD1/OPRM1/P2RX1/P2RX3/P2RY1/P2RY4/PCDH17/PTPRD/SLC1A6/SLC6A11/SLC6A3/SLC6A4/STX1A/SYT7
GO:0098984	neuron to neuron synapse	122/4978	1.66332e-05	0.000317829	ACTN2/ADCY8/ADGRA1/ADGRB1/ADORA1/ARC/ARHGAP44/ARRB1/ATP1A3/ATP1B2/BCAS1/BMPR2/BNIP3/CACNG5/CACNG7/CALB1/CAMK2A/CAMK2N1/CDH2/CDK5R1/CDKL5/CHRM1/CLSTN2/CNKSR2/CPEB1/CRYAB/DBN1/DCC/DCLK1/DGKI/DLG5/DLGAP3/DNM1/DRP2/ERBB4/FABP5/GAP43/GNG3/GPER1/GRIA1/GRIA2/GRID1/GRIK2/GRIK4/GRIK5/GRIN1/GRIN2A/GRIN2C/GRIN2D/GRIP1/GRM3/GSG1L/IGSF11/IGSF9B/INSYN1/INSYN2A/IQSEC3/ITGA8/KCND2/KCNH1/KLHL17/LIN7A/LRFN2/LRFN4/…
GO:0034706	sodium channel complex	17/4978	2.13184e-05	0.000394201	CACNA1G/CACNA1I/GRIK2/GRIK4/GRIK5/SCN11A/SCN1A/SCN2B/SCN3A/SCN3B/SCN4A/SCN4B/SCN5A/SCN7A/SCN8A/SCNN1D/SCNN1G
GO:0098889	intrinsic component of presynaptic membrane	32/4978	2.17452e-05	0.000394201	ADCY8/ADORA1/ADRA1A/CDH2/CHRM1/CNR1/CNTN6/EFNB2/EPHB2/ERBB4/GABRA5/GPM6A/GRIK4/GRIK5/GRM3/HTR3A/NECTIN1/NTNG1/OPRD1/OPRM1/P2RX1/P2RX3/P2RY1/P2RY4/PCDH17/PTPRD/SLC1A6/SLC6A11/SLC6A3/SLC6A4/STX1A/SYT7
GO:0032993	protein-DNA complex	80/4978	2.43107e-05	0.000429692	CDC45/CENPA/DONSON/FOS/GATA1/GINS1/GINS2/GINS4/H1-0/H1-2/H1-3/H1-4/H1-5/H1-6/H2AC11/H2AC12/H2AC13/H2AC16/H2AC17/H2AC20/H2AC21/H2AC4/H2AC6/H2AC7/H2AC8/H2AW/H2AX/H2BC10/H2BC11/H2BC12/H2BC13/H2BC14/H2BC15/H2BC17/H2BC18/H2BC19P/H2BC21/H2BC3/H2BC4/H2BC5/H2BC6/H2BC7/H2BC8/H2BC9/H3C1/H3C10/H3C11/H3C12/H3C13/H3C14/H3C4/H3C6/H3C7/H3C8/H4C1/H4C11/H4C12/H4C14/H4C2/H4C3/H4C4/H4C5/H4C8/H4C9/HMGA2/HOXA11/JUND/…
GO:0099060	integral component of postsynaptic specialization membrane	32/4978	4.76215e-05	0.000821181	CACNG7/CDH2/CHRM1/CHRNA1/CHRNA9/CHRNB1/CHRND/CLSTN2/DCC/ERBB4/GABRA3/GABRA4/GABRA5/GRIA1/GRID1/GRIK5/GRIN2A/GSG1L/KCND2/LRFN2/LRFN4/LRRC4/LRRC4B/LRRTM1/LRRTM2/NETO1/OPRD1/P2RX6/PTPRT/SLC16A3/SLITRK1/SLITRK3
GO:0031253	cell projection membrane	118/4978	5.76137e-05	0.00096983	ABCC2/ABCG2/ACE2/ADORA1/AMN/ANK1/AQP1/ARL13B/ATP1B2/ATP6V0A4/BMX/CA4/CA9/CD36/CD44/CDHR2/CDHR5/CDKL5/CEACAM1/CNGA1/CNGA4/CNGB1/CNTNAP2/CYBRD1/CYS1/DDN/DLC1/DMD/DOCK8/DPEP1/DPP4/EPB41L3/EPS8L1/EPS8L3/FAM107A/FAP/FERMT1/FERMT2/FFAR4/FGD5/FGR/FZD9/GABARAPL1/GABRA3/GABRA4/GABRA5/GABRE/GABRG2/GABRG3/GAP43/GPER1/GPR37L1/GRIA1/HHIP/HPCA/INPP5K/ITGA8/ITLN1/JCAD/KCNB1/KCNC2/KCNK1/LAMP5/LCP1/MACF1/MCHR1/MU…
GO:0043679	axon terminus	48/4978	7.7703e-05	0.00127758	ADORA1/CAD/CALB1/CALCA/CHRM1/CNGB1/CPLX1/CPLX2/CRHBP/FLRT3/GAD1/GPER1/GRIK2/GRIK5/GRIN1/HCN3/ITGA2/KCNC2/KCNK2/LRRK2/NMU/NTRK2/NTS/NTSR1/OPRD1/OXT/P2RX3/PACSIN1/PDYN/PNOC/PRKCG/PRSS12/PTPRN/ROR1/SLC18A2/SLC18A3/SLC1A1/SLC8A1/SLC8A2/SLC8A3/SNCA/SNCG/TH/TPBG/TULP1/UCN/UNC13A/UNC13C
GO:0099572	postsynaptic specialization	116/4978	8.47375e-05	0.00130746	ACTN2/ADCY8/ADGRA1/ADGRB1/ADORA1/ARC/ARHGAP44/ARRB1/BCAS1/BMPR2/BNIP3/CACNG5/CACNG7/CAMK2A/CAMK2N1/CDH2/CDK5R1/CDKL5/CHRM1/CHRNA1/CHRNA9/CHRNB1/CHRND/CLSTN2/CNKSR2/CPEB1/CRYAB/DBN1/DCC/DCLK1/DGKI/DLG5/DLGAP3/DNM1/DRP2/ERBB4/FABP5/GABRA3/GABRA4/GABRA5/GAP43/GNG3/GPER1/GRIA1/GRIA2/GRID1/GRIK2/GRIK5/GRIN1/GRIN2A/GRIN2C/GRIN2D/GRIP1/GRM3/GSG1L/IGSF11/IGSF9B/INSYN1/INSYN2A/IQSEC3/ITGA8/KCND2/KCNH1/KLH…
GO:0045121	membrane raft	113/4978	8.5068e-05	0.00130746	ABCB4/ABCG2/ACE2/ADCY8/ADGRG1/ADRA1A/ADTRP/AHNAK/ANGPT1/ARC/ARID3C/ASAH2/ATP1A2/ATP1B1/BMPR2/BTK/CARD11/CAV1/CAV2/CAV3/CAVIN1/CAVIN2/CBLC/CD177/CD19/CD1A/CD24/CD36/CD79A/CDH1/CDH13/CDH15/CDH2/CHRNB2/CNR1/DLC1/DMD/DPP4/EDNRB/EFNA5/EFNB1/EHD2/EMP2/FURIN/FXYD1/FYB2/GJA1/GPM6B/GRIP1/HAS2/HCK/HYAL2/ICAM1/ITLN1/KCNA5/KCND2/KCNE1/KIF18A/LRP8/LRRK2/LY6K/MAG/MAL/MLC1/MME/MS4A1/MS4A4A/MYADM/NFAM1/NOS1/NTSR…
GO:0098857	membrane microdomain	113/4978	8.5068e-05	0.00130746	ABCB4/ABCG2/ACE2/ADCY8/ADGRG1/ADRA1A/ADTRP/AHNAK/ANGPT1/ARC/ARID3C/ASAH2/ATP1A2/ATP1B1/BMPR2/BTK/CARD11/CAV1/CAV2/CAV3/CAVIN1/CAVIN2/CBLC/CD177/CD19/CD1A/CD24/CD36/CD79A/CDH1/CDH13/CDH15/CDH2/CHRNB2/CNR1/DLC1/DMD/DPP4/EDNRB/EFNA5/EFNB1/EHD2/EMP2/FURIN/FXYD1/FYB2/GJA1/GPM6B/GRIP1/HAS2/HCK/HYAL2/ICAM1/ITLN1/KCNA5/KCND2/KCNE1/KIF18A/LRP8/LRRK2/LY6K/MAG/MAL/MLC1/MME/MS4A1/MS4A4A/MYADM/NFAM1/NOS1/NTSR…
GO:0044306	neuron projection terminus	53/4978	9.51223e-05	0.00143088	ADORA1/CAD/CALB1/CALCA/CHRM1/CNGB1/CPLX1/CPLX2/CRHBP/DMD/FLRT1/FLRT3/GAD1/GPER1/GRIK2/GRIK5/GRIN1/HCN3/ITGA2/KCNC2/KCNK2/LRRK2/MME/NMU/NTRK2/NTS/NTSR1/OPRD1/OXT/P2RX3/PACSIN1/PDYN/PNOC/PRKCG/PRSS12/PTPRN/ROR1/SLC18A2/SLC18A3/SLC1A1/SLC8A1/SLC8A2/SLC8A3/SNCA/SNCG/SYT1/TH/TPBG/TULP1/UCN/UNC13A/UNC13C/VAMP2
GO:0001518	voltage-gated sodium channel complex	12/4978	0.000122176	0.00179955	CACNA1G/CACNA1I/SCN11A/SCN1A/SCN2B/SCN3A/SCN3B/SCN4A/SCN4B/SCN5A/SCN7A/SCN8A
GO:0098948	intrinsic component of postsynaptic specialization membrane	32/4978	0.000139379	0.00201104	CACNG7/CDH2/CHRM1/CHRNA1/CHRNA9/CHRNB1/CHRND/CLSTN2/DCC/ERBB4/GABRA3/GABRA4/GABRA5/GRIA1/GRID1/GRIK5/GRIN2A/GSG1L/KCND2/LRFN2/LRFN4/LRRC4/LRRC4B/LRRTM1/LRRTM2/NETO1/OPRD1/P2RX6/PTPRT/SLC16A3/SLITRK1/SLITRK3
GO:0005871	kinesin complex	25/4978	0.000168899	0.00238823	KIF11/KIF12/KIF14/KIF15/KIF17/KIF18A/KIF18B/KIF19/KIF1A/KIF1C/KIF20A/KIF20B/KIF22/KIF23/KIF25/KIF26A/KIF26B/KIF2C/KIF3C/KIF5A/KIF5C/KIF6/KIFC1/KIFC2/KLC3
GO:0016342	catenin complex	18/4978	0.000207711	0.00284828	CDH1/CDH12/CDH13/CDH15/CDH17/CDH18/CDH19/CDH2/CDH20/CDH23/CDH24/CDH3/CDH5/CDH7/CDHR3/CTNNA2/DCHS1/SMAD7
GO:0031526	brush border membrane	28/4978	0.000220545	0.00284828	ABCC2/ABCG2/ACE2/AMN/AQP1/ATP6V0A4/CA4/CD36/CDHR2/CDHR5/CYBRD1/ITLN1/KCNK1/NPC1L1/PTH1R/SLC26A3/SLC26A4/SLC26A6/SLC28A1/SLC28A2/SLC28A3/SLC34A3/SLC5A6/SLC6A18/SLC7A11/SLC7A9/SLC9A3/SLC9A3R1
GO:0032589	neuron projection membrane	28/4978	0.000220545	0.00284828	ADORA1/ANK1/CNTNAP2/DDN/EPB41L3/GABARAPL1/GABRA3/GABRA4/GABRA5/GABRE/GABRG2/GABRG3/GPER1/GRIA1/HPCA/ITGA8/KCNB1/KCNC2/LAMP5/OPRD1/OPRM1/REG1A/ROBO2/SGCE/SHISA8/SPTBN1/THY1/TRPV1
GO:0099634	postsynaptic specialization membrane	45/4978	0.000220549	0.00284828	ACTN2/ARC/CACNG5/CACNG7/CDH2/CHRM1/CHRNA1/CHRNA9/CHRNB1/CHRND/CLSTN2/CNKSR2/DCC/ERBB4/GABRA3/GABRA4/GABRA5/GRIA1/GRIA2/GRID1/GRIK5/GRIN2A/GRIN2C/GRIN2D/GSG1L/KCND2/KCNH1/KPNA2/LIN7A/LRFN2/LRFN4/LRRC4/LRRC4B/LRRTM1/LRRTM2/NETO1/OPRD1/P2RX6/PRR7/PTPRT/RGS9/SLC16A3/SLITRK1/SLITRK3/SYNDIG1
GO:0000794	condensed nuclear chromosome	38/4978	0.000224033	0.00284828	BLM/BRCA1/BUB1/BUB1B/C14orf39/CCNB1/CDX2/CENPA/CENPK/CENPO/CHEK1/DMC1/DSN1/FAM9B/H2AX/HORMAD1/HORMAD2/INCENP/NDC80/NEK2/NUF2/P3H4/PLK1/RAD51/RCC1/RNF212/RRS1/RSPH1/SHOC1/SMC1B/STAG3/SYCE1L/SYCE2/SYCE3/SYCP2/TEX11/TTN/TUBG1
GO:0031091	platelet alpha granule	39/4978	0.000225607	0.00284828	A2M/ACTN2/AHSG/ALB/ALDOA/CD36/CFD/EGF/F5/F8/FERMT3/FGA/FGB/GAS6/HRG/KNG1/LEFTY2/LY6G6F/MMRN1/ORM1/ORM2/PCDH7/PDGFB/PECAM1/PF4/PHACTR2/PPBP/PROS1/SELP/SERPINA5/SERPINE2/SERPING1/SNCA/SRGN/TGFB2/THBS2/TIMP1/VEGFD/VWF
GO:0098862	cluster of actin-based cell projections	60/4978	0.000237354	0.00294402	ABCC2/ABCG2/ACE2/AMN/ANKS4B/AQP1/ATP6V0A4/CA4/CALB1/CD36/CDC14A/CDH23/CDHR2/CDHR5/CIB2/CYBRD1/DCDC2/DOCK4/ESPN/ESPNL/FSCN2/ITLN1/KCNK1/KNCN/LCTL/LHFPL5/LOXHD1/MME/MYO3B/MYO7A/MYO7B/NPC1L1/PCDH15/PKHD1L1/PTH1R/PVALB/RSPH9/SLC15A1/SLC26A3/SLC26A4/SLC26A6/SLC28A1/SLC28A2/SLC28A3/SLC2A2/SLC34A3/SLC5A6/SLC6A18/SLC7A11/SLC7A9/SLC9A3/SLC9A3R1/STRC/STRCP1/TMC1/TMC2/TMPRSS15/TRPA1/USH1C/VIL1
GO:0032590	dendrite membrane	22/4978	0.000269593	0.00328625	DDN/GABARAPL1/GABRA3/GABRA4/GABRA5/GABRE/GABRG2/GABRG3/GPER1/GRIA1/HPCA/ITGA8/KCNB1/KCNC2/LAMP5/OPRD1/OPRM1/REG1A/SGCE/SHISA8/THY1/TRPV1
GO:0005901	caveola	35/4978	0.000287869	0.00344955	ADCY8/ADRA1A/ADTRP/ASAH2/ATP1A2/ATP1B1/BMPR2/CAV1/CAV2/CAV3/CAVIN1/CAVIN2/CD36/CDH1/CDH13/CDH15/DLC1/EFNA5/EHD2/FXYD1/HCK/KCNA5/KIF18A/LRP8/LRRK2/MLC1/P2RY12/PLPP2/PTGIS/SCN5A/SELE/SLC2A1/SLC6A3/TGFBR2/TRPC4
GO:0070820	tertiary granule	62/4978	0.000326883	0.00385177	ADAM8/ADGRE3/ALDOA/ATAD3B/CAMP/CD177/CD33/CD53/CD93/CDA/CEACAM1/CEACAM8/CFP/CHRNB4/CLEC12A/CLEC4D/CYBB/DSG1/DSP/FCAR/FCER1G/FOLR3/FPR1/FPR2/FRMPD3/GGH/GPR84/HBB/ILF2/ITGAX/KCNAB2/LAIR1/LTF/LYZ/MCEMP1/METTL7A/MGAM/MMP8/MMP9/NCKAP1L/NFASC/OLFM4/OLR1/ORM1/OSCAR/PGLYRP1/PKP1/PLAU/PPBP/PRSS3/PTAFR/PTPRB/PTX3/QPCT/SIGLEC14/SIGLEC5/SIRPA/SLC11A1/SLC2A3/STOM/TCN1/TRPM2
GO:0005833	hemoglobin complex	9/4978	0.000458383	0.00530828	AHSP/HBA1/HBA2/HBB/HBD/HBE1/HBG2/HBM/HBZ
GO:0042383	sarcolemma	52/4978	0.000465507	0.00530828	ADRA1A/AHNAK/AHNAK2/ANK1/AQP1/AQP4/ATP1A2/ATP1B1/CACNA1S/CACNB3/CACNG1/CACNG6/CACNG7/CAPN3/CAV1/CAV2/CAV3/CCDC78/CDH2/CIB2/CLCN1/COL6A3/DES/DMD/FXYD1/KCNB1/KCNJ5/KCNJ8/KRT19/KRT8/NOS1/OPRM1/PGM5/POPDC3/RYR2/SCN5A/SGCA/SGCE/SGCG/SLC27A6/SLC2A1/SLC2A5/SLC8A1/SLC8A2/SLC8A3/SNTG2/STAC/STAC3/SYNC/SYNM/TRIM72/UTRN
GO:0070821	tertiary granule membrane	32/4978	0.000493599	0.00553928	ADAM8/CD177/CD33/CD53/CD93/CEACAM1/CEACAM8/CHRNB4/CLEC12A/CLEC4D/CYBB/FCAR/FCER1G/FPR2/FRMPD3/GPR84/ITGAX/KCNAB2/LAIR1/MCEMP1/MGAM/OLR1/PLAU/PTAFR/PTPRB/SIGLEC14/SIGLEC5/SIRPA/SLC11A1/SLC2A3/STOM/TRPM2
GO:0014069	postsynaptic density	106/4978	0.000543388	0.00600274	ACTN2/ADCY8/ADGRA1/ADGRB1/ADORA1/ARC/ARHGAP44/ARRB1/BCAS1/BMPR2/BNIP3/CACNG5/CACNG7/CAMK2A/CAMK2N1/CDH2/CDK5R1/CDKL5/CHRM1/CLSTN2/CNKSR2/CPEB1/CRYAB/DBN1/DCC/DCLK1/DGKI/DLG5/DLGAP3/DNM1/DRP2/ERBB4/FABP5/GAP43/GNG3/GPER1/GRIA1/GRIA2/GRID1/GRIK2/GRIK5/GRIN1/GRIN2A/GRIN2C/GRIN2D/GRIP1/GRM3/GSG1L/IGSF11/IGSF9B/INSYN1/INSYN2A/IQSEC3/ITGA8/KCND2/KCNH1/KLHL17/LIN7A/LRFN2/LRFN4/LRP8/LRRC4/LRRC4B/LRRTM2/M…
GO:0032426	stereocilium tip	12/4978	0.000586076	0.00637471	CDC14A/ESPN/ESPNL/LHFPL5/MYO3B/PKHD1L1/SLC9A3R1/STRC/STRCP1/TMC1/TMC2/USH1C
GO:0001533	cornified envelope	22/4978	0.000610609	0.00654092	CDSN/CNFN/DSG1/DSG2/DSG3/DSG4/DSP/IVL/KAZN/KRT1/PI3/PKP1/PKP2/PKP3/SCEL/SPRR1A/SPRR1B/SPRR2A/SPRR2D/SPRR2F/SPRR3/TGM1
GO:0098793	presynapse	156/4978	0.00062924	0.00663989	ADCY8/ADORA1/ADRA1A/AMPH/APBA2/ARHGAP44/BDNF/BRSK1/C1QL1/CAD/CALB1/CALCA/CBARP/CDH2/CDK5R1/CEL/CHAT/CHRM1/CNGB1/CNR1/CNTN6/CNTNAP4/CPLX1/CPLX2/CRHBP/DDC/DGKI/DNM1/EFNB2/EPHB2/ERBB4/FLRT3/GABRA5/GAD1/GPER1/GPM6A/GRIA1/GRIK2/GRIK4/GRIK5/GRIN1/GRIN2A/GRM3/GRM4/HAP1/HCN3/HTR3A/ICA1/IL31RA/ITGA2/KCNC2/KCNH1/KCNJ10/KCNK2/KCNK9/KCTD12/KCTD16/KIF1A/LAMP5/LGI3/LIN7A/LRRC4B/LRRK2/MME/MX2/NECTIN1/NEFL/NGF/N…
GO:0031430	M band	14/4978	0.000645547	0.00671179	ALDOA/ANK1/CRYAB/ENO1/FHL2/KLHL41/LMOD2/LMOD3/MYOM2/MYOM3/SMPX/SMTNL1/SMTNL2/SPTBN1
GO:0032279	asymmetric synapse	107/4978	0.000665354	0.00681746	ACTN2/ADCY8/ADGRA1/ADGRB1/ADORA1/ARC/ARHGAP44/ARRB1/BCAS1/BMPR2/BNIP3/CACNG5/CACNG7/CAMK2A/CAMK2N1/CDH2/CDK5R1/CDKL5/CHRM1/CLSTN2/CNKSR2/CPEB1/CRYAB/DBN1/DCC/DCLK1/DGKI/DLG5/DLGAP3/DNM1/DRP2/ERBB4/FABP5/GAP43/GNG3/GPER1/GRIA1/GRIA2/GRID1/GRIK2/GRIK5/GRIN1/GRIN2A/GRIN2C/GRIN2D/GRIP1/GRM3/GSG1L/IGSF11/IGSF9B/INSYN1/INSYN2A/IQSEC3/ITGA8/KCND2/KCNH1/KLHL17/LIN7A/LRFN2/LRFN4/LRP8/LRRC4/LRRC4B/LRRTM2/M…
GO:0044853	plasma membrane raft	44/4978	0.00072983	0.00737128	ADCY8/ADRA1A/ADTRP/ASAH2/ATP1A2/ATP1B1/BMPR2/CAV1/CAV2/CAV3/CAVIN1/CAVIN2/CD177/CD36/CDH1/CDH13/CDH15/CDH2/CHRNB2/DLC1/EFNA5/EHD2/FXYD1/HAS2/HCK/KCNA5/KCND2/KIF18A/LRP8/LRRK2/MLC1/MS4A1/MS4A4A/P2RY12/PLPP2/PTGIS/SCN5A/SELE/SELPLG/SLC2A1/SLC6A3/TEX101/TGFBR2/TRPC4
GO:0005604	basement membrane	38/4978	0.00105599	0.0105152	ACHE/ADAMTS1/APLP1/COL17A1/COL18A1/COL28A1/COL2A1/COL4A3/COL4A4/COL4A5/COL5A1/COL7A1/COL9A1/COL9A3/DST/ENTPD2/FRAS1/FREM3/HMCN2/ITGB4/LAD1/LAMB2/LAMB3/LAMC3/LOXL2/MMRN2/NTN3/NTN4/NTNG1/P3H2/SMOC1/THBS4/TIMP1/TINAG/TMEFF1/TMEFF2/TNC/VWC2
GO:0005902	microvillus	37/4978	0.00107639	0.0105695	ANGPT1/ANKS4B/AOC3/AQP5/CA2/CA9/CD302/CD44/CDHR2/CDHR5/CEACAM1/DPEP1/ESPN/FOXA1/HYAL2/ICAM2/JAM3/LRRK2/MUC20/MYO1F/MYO7A/MYO7B/NFASC/PDPN/PLEKHG6/PODXL/PROM1/PROM2/PTPRH/S100P/SLC7A5/SLC9A3R1/SPEF1/SPN/TEK/USH1C/VIL1
GO:0098982	GABA-ergic synapse	28/4978	0.00112309	0.0105724	ABHD6/ADRA1A/CALB1/CBLN4/CDH13/CNR1/ERBB4/GABRA3/GABRA4/GABRA5/GABRG2/GABRG3/GABRR1/GAP43/IGSF9B/KCND2/LRFN4/LRRTM1/LRRTM2/MDGA1/PCDH17/PTPRO/SLC6A11/SLC6A17/SLITRK1/SLITRK2/SLITRK3/SV2A
GO:1902710	GABA receptor complex	12/4978	0.00112572	0.0105724	GABBR2/GABRA3/GABRA4/GABRA5/GABRD/GABRE/GABRG2/GABRG3/GABRP/GABRQ/GABRR1/GABRR3
GO:0031093	platelet alpha granule lumen	29/4978	0.00113589	0.0105724	A2M/ACTN2/AHSG/ALB/ALDOA/CFD/EGF/F5/F8/FERMT3/FGA/FGB/GAS6/HRG/KNG1/LEFTY2/MMRN1/ORM1/ORM2/PDGFB/PF4/PPBP/PROS1/SERPING1/SRGN/TGFB2/TIMP1/VEGFD/VWF
GO:0032432	actin filament bundle	31/4978	0.00114472	0.0105724	ABLIM3/CRYAB/FAM107A/FERMT2/LCP1/LDB3/LIMCH1/MICALL2/MST1R/MYH10/MYH6/MYH7/MYL9/MYLK/NEBL/NOX4/PDLIM1/PDLIM2/PDLIM4/PGM5/RFLNA/RFLNB/ROR1/SEPTIN12/SHROOM4/SORBS1/SYNPO/SYNPO2/TEK/VIL1/XIRP2
GO:0044214	spanning component of plasma membrane	9/4978	0.00115145	0.0105724	AJAP1/BMPR2/CDHR2/CDHR5/NPC1L1/SLC15A2/SLC24A2/SLC24A3/SLC24A4
GO:0031838	haptoglobin-hemoglobin complex	8/4978	0.00136517	0.0123741	HBA1/HBA2/HBB/HBD/HBE1/HBG2/HBM/HBZ
GO:0044298	cell body membrane	16/4978	0.0016203	0.0143664	ADCY8/AMIGO1/ATP1A3/ATP1B2/CX3CR1/DAB2IP/FLRT1/GABRA5/HPCA/KCNB1/KCNC2/KCND2/P2RY12/REG1A/SLC6A3/THY1
GO:0042581	specific granule	58/4978	0.00162562	0.0143664	ADAM8/ANXA3/AOC1/ARG1/BST1/CAMP/CD177/CD33/CD36/CD53/CD93/CEACAM1/CEACAM8/CFP/CHI3L1/CHRNB4/CKAP4/CLEC12A/CLEC4D/CYBB/DEFA4/FCAR/FOLR3/FPR2/GGH/GPR84/HVCN1/ILF2/ITGAL/KCNAB2/LAIR1/LCN2/LTF/LYZ/MCEMP1/MMP8/MS4A3/OLFM4/OLR1/ORM1/ORM2/OSCAR/P2RX1/PGLYRP1/PLAU/PTPRB/PTX3/QPCT/RAB44/RETN/SLC2A3/SLC2A5/SLC44A2/SLCO4C1/SLPI/STOM/TCN1/TRPM2
GO:0031528	microvillus membrane	14/4978	0.00186741	0.0162995	CA9/CDHR2/CDHR5/CEACAM1/DPEP1/MUC20/PDPN/PODXL/PROM1/PROM2/PTPRH/S100P/SLC7A5/SLC9A3R1
GO:0005892	acetylcholine-gated channel complex	10/4978	0.00192908	0.0166324	CHRNA1/CHRNA2/CHRNA4/CHRNA5/CHRNA6/CHRNA9/CHRNB1/CHRNB2/CHRNB4/CHRND
GO:0044291	cell-cell contact zone	29/4978	0.00196992	0.0167799	AHNAK/AJAP1/ATP1A2/ATP1B1/BAIAP2L2/CADM4/CAV3/CDH2/DES/DSG2/DSP/FXYD1/GJA1/GJA5/HAMP/JAM2/JAM3/KCNA5/MYH1/NECTIN1/NRAP/PAK1/PCDH9/PGM5/PKP2/SCN4B/SCN5A/SLC2A1/SLC8A1
GO:0031672	A band	18/4978	0.0020154	0.0167976	ALDOA/ANK1/CRYAB/DST/ENO1/FHL2/KAT2B/KLHL41/LMOD2/LMOD3/MYH1/MYL3/MYOM2/MYOM3/SMPX/SMTNL1/SMTNL2/SPTBN1
GO:0098644	complex of collagen trimers	12/4978	0.00201952	0.0167976	COL11A1/COL11A2/COL1A1/COL1A2/COL2A1/COL3A1/COL4A3/COL4A4/COL4A5/COL5A1/COL5A2/COL7A1
GO:0030667	secretory granule membrane	100/4978	0.00247759	0.0199315	ABCA3/ADAM8/ADGRE3/ADGRE5/ATAD3B/ATP8B3/BST1/C5AR1/CA4/CAV1/CAV2/CD177/CD33/CD36/CD44/CD53/CD68/CD93/CEACAM1/CEACAM6/CEACAM8/CFAP65/CHRNB4/CKAP4/CLEC12A/CLEC4D/CUZD1/CXCR1/CXCR2/CYBB/DSG1/DSP/FABP5/FAM170B/FCAR/FCER1G/FCGR3B/FPR1/FPR2/FRMPD3/GPR84/HVCN1/ICA1/ITGAL/ITGAX/IZUMO1/KCNAB2/KIF1A/LAIR1/LAMP3/LILRB3/LY6G6F/MCEMP1/MGAM/MGST1/MME/MS4A3/NCKAP1L/NFAM1/NFASC/OLR1/P2RX1/PCDH7/PCSK4/PECAM1/PHAC…
GO:0000940	condensed chromosome outer kinetochore	9/4978	0.0024944	0.0199315	BUB1/BUB1B/CCNB1/CENPF/NDC80/PLK1/SKA1/SKA3/SPDL1
GO:1990023	mitotic spindle midzone	9/4978	0.0024944	0.0199315	AURKB/CENPE/EML1/KIF18A/KIF18B/KIF20B/MAP10/PRC1/RCC2
GO:0000779	condensed chromosome, centromeric region	44/4978	0.00251392	0.0199315	AURKB/BIRC5/BUB1/BUB1B/CBX3/CCNB1/CDT1/CENPA/CENPE/CENPF/CENPH/CENPK/CENPM/CENPN/CENPO/CENPU/CENPW/DSN1/ERCC6L/HJURP/INCENP/KIF2C/KNL1/KNSTRN/KNTC1/MAD2L1/NCAPD2/NCAPG/NDC80/NEK2/NUF2/PLK1/RASSF2/SGO1/SGO2/SKA1/SKA3/SPAG5/SPC24/SPC25/SPDL1/TEX14/ZWILCH/ZWINT
GO:0043195	terminal bouton	23/4978	0.00253725	0.0199315	ADORA1/CAD/CALB1/CALCA/CNGB1/CPLX1/CPLX2/GRIK2/GRIK5/GRIN1/KCNC2/LRRK2/NMU/NTRK2/NTSR1/OXT/P2RX3/PRSS12/SLC18A2/SLC18A3/TH/UNC13A/UNC13C
GO:0001725	stress fiber	27/4978	0.0025984	0.0199681	ABLIM3/FAM107A/FERMT2/LCP1/LDB3/LIMCH1/MICALL2/MST1R/MYH10/MYH6/MYH7/MYL9/MYLK/NEBL/NOX4/PDLIM1/PDLIM2/PDLIM4/PGM5/ROR1/SEPTIN12/SHROOM4/SORBS1/SYNPO/SYNPO2/TEK/XIRP2
GO:0097517	contractile actin filament bundle	27/4978	0.0025984	0.0199681	ABLIM3/FAM107A/FERMT2/LCP1/LDB3/LIMCH1/MICALL2/MST1R/MYH10/MYH6/MYH7/MYL9/MYLK/NEBL/NOX4/PDLIM1/PDLIM2/PDLIM4/PGM5/ROR1/SEPTIN12/SHROOM4/SORBS1/SYNPO/SYNPO2/TEK/XIRP2
GO:0043025	neuronal cell body	148/4978	0.00265334	0.0201291	ACSL4/ADCY8/ADORA1/AGRP/AKAP12/AMIGO1/ANXA3/ARC/ARG1/ASCL1/ATP1A2/ATP1A3/AURKA/AZIN2/BGLAP/BMPR2/BRINP3/CACNG7/CAD/CALB1/CALCA/CAMK2N1/CDK5R1/CHRNA4/CNGA3/CNKSR2/CNTNAP2/COBL/CPLX1/CPLX2/CPNE5/CRH/CRHBP/CRYAB/CX3CL1/CX3CR1/CYBB/DAB2IP/DDC/DDN/DPYSL5/DRP2/EEF1A2/EFNA2/ELAVL4/ENC1/EPHB2/FEZ1/FKBP4/FLRT1/GABRA5/GAL/GAP43/GIP/GJC2/GLRA3/GPM6A/GRIA1/GRIA2/GRIA4/GRIK2/GRIK5/GRIN3B/GRIP1/HCN3/HPCA/HTR3A…
GO:0016460	myosin II complex	11/4978	0.00270476	0.0201291	LIMCH1/MYH1/MYH10/MYH11/MYH2/MYH6/MYH7/MYL1/MYL3/MYL6B/MYL9
GO:1902711	GABA-A receptor complex	11/4978	0.00270476	0.0201291	GABRA3/GABRA4/GABRA5/GABRD/GABRE/GABRG2/GABRG3/GABRP/GABRQ/GABRR1/GABRR3
GO:0031514	motile cilium	69/4978	0.00275992	0.0202908	AK7/ARL13B/ATP1B1/CABCOCO1/CABYR/CATSPER4/CATSPERD/CCDC181/CCDC65/CD52/CFAP100/CFAP206/CFAP43/CFAP52/CFAP61/CFAP65/CFAP73/CFAP91/DCDC2C/DNAH9/DNAI2/DNAI4/DRC1/DRC3/DRC7/DYNC2H1/DYNLT4/ENKUR/FLACC1/FSIP2/HAVCR1/IQCA1/IQUB/KLC3/LYZL4/MAK/MROH2B/ODAD4/ODF1/OXCT2/PACRG/ROPN1L/RPGR/RSPH1/RSPH4A/RSPH6A/RSPH9/SAXO2/SEPTIN12/SEPTIN4/SLC26A3/SLC26A6/SLC9A3R1/SORD/SPACA3/SPAG4/SPAG6/SPATC1L/SPEF1/TCP11/TCT…
GO:0042734	presynaptic membrane	50/4978	0.00278388	0.0202908	ADCY8/ADORA1/ADRA1A/CDH2/CHRM1/CNR1/CNTN6/CNTNAP4/EFNB2/EPHB2/ERBB4/GABRA5/GPER1/GPM6A/GRIK2/GRIK4/GRIK5/GRIN2A/GRM3/HTR3A/IL31RA/KCNC2/KCNH1/KCTD12/KCTD16/LRRC4B/NECTIN1/NTNG1/OPRD1/OPRM1/P2RX1/P2RX3/P2RY1/P2RY4/PCDH17/PCDH8/PDE2A/PTPRD/RIMS2/SCRIB/SLC1A6/SLC6A11/SLC6A3/SLC6A4/STX11/STX1A/SYT1/SYT7/UNC13A/UNC13C
GO:0005583	fibrillar collagen trimer	8/4978	0.00317876	0.0222513	COL11A1/COL11A2/COL1A1/COL1A2/COL2A1/COL3A1/COL5A1/COL5A2
GO:0030673	axolemma	8/4978	0.00317876	0.0222513	ADORA1/ANK1/CNTNAP2/EPB41L3/KCNC2/ROBO2/SPTBN1/THY1
GO:0031261	DNA replication preinitiation complex	8/4978	0.00317876	0.0222513	CDC45/GINS1/GINS2/GINS4/MCM2/MCM4/MCM6/MCM7
GO:0098643	banded collagen fibril	8/4978	0.00317876	0.0222513	COL11A1/COL11A2/COL1A1/COL1A2/COL2A1/COL3A1/COL5A1/COL5A2
GO:0042641	actomyosin	30/4978	0.00321959	0.0223162	ABLIM3/DBN1/FAM107A/FERMT2/KAT2B/LCP1/LDB3/LIMCH1/MICALL2/MST1R/MYH10/MYH6/MYH7/MYL9/MYLK/NEBL/NOX4/PDLIM1/PDLIM2/PDLIM4/PGM5/ROR1/SEPTIN12/SHROOM4/SORBS1/STX1A/SYNPO/SYNPO2/TEK/XIRP2
GO:0099061	integral component of postsynaptic density membrane	21/4978	0.00331012	0.0227209	CACNG7/CHRM1/CLSTN2/DCC/ERBB4/GRIA1/GRID1/GRIK5/GRIN2A/GSG1L/LRFN2/LRFN4/LRRC4/LRRC4B/LRRTM2/NETO1/OPRD1/PTPRT/SLC16A3/SLITRK1/SLITRK3
GO:0098686	hippocampal mossy fiber to CA3 synapse	15/4978	0.00336288	0.0228611	ADCY8/CALB1/GRIK2/GRIK4/GRIK5/LRRTM2/NECTIN1/P2RX3/PTPRD/RAPGEF4/SH3GL2/SLC30A3/SYT1/SYT12/SYT7
GO:0005865	striated muscle thin filament	12/4978	0.00341847	0.0230177	LMOD1/LMOD2/LMOD3/PVALEF/TMOD1/TMOD2/TNNC1/TNNC2/TNNI2/TNNI3/TNNT1/TNNT3
GO:0000777	condensed chromosome kinetochore	40/4978	0.00357944	0.0238742	BIRC5/BUB1/BUB1B/CCNB1/CDT1/CENPA/CENPE/CENPF/CENPH/CENPK/CENPM/CENPN/CENPO/CENPU/CENPW/DSN1/ERCC6L/HJURP/INCENP/KIF2C/KNL1/KNSTRN/KNTC1/MAD2L1/NDC80/NEK2/NUF2/PLK1/RASSF2/SGO1/SGO2/SKA1/SKA3/SPAG5/SPC24/SPC25/SPDL1/TEX14/ZWILCH/ZWINT
GO:0000778	condensed nuclear chromosome kinetochore	10/4978	0.00361819	0.0239071	BUB1/BUB1B/CCNB1/CENPA/CENPK/CENPO/DSN1/NDC80/NUF2/PLK1
GO:0051233	spindle midzone	17/4978	0.00394874	0.0255182	AURKA/AURKB/CCDC69/CDC6/CDCA8/CENPE/EML1/INCENP/KIF14/KIF18A/KIF18B/KIF20B/MAP10/PLK1/PRC1/RACGAP1/RCC2
GO:0071162	CMG complex	7/4978	0.00395336	0.0255182	GINS1/GINS2/GINS4/MCM2/MCM4/MCM6/MCM7
GO:0019897	extrinsic component of plasma membrane	59/4978	0.00398099	0.0255182	ALOX15/BLK/CARMIL2/CAV2/CDH1/CDH12/CDH13/CDH15/CDH17/CDH18/CDH19/CDH2/CDH20/CDH23/CDH24/CDH3/CDH5/CDH7/CDHR3/CNKSR2/CTNNA2/DCHS1/EPN3/ESYT3/FCN1/FERMT2/FGR/GNAQ/GNB3/GNG11/GNG13/GNG3/GNG4/GNG7/GNGT1/GNGT2/GRAMD2A/HCK/KCNAB1/KCNAB2/KCNIP1/KPNA2/MYZAP/PCSK9/PTK6/RACGAP1/RS1/SCUBE1/SERPINE2/SHANK3/SLA/SMAD7/SRMS/ST14/STAC/STAC3/STYK1/TF/WNT2
GO:0002080	acrosomal membrane	13/4978	0.00404248	0.0255182	ATP8B3/CAV1/CAV2/CFAP65/FAM170B/IZUMO1/PCSK4/PLA1A/SERPINA5/SPACA3/TEKT3/TMEM190/ZPBP
GO:0030057	desmosome	13/4978	0.00404248	0.0255182	CDSN/DSG1/DSG2/DSG3/DSG4/DSP/JAM3/KAZN/PERP/PKP1/PKP2/PKP3/POF1B
GO:0031594	neuromuscular junction	28/4978	0.00426851	0.0267065	ACHE/CAV3/CDH15/CDK5R1/CHRNA1/CHRNB1/CHRND/COL4A5/DES/DLGAP3/EFNA2/LAMB2/MUSK/NEFL/PDZRN3/POSTN/SERPINE2/SLC8A3/SPOCK1/STXBP5L/SV2A/SYNC/SYNGR3/SYNGR4/TUBA1A/UNC13A/UNC13C/UTRN
GO:0000793	condensed chromosome	73/4978	0.00437731	0.0270674	AURKB/BIRC5/BLM/BRCA1/BUB1/BUB1B/C14orf39/CBX3/CCNB1/CDT1/CDX2/CENPA/CENPE/CENPF/CENPH/CENPK/CENPM/CENPN/CENPO/CENPU/CENPW/CHEK1/DMC1/DSN1/ERCC6L/FAM9B/FANCD2/H2AX/HJURP/HORMAD1/HORMAD2/INCENP/KIF2C/KNL1/KNSTRN/KNTC1/MAD2L1/MKI67/NCAPD2/NCAPG/NDC80/NEK2/NUF2/P3H4/PLK1/RAD51/RASSF2/RCC1/RNF212/RRS1/RSPH1/SGO1/SGO2/SHOC1/SKA1/SKA3/SMC1B/SPAG5/SPC24/SPC25/SPDL1/STAG3/SYCE1L/SYCE2/SYCE3/SYCP2/TEX11/T…
GO:0005874	microtubule	132/4978	0.00443856	0.0270674	ARHGAP18/ASPM/ATAT1/AURKA/AURKB/BIRC5/CCDC181/CCT3/CCT5/CCT6A/CDK1/CENPE/CFAP206/CKAP2/CRHBP/DCDC1/DCDC2/DCDC2B/DCDC2C/DNAH10/DNAH12/DNAH14/DNAH6/DNAH7/DNAH9/DNAI1/DNAI2/DNM1/DPYSL2/DST/DYNC2H1/DYNLRB2/EML1/FEZ1/FHDC1/FKBP4/FSD1/GABARAPL1/GAS2L2/GTSE1/HID1/HOOK1/INCENP/JAKMIP1/KCNAB2/KIF11/KIF12/KIF14/KIF15/KIF17/KIF18A/KIF18B/KIF19/KIF1A/KIF1C/KIF20A/KIF20B/KIF22/KIF23/KIF25/KIF26A/KIF26B/KIF2C/…
GO:0046658	anchored component of plasma membrane	25/4978	0.00447752	0.0270674	CA4/CD160/CD177/CD24/CNTN2/CNTN6/EFNA5/FOLR3/GPC2/GPC3/GPC5/GPIHBP1/HYAL2/LYPD3/MDGA1/MELTF/NTNG1/PKHD1/PRND/RHBG/RTBDN/RTN4RL1/RTN4RL2/TEX101/THY1
GO:0014704	intercalated disc	21/4978	0.00448994	0.0270674	ATP1A2/ATP1B1/CAV3/CDH2/DES/DSG2/DSP/FXYD1/GJA1/GJA5/HAMP/KCNA5/MYH1/NRAP/PAK1/PGM5/PKP2/SCN4B/SCN5A/SLC2A1/SLC8A1
GO:0030863	cortical cytoskeleton	39/4978	0.00451761	0.0270674	ACTN2/AKAP13/ANLN/CALB1/CAPZA3/CDH1/CDH2/CIB2/CLDN5/COBL/DBN1/DCDC2/DCDC2B/DCDC2C/DLC1/EPB41L2/EPB42/GYPC/KNCN/KRT19/MOBP/MYADM/MYRIP/MYZAP/NSMF/PLEKHH2/PVALB/RIMS2/SELE/SHROOM4/SLC2A1/SLC4A1/SPTB/SPTBN1/SPTBN2/SPTBN5/TMOD1/TRPC4/UTRN
GO:0032809	neuronal cell body membrane	14/4978	0.004568	0.0271393	ADCY8/AMIGO1/ATP1A3/CX3CR1/DAB2IP/FLRT1/GABRA5/HPCA/KCNB1/KCNC2/KCND2/REG1A/SLC6A3/THY1
GO:0005903	brush border	38/4978	0.00470868	0.027742	ABCC2/ABCG2/ACE2/AMN/ANKS4B/AQP1/ATP6V0A4/CA4/CD36/CDHR2/CDHR5/CYBRD1/ESPN/ITLN1/KCNK1/LCTL/MME/MYO7B/NPC1L1/PTH1R/SLC15A1/SLC26A3/SLC26A4/SLC26A6/SLC28A1/SLC28A2/SLC28A3/SLC2A2/SLC34A3/SLC5A6/SLC6A18/SLC7A11/SLC7A9/SLC9A3/SLC9A3R1/TMPRSS15/USH1C/VIL1
GO:0005859	muscle myosin complex	9/4978	0.0048297	0.0282198	MYH1/MYH11/MYH2/MYH6/MYH7/MYL1/MYL3/MYL6B/MYL9
GO:0043204	perikaryon	53/4978	0.00539848	0.0312847	AMIGO1/AZIN2/BGLAP/CDK5R1/CNGA3/CNTNAP2/CPLX1/CPLX2/CPNE5/CRH/CRHBP/CRYAB/DDN/DRP2/EFNA2/ELAVL4/GAP43/GJC2/GLRA3/GRIK2/GRIK5/GRIP1/HPCA/ITGA8/KCNAB1/KCNB1/KCNC2/KCND2/KCNH1/KCNK1/KIF5A/LRRK2/NEURL1/NGB/NSMF/NTSR1/OPN4/OPRM1/PRPH/PTPRN/RTN4RL1/RTN4RL2/SLC1A1/SLC2A3/SLC8A2/SLC8A3/SYNPO/TH/TMEM100/TRPM2/TTLL7/UCN/VIP
GO:0005858	axonemal dynein complex	12/4978	0.00550378	0.0313804	CCDC65/DNAH14/DNAH6/DNAH7/DNAH9/DNAI1/DNAI2/DNAI3/DNAI4/DNAI7/DRC1/ODAD1
GO:0031233	intrinsic component of external side of plasma membrane	12/4978	0.00550378	0.0313804	CA4/CD24/CEACAM5/EFNA5/F10/FOLR3/GPIHBP1/HYAL2/PKHD1/PRND/RTBDN/THY1
GO:0000228	nuclear chromosome	82/4978	0.00563614	0.031878	ANP32E/BIRC5/BLM/BRCA1/BUB1/BUB1B/C14orf39/CCNB1/CDX2/CENPA/CENPK/CENPO/CHEK1/DMC1/DSN1/FAM9B/FIGNL1/GINS1/GINS2/GINS4/H2AX/H3C1/H3C10/H3C11/H3C12/H3C4/H3C6/H3C7/H3C8/H4C1/H4C11/H4C12/H4C14/H4C2/H4C3/H4C4/H4C5/H4C8/H4C9/HEY2/HMGA2/HORMAD1/HORMAD2/INCENP/JUN/MCM10/MCM2/MCM4/MCM6/MCM7/MSH5/NCAPD2/NDC80/NEK2/NUF2/ORC1/ORC6/P3H4/PCNA/PLK1/POLE2/RAD51/RCC1/RNF212/RRS1/RSPH1/SHOC1/SLX1A/SLX1B/SMC1B/STA…
GO:0098839	postsynaptic density membrane	33/4978	0.00573157	0.0321604	ACTN2/ARC/CACNG5/CACNG7/CHRM1/CLSTN2/CNKSR2/DCC/ERBB4/GRIA1/GRIA2/GRID1/GRIK5/GRIN2A/GRIN2C/GRIN2D/GSG1L/KCNH1/LIN7A/LRFN2/LRFN4/LRRC4/LRRC4B/LRRTM2/NETO1/OPRD1/PRR7/PTPRT/RGS9/SLC16A3/SLITRK1/SLITRK3/SYNDIG1
GO:0032421	stereocilium bundle	25/4978	0.00577834	0.0321676	CALB1/CDC14A/CDH23/CIB2/DCDC2/DOCK4/ESPN/ESPNL/FSCN2/KNCN/LHFPL5/LOXHD1/MYO3B/MYO7A/PCDH15/PKHD1L1/PVALB/RSPH9/SLC9A3R1/STRC/STRCP1/TMC1/TMC2/TRPA1/USH1C
GO:0031256	leading edge membrane	59/4978	0.00701646	0.038755	ADORA1/AMPH/ANK1/ARHGAP44/BMX/CD44/CDKL5/CNTNAP2/DDN/DLC1/DOCK8/DPP4/EPB41L3/EPS8L1/EPS8L3/FAM107A/FAP/FERMT1/FERMT2/FGD5/FGR/GABARAPL1/GABRA3/GABRA4/GABRA5/GABRE/GABRG2/GABRG3/GPER1/GRIA1/HPCA/INPP5K/ITGA8/JCAD/KCNB1/KCNC2/LAMP5/LCP1/MACF1/NME1/OPRD1/OPRM1/PACSIN1/PAK1/PDPN/PLA2G4F/PLEK2/RASGRP2/REG1A/ROBO2/SCIMP/SGCE/SH2D3C/SHISA8/SPRY4/SPTBN1/TESC/THY1/TRPV1
GO:0098978	glutamatergic synapse	98/4978	0.00715099	0.0391918	ABHD6/ABLIM3/ACTBL2/ACTN2/ADCY8/ADGRA1/ADGRL2/ADGRL3/ADRA1A/ARC/ARHGAP39/ARHGAP44/BCAN/CACNG5/CACNG7/CALB1/CALY/CAMKV/CDH1/CDKL5/CHRM1/CLSTN2/CNKSR2/CNR1/CPLX1/CPLX2/DBN1/DLGAP3/DRP2/EFNB2/EIF4EBP1/EPHB2/ERBB4/FLRT3/FZD4/FZD9/GABRR1/GPM6A/GRIA1/GRID1/GRIK2/GRIK5/GRIN2A/GRIN2C/GRIP1/GRM3/GSG1L/HPCA/HTR3A/IL1RAPL2/KCND2/KPNA2/LRFN4/LRRC4/LRRC4B/LRRK2/LRRTM1/LRRTM2/NETO1/NPTX1/NPTX2/NRG3/NRGN/NTNG1/…
GO:0044304	main axon	25/4978	0.00737706	0.0401199	ADORA1/ANK1/CNGA3/CNTN2/CNTNAP2/CRH/CRHBP/EPB41L3/GJC2/KCNAB1/KCNAB2/KCNC2/KCNQ2/KCNQ3/MAG/MYOC/NFASC/ROBO2/SCN8A/SPOCK1/SPTBN1/THY1/TRIM46/TUBB4A/UCN
GO:0005922	connexin complex	11/4978	0.00751141	0.0405387	GJA1/GJA3/GJA4/GJA5/GJB1/GJB2/GJB3/GJB4/GJB5/GJB6/GJC2
GO:0030864	cortical actin cytoskeleton	30/4978	0.00787779	0.0419762	ACTN2/AKAP13/ANLN/CALB1/CDH1/CDH2/CIB2/CLDN5/COBL/DBN1/DCDC2/DCDC2B/DCDC2C/DLC1/EPB41L2/KNCN/KRT19/MOBP/MYADM/MYRIP/MYZAP/PLEKHH2/PVALB/SHROOM4/SLC2A1/SPTB/SPTBN1/SPTBN2/SPTBN5/UTRN
GO:0099146	intrinsic component of postsynaptic density membrane	21/4978	0.00789651	0.0419762	CACNG7/CHRM1/CLSTN2/DCC/ERBB4/GRIA1/GRID1/GRIK5/GRIN2A/GSG1L/LRFN2/LRFN4/LRRC4/LRRC4B/LRRTM2/NETO1/OPRD1/PTPRT/SLC16A3/SLITRK1/SLITRK3
GO:0035579	specific granule membrane	34/4978	0.00816703	0.0430902	ADAM8/BST1/CD177/CD33/CD36/CD53/CD93/CEACAM1/CEACAM8/CHRNB4/CKAP4/CLEC12A/CLEC4D/CYBB/FCAR/FPR2/GPR84/HVCN1/ITGAL/KCNAB2/LAIR1/MCEMP1/MS4A3/OLR1/P2RX1/PLAU/PTPRB/RAB44/SLC2A3/SLC2A5/SLC44A2/SLCO4C1/STOM/TRPM2
GO:0005875	microtubule associated complex	55/4978	0.0086625	0.0453658	ACTG2/ACTL8/AURKA/AURKB/BIRC5/CCDC65/CDCA8/DNAH10/DNAH12/DNAH14/DNAH6/DNAH7/DNAH9/DNAI1/DNAI2/DNAI3/DNAI4/DNAI7/DRC1/DYNC2H1/DYNLRB2/EML1/INCENP/KIF11/KIF12/KIF14/KIF15/KIF17/KIF18A/KIF18B/KIF19/KIF1A/KIF1C/KIF20A/KIF20B/KIF22/KIF23/KIF25/KIF26A/KIF26B/KIF2C/KIF3C/KIF5A/KIF5C/KIF6/KIFC1/KIFC2/KLC3/LRP8/MEFV/ODAD1/RP1/SPTBN5/TRIM54/TTBK1
GO:0005930	axoneme	45/4978	0.00945869	0.0491713	AKAP14/CCDC65/CENPF/CFAP100/CFAP206/CFAP43/CFAP46/CFAP61/CFAP73/CFAP74/CFAP91/DCDC2/DNAAF1/DNAH10/DNAH14/DNAH6/DNAH7/DNAH9/DNAI1/DNAI2/DNAI3/DNAI4/DNAI7/DRC1/DRC3/DYNC2H1/DYNLT4/HYDIN/KIF17/KIF19/MAK/ODAD1/ODAD2/ODAD3/ODAD4/RP1/RSPH4A/RSPH6A/RSPH9/SAXO2/SPAG6/SPATA4/SPEF1/TTLL8/TUBB4A
GO:0005912	adherens junction	58/4978	0.00965637	0.0498325	AJAP1/AJM1/ARHGAP24/BAIAP2L1/BMPR2/CCDC85A/CDCA3/CDH1/CDH12/CDH18/CDH19/CDH2/CDH20/CDH24/CDH3/CDH5/CDH7/CDHR3/CEACAM1/CTNNA2/DCHS1/DLG5/EFNB2/ESAM/FAT2/FERMT2/FRMD4A/FRMD4B/FRMD5/JCAD/KRT18/LDB3/LIMD1/LIN7A/MAGI1/NECTIN1/NECTIN4/NEXN/PARD3B/PDLIM1/PDLIM2/PDLIM4/PGM5/PKP1/PKP2/PKP3/PLPP3/POF1B/PTPRM/SCRIB/SHROOM4/SMAD7/SORBS1/STXBP6/SYNM/TMEM204/TMEM47/WNK3

## Sheet: DEG_KEGG
ID	Description	GeneRatio	pvalue	p.adjust	geneID
hsa04080	Neuroactive ligand-receptor interaction	166/2022	3.8984e-22	1.27867e-19	ADCYAP1R1/ADORA1/ADRA1A/ADRA1D/ADRA2A/ADRB1/ADRB2/AGT/AGTR1/AGTR2/APLN/APLNR/AVPR1B/AVPR2/C5AR1/CALCA/CALCB/CALCR/CALCRL/CCKAR/CGA/CHRM1/CHRM2/CHRM4/CHRNA1/CHRNA2/CHRNA4/CHRNA5/CHRNA6/CHRNA9/CHRNB1/CHRNB2/CHRNB4/CHRND/CHRNG/CNR1/CRH/CRHR1/CTSG/EDN1/EDN2/EDN3/EDNRB/F2/F2RL1/F2RL3/FPR1/FPR2/FSHR/GABBR2/GABRA3/GABRA4/GABRA5/GABRD/GABRE/GABRG2/GABRG3/GABRP/GABRQ/GABRR1/GABRR3/GAL/GALR2/GALR3/GCG/GCGR…
hsa05322	Systemic lupus erythematosus	65/2022	5.58006e-09	9.1513e-07	C1QA/C1QB/C1QC/C6/C7/C8B/C8G/CTSG/FCGR3A/FCGR3B/GRIN2A/H2AC11/H2AC12/H2AC13/H2AC14/H2AC16/H2AC17/H2AC20/H2AC21/H2AC4/H2AC6/H2AC7/H2AC8/H2AW/H2AX/H2BC10/H2BC11/H2BC12/H2BC13/H2BC14/H2BC15/H2BC17/H2BC18/H2BC21/H2BC3/H2BC4/H2BC5/H2BC6/H2BC7/H2BC8/H2BC9/H3C1/H3C10/H3C11/H3C12/H3C13/H3C14/H3C4/H3C6/H3C7/H3C8/H4C1/H4C11/H4C12/H4C14/H4C2/H4C3/H4C4/H4C5/H4C8/H4C9/HLA-DOA/HLA-DRA/HLA-DRB5/IFNG
hsa04974	Protein digestion and absorption	52/2022	1.86854e-08	2.04294e-06	ACE2/ATP1A2/ATP1A3/ATP1B1/ATP1B2/CELA2B/COL10A1/COL11A1/COL11A2/COL13A1/COL17A1/COL18A1/COL1A1/COL1A2/COL20A1/COL22A1/COL24A1/COL25A1/COL28A1/COL2A1/COL3A1/COL4A3/COL4A4/COL4A5/COL5A1/COL5A2/COL6A3/COL6A5/COL6A6/COL7A1/COL9A1/COL9A2/COL9A3/CPA3/CPB2/CTRB2/DPP4/KCNK5/KCNN4/MEP1A/MME/PRSS1/PRSS2/PRSS3/SLC15A1/SLC1A1/SLC7A7/SLC7A9/SLC8A1/SLC8A2/SLC8A3/SLC9A3
hsa05034	Alcoholism	78/2022	2.91865e-07	2.39329e-05	BDNF/CALML3/CALML5/CALML6/CREB3L4/CRH/DDC/FOSB/GNB3/GNG11/GNG13/GNG3/GNG4/GNG7/GNGT1/GNGT2/GRIN1/GRIN2A/GRIN2C/GRIN2D/GRIN3B/H2AC11/H2AC12/H2AC13/H2AC14/H2AC16/H2AC17/H2AC20/H2AC21/H2AC4/H2AC6/H2AC7/H2AC8/H2AW/H2AX/H2BC10/H2BC11/H2BC12/H2BC13/H2BC14/H2BC15/H2BC17/H2BC18/H2BC21/H2BC3/H2BC4/H2BC5/H2BC6/H2BC7/H2BC8/H2BC9/H3C1/H3C10/H3C11/H3C12/H3C13/H3C14/H3C4/H3C6/H3C7/H3C8/H4C1/H4C11/H4C12/H4C14/H…
hsa04613	Neutrophil extracellular trap formation	76/2022	2.86991e-06	0.000188266	AGER/AKT3/AQP9/C5AR1/CAMP/CTSG/CYBB/FCGR3A/FCGR3B/FGA/FGB/FPR1/FPR2/H2AC11/H2AC12/H2AC13/H2AC14/H2AC16/H2AC17/H2AC20/H2AC21/H2AC4/H2AC6/H2AC7/H2AC8/H2AW/H2AX/H2BC10/H2BC11/H2BC12/H2BC13/H2BC14/H2BC15/H2BC17/H2BC18/H2BC21/H2BC3/H2BC4/H2BC5/H2BC6/H2BC7/H2BC8/H2BC9/H3C1/H3C10/H3C11/H3C12/H3C13/H3C14/H3C4/H3C6/H3C7/H3C8/H4C1/H4C11/H4C12/H4C14/H4C2/H4C3/H4C4/H4C5/H4C8/H4C9/ITGAL/NCF1/NCF2/PADI4/PIK3R1…
hsa04060	Cytokine-cytokine receptor interaction	107/2022	7.37426e-06	0.000403126	ACKR4/ACVRL1/AMH/BMP15/BMP2/BMP8A/BMP8B/BMPR2/CCL1/CCL14/CCL16/CCL18/CCL19/CCL2/CCL20/CCL23/CCL24/CCL25/CCL26/CCL7/CCR3/CCR8/CD27/CD70/CNTFR/CRLF2/CSF2RB/CSF3/CSF3R/CX3CL1/CX3CR1/CXCL12/CXCL13/CXCL14/CXCL16/CXCL2/CXCL3/CXCL6/CXCL9/CXCR1/CXCR2/EPO/GDF10/GDF15/GDF2/GH2/GHR/IFNB1/IFNE/IFNG/IFNL1/IFNL2/IFNL3/IL11/IL11RA/IL12RB2/IL13/IL17A/IL17C/IL17D/IL18R1/IL19/IL1A/IL1B/IL1RL1/IL1RL2/IL20RA/IL20RB/…
hsa05033	Nicotine addiction	23/2022	1.14797e-05	0.000500848	CACNA1B/CHRNA4/CHRNA6/CHRNB2/GABRA3/GABRA4/GABRA5/GABRD/GABRE/GABRG2/GABRG3/GABRP/GABRQ/GABRR1/GABRR3/GRIA1/GRIA2/GRIA4/GRIN1/GRIN2A/GRIN2C/GRIN2D/GRIN3B
hsa04024	cAMP signaling pathway	83/2022	1.22158e-05	0.000500848	ADCY4/ADCY8/ADCY9/ADCYAP1R1/ADORA1/ADRB1/ADRB2/AKT3/AMH/ARAP3/ATP1A2/ATP1A3/ATP1B1/ATP1B2/ATP2A1/BDNF/CACNA1S/CALML3/CALML5/CALML6/CAMK2A/CAMK2B/CFTR/CGA/CHRM1/CHRM2/CNGA1/CNGA3/CNGA4/CNGB1/CNGB3/CREB3L4/CRH/CRHR1/EDN1/EDN2/EDN3/FOS/FSHR/FXYD1/GABBR2/GCG/GIP/GRIA1/GRIA2/GRIA4/GRIN1/GRIN2A/GRIN2C/GRIN2D/GRIN3B/HCAR1/HCAR2/HCAR3/HCN2/HHIP/HTR1D/HTR6/JUN/LHB/LHCGR/MAPK10/MYL9/NFATC1/NFKBIA/NPR1/OXT/…
hsa04950	Maturity onset diabetes of the young	17/2022	1.55466e-05	0.000566588	BHLHA15/FOXA3/HNF1A/HNF4A/HNF4G/IAPP/MNX1/NEUROD1/NKX2-2/NKX6-1/NR5A2/ONECUT1/PAX6/PDX1/PKLR/RFX6/SLC2A2
hsa04610	Complement and coagulation cascades	39/2022	2.09326e-05	0.000686589	A2M/C1QA/C1QB/C1QC/C4BPB/C5AR1/C6/C7/C8B/C8G/CFB/CFD/CFHR3/CFHR4/CFHR5/CPB2/CR2/F10/F11/F12/F2/F2RL3/F5/F7/F8/FGA/FGB/ITGAX/KNG1/MASP1/PLAT/PLAU/PROC/PROS1/SERPINA5/SERPING1/THBD/VSIG4/VWF
hsa00590	Arachidonic acid metabolism	30/2022	3.66032e-05	0.00109144	AKR1C3/ALOX12B/ALOX15/ALOX5/CBR1/CBR3/CYP2B6/CYP2C9/CYP2E1/CYP2U1/CYP4F3/GPX2/GPX3/GPX8/HPGDS/LTC4S/PLA2G10/PLA2G1B/PLA2G2A/PLA2G2C/PLA2G2D/PLA2G2F/PLA2G3/PLA2G4A/PLA2G4D/PLA2G4F/PLA2G5/PTGDS/PTGES/PTGIS
hsa04512	ECM-receptor interaction	39/2022	5.51635e-05	0.0015078	CD36/CD44/CHAD/COL1A1/COL1A2/COL2A1/COL4A3/COL4A4/COL4A5/COL6A3/COL6A5/COL6A6/COL9A1/COL9A2/COL9A3/COMP/DMP1/FRAS1/GP9/HMMR/IBSP/ITGA10/ITGA11/ITGA2/ITGA8/ITGB4/ITGB8/LAMB2/LAMB3/LAMC3/NPNT/SPP1/SV2A/THBS2/THBS4/TNC/TNR/TNXB/VWF
hsa04020	Calcium signaling pathway	86/2022	9.43788e-05	0.00234042	ADCY4/ADCY8/ADCY9/ADRA1A/ADRA1D/ADRB1/ADRB2/AGTR1/ASPH/ATP2A1/AVPR1B/CACNA1B/CACNA1E/CACNA1G/CACNA1I/CACNA1S/CALML3/CALML5/CALML6/CAMK2A/CAMK2B/CASQ2/CCKAR/CHRM1/CHRM2/EDNRB/EGF/ERBB4/FGF10/FGF19/FGF2/FGF20/FGF21/FGF5/FGFR2/FGFR4/FLT4/GDNF/GNAQ/GRIN1/GRIN2A/GRIN2C/GRIN2D/HTR2B/HTR2C/HTR6/ITPKA/ITPKC/LHCGR/MCOLN1/MET/MST1/MST1R/MYLK/MYLK3/NGF/NOS1/NTRK2/NTRK3/NTSR1/P2RX1/P2RX2/P2RX3/P2RX5/P2RX6/P2…
hsa04270	Vascular smooth muscle contraction	53/2022	9.9896e-05	0.00234042	ACTG2/ADCY4/ADCY8/ADCY9/ADRA1A/ADRA1D/AGT/AGTR1/AVPR1B/CACNA1S/CALCA/CALCB/CALCRL/CALML3/CALML5/CALML6/EDN1/EDN2/EDN3/GNAQ/GUCY1A2/KCNMB2/KCNMB3/KCNU1/MYH10/MYH11/MYL6B/MYL9/MYLK/MYLK3/NPPC/NPR1/PLA2G10/PLA2G1B/PLA2G2A/PLA2G2C/PLA2G2D/PLA2G2F/PLA2G3/PLA2G4A/PLA2G4D/PLA2G4F/PLA2G5/PPP1R14A/PRKCE/PRKCG/PRKCH/PRKCQ/PRKG1/PTGIR/RAMP1/RAMP2/RAMP3
hsa05144	Malaria	25/2022	0.000114751	0.00250923	ACKR1/CCL2/CD36/COMP/CSF3/GYPA/GYPB/GYPC/HBA1/HBA2/HBB/ICAM1/IFNG/IL1B/IL6/ITGAL/MET/PECAM1/SDC2/SELE/SELP/TGFB2/THBS2/THBS4/TLR4
hsa04976	Bile secretion	38/2022	0.000179062	0.00367078	ABCB1/ABCB11/ABCB4/ABCC2/ABCC3/ABCG2/ADCY4/ADCY8/ADCY9/AQP1/AQP4/AQP9/ATP1A2/ATP1A3/ATP1B1/ATP1B2/BAAT/CA2/CFTR/CYP7A1/LDLR/SLC22A8/SLC2A1/SLC51B/SLC9A3/SLCO1A2/SLCO1B1/SLCO1B3/UGT1A1/UGT1A10/UGT1A3/UGT1A6/UGT1A7/UGT1A8/UGT2B10/UGT2B11/UGT2B15/UGT2B28
hsa04514	Cell adhesion molecules	57/2022	0.000205158	0.00395835	CADM1/CADM3/CD34/CDH1/CDH15/CDH2/CDH3/CDH5/CLDN10/CLDN11/CLDN14/CLDN18/CLDN19/CLDN2/CLDN24/CLDN3/CLDN4/CLDN5/CLDN6/CLDN9/CNTN2/CNTNAP2/CTLA4/ESAM/HLA-DOA/HLA-DRA/HLA-DRB5/HLA-E/ICAM1/ICAM2/IGSF11/ITGA8/ITGAL/ITGB8/JAM2/JAM3/L1CAM/LRRC4/LRRC4B/MAG/NECTIN1/NEGR1/NFASC/NTNG1/PDCD1LG2/PECAM1/PTPRM/SDC2/SELE/SELP/SELPLG/SIGLEC1/SPN/TIGIT/VCAN/VSIR/VTCN1
hsa00140	Steroid hormone biosynthesis	28/2022	0.000295522	0.00538507	AKR1C1/AKR1C2/AKR1C3/AKR1C4/AKR1D1/CYP17A1/CYP19A1/CYP1A1/CYP1A2/CYP21A2/CYP2E1/CYP3A7/CYP7A1/DHRS11/HSD17B2/HSD17B6/SRD5A1/SRD5A3/UGT1A1/UGT1A10/UGT1A3/UGT1A6/UGT1A7/UGT1A8/UGT2B10/UGT2B11/UGT2B15/UGT2B28
hsa05150	Staphylococcus aureus infection	39/2022	0.000505633	0.0085974	C1QA/C1QB/C1QC/C5AR1/CAMP/CFB/CFD/DEFA3/DEFA4/DSG1/FCAR/FCGR3A/FCGR3B/FPR1/FPR2/HLA-DOA/HLA-DRA/HLA-DRB5/ICAM1/ITGAL/KRT12/KRT14/KRT15/KRT16/KRT17/KRT18/KRT19/KRT20/KRT23/KRT27/KRT32/KRT33B/KRT34/KRT36/KRT39/MASP1/PTAFR/SELP/SELPLG
hsa00980	Metabolism of xenobiotics by cytochrome P450	33/2022	0.000568971	0.0085974	ADH1A/ADH1B/ADH1C/AKR1C1/AKR7A3/AKR7L/ALDH3A1/ALDH3B2/CBR1/CBR3/CYP1A1/CYP1A2/CYP2B6/CYP2C9/CYP2D6/CYP2D7/CYP2E1/CYP2F1/GSTA3/GSTA5/GSTM5/HPGDS/MGST1/UGT1A1/UGT1A10/UGT1A3/UGT1A6/UGT1A7/UGT1A8/UGT2B10/UGT2B11/UGT2B15/UGT2B28
hsa01230	Biosynthesis of amino acids	32/2022	0.000573981	0.0085974	ABHD14A-ACY1/ALDH18A1/ALDOA/ALDOB/ARG1/ARG2/ASNS/CBS/CPS1/CTH/ENO1/ENO3/ENO4/GAPDH/GPT/GPT2/IDH2/MAT1A/OTC/PAH/PC/PFKP/PKLR/PSAT1/PSPH/PYCR1/PYCR3/RPEL1/SDS/SHMT2/TKTL2/TPI1
hsa00982	Drug metabolism - cytochrome P450	31/2022	0.000576655	0.0085974	ADH1A/ADH1B/ADH1C/ALDH3A1/ALDH3B2/AOX1/CYP1A2/CYP2B6/CYP2C9/CYP2D6/CYP2D7/CYP2E1/FMO1/FMO2/FMO3/GSTA3/GSTA5/GSTM5/HPGDS/MAOB/MGST1/UGT1A1/UGT1A10/UGT1A3/UGT1A6/UGT1A7/UGT1A8/UGT2B10/UGT2B11/UGT2B15/UGT2B28
hsa04713	Circadian entrainment	39/2022	0.000645119	0.00919996	ADCY4/ADCY8/ADCY9/ADCYAP1R1/CACNA1G/CACNA1I/CALML3/CALML5/CALML6/CAMK2A/CAMK2B/FOS/GNAQ/GNB3/GNG11/GNG13/GNG3/GNG4/GNG7/GNGT1/GNGT2/GRIA1/GRIA2/GRIA4/GRIN1/GRIN2A/GRIN2C/GRIN2D/GUCY1A2/KCNJ5/KCNJ6/MTNR1A/NOS1/PER1/PRKCG/PRKG1/PRKG2/RASD1/RYR2
hsa05032	Morphine addiction	37/2022	0.000683495	0.0093411	ADCY4/ADCY8/ADCY9/ADORA1/ARRB1/CACNA1B/GABBR2/GABRA3/GABRA4/GABRA5/GABRD/GABRE/GABRG2/GABRG3/GABRP/GABRQ/GABRR1/GABRR3/GNB3/GNG11/GNG13/GNG3/GNG4/GNG7/GNGT1/GNGT2/GRK5/KCNJ5/KCNJ6/OPRM1/PDE11A/PDE1B/PDE1C/PDE2A/PDE3B/PDE8B/PRKCG
hsa00830	Retinol metabolism	29/2022	0.0010315	0.0135333	ADH1A/ADH1B/ADH1C/ALDH1A1/AOX1/AWAT2/BCO1/CYP1A1/CYP1A2/CYP26A1/CYP26B1/CYP27C1/CYP2B6/CYP2C18/CYP2C9/CYP3A7/HSD17B6/LRAT/RDH10/UGT1A1/UGT1A10/UGT1A3/UGT1A6/UGT1A7/UGT1A8/UGT2B10/UGT2B11/UGT2B15/UGT2B28
hsa05410	Hypertrophic cardiomyopathy	36/2022	0.00114433	0.0144361	ACE/AGT/ATP2A1/CACNA1S/CACNA2D2/CACNB3/CACNB4/CACNG1/CACNG5/CACNG6/CACNG7/DES/DMD/EDN1/IL6/ITGA10/ITGA11/ITGA2/ITGA8/ITGB4/ITGB8/MYH6/MYH7/MYL3/PRKAA2/PRKAG3/RYR2/SGCA/SGCG/SLC8A1/SLC8A2/SLC8A3/TGFB2/TNNC1/TNNI3/TTN
hsa00591	Linoleic acid metabolism	15/2022	0.00173466	0.0210729	ALOX15/CYP1A2/CYP2C9/CYP2E1/PLA2G10/PLA2G1B/PLA2G2A/PLA2G2C/PLA2G2D/PLA2G2F/PLA2G3/PLA2G4A/PLA2G4D/PLA2G4F/PLA2G5
hsa04727	GABAergic synapse	35/2022	0.00188694	0.0221042	ADCY4/ADCY8/ADCY9/CACNA1B/CACNA1S/GABARAPL1/GABBR2/GABRA3/GABRA4/GABRA5/GABRD/GABRE/GABRG2/GABRG3/GABRP/GABRQ/GABRR1/GABRR3/GAD1/GNB3/GNG11/GNG13/GNG3/GNG4/GNG7/GNGT1/GNGT2/HAP1/KCNJ6/PLCL1/PRKCG/SLC38A3/SLC6A11/SLC6A12/SLC6A13
hsa00053	Ascorbate and aldarate metabolism	15/2022	0.00267684	0.030276	ALDH1B1/ALDH2/KL/MIOX/UGDH/UGT1A1/UGT1A10/UGT1A3/UGT1A6/UGT1A7/UGT1A8/UGT2B10/UGT2B11/UGT2B15/UGT2B28
hsa04657	IL-17 signaling pathway	36/2022	0.00280083	0.0306225	CCL2/CCL20/CCL7/CSF3/CXCL2/CXCL3/CXCL6/FOS/FOSB/IFNG/IKBKE/IL13/IL17A/IL17C/IL17D/IL1B/IL6/JUN/JUND/LCN2/MAPK10/MAPK4/MMP1/MMP13/MMP3/MMP9/MUC5AC/MUC5B/NFKBIA/S100A7/S100A7A/S100A9/TNFAIP3/TRAF2/TRAF4/TRAF5
hsa00910	Nitrogen metabolism	10/2022	0.00304908	0.0322612	CA1/CA12/CA2/CA3/CA4/CA5A/CA6/CA7/CA9/CPS1
hsa02010	ABC transporters	20/2022	0.00336981	0.0337243	ABCA10/ABCA12/ABCA3/ABCA4/ABCA6/ABCA8/ABCA9/ABCB1/ABCB11/ABCB4/ABCB5/ABCB6/ABCB9/ABCC11/ABCC2/ABCC3/ABCC9/ABCG1/ABCG2/CFTR
hsa00330	Arginine and proline metabolism	22/2022	0.00339299	0.0337243	AGMAT/ALDH18A1/ALDH1B1/ALDH2/AOC1/ARG1/ARG2/AZIN2/CKM/CKMT1A/CKMT1B/CNDP1/DAO/GAMT/MAOB/NOS1/ODC1/P4HA3/PYCR1/PYCR3/SMOX/SRM
hsa00040	Pentose and glucuronate interconversions	16/2022	0.00423825	0.0405085	AKR1B10/KL/RPEL1/SORD/UGDH/UGT1A1/UGT1A10/UGT1A3/UGT1A6/UGT1A7/UGT1A8/UGT2B10/UGT2B11/UGT2B15/UGT2B28/XYLB
hsa04110	Cell cycle	45/2022	0.00444208	0.0405085	BUB1/BUB1B/CCNA1/CCNA2/CCNB1/CCNB2/CCND2/CCNE1/CCNE2/CDC14A/CDC20/CDC25A/CDC25C/CDC45/CDC6/CDC7/CDK1/CDKN1C/CDKN2A/CDKN2B/CHEK1/CHEK2/DBF4/E2F1/E2F2/E2F3/E2F5/ESPL1/GADD45B/MAD2L1/MCM2/MCM4/MCM6/MCM7/ORC1/ORC6/PCNA/PKMYT1/PLK1/PRKDC/PTTG1/SKP2/SMC1B/TGFB2/TTK
hsa05412	Arrhythmogenic right ventricular cardiomyopathy	30/2022	0.0045287	0.0405085	ACTN2/ATP2A1/CACNA1S/CACNA2D2/CACNB3/CACNB4/CACNG1/CACNG5/CACNG6/CACNG7/CDH2/CTNNA2/DES/DMD/DSG2/DSP/GJA1/ITGA10/ITGA11/ITGA2/ITGA8/ITGB4/ITGB8/PKP2/RYR2/SGCA/SGCG/SLC8A1/SLC8A2/SLC8A3
hsa04975	Fat digestion and absorption	19/2022	0.00456955	0.0405085	APOA1/APOA4/CD36/CEL/CLPS/MOGAT2/MOGAT3/NPC1L1/PLA2G10/PLA2G1B/PLA2G2A/PLA2G2C/PLA2G2D/PLA2G2F/PLA2G3/PLA2G5/PLPP2/PLPP3/PNLIPRP1
hsa04061	Viral protein interaction with cytokine and cytokine receptor	37/2022	0.00485972	0.0419471	ACKR4/CCL1/CCL14/CCL16/CCL18/CCL19/CCL2/CCL20/CCL23/CCL24/CCL25/CCL26/CCL7/CCR3/CCR8/CX3CL1/CX3CR1/CXCL12/CXCL13/CXCL14/CXCL2/CXCL3/CXCL6/CXCL9/CXCR1/CXCR2/IL18R1/IL19/IL20RA/IL20RB/IL22RA1/IL2RA/IL34/IL37/IL6/PF4/PPBP
