# Supplementary material for: A Novel Risk-Score Model With Eight MiRNA Signatures for Overall Survival of Patients With Lung Adenocarcinoma
Source: Front Genet. 2021 Nov 12;12:741112. doi: 10.3389/fgene.2021.741112 (PMC8633443; doi:10.3389/fgene.2021.741112)
Supplement: Supplementary file 2 [file DataSheet2.ZIP]

Archive with 5 entries (5 files):
- Data for Figure 2.xlsx
- Data for Figure 3.xlsx
- Data for Figure 4.xlsx
- Data for Figure 5.xlsx
- Data for Figure 1.xlsx
