# Supplementary material for: A Novel Risk-Score Model With Eight MiRNA Signatures for Overall Survival of Patients With Lung Adenocarcinoma
Source: Front Genet. 2021 Nov 12;12:741112. doi: 10.3389/fgene.2021.741112 (PMC8633443; doi:10.3389/fgene.2021.741112)
Supplement: Supplementary file 2 [file DataSheet2.ZIP › Data for Figure 2.xlsx]

## Sheet: miRNA-mRNA
mature_mirna_id	target_symbol	cor	pval
hsa-mir-107	CDCA4	-0.0976742	0.0283722
hsa-mir-429	PTPRD	-0.147114	0.000934977
hsa-mir-421	CBX7	-0.418166	0
hsa-mir-137	LIMCH1	-0.139803	0.00166863
hsa-mir-137	RORA	-0.204905	3.69553e-06
hsa-mir-137	SNRK	-0.190644	1.70083e-05
hsa-mir-137	TBX3	-0.142595	0.00134166
hsa-mir-217	EZH2	-0.191482	1.55945e-05
hsa-mir-217	TNFRSF21	-0.178454	5.7614e-05
hsa-mir-320a	CDCA3	-0.0969805	0.0295197
hsa-mir-320a	IGF2BP3	-0.163031	0.000241641
hsa-mir-320a	TFRC	-0.153321	0.000560044
hsa-mir-375	ACSL4	-0.172219	0.000104382
hsa-mir-375	AKAP7	-0.132662	0.0028643
hsa-mir-375	ANKRD1	-0.221396	5.52109e-07
hsa-mir-375	ARHGAP11A	-0.195471	1.0268e-05
hsa-mir-375	ARNTL2	-0.374833	0
hsa-mir-375	B3GALNT1	-0.431539	0
hsa-mir-375	CDKN2B	-0.295061	1.74483e-11
hsa-mir-375	CENPF	-0.184785	3.08703e-05
hsa-mir-375	CFL2	-0.216349	1.00346e-06
hsa-mir-375	CKAP2	-0.190623	1.70448e-05
hsa-mir-375	CRABP2	-0.0916728	0.0396897
hsa-mir-375	CRIM1	-0.10163	0.0225346
hsa-mir-375	CSTF2	-0.0939384	0.0350336
hsa-mir-375	DNMT3B	-0.145855	0.00103504
hsa-mir-375	DPY19L1	-0.128692	0.00382648
hsa-mir-375	EFNB2	-0.178517	5.72612e-05
hsa-mir-375	EMP1	-0.298483	9.9651e-12
hsa-mir-375	EXO1	-0.243766	3.3004e-08
hsa-mir-375	FAM3C	-0.210206	2.03816e-06
hsa-mir-375	GSC	-0.108723	0.0146409
hsa-mir-375	IGFBP3	-0.191327	1.5848e-05
hsa-mir-375	KCNN4	-0.324214	1.1396e-13
hsa-mir-375	KRT8	-0.121266	0.00644435
hsa-mir-375	MYBL1	-0.102542	0.0213472
hsa-mir-375	NETO2	-0.137938	0.00192605
hsa-mir-375	PTPN1	-0.217345	8.92887e-07
hsa-mir-375	RAB3B	-0.185065	3.00156e-05
hsa-mir-375	RASSF8	-0.171842	0.000108128
hsa-mir-375	TFRC	-0.259226	3.99525e-09
hsa-mir-375	TGFB2	-0.241567	4.40742e-08
hsa-mir-375	TNNI3	-0.127938	0.0040392
hsa-mir-375	TNS3	-0.285636	7.85468e-11
hsa-mir-375	WWC2	-0.161076	0.000287286
hsa-mir-498	TERT	-0.120926	0.00659585
hsa-mir-107	HMGA2	-0.151541	0.000650016
hsa-mir-107	ITGA2	-0.171149	0.000115358
hsa-mir-107	SALL1	-0.0958398	0.0314932
hsa-mir-107	SLC2A3	-0.116264	0.00902003
hsa-mir-107	TK1	-0.106566	0.0167345
hsa-mir-107	VCAN	-0.191968	1.48271e-05
hsa-mir-147a	CHAF1B	-0.250625	1.31531e-08
hsa-mir-147a	HDGF	-0.123863	0.00538661
hsa-mir-147a	KIF23	-0.321653	1.81874e-13
hsa-mir-206	G6PD	-0.134725	0.00245661
hsa-mir-133b	HCN2	-0.161385	0.000279567
hsa-mir-429	DDIT4	-0.141021	0.00151789
hsa-mir-429	GPX8	-0.325819	8.47735e-14
hsa-mir-429	LMNB1	-0.141822	0.00142575
hsa-mir-429	PMAIP1	-0.142697	0.00133088
hsa-mir-429	QKI	-0.331698	2.8097e-14
hsa-mir-429	RASSF2	-0.157225	0.000401725
hsa-mir-429	RASSF8	-0.226753	2.88401e-07
hsa-mir-429	SHCBP1	-0.307775	2.09418e-12
hsa-mir-429	ZEB1	-0.280491	1.74496e-10
hsa-mir-449a	CCNE2	-0.0955796	0.0319588
hsa-mir-449a	CDC25A	-0.190857	1.66373e-05
hsa-mir-449a	E2F3	-0.191258	1.59615e-05
hsa-mir-449a	GMNN	-0.15301	0.000574881
hsa-mir-449a	LDHA	-0.159083	0.000342046
hsa-mir-451a	MIF	-0.102812	0.0210071
hsa-mir-484	ATP1A2	-0.130471	0.00336386
hsa-mir-484	RBMS2	-0.164095	0.00021974
hsa-mir-484	ZNF322	-0.271883	6.40049e-10
hsa-mir-544a	DSP	-0.14739	0.000914341
hsa-mir-595	BRI3BP	-0.206874	2.96777e-06
hsa-mir-603	GREB1L	-0.0987887	0.026609
hsa-mir-607	PDIA6	-0.134197	0.0025556
hsa-mir-638	SOX2	-0.22934	2.09581e-07
hsa-mir-421	AHNAK	-0.25233	1.04211e-08
hsa-mir-922	MTHFD2	-0.279682	1.97525e-10
hsa-mir-940	GPRC5A	-0.195449	1.02917e-05
hsa-mir-940	TGFBR2	-0.183325	3.57143e-05
hsa-mir-1182	TERT	-0.194904	1.0902e-05
hsa-mir-1260a	PSAT1	-0.244994	2.80441e-08
hsa-mir-1276	TRIM71	-0.105015	0.0183969
hsa-mir-1825	CCNA2	-0.297709	1.13178e-11
hsa-mir-1825	CENPO	-0.254758	7.45894e-09
hsa-mir-1976	ALDOA	-0.17567	7.53073e-05
hsa-mir-1976	MKI67	-0.170027	0.000128027
hsa-mir-2110	CCDC137	-0.147922	0.000875643
hsa-mir-2278	P3H1	-0.12038	0.00684552
hsa-mir-2278	PPIL1	-0.130563	0.00334124
hsa-mir-548v	SLC16A9	-0.116864	0.00866848
hsa-mir-548w	CBX3	-0.145216	0.00108952
hsa-mir-320e	LMNB2	-0.255659	6.58236e-09
hsa-mir-4286	HMGA1	-0.285764	7.69885e-11
hsa-mir-3659	ESCO2	-0.22633	3.03761e-07
hsa-mir-3943	STMN1	-0.326771	7.10491e-14
hsa-mir-548ak	CBX3	-0.149603	0.000763056
hsa-mir-4511	GMNN	-0.129662	0.00356752
hsa-mir-548an	DNA2	-0.190539	1.71925e-05
hsa-mir-4803	CDC25A	-0.292005	2.85918e-11
hsa-mir-5100	SLC16A1	-0.107675	0.0156277
hsa-mir-5682	P3H1	-0.173663	9.11239e-05
hsa-mir-5690	ZBTB8B	-0.157694	0.000385816
hsa-mir-137	ABI3BP	-0.119113	0.00745889
hsa-mir-137	AMER2	-0.142497	0.00135202
hsa-mir-137	AQP4	-0.126667	0.00442256
hsa-mir-137	ARHGAP44	-0.164819	0.000205911
hsa-mir-137	BASP1	-0.0990165	0.0262605
hsa-mir-137	BTG2	-0.303557	4.28217e-12
hsa-mir-137	DUSP1	-0.116096	0.00912028
hsa-mir-137	FAM167A	-0.161052	0.000287896
hsa-mir-137	FXYD6	-0.11071	0.0129205
hsa-mir-137	GRK5	-0.106942	0.0163515
hsa-mir-137	GUCY1A2	-0.196027	9.68003e-06
hsa-mir-137	HLF	-0.0963156	0.0306566
hsa-mir-137	KCNC2	-0.143626	0.00123668
hsa-mir-137	KCNK1	-0.1498	0.00075078
hsa-mir-137	LIN7A	-0.124385	0.00519402
hsa-mir-137	METTL7A	-0.259867	3.64967e-09
hsa-mir-137	MSI1	-0.105253	0.0181329
hsa-mir-137	NECAB1	-0.103206	0.0205182
hsa-mir-137	NFIX	-0.152408	0.000604636
hsa-mir-137	PAK3	-0.210455	1.98125e-06
hsa-mir-137	PCYOX1	-0.119063	0.00748404
hsa-mir-137	PDZD2	-0.192249	1.44006e-05
hsa-mir-137	PLCL1	-0.151616	0.00064594
hsa-mir-137	PLEKHA6	-0.132721	0.00285172
hsa-mir-137	PREX2	-0.179203	5.35714e-05
hsa-mir-137	REPS2	-0.109822	0.0136658
hsa-mir-137	RGS5	-0.163255	0.000236873
hsa-mir-137	SECISBP2L	-0.246146	2.40572e-08
hsa-mir-137	SERTM1	-0.0879389	0.0485035
hsa-mir-137	SLCO4C1	-0.176062	7.25399e-05
hsa-mir-137	SSR4	-0.162374	0.00025616
hsa-mir-137	SYNE1	-0.10125	0.0230461
hsa-mir-137	SYNM	-0.0943598	0.0342209
hsa-mir-137	TACC1	-0.114751	0.00996198
hsa-mir-137	TCEAL2	-0.131484	0.0031238
hsa-mir-137	UBL3	-0.159699	0.00032417
hsa-mir-137	WNT11	-0.146315	0.000997382
hsa-mir-147b	ADCY9	-0.276332	3.28738e-10
hsa-mir-147b	CIT	-0.329458	4.2969e-14
hsa-mir-147b	CPS1	-0.0960307	0.0311552
hsa-mir-147b	KCNK5	-0.131484	0.00312369
hsa-mir-147b	LIMD1	-0.348342	9.72553e-16
hsa-mir-147b	RNF122	-0.0965025	0.0303332
hsa-mir-190b	DAB2	-0.144795	0.00112676
hsa-mir-190b	FGF2	-0.108137	0.0151856
hsa-mir-190b	MAP3K3	-0.141205	0.00149628
hsa-mir-190b	OVOL1	-0.158812	0.000350196
hsa-mir-190b	SGMS2	-0.132001	0.00300722
hsa-mir-1912	CFL2	-0.0897357	0.0440763
hsa-mir-1912	FHL2	-0.0927201	0.037476
hsa-mir-1912	HDGF	-0.0985089	0.0270425
hsa-mir-1912	POLQ	-0.264739	1.8203e-09
hsa-mir-1912	ZYG11A	-0.268886	9.95825e-10
hsa-mir-217	DSP	-0.105893	0.0174393
hsa-mir-217	DST	-0.124543	0.00513692
hsa-mir-217	E2F3	-0.113022	0.0111451
hsa-mir-217	GEN1	-0.188947	2.02499e-05
hsa-mir-217	HOXA13	-0.118013	0.0080302
hsa-mir-217	KIF18B	-0.195515	1.02204e-05
hsa-mir-217	NCAPG2	-0.21624	1.01636e-06
hsa-mir-217	SLC35F2	-0.125911	0.00466584
hsa-mir-217	SLC7A11	-0.101167	0.0231602
hsa-mir-217	SPAG5	-0.193008	1.3304e-05
hsa-mir-320a	ALDH1B1	-0.101334	0.0229326
hsa-mir-320a	BCL2L12	-0.0904168	0.0424896
hsa-mir-320a	BYSL	-0.177935	6.05842e-05
hsa-mir-320a	CBX3	-0.224232	3.92283e-07
hsa-mir-320a	CCNA2	-0.125567	0.00478054
hsa-mir-320a	CCT3	-0.194639	1.12113e-05
hsa-mir-320a	CENPU	-0.13644	0.00215872
hsa-mir-320a	CKAP2	-0.147215	0.000927407
hsa-mir-320a	CKS1B	-0.152898	0.000580298
hsa-mir-320a	CLDN12	-0.147991	0.000870703
hsa-mir-320a	CPD	-0.11137	0.0123897
hsa-mir-320a	CTNNAL1	-0.10017	0.0245558
hsa-mir-320a	E2F1	-0.13229	0.00294394
hsa-mir-320a	ECT2	-0.0980292	0.0278
hsa-mir-320a	FLAD1	-0.12995	0.00349366
hsa-mir-320a	GAPDH	-0.137531	0.0019869
hsa-mir-320a	GTSE1	-0.102627	0.0212402
hsa-mir-320a	HDGF	-0.107774	0.0155319
hsa-mir-320a	ILF2	-0.224418	3.83485e-07
hsa-mir-320a	KIF18B	-0.0899519	0.0435672
hsa-mir-320a	MCM4	-0.156156	0.000440309
hsa-mir-320a	MCM6	-0.169185	0.000138375
hsa-mir-320a	MDK	-0.127484	0.00417256
hsa-mir-320a	NDC80	-0.124756	0.00506081
hsa-mir-320a	NPM3	-0.203792	4.17929e-06
hsa-mir-320a	NUSAP1	-0.127842	0.00406716
hsa-mir-320a	OIP5	-0.148472	0.0008372
hsa-mir-320a	ORC1	-0.167274	0.000164865
hsa-mir-320a	PAICS	-0.12039	0.00684125
hsa-mir-320a	PDCD6	-0.147739	0.000888786
hsa-mir-320a	PDIA6	-0.139739	0.0016769
hsa-mir-320a	PFDN6	-0.17507	7.97408e-05
hsa-mir-320a	PFDN6	-0.17507	7.97408e-05
hsa-mir-320a	PFDN6	-0.17507	7.97408e-05
hsa-mir-320a	PFDN6	-0.17507	7.97408e-05
hsa-mir-320a	PFDN6	-0.17507	7.97408e-05
hsa-mir-320a	PMAIP1	-0.0947726	0.0334406
hsa-mir-320a	PPAT	-0.13679	0.00210215
hsa-mir-320a	PPIL1	-0.223105	4.49584e-07
hsa-mir-320a	PRAME	-0.109684	0.013785
hsa-mir-320a	PSRC1	-0.126766	0.0043914
hsa-mir-320a	PTTG1	-0.0992352	0.0259295
hsa-mir-320a	RACGAP1	-0.139802	0.0016687
hsa-mir-320a	SMUG1	-0.117811	0.0081392
hsa-mir-320a	TOP2A	-0.169704	0.000131907
hsa-mir-320a	TPI1	-0.191364	1.57863e-05
hsa-mir-320a	TRAF4	-0.0942433	0.034444
hsa-mir-320a	TRPA1	-0.0920783	0.0388198
hsa-mir-320a	UBE2T	-0.165356	0.000196186
hsa-mir-320a	UQCC2	-0.243674	3.34063e-08
hsa-mir-320a	ZNF367	-0.104128	0.0194118
hsa-mir-375	ANKRD36C	-0.104264	0.0192527
hsa-mir-375	ARHGAP11A	-0.195471	1.0268e-05
hsa-mir-375	ASPM	-0.205245	3.55861e-06
hsa-mir-375	BCL2A1	-0.227858	2.51761e-07
hsa-mir-375	BDNF	-0.0885891	0.0468604
hsa-mir-375	C10orf55	-0.454309	0
hsa-mir-375	CARD16	-0.296827	1.30808e-11
hsa-mir-375	CBX3	-0.129696	0.00355875
hsa-mir-375	CCNA2	-0.266979	1.31587e-09
hsa-mir-375	CCND2	-0.143068	0.00129255
hsa-mir-375	CLEC4D	-0.216247	1.01557e-06
hsa-mir-375	CLEC4E	-0.236839	8.13431e-08
hsa-mir-375	CRIM1	-0.10163	0.0225346
hsa-mir-375	DDIT4	-0.185058	3.00348e-05
hsa-mir-375	DEPDC1B	-0.222788	4.67079e-07
hsa-mir-375	DPF1	-0.119031	0.00749998
hsa-mir-375	DSCC1	-0.17217	0.00010486
hsa-mir-375	DTX2	-0.300898	6.68002e-12
hsa-mir-375	E2F8	-0.188058	2.21747e-05
hsa-mir-375	EDN1	-0.240946	4.78019e-08
hsa-mir-375	EGR3	-0.102967	0.0208126
hsa-mir-375	FAM171A2	-0.101466	0.0227548
hsa-mir-375	FAM83D	-0.221812	5.25241e-07
hsa-mir-375	FCER1G	-0.261195	3.02322e-09
hsa-mir-375	FIGNL1	-0.252539	1.01271e-08
hsa-mir-375	HELLS	-0.209065	2.31968e-06
hsa-mir-375	HMGCS1	-0.124575	0.00512531
hsa-mir-375	HOXA13	-0.293176	2.36793e-11
hsa-mir-375	IFIT1B	-0.112897	0.0112352
hsa-mir-375	IGLON5	-0.155622	0.000460857
hsa-mir-375	IL1B	-0.238652	6.44066e-08
hsa-mir-375	IL6	-0.176832	6.73783e-05
hsa-mir-375	ITGB4	-0.29258	2.60655e-11
hsa-mir-375	ITGB8	-0.304636	3.56991e-12
hsa-mir-375	KLF10	-0.14424	0.00117775
hsa-mir-375	KLF4	-0.195093	1.06867e-05
hsa-mir-375	KRT80	-0.262444	2.53041e-09
hsa-mir-375	L1CAM	-0.381124	0
hsa-mir-375	LMNB1	-0.166505	0.000176823
hsa-mir-375	LMNB2	-0.234209	1.1377e-07
hsa-mir-375	MMP14	-0.399013	0
hsa-mir-375	MRGPRX3	-0.121034	0.00654732
hsa-mir-375	MROH6	-0.114519	0.010114
hsa-mir-375	MST1R	-0.103371	0.0203152
hsa-mir-375	MTHFD2	-0.134435	0.00251038
hsa-mir-375	NCAPG2	-0.187072	2.45133e-05
hsa-mir-375	NKX6-1	-0.258956	4.15055e-09
hsa-mir-375	NLRP7	-0.123827	0.00540031
hsa-mir-375	NT5E	-0.160645	0.000298386
hsa-mir-375	OASL	-0.324464	1.08853e-13
hsa-mir-375	OLFML2A	-0.171999	0.000106553
hsa-mir-375	PHACTR2	-0.0901046	0.0432107
hsa-mir-375	PHLDA2	-0.0948114	0.033368
hsa-mir-375	PHLDB2	-0.414597	0
hsa-mir-375	PLOD2	-0.253869	8.43348e-09
hsa-mir-375	PRKDC	-0.0910416	0.0410766
hsa-mir-375	PRR11	-0.284509	9.36813e-11
hsa-mir-375	PTX3	-0.373923	0
hsa-mir-375	QKI	-0.204877	3.70683e-06
hsa-mir-375	RBM24	-0.108902	0.0144787
hsa-mir-375	RRM2	-0.252006	1.08941e-08
hsa-mir-375	SCN5A	-0.170794	0.00011923
hsa-mir-375	SERPINA9	-0.132733	0.00284927
hsa-mir-375	SERPINE2	-0.313863	7.29751e-13
hsa-mir-375	SLC22A4	-0.292944	2.458e-11
hsa-mir-375	SLC2A3	-0.210816	1.90145e-06
hsa-mir-375	SPC25	-0.220747	5.9667e-07
hsa-mir-375	SYTL2	-0.146783	0.000960401
hsa-mir-375	TBC1D4	-0.165898	0.000186825
hsa-mir-375	TFPI2	-0.138164	0.00189303
hsa-mir-375	TNFRSF9	-0.256951	5.49859e-09
hsa-mir-375	TNS4	-0.268298	1.08551e-09
hsa-mir-375	TOP2A	-0.226071	3.13522e-07
hsa-mir-375	TYMS	-0.258577	4.37759e-09
hsa-mir-375	UACA	-0.159612	0.000326636
hsa-mir-375	UPK1B	-0.177611	6.25043e-05
hsa-mir-375	UTS2	-0.119243	0.00739353
hsa-mir-375	VIM	-0.350758	5.70945e-16
hsa-mir-375	ZIC5	-0.243489	3.42344e-08
hsa-mir-375	ZNF729	-0.103691	0.0199296
hsa-mir-498	AGMO	-0.135499	0.00231773
hsa-mir-498	ALDOA	-0.156475	0.000428459
hsa-mir-498	BRCA1	-0.196894	8.8275e-06
hsa-mir-498	CENPI	-0.248109	1.84893e-08
hsa-mir-498	CENPM	-0.255414	6.81064e-09
hsa-mir-498	CHAC1	-0.140261	0.00161031
hsa-mir-498	COL1A1	-0.0923878	0.0381668
hsa-mir-498	CSTF2	-0.195836	9.87884e-06
hsa-mir-498	DSN1	-0.237801	7.18813e-08
hsa-mir-498	E2F2	-0.259071	4.08352e-09
hsa-mir-498	E2F2	-0.259071	4.08352e-09
hsa-mir-498	EZH2	-0.182941	3.71029e-05
hsa-mir-498	FBXO47	-0.0923072	0.0383359
hsa-mir-498	GREM1	-0.102104	0.0219105
hsa-mir-498	HOXA1	-0.10583	0.0175066
hsa-mir-498	HOXC8	-0.0917558	0.0395102
hsa-mir-498	HSPD1	-0.156996	0.000409721
hsa-mir-498	HSPE1-MOB4	-0.118289	0.00788317
hsa-mir-498	IDH2	-0.203121	4.49954e-06
hsa-mir-498	IL17RD	-0.101171	0.023154
hsa-mir-498	KDELR2	-0.133645	0.00266275
hsa-mir-498	KNSTRN	-0.131657	0.00308434
hsa-mir-498	LIN28B	-0.101347	0.0229154
hsa-mir-498	MEX3A	-0.1249	0.00500991
hsa-mir-498	MKI67	-0.209052	2.32303e-06
hsa-mir-498	NUP155	-0.104826	0.0186099
hsa-mir-498	PCSK1	-0.102142	0.0218621
hsa-mir-498	PDIA6	-0.143716	0.00122787
hsa-mir-498	POC1A	-0.222673	4.73607e-07
hsa-mir-498	PSAT1	-0.202991	4.5644e-06
hsa-mir-498	RAD51	-0.207006	2.92434e-06
hsa-mir-498	RNF157	-0.0905363	0.0422162
hsa-mir-498	ZBTB8B	-0.214045	1.31213e-06
hsa-mir-520b	DLGAP5	-0.113725	0.0106494
hsa-mir-520b	GINS4	-0.0992283	0.0259399
hsa-mir-520b	KPNA2	-0.0968451	0.0297482
hsa-mir-520b	ZYG11A	-0.122809	0.00579525
hsa-mir-520e	AGMAT	-0.0944715	0.0340082
hsa-mir-520e	ATAD2	-0.174693	8.26501e-05
hsa-mir-520e	BRI3BP	-0.164648	0.000209098
hsa-mir-520e	C12orf49	-0.0999969	0.0248049
hsa-mir-520e	DLGAP5	-0.257408	5.15819e-09
hsa-mir-520e	DNAJB4	-0.139055	0.00176786
hsa-mir-520e	FANCA	-0.190476	1.73043e-05
hsa-mir-520e	GINS4	-0.217065	9.22661e-07
hsa-mir-520e	HOXB3	-0.127302	0.00422723
hsa-mir-520e	KPNA2	-0.261671	2.8254e-09
hsa-mir-520e	MCM7	-0.230667	1.77657e-07
hsa-mir-520e	MELK	-0.234566	1.08725e-07
hsa-mir-520e	SLC28A1	-0.156695	0.000420455
hsa-mir-520e	TSPAN6	-0.102962	0.0208188
hsa-mir-520e	ZYG11A	-0.205951	3.28997e-06
hsa-mir-549a	GDF15	-0.129173	0.00369593
hsa-mir-107	ACSL4	-0.124253	0.00524191
hsa-mir-107	ACTG2	-0.143711	0.0012284
hsa-mir-107	ADAM12	-0.158835	0.000349495
hsa-mir-107	ADAMTS14	-0.128393	0.00390962
hsa-mir-107	ALDOA	-0.14392	0.0012081
hsa-mir-107	ALOX5AP	-0.246012	2.44912e-08
hsa-mir-107	AP1S1	-0.131181	0.00319396
hsa-mir-107	APLP1	-0.13231	0.00293967
hsa-mir-107	ARMCX1	-0.147642	0.000895764
hsa-mir-107	ASGR1	-0.108646	0.0147113
hsa-mir-107	ASPHD1	-0.121843	0.00619446
hsa-mir-107	BBOX1	-0.127438	0.00418612
hsa-mir-107	C10orf55	-0.188517	2.1161e-05
hsa-mir-107	C1QC	-0.183528	3.49998e-05
hsa-mir-107	C1QTNF2	-0.16722	0.00016568
hsa-mir-107	C4orf48	-0.171819	0.000108359
hsa-mir-107	CA9	-0.101843	0.0222523
hsa-mir-107	CAMK2N1	-0.126688	0.00441603
hsa-mir-107	CCL2	-0.13335	0.00272177
hsa-mir-107	CCNA1	-0.149683	0.000758069
hsa-mir-107	CLDN4	-0.119743	0.00714795
hsa-mir-107	CLSTN2	-0.143528	0.00124631
hsa-mir-107	COL1A1	-0.208094	2.58817e-06
hsa-mir-107	COL5A1	-0.16532	0.000196829
hsa-mir-107	COL6A3	-0.138007	0.00191591
hsa-mir-107	COLEC12	-0.122485	0.00592643
hsa-mir-107	CPEB1	-0.147419	0.000912145
hsa-mir-107	CPEB1	-0.147419	0.000912145
hsa-mir-107	CPED1	-0.101744	0.0223835
hsa-mir-107	CRABP2	-0.197865	7.95764e-06
hsa-mir-107	CTHRC1	-0.182961	3.70291e-05
hsa-mir-107	CXCL14	-0.117655	0.0082244
hsa-mir-107	DCLK1	-0.125021	0.00496747
hsa-mir-107	DDIT4	-0.15339	0.000556812
hsa-mir-107	DKK1	-0.128352	0.00392107
hsa-mir-107	DOC2A	-0.158986	0.000344945
hsa-mir-107	DOCK11	-0.106374	0.0169332
hsa-mir-107	EFNB2	-0.121163	0.00648983
hsa-mir-107	EGR2	-0.115009	0.00979511
hsa-mir-107	EMP1	-0.138894	0.0017899
hsa-mir-107	ENHO	-0.113506	0.0108018
hsa-mir-107	ENO1	-0.164864	0.000205075
hsa-mir-107	EPHA6	-0.108595	0.0147583
hsa-mir-107	ETV1	-0.111688	0.0121411
hsa-mir-107	F12	-0.0935053	0.0358859
hsa-mir-107	FAM49A	-0.11035	0.0132178
hsa-mir-107	FERMT2	-0.0931245	0.0366497
hsa-mir-107	FIBIN	-0.211346	1.78964e-06
hsa-mir-107	FNDC4	-0.201006	5.66997e-06
hsa-mir-107	GAD1	-0.102609	0.0212623
hsa-mir-107	GFAP	-0.125003	0.00497382
hsa-mir-107	GJA1	-0.124087	0.00530307
hsa-mir-107	GJB6	-0.110508	0.0130864
hsa-mir-107	GLDN	-0.125712	0.00473175
hsa-mir-107	GPR88	-0.131612	0.0030945
hsa-mir-107	HOXB2	-0.222157	5.03942e-07
hsa-mir-107	HYAL2	-0.099925	0.0249092
hsa-mir-107	IL6	-0.0967286	0.029946
hsa-mir-107	ITM2C	-0.102936	0.0208521
hsa-mir-107	KAZN	-0.110275	0.0132807
hsa-mir-107	KCNN4	-0.144231	0.00117862
hsa-mir-107	KCTD12	-0.110089	0.0134376
hsa-mir-107	LEMD1	-0.157907	0.000378771
hsa-mir-107	LOXL2	-0.161827	0.000268883
hsa-mir-107	LPXN	-0.0888755	0.0461514
hsa-mir-107	LYPD1	-0.142674	0.00133337
hsa-mir-107	MAP7D2	-0.0897883	0.0439521
hsa-mir-107	MDFI	-0.213907	1.33316e-06
hsa-mir-107	MFNG	-0.109016	0.0143749
hsa-mir-107	MMP14	-0.214244	1.28211e-06
hsa-mir-107	MMP7	-0.177644	6.23067e-05
hsa-mir-107	MMP9	-0.142939	0.00130571
hsa-mir-107	MTMR11	-0.0904727	0.0423614
hsa-mir-107	NPTX2	-0.144134	0.00118778
hsa-mir-107	NT5E	-0.104089	0.019457
hsa-mir-107	NTN4	-0.087946	0.0484854
hsa-mir-107	OCIAD2	-0.102721	0.0211208
hsa-mir-107	PCDH7	-0.155906	0.000449841
hsa-mir-107	PDCD1LG2	-0.157409	0.000395415
hsa-mir-107	PDLIM4	-0.257073	5.40491e-09
hsa-mir-107	PDZD4	-0.0893934	0.0448925
hsa-mir-107	PDZRN3	-0.11717	0.00849452
hsa-mir-107	PGF	-0.182924	3.71637e-05
hsa-mir-107	PGM2L1	-0.0910427	0.0410741
hsa-mir-107	PHLDA2	-0.114106	0.0103893
hsa-mir-107	PHLDB2	-0.106743	0.0165529
hsa-mir-107	PKDCC	-0.120431	0.00682204
hsa-mir-107	PLA2G5	-0.187521	2.34215e-05
hsa-mir-107	PLAT	-0.145797	0.00103987
hsa-mir-107	PLAU	-0.24604	2.43974e-08
hsa-mir-107	PLOD2	-0.136245	0.00219083
hsa-mir-107	PLSCR4	-0.0944056	0.0341337
hsa-mir-107	PMAIP1	-0.129993	0.00348281
hsa-mir-107	PMP22	-0.168462	0.000147892
hsa-mir-107	PRKG1	-0.104744	0.0187022
hsa-mir-107	PTPRO	-0.188354	2.15156e-05
hsa-mir-107	QPCT	-0.118854	0.00759008
hsa-mir-107	RAB8B	-0.0989952	0.0262929
hsa-mir-107	RAET1L	-0.13158	0.00310173
hsa-mir-107	RFX8	-0.116471	0.0088972
hsa-mir-107	RNASEH2A	-0.10708	0.0162126
hsa-mir-107	RPL39L	-0.124481	0.00515924
hsa-mir-107	SDC2	-0.162533	0.000252577
hsa-mir-107	SELPLG	-0.15228	0.000611136
hsa-mir-107	SEMA3D	-0.109555	0.0138974
hsa-mir-107	SERPINB4	-0.0918946	0.0392119
hsa-mir-107	SERPINH1	-0.166375	0.000178917
hsa-mir-107	SLC16A3	-0.148068	0.000865247
hsa-mir-107	SLC1A1	-0.108655	0.0147036
hsa-mir-107	SLC1A7	-0.111904	0.0119747
hsa-mir-107	SLC22A4	-0.13725	0.00203002
hsa-mir-107	SLC24A2	-0.145907	0.00103069
hsa-mir-107	SLC2A14	-0.0962959	0.030691
hsa-mir-107	SLC2A5	-0.0900644	0.0433044
hsa-mir-107	SLC6A15	-0.0940832	0.0347525
hsa-mir-107	SLITRK3	-0.101022	0.0233586
hsa-mir-107	SNCA	-0.107385	0.0159106
hsa-mir-107	SOCS3	-0.0955725	0.0319715
hsa-mir-107	SPRED3	-0.14469	0.00113628
hsa-mir-107	STAC	-0.135959	0.0022387
hsa-mir-107	STX1A	-0.12776	0.00409107
hsa-mir-107	SYTL2	-0.135522	0.00231383
hsa-mir-107	TFPI2	-0.114035	0.0104374
hsa-mir-107	TLR4	-0.145415	0.00107222
hsa-mir-107	TMEM158	-0.153928	0.000532097
hsa-mir-107	TMEM231	-0.127134	0.00427814
hsa-mir-107	TNFSF4	-0.141455	0.00146725
hsa-mir-107	TNS3	-0.150014	0.000737643
hsa-mir-107	TSPAN6	-0.100033	0.0247531
hsa-mir-107	TUBA1A	-0.273437	5.07835e-10
hsa-mir-107	TUBA1C	-0.132476	0.00290382
hsa-mir-107	TWIST1	-0.176416	7.01196e-05
hsa-mir-107	UBASH3B	-0.198967	7.06963e-06
hsa-mir-107	VMP1	-0.187057	2.45515e-05
hsa-mir-107	VWDE	-0.108972	0.0144152
hsa-mir-107	ZFHX4	-0.102735	0.0211029
hsa-mir-107	ZNF300	-0.0906754	0.0418999
hsa-mir-107	ZNF365	-0.187726	2.29372e-05
hsa-mir-107	ZNF486	-0.133919	0.00260912
hsa-mir-107	ZNF492	-0.11886	0.00758682
hsa-mir-198	CDCA7	-0.0948102	0.0333703
hsa-mir-198	CDKN2A	-0.0939672	0.0349776
hsa-mir-198	FOXM1	-0.321552	1.85257e-13
hsa-mir-198	GINS2	-0.270685	7.64235e-10
hsa-mir-198	HYOU1	-0.127035	0.00430837
hsa-mir-198	PLOD2	-0.172154	0.000105018
hsa-mir-147a	ANKLE1	-0.16183	0.000268814
hsa-mir-147a	ANKRD1	-0.130836	0.00327544
hsa-mir-147a	ANKRD18B	-0.205548	3.44083e-06
hsa-mir-147a	ANLN	-0.286399	6.96871e-11
hsa-mir-147a	ANP32E	-0.128177	0.00397053
hsa-mir-147a	APOBEC3B	-0.20502	3.64848e-06
hsa-mir-147a	ARHGAP11A	-0.256288	6.03069e-09
hsa-mir-147a	ARHGEF39	-0.229035	2.1767e-07
hsa-mir-147a	ARL13B	-0.108409	0.0149305
hsa-mir-147a	ARNTL2	-0.11423	0.0103063
hsa-mir-147a	ASF1B	-0.265015	1.74913e-09
hsa-mir-147a	ASNS	-0.15471	0.000498048
hsa-mir-147a	ASPM	-0.275674	3.63041e-10
hsa-mir-147a	ATAD2	-0.22729	2.6999e-07
hsa-mir-147a	ATAD5	-0.236165	8.8683e-08
hsa-mir-147a	AUNIP	-0.350529	6.00957e-16
hsa-mir-147a	AURKA	-0.293084	2.40314e-11
hsa-mir-147a	AURKB	-0.338577	7.3578e-15
hsa-mir-147a	B3GALNT1	-0.221695	5.32699e-07
hsa-mir-147a	BARD1	-0.174875	8.12306e-05
hsa-mir-147a	BEND6	-0.125851	0.00468568
hsa-mir-147a	BIRC5	-0.341769	3.86792e-15
hsa-mir-147a	BLM	-0.264863	1.78786e-09
hsa-mir-147a	BORA	-0.18011	4.9037e-05
hsa-mir-147a	BRCA1	-0.255058	7.15539e-09
hsa-mir-147a	BRI3BP	-0.2013	5.49162e-06
hsa-mir-147a	BRIP1	-0.168286	0.000150292
hsa-mir-147a	BUB1	-0.330243	3.70453e-14
hsa-mir-147a	BUB1B	-0.318755	3.0665e-13
hsa-mir-147a	BYSL	-0.161154	0.000285334
hsa-mir-147a	C11orf24	-0.127755	0.00409244
hsa-mir-147a	C1orf112	-0.241154	4.65239e-08
hsa-mir-147a	C3orf67	-0.24939	1.55523e-08
hsa-mir-147a	C5orf34	-0.227245	2.71491e-07
hsa-mir-147a	CADM4	-0.115717	0.00935086
hsa-mir-147a	CALCB	-0.0918448	0.0393187
hsa-mir-147a	CCDC150	-0.235367	9.81978e-08
hsa-mir-147a	CCDC167	-0.257377	5.17996e-09
hsa-mir-147a	CCDC34	-0.270987	7.30844e-10
hsa-mir-147a	CCL2	-0.0895239	0.0445799
hsa-mir-147a	CCL7	-0.113728	0.0106477
hsa-mir-147a	CCNA2	-0.310486	1.31387e-12
hsa-mir-147a	CCNB1	-0.274777	4.15478e-10
hsa-mir-147a	CCNB2	-0.298413	1.00807e-11
hsa-mir-147a	CCNE2	-0.212283	1.60761e-06
hsa-mir-147a	CCNF	-0.287967	5.44191e-11
hsa-mir-147a	CCT6A	-0.327843	5.81836e-14
hsa-mir-147a	CD24	-0.16643	0.00017802
hsa-mir-147a	CDC20	-0.375589	0
hsa-mir-147a	CDC25A	-0.318931	2.97135e-13
hsa-mir-147a	CDC25C	-0.262028	2.68512e-09
hsa-mir-147a	CDC45	-0.335107	1.45679e-14
hsa-mir-147a	CDC6	-0.314326	6.72827e-13
hsa-mir-147a	CDC7	-0.280845	1.65261e-10
hsa-mir-147a	CDCA2	-0.255362	6.85973e-09
hsa-mir-147a	CDCA3	-0.311757	1.05395e-12
hsa-mir-147a	CDCA4	-0.283063	1.1731e-10
hsa-mir-147a	CDCA5	-0.352435	3.90354e-16
hsa-mir-147a	CDCA8	-0.367814	2.78865e-18
hsa-mir-147a	CDH12	-0.184059	3.31952e-05
hsa-mir-147a	CDK1	-0.286127	7.27229e-11
hsa-mir-147a	CDKN2A	-0.0923176	0.0383141
hsa-mir-147a	CDKN3	-0.300644	6.96834e-12
hsa-mir-147a	CDT1	-0.299323	8.67496e-12
hsa-mir-147a	CENPA	-0.350941	5.48002e-16
hsa-mir-147a	CENPE	-0.29053	3.62152e-11
hsa-mir-147a	CENPF	-0.275702	3.61522e-10
hsa-mir-147a	CENPH	-0.20814	2.5748e-06
hsa-mir-147a	CENPI	-0.279341	2.08105e-10
hsa-mir-147a	CENPK	-0.207193	2.86364e-06
hsa-mir-147a	CENPL	-0.16838	0.000149004
hsa-mir-147a	CENPM	-0.299757	8.07404e-12
hsa-mir-147a	CENPN	-0.307993	2.0175e-12
hsa-mir-147a	CENPO	-0.258621	4.35055e-09
hsa-mir-147a	CENPU	-0.278357	2.41802e-10
hsa-mir-147a	CENPW	-0.3646	1.37933e-17
hsa-mir-147a	CEP55	-0.255822	6.43524e-09
hsa-mir-147a	CEP85	-0.20381	4.17074e-06
hsa-mir-147a	CFHR4	-0.101666	0.0224874
hsa-mir-147a	CFL2	-0.112002	0.0118996
hsa-mir-147a	CHAC1	-0.166445	0.000177787
hsa-mir-147a	CHAF1A	-0.219124	7.23716e-07
hsa-mir-147a	CHEK1	-0.290344	3.73068e-11
hsa-mir-147a	CHST6	-0.174326	8.55824e-05
hsa-mir-147a	CHTF18	-0.260014	3.57464e-09
hsa-mir-147a	CIDEC	-0.106594	0.0167061
hsa-mir-147a	CKAP2	-0.17531	7.79385e-05
hsa-mir-147a	CKAP2L	-0.306444	2.62808e-12
hsa-mir-147a	CKAP4	-0.194678	1.11653e-05
hsa-mir-147a	CKM	-0.186289	2.65348e-05
hsa-mir-147a	CKS1B	-0.212197	1.6235e-06
hsa-mir-147a	CKS2	-0.182937	3.71153e-05
hsa-mir-147a	CLDN3	-0.127981	0.00402679
hsa-mir-147a	CLSPN	-0.313895	7.25624e-13
hsa-mir-147a	COCH	-0.239576	5.7141e-08
hsa-mir-147a	COL5A2	-0.106611	0.0166884
hsa-mir-147a	COL7A1	-0.193433	1.27253e-05
hsa-mir-147a	CT55	-0.160145	0.000311755
hsa-mir-147a	CTHRC1	-0.165277	0.000197594
hsa-mir-147a	CTSV	-0.279476	2.03866e-10
hsa-mir-147a	CYP1A1	-0.114926	0.00984889
hsa-mir-147a	DBF4	-0.213193	1.44782e-06
hsa-mir-147a	DBF4B	-0.288176	5.26521e-11
hsa-mir-147a	DDX11	-0.120003	0.00702309
hsa-mir-147a	DEPDC1	-0.309033	1.68799e-12
hsa-mir-147a	DEPDC1B	-0.284431	9.48265e-11
hsa-mir-147a	DEPDC7	-0.145557	0.0010601
hsa-mir-147a	DLGAP5	-0.321179	1.9821e-13
hsa-mir-147a	DLX2	-0.19945	6.71122e-06
hsa-mir-147a	DNA2	-0.178051	5.99045e-05
hsa-mir-147a	DNMT3B	-0.292577	2.60773e-11
hsa-mir-147a	DONSON	-0.224808	3.65742e-07
hsa-mir-147a	DPYSL5	-0.141878	0.00141942
hsa-mir-147a	DSN1	-0.291261	3.22172e-11
hsa-mir-147a	DST	-0.0886752	0.0466462
hsa-mir-147a	DTL	-0.225008	3.56952e-07
hsa-mir-147a	E2F1	-0.311406	1.12035e-12
hsa-mir-147a	E2F2	-0.326762	7.11755e-14
hsa-mir-147a	E2F3	-0.127853	0.00406383
hsa-mir-147a	E2F8	-0.276772	3.07621e-10
hsa-mir-147a	ECT2	-0.184396	3.20952e-05
hsa-mir-147a	EGLN3	-0.191911	1.49151e-05
hsa-mir-147a	EMC9	-0.145346	0.00107822
hsa-mir-147a	EME1	-0.281113	1.58565e-10
hsa-mir-147a	ERCC6L	-0.340531	4.97271e-15
hsa-mir-147a	ESCO2	-0.221587	5.39592e-07
hsa-mir-147a	ESPL1	-0.320018	2.44413e-13
hsa-mir-147a	EXO1	-0.285511	8.01065e-11
hsa-mir-147a	EZH2	-0.252187	1.06268e-08
hsa-mir-147a	F5	-0.119767	0.00713662
hsa-mir-147a	FAM169A	-0.257489	5.09998e-09
hsa-mir-147a	FAM83D	-0.319328	2.76697e-13
hsa-mir-147a	FANCA	-0.264111	1.99244e-09
hsa-mir-147a	FANCB	-0.278215	2.47121e-10
hsa-mir-147a	FANCD2	-0.211895	1.68065e-06
hsa-mir-147a	FANCG	-0.232477	1.41607e-07
hsa-mir-147a	FANCI	-0.286535	6.82118e-11
hsa-mir-147a	FBN2	-0.1415	0.00146217
hsa-mir-147a	FEN1	-0.337861	8.4824e-15
hsa-mir-147a	FIGNL1	-0.194059	1.19166e-05
hsa-mir-147a	FOXL2	-0.156287	0.000435402
hsa-mir-147a	FOXM1	-0.324863	1.01134e-13
hsa-mir-147a	GDA	-0.131524	0.00311468
hsa-mir-147a	GEN1	-0.202521	4.80597e-06
hsa-mir-147a	GGH	-0.251237	1.21008e-08
hsa-mir-147a	GINS1	-0.308134	1.96955e-12
hsa-mir-147a	GINS2	-0.2591	4.06678e-09
hsa-mir-147a	GINS4	-0.259107	4.06286e-09
hsa-mir-147a	GJA1	-0.105952	0.0173761
hsa-mir-147a	GMNN	-0.223456	4.30891e-07
hsa-mir-147a	GPT2	-0.128788	0.00379999
hsa-mir-147a	GRM4	-0.256535	5.82676e-09
hsa-mir-147a	GTSE1	-0.351584	4.7395e-16
hsa-mir-147a	HELLS	-0.247765	1.93654e-08
hsa-mir-147a	HILPDA	-0.274717	4.1926e-10
hsa-mir-147a	HJURP	-0.316662	4.45351e-13
hsa-mir-147a	HMGA1	-0.30097	6.6012e-12
hsa-mir-147a	HMGCS1	-0.194416	1.14769e-05
hsa-mir-147a	HMMR	-0.236675	8.30713e-08
hsa-mir-147a	HOXA13	-0.151495	0.0006525
hsa-mir-147a	HOXB13	-0.198409	7.50685e-06
hsa-mir-147a	HOXB3	-0.101219	0.023089
hsa-mir-147a	HOXC9	-0.106143	0.0171746
hsa-mir-147a	HOXD11	-0.126829	0.00437195
hsa-mir-147a	HS6ST3	-0.0920337	0.0389145
hsa-mir-147a	HTR1D	-0.131675	0.00308027
hsa-mir-147a	HYLS1	-0.180397	4.76799e-05
hsa-mir-147a	IGDCC4	-0.0916083	0.0398295
hsa-mir-147a	IGFBP2	-0.114365	0.0102157
hsa-mir-147a	IGFBP3	-0.0979078	0.0279945
hsa-mir-147a	IGLON5	-0.118276	0.00789
hsa-mir-147a	IL20RB	-0.0881449	0.0479779
hsa-mir-147a	IL22RA1	-0.182814	3.75709e-05
hsa-mir-147a	IL4I1	-0.145093	0.00110027
hsa-mir-147a	INCENP	-0.332082	2.61079e-14
hsa-mir-147a	IQGAP3	-0.226854	2.84853e-07
hsa-mir-147a	IRX4	-0.123665	0.00546157
hsa-mir-147a	ISG15	-0.185572	2.85236e-05
hsa-mir-147a	KCNK12	-0.0925991	0.0377262
hsa-mir-147a	KCP	-0.127102	0.00428783
hsa-mir-147a	KDELR2	-0.150925	0.000684138
hsa-mir-147a	KHDC1	-0.167486	0.000161711
hsa-mir-147a	KIF11	-0.270684	7.64341e-10
hsa-mir-147a	KIF14	-0.258962	4.1465e-09
hsa-mir-147a	KIF15	-0.278673	2.30459e-10
hsa-mir-147a	KIF18A	-0.24131	4.55847e-08
hsa-mir-147a	KIF18B	-0.347216	1.23991e-15
hsa-mir-147a	KIF20A	-0.279239	2.1138e-10
hsa-mir-147a	KIF20B	-0.1512	0.000668679
hsa-mir-147a	KIF22	-0.210588	1.95149e-06
hsa-mir-147a	KIF2C	-0.38391	0
hsa-mir-147a	KIF4A	-0.356669	1.41877e-16
hsa-mir-147a	KIFC1	-0.370675	0
hsa-mir-147a	KLK6	-0.100866	0.0235737
hsa-mir-147a	KLK8	-0.0896203	0.04435
hsa-mir-147a	KNOP1	-0.155129	0.000480618
hsa-mir-147a	KNSTRN	-0.182749	3.78151e-05
hsa-mir-147a	KNTC1	-0.219932	6.57563e-07
hsa-mir-147a	KRT8	-0.149251	0.000785449
hsa-mir-147a	KRTAP3-1	-0.113598	0.0107373
hsa-mir-147a	KRTAP4-1	-0.0911969	0.0407316
hsa-mir-147a	LHX2	-0.229612	2.02614e-07
hsa-mir-147a	LINGO2	-0.153264	0.000562744
hsa-mir-147a	LMNB1	-0.272613	5.74216e-10
hsa-mir-147a	LMNB2	-0.25352	8.84958e-09
hsa-mir-147a	LMOD2	-0.0888362	0.0462481
hsa-mir-147a	LRRC10B	-0.128012	0.00401788
hsa-mir-147a	LRRC49	-0.0885386	0.0469861
hsa-mir-147a	LYG1	-0.187833	2.26891e-05
hsa-mir-147a	LYPD6B	-0.111792	0.0120607
hsa-mir-147a	MAD2L1	-0.281923	1.39954e-10
hsa-mir-147a	MAGEC2	-0.255091	7.12237e-09
hsa-mir-147a	MAP7D2	-0.0924035	0.0381338
hsa-mir-147a	MCM10	-0.263179	2.27785e-09
hsa-mir-147a	MCM2	-0.326245	7.83391e-14
hsa-mir-147a	MCM4	-0.26738	1.24111e-09
hsa-mir-147a	MCM6	-0.272218	6.08926e-10
hsa-mir-147a	MCM7	-0.269857	8.63413e-10
hsa-mir-147a	MELK	-0.291362	3.16979e-11
hsa-mir-147a	MIS18A	-0.272488	5.85025e-10
hsa-mir-147a	MKI67	-0.277284	2.84625e-10
hsa-mir-147a	MMP14	-0.199828	6.44267e-06
hsa-mir-147a	MND1	-0.164706	0.00020802
hsa-mir-147a	MRPL15	-0.133653	0.00266119
hsa-mir-147a	MT1H	-0.207467	2.77691e-06
hsa-mir-147a	MTBP	-0.142998	0.00129966
hsa-mir-147a	MTFR2	-0.303401	4.39586e-12
hsa-mir-147a	MTHFD2	-0.261537	2.87973e-09
hsa-mir-147a	MXD3	-0.116295	0.00900113
hsa-mir-147a	MYBL2	-0.380429	0
hsa-mir-147a	MYL6B	-0.167552	0.000160745
hsa-mir-147a	MYLK3	-0.0987009	0.0267444
hsa-mir-147a	MYO18B	-0.261998	2.69681e-09
hsa-mir-147a	NCAPD2	-0.276431	3.23881e-10
hsa-mir-147a	NCAPG	-0.31048	1.31532e-12
hsa-mir-147a	NCAPG2	-0.260809	3.19355e-09
hsa-mir-147a	NCAPH	-0.344812	2.0634e-15
hsa-mir-147a	NDC80	-0.352332	3.99651e-16
hsa-mir-147a	NEB	-0.17801	6.01461e-05
hsa-mir-147a	NEIL3	-0.177235	6.4815e-05
hsa-mir-147a	NEK2	-0.298685	9.63916e-12
hsa-mir-147a	NETO2	-0.127615	0.00413357
hsa-mir-147a	NHSL1	-0.139309	0.00173359
hsa-mir-147a	NLRP11	-0.144338	0.00116863
hsa-mir-147a	NOP2	-0.105401	0.0179702
hsa-mir-147a	NPM3	-0.159819	0.000320779
hsa-mir-147a	NR5A1	-0.100619	0.0239186
hsa-mir-147a	NUDT1	-0.278949	2.2095e-10
hsa-mir-147a	NUF2	-0.322999	1.42357e-13
hsa-mir-147a	NUP210	-0.107957	0.0153561
hsa-mir-147a	NUSAP1	-0.284051	1.00621e-10
hsa-mir-147a	OGDHL	-0.157336	0.000397911
hsa-mir-147a	OIP5	-0.299235	8.80224e-12
hsa-mir-147a	OR51B4	-0.111951	0.0119383
hsa-mir-147a	ORC1	-0.278393	2.40504e-10
hsa-mir-147a	ORC6	-0.293818	2.13449e-11
hsa-mir-147a	OSR2	-0.0889984	0.04585
hsa-mir-147a	PADI3	-0.207873	2.65327e-06
hsa-mir-147a	PAQR4	-0.138308	0.0018723
hsa-mir-147a	PARPBP	-0.221147	5.6882e-07
hsa-mir-147a	PBK	-0.248832	1.67726e-08
hsa-mir-147a	PCDH7	-0.12911	0.00371275
hsa-mir-147a	PDK1	-0.157576	0.000389755
hsa-mir-147a	PGM2L1	-0.164577	0.00021045
hsa-mir-147a	PIF1	-0.334001	1.8054e-14
hsa-mir-147a	PKMYT1	-0.286156	7.24014e-11
hsa-mir-147a	PLEKHA8	-0.102386	0.0215473
hsa-mir-147a	PLK1	-0.340477	5.0275e-15
hsa-mir-147a	PLK4	-0.283167	1.15444e-10
hsa-mir-147a	PLOD2	-0.227821	2.52913e-07
hsa-mir-147a	POC1A	-0.26582	1.5569e-09
hsa-mir-147a	POLE2	-0.256051	6.23307e-09
hsa-mir-147a	POLQ	-0.288726	4.82609e-11
hsa-mir-147a	POPDC3	-0.215376	1.12412e-06
hsa-mir-147a	PPM1F	-0.0905837	0.0421081
hsa-mir-147a	PRAME	-0.252307	1.04544e-08
hsa-mir-147a	PRC1	-0.313392	7.92496e-13
hsa-mir-147a	PRDX4	-0.108213	0.0151139
hsa-mir-147a	PROM1	-0.0886543	0.0466981
hsa-mir-147a	PRR11	-0.29239	2.68754e-11
hsa-mir-147a	PRTFDC1	-0.221495	5.45589e-07
hsa-mir-147a	PSAT1	-0.235607	9.52347e-08
hsa-mir-147a	PSRC1	-0.313198	8.19886e-13
hsa-mir-147a	PTGFRN	-0.113241	0.0109885
hsa-mir-147a	PTTG1	-0.201291	5.49712e-06
hsa-mir-147a	RAC3	-0.148946	0.000805383
hsa-mir-147a	RACGAP1	-0.273308	5.17723e-10
hsa-mir-147a	RAD51	-0.262826	2.39598e-09
hsa-mir-147a	RAD51AP1	-0.304811	3.46625e-12
hsa-mir-147a	RAD54B	-0.192854	1.35202e-05
hsa-mir-147a	RAD54L	-0.344872	2.03756e-15
hsa-mir-147a	RBPJL	-0.0946933	0.0335893
hsa-mir-147a	RDM1	-0.221486	5.4619e-07
hsa-mir-147a	RECQL4	-0.288593	4.92903e-11
hsa-mir-147a	RFC4	-0.296933	1.28547e-11
hsa-mir-147a	RHBG	-0.106194	0.0171205
hsa-mir-147a	RMI2	-0.24944	1.54477e-08
hsa-mir-147a	RNASEH2A	-0.268756	1.01503e-09
hsa-mir-147a	RRM2	-0.308952	1.71146e-12
hsa-mir-147a	RTKN2	-0.104018	0.0195411
hsa-mir-147a	SAPCD2	-0.196988	8.74009e-06
hsa-mir-147a	SASS6	-0.203943	4.11018e-06
hsa-mir-147a	SBSN	-0.121823	0.00620276
hsa-mir-147a	SERPINE2	-0.122734	0.00582568
hsa-mir-147a	SGCE	-0.127879	0.00405623
hsa-mir-147a	SH2D5	-0.249397	1.55381e-08
hsa-mir-147a	SHCBP1	-0.27266	5.70177e-10
hsa-mir-147a	SHISA8	-0.108779	0.0145898
hsa-mir-147a	SKA1	-0.31331	8.03913e-13
hsa-mir-147a	SKA3	-0.280433	1.7606e-10
hsa-mir-147a	SLC25A13	-0.222279	4.96631e-07
hsa-mir-147a	SLC27A6	-0.112128	0.0118039
hsa-mir-147a	SLC30A10	-0.137255	0.00202918
hsa-mir-147a	SLC4A11	-0.0932581	0.0363802
hsa-mir-147a	SLC5A11	-0.118243	0.00790761
hsa-mir-147a	SLC5A6	-0.155932	0.000448852
hsa-mir-147a	SLC7A5	-0.287322	6.0262e-11
hsa-mir-147a	SOX21	-0.121738	0.00623923
hsa-mir-147a	SOX4	-0.121776	0.00622288
hsa-mir-147a	SPAG5	-0.326154	7.96833e-14
hsa-mir-147a	SPATS2	-0.146787	0.000960058
hsa-mir-147a	SPC24	-0.283107	1.16528e-10
hsa-mir-147a	SPC25	-0.321528	1.86049e-13
hsa-mir-147a	SPDL1	-0.241643	4.36371e-08
hsa-mir-147a	STEAP1	-0.151503	0.000652073
hsa-mir-147a	STIL	-0.305646	3.00915e-12
hsa-mir-147a	STMN1	-0.419737	0
hsa-mir-147a	SUN3	-0.217246	9.03314e-07
hsa-mir-147a	SV2A	-0.201444	5.40593e-06
hsa-mir-147a	SYT1	-0.118264	0.00789634
hsa-mir-147a	SYT5	-0.238234	6.79766e-08
hsa-mir-147a	TACC3	-0.332942	2.21401e-14
hsa-mir-147a	TCF19	-0.290395	3.7001e-11
hsa-mir-147a	TEX19	-0.148931	0.000806317
hsa-mir-147a	TFF2	-0.141263	0.00148944
hsa-mir-147a	TICRR	-0.301845	5.70476e-12
hsa-mir-147a	TK1	-0.245378	2.66489e-08
hsa-mir-147a	TMEM158	-0.165901	0.000186766
hsa-mir-147a	TMEM178A	-0.096034	0.0311494
hsa-mir-147a	TMEM200C	-0.125593	0.00477158
hsa-mir-147a	TONSL	-0.22004	6.49125e-07
hsa-mir-147a	TOP2A	-0.341687	3.93387e-15
hsa-mir-147a	TPBG	-0.106941	0.016353
hsa-mir-147a	TPX2	-0.35883	8.12851e-17
hsa-mir-147a	TRAIP	-0.238487	6.57956e-08
hsa-mir-147a	TRIB3	-0.203979	4.09393e-06
hsa-mir-147a	TRIM10	-0.113244	0.010986
hsa-mir-147a	TRIM59	-0.124252	0.00524245
hsa-mir-147a	TRIM9	-0.175363	7.75447e-05
hsa-mir-147a	TRIP13	-0.342754	3.16198e-15
hsa-mir-147a	TROAP	-0.32915	4.55339e-14
hsa-mir-147a	TRPA1	-0.124358	0.00520383
hsa-mir-147a	TSPAN6	-0.115304	0.00960763
hsa-mir-147a	TTK	-0.325933	8.30109e-14
hsa-mir-147a	TTLL7	-0.221793	5.26436e-07
hsa-mir-147a	TTYH3	-0.274135	4.57478e-10
hsa-mir-147a	TUBA1C	-0.249402	1.55279e-08
hsa-mir-147a	TWIST1	-0.144045	0.00119618
hsa-mir-147a	TYMS	-0.301189	6.36398e-12
hsa-mir-147a	UBE2C	-0.297217	1.22697e-11
hsa-mir-147a	UBE2S	-0.311389	1.12354e-12
hsa-mir-147a	UBE2T	-0.263317	2.2333e-09
hsa-mir-147a	UCN2	-0.158459	0.000361103
hsa-mir-147a	UHRF1	-0.273686	4.89251e-10
hsa-mir-147a	UQCC3	-0.112801	0.0113049
hsa-mir-147a	WDHD1	-0.248339	1.79245e-08
hsa-mir-147a	WDR72	-0.172676	9.99969e-05
hsa-mir-147a	WDR76	-0.187682	2.30396e-05
hsa-mir-147a	WNT16	-0.107864	0.0154455
hsa-mir-147a	ZFP69B	-0.118027	0.00802291
hsa-mir-147a	ZMYND19	-0.149404	0.000775655
hsa-mir-147a	ZNF114	-0.0985352	0.0270014
hsa-mir-147a	ZNF367	-0.191875	1.49714e-05
hsa-mir-147a	ZNF738	-0.0983143	0.0273476
hsa-mir-147a	ZWILCH	-0.217243	9.03573e-07
hsa-mir-147a	ZWINT	-0.306349	2.67091e-12
hsa-mir-147a	ZYG11A	-0.274043	4.63846e-10
hsa-mir-184	CBX8	-0.261718	2.80657e-09
hsa-mir-184	GPRIN1	-0.215088	1.16247e-06
hsa-mir-184	PABPC3	-0.193595	1.25114e-05
hsa-mir-184	SLC7A5	-0.270142	8.27981e-10
hsa-mir-206	ANP32E	-0.0887929	0.0463548
hsa-mir-206	BRCA1	-0.178924	5.50439e-05
hsa-mir-206	CHEK1	-0.163076	0.000240667
hsa-mir-206	ISG15	-0.111785	0.0120662
hsa-mir-206	MCM7	-0.173707	9.07462e-05
hsa-mir-326	AP1S1	-0.213667	1.37063e-06
hsa-mir-326	BIRC5	-0.205184	3.58294e-06
hsa-mir-326	C19orf57	-0.116428	0.00892248
hsa-mir-326	CDK5R1	-0.0969347	0.0295969
hsa-mir-326	CENPL	-0.158687	0.000354022
hsa-mir-326	ECT2	-0.126825	0.00437297
hsa-mir-326	FBXO43	-0.23095	1.71482e-07
hsa-mir-326	FPR1	-0.094424	0.0340986
hsa-mir-326	HMGA2	-0.215216	1.14537e-06
hsa-mir-326	ITGA2	-0.155988	0.000446693
hsa-mir-326	KPNA2	-0.12072	0.00668935
hsa-mir-326	LHX3	-0.119103	0.00746393
hsa-mir-326	MTHFD2	-0.147429	0.00091143
hsa-mir-326	NME4	-0.110184	0.0133577
hsa-mir-326	PILRB	-0.0890531	0.0457163
hsa-mir-326	PRSS1	-0.124956	0.00499027
hsa-mir-326	PTPRN	-0.141323	0.00148249
hsa-mir-326	SLC26A6	-0.0890385	0.045752
hsa-mir-326	ZIC2	-0.170759	0.000119621
hsa-mir-133b	ASPM	-0.332164	2.57043e-14
hsa-mir-133b	C11orf24	-0.235216	1.00102e-07
hsa-mir-133b	CCT6A	-0.26622	1.46927e-09
hsa-mir-133b	CDK5R1	-0.138352	0.00186592
hsa-mir-133b	EIF4EBP1	-0.362216	3.09123e-17
hsa-mir-133b	FOXL2	-0.127914	0.00404633
hsa-mir-133b	MMP9	-0.151295	0.000663434
hsa-mir-133b	ODC1	-0.100498	0.0240879
hsa-mir-133b	RNF103-CHMP3	-0.182635	3.82437e-05
hsa-mir-133b	SRM	-0.293183	2.36531e-11
hsa-mir-133b	ZC3HAV1L	-0.301535	6.00756e-12
hsa-mir-133b	ZNF217	-0.114931	0.00984527
hsa-mir-346	CBX2	-0.0999295	0.0249027
hsa-mir-346	CCHCR1	-0.122273	0.00601377
hsa-mir-346	CCHCR1	-0.122273	0.00601377
hsa-mir-346	CCHCR1	-0.122273	0.00601377
hsa-mir-346	CCHCR1	-0.122273	0.00601377
hsa-mir-346	CCHCR1	-0.122273	0.00601377
hsa-mir-346	CCHCR1	-0.122273	0.00601377
hsa-mir-346	DKC1	-0.248842	1.67503e-08
hsa-mir-346	E2F1	-0.259868	3.64894e-09
hsa-mir-346	GPI	-0.173371	9.36697e-05
hsa-mir-346	GPI	-0.173371	9.36697e-05
hsa-mir-346	HMGA1	-0.238666	6.42904e-08
hsa-mir-346	HSPE1-MOB4	-0.141645	0.00144558
hsa-mir-346	INCENP	-0.271112	7.17451e-10
hsa-mir-346	PLOD2	-0.219167	7.20075e-07
hsa-mir-346	PPIL1	-0.231524	1.59602e-07
hsa-mir-346	RAD51AP1	-0.363776	1.85609e-17
hsa-mir-346	RAD54B	-0.226888	2.83666e-07
hsa-mir-346	TERT	-0.162773	0.000247254
hsa-mir-346	TSPAN6	-0.157925	0.00037818
hsa-mir-346	UCHL1	-0.180721	4.61881e-05
hsa-mir-346	WDR62	-0.217251	9.02797e-07
hsa-mir-346	ZBTB12	-0.16964	0.000132686
hsa-mir-346	ZWINT	-0.304514	3.64474e-12
hsa-mir-384	RAD51	-0.271376	6.89987e-10
hsa-mir-384	ZNF107	-0.10889	0.0144888
hsa-mir-384	ZWILCH	-0.220579	6.08766e-07
hsa-mir-422a	ATAD2	-0.233738	1.20764e-07
hsa-mir-422a	C2orf72	-0.117267	0.00843981
hsa-mir-422a	CCNI2	-0.113708	0.0106614
hsa-mir-422a	CCT6A	-0.326982	6.83144e-14
hsa-mir-422a	COL3A1	-0.0949041	0.0331952
hsa-mir-422a	CYP8B1	-0.154077	0.00052547
hsa-mir-422a	EXO1	-0.290321	3.74443e-11
hsa-mir-422a	FOXG1	-0.154939	0.000488453
hsa-mir-422a	HMGA1	-0.299649	8.21919e-12
hsa-mir-422a	IGDCC3	-0.0935755	0.0357466
hsa-mir-422a	LMNB2	-0.25348	8.89781e-09
hsa-mir-422a	MRPL3	-0.110796	0.0128499
hsa-mir-422a	NUP155	-0.145413	0.0010724
hsa-mir-422a	RAB3B	-0.28513	8.50263e-11
hsa-mir-422a	RCC2	-0.359241	7.28135e-17
hsa-mir-422a	RCC2	-0.359241	7.28135e-17
hsa-mir-422a	SLC7A5	-0.295706	1.57086e-11
hsa-mir-422a	SRM	-0.205993	3.27461e-06
hsa-mir-422a	TERT	-0.195987	9.7219e-06
hsa-mir-422a	TPX2	-0.363501	2.0394e-17
hsa-mir-448	HOXA11	-0.0999755	0.0248359
hsa-mir-448	MAGEA3	-0.138446	0.00185252
hsa-mir-448	MAGEA6	-0.122956	0.00573684
hsa-mir-448	RACGAP1	-0.185718	2.81087e-05
hsa-mir-448	SCG3	-0.0977904	0.0281837
hsa-mir-429	ABCG2	-0.277239	2.86586e-10
hsa-mir-429	ACSL4	-0.274612	4.25899e-10
hsa-mir-429	ADAMTS1	-0.196454	9.25127e-06
hsa-mir-429	ADTRP	-0.144017	0.00119891
hsa-mir-429	AHNAK	-0.20783	2.66614e-06
hsa-mir-429	AHNAK2	-0.164438	0.000213094
hsa-mir-429	ALOX5	-0.215031	1.17029e-06
hsa-mir-429	ALOX5AP	-0.19399	1.20033e-05
hsa-mir-429	AMOTL1	-0.115399	0.00954798
hsa-mir-429	ANKRD1	-0.150666	0.000698995
hsa-mir-429	ANKRD33B	-0.292589	2.6027e-11
hsa-mir-429	ANP32E	-0.120408	0.00683279
hsa-mir-429	ARHGAP18	-0.154168	0.000521431
hsa-mir-429	ARHGEF6	-0.266322	1.44766e-09
hsa-mir-429	ARL14	-0.117887	0.00809794
hsa-mir-429	ASPH	-0.162287	0.000258142
hsa-mir-429	ASPM	-0.192072	1.4667e-05
hsa-mir-429	ATAD5	-0.111012	0.012675
hsa-mir-429	AVL9	-0.0923197	0.0383095
hsa-mir-429	BCL2A1	-0.296544	1.36989e-11
hsa-mir-429	CA2	-0.117324	0.00840783
hsa-mir-429	CAV1	-0.267251	1.26479e-09
hsa-mir-429	CAV2	-0.196014	9.69351e-06
hsa-mir-429	CCBE1	-0.287694	5.68224e-11
hsa-mir-429	CCDC50	-0.187453	2.35829e-05
hsa-mir-429	CCL20	-0.0896892	0.0441864
hsa-mir-429	CCND2	-0.212699	1.53257e-06
hsa-mir-429	CD44	-0.222411	4.88782e-07
hsa-mir-429	CDC25A	-0.150353	0.0007173
hsa-mir-429	CDCA4	-0.0891692	0.0454339
hsa-mir-429	CEMIP	-0.164722	0.00020771
hsa-mir-429	CENPE	-0.193432	1.27264e-05
hsa-mir-429	CENPF	-0.140543	0.00157542
hsa-mir-429	CENPI	-0.173271	9.4552e-05
hsa-mir-429	CENPO	-0.173299	9.43001e-05
hsa-mir-429	CFL2	-0.268054	1.12492e-09
hsa-mir-429	CKAP2	-0.164477	0.000212335
hsa-mir-429	CLDN14	-0.146955	0.000947135
hsa-mir-429	COL5A1	-0.282522	1.27568e-10
hsa-mir-429	COLEC12	-0.190877	1.66022e-05
hsa-mir-429	CPD	-0.147023	0.000941945
hsa-mir-429	CPS1	-0.236509	8.48646e-08
hsa-mir-429	CTHRC1	-0.239755	5.58271e-08
hsa-mir-429	CTSV	-0.116782	0.0087159
hsa-mir-429	CXCR2	-0.0888867	0.046124
hsa-mir-429	DCBLD2	-0.213044	1.47279e-06
hsa-mir-429	DDN	-0.102627	0.0212396
hsa-mir-429	DENND2A	-0.107473	0.0158244
hsa-mir-429	DKK3	-0.121872	0.00618203
hsa-mir-429	DOCK11	-0.310956	1.21116e-12
hsa-mir-429	DUS4L	-0.13555	0.00230888
hsa-mir-429	ECM1	-0.109555	0.0138974
hsa-mir-429	EGR1	-0.0978531	0.0280826
hsa-mir-429	EMP1	-0.174632	8.31341e-05
hsa-mir-429	ETS1	-0.358537	8.78469e-17
hsa-mir-429	F5	-0.102866	0.0209391
hsa-mir-429	FAM72A	-0.195412	1.03319e-05
hsa-mir-429	FAM72D	-0.159767	0.000322246
hsa-mir-429	FAP	-0.315667	5.31206e-13
hsa-mir-429	FHL2	-0.116035	0.00915687
hsa-mir-429	FOXF1	-0.151822	0.000634971
hsa-mir-429	FOXM1	-0.192485	1.40508e-05
hsa-mir-429	GADD45B	-0.191677	1.5282e-05
hsa-mir-429	GPA33	-0.0983275	0.0273268
hsa-mir-429	GPR65	-0.284748	9.02561e-11
hsa-mir-429	GPR87	-0.18088	4.54736e-05
hsa-mir-429	GREB1L	-0.191933	1.48816e-05
hsa-mir-429	GREM1	-0.263977	2.0313e-09
hsa-mir-429	HBEGF	-0.156218	0.000438006
hsa-mir-429	HEG1	-0.310381	1.33804e-12
hsa-mir-429	HOXA5	-0.171904	0.000107504
hsa-mir-429	HPS5	-0.312052	1.00132e-12
hsa-mir-429	IGF2BP3	-0.148465	0.000837656
hsa-mir-429	IGFBP3	-0.116546	0.0088534
hsa-mir-429	IGLON5	-0.146505	0.000982202
hsa-mir-429	IL1B	-0.211662	1.72622e-06
hsa-mir-429	IL6	-0.27847	2.37708e-10
hsa-mir-429	INCENP	-0.145168	0.00109369
hsa-mir-429	ITGA2	-0.105589	0.017766
hsa-mir-429	KANK2	-0.127104	0.00428729
hsa-mir-429	KAT2B	-0.0936552	0.0355888
hsa-mir-429	KIAA0040	-0.131847	0.00304164
hsa-mir-429	KIF11	-0.195666	1.00585e-05
hsa-mir-429	KIF18A	-0.185017	3.01602e-05
hsa-mir-429	KIF20B	-0.231604	1.58005e-07
hsa-mir-429	KLF10	-0.113364	0.0109016
hsa-mir-429	KLF4	-0.159344	0.000334352
hsa-mir-429	KLF9	-0.141282	0.00148725
hsa-mir-429	KRT80	-0.137342	0.00201582
hsa-mir-429	LAMB3	-0.137975	0.00192063
hsa-mir-429	LATS2	-0.325908	8.33877e-14
hsa-mir-429	LCP1	-0.291257	3.2237e-11
hsa-mir-429	LDHA	-0.179046	5.43948e-05
hsa-mir-429	LIMK1	-0.184941	3.03917e-05
hsa-mir-429	LYZ	-0.132606	0.00287607
hsa-mir-429	MEST	-0.126291	0.00454197
hsa-mir-429	MME	-0.181326	4.3524e-05
hsa-mir-429	MMP1	-0.185817	2.78281e-05
hsa-mir-429	MPDZ	-0.130518	0.00335228
hsa-mir-429	MSX2	-0.152595	0.000595258
hsa-mir-429	MTBP	-0.104908	0.0185167
hsa-mir-429	MXRA5	-0.293833	2.12951e-11
hsa-mir-429	MYADM	-0.25732	5.22157e-09
hsa-mir-429	MYEOV	-0.15864	0.000355472
hsa-mir-429	NCF2	-0.254828	7.3867e-09
hsa-mir-429	NETO2	-0.135738	0.00227639
hsa-mir-429	NLN	-0.102563	0.0213213
hsa-mir-429	NR5A2	-0.296963	1.27917e-11
hsa-mir-429	ORC1	-0.203991	4.08856e-06
hsa-mir-429	P2RY6	-0.184362	3.22049e-05
hsa-mir-429	PCOLCE2	-0.221545	5.42363e-07
hsa-mir-429	PEAK1	-0.127275	0.00423537
hsa-mir-429	PHACTR2	-0.0897599	0.0440191
hsa-mir-429	PKIB	-0.136759	0.00210724
hsa-mir-429	PLAU	-0.275904	3.50714e-10
hsa-mir-429	PLOD2	-0.255709	6.53682e-09
hsa-mir-429	POLE2	-0.0880642	0.0481833
hsa-mir-429	POLQ	-0.163766	0.000226309
hsa-mir-429	PPM1F	-0.231535	1.59391e-07
hsa-mir-429	PSAT1	-0.141491	0.00146318
hsa-mir-429	PSG1	-0.0948162	0.033359
hsa-mir-429	PTGES	-0.122151	0.0060648
hsa-mir-429	PTPRD	-0.147114	0.000934977
hsa-mir-429	PTPRO	-0.237881	7.11471e-08
hsa-mir-429	RAB8B	-0.332171	2.56689e-14
hsa-mir-429	RNF122	-0.116473	0.00889615
hsa-mir-429	S100A3	-0.20088	5.74834e-06
hsa-mir-429	S100A9	-0.215214	1.14557e-06
hsa-mir-429	SAMD14	-0.109567	0.0138866
hsa-mir-429	SERPINB5	-0.116582	0.00883239
hsa-mir-429	SERPINB7	-0.142438	0.00135836
hsa-mir-429	SERPINE2	-0.20977	2.14144e-06
hsa-mir-429	SERPINH1	-0.202446	4.84536e-06
hsa-mir-429	SFXN1	-0.178669	5.64271e-05
hsa-mir-429	SHOX2	-0.217606	8.65879e-07
hsa-mir-429	SLC16A3	-0.193103	1.31728e-05
hsa-mir-429	SLC16A6	-0.267206	1.27311e-09
hsa-mir-429	SLC2A1	-0.139328	0.00173093
hsa-mir-429	SLC7A7	-0.301919	5.63508e-12
hsa-mir-429	SLCO1B3	-0.0919837	0.0390212
hsa-mir-429	STEAP1	-0.279927	1.90259e-10
hsa-mir-429	SUN3	-0.178109	5.95698e-05
hsa-mir-429	TBX3	-0.172123	0.000105321
hsa-mir-429	TMEM158	-0.26234	2.56813e-09
hsa-mir-429	TMEM171	-0.106074	0.0172474
hsa-mir-429	TRAIP	-0.111214	0.0125135
hsa-mir-429	TRIM6	-0.209149	2.29751e-06
hsa-mir-429	TUBB3	-0.133231	0.00274593
hsa-mir-429	UBASH3B	-0.205091	3.62017e-06
hsa-mir-429	VGLL3	-0.330011	3.87079e-14
hsa-mir-429	WNT7A	-0.115481	0.00949689
hsa-mir-429	ZBED2	-0.270198	8.21203e-10
hsa-mir-429	ZEB2	-0.37709	0
hsa-mir-429	ZFHX4	-0.170256	0.000125341
hsa-mir-429	ZNF367	-0.161337	0.000280773
hsa-mir-449a	ANKS1A	-0.106582	0.0167179
hsa-mir-449a	ANLN	-0.161069	0.000287473
hsa-mir-449a	APBB2	-0.153091	0.00057097
hsa-mir-449a	ARHGAP11A	-0.193089	1.31911e-05
hsa-mir-449a	ASF1B	-0.0955726	0.0319713
hsa-mir-449a	ASNS	-0.100632	0.0238996
hsa-mir-449a	BRCA1	-0.113136	0.011063
hsa-mir-449a	BUB1	-0.176009	7.29051e-05
hsa-mir-449a	CCDC50	-0.103807	0.019791
hsa-mir-449a	CCNA2	-0.15154	0.000650031
hsa-mir-449a	CCNB1	-0.147738	0.000888799
hsa-mir-449a	CCNB2	-0.159941	0.000317367
hsa-mir-449a	CDC6	-0.14177	0.00143155
hsa-mir-449a	CDCA2	-0.165528	0.000193169
hsa-mir-449a	CDK1	-0.133176	0.00275723
hsa-mir-449a	CDKN3	-0.127317	0.00422262
hsa-mir-449a	CEMIP	-0.142417	0.00136063
hsa-mir-449a	CENPF	-0.138669	0.00182114
hsa-mir-449a	CENPI	-0.122642	0.00586269
hsa-mir-449a	CENPK	-0.111543	0.0122536
hsa-mir-449a	CENPW	-0.0916776	0.0396793
hsa-mir-449a	CEP55	-0.178847	5.54589e-05
hsa-mir-449a	CLSPN	-0.179413	5.24879e-05
hsa-mir-449a	DEPDC1	-0.181133	4.43573e-05
hsa-mir-449a	DLGAP5	-0.144282	0.00117387
hsa-mir-449a	DTL	-0.13519	0.00237228
hsa-mir-449a	E2F5	-0.109637	0.0138262
hsa-mir-449a	ERCC6L	-0.135443	0.00232763
hsa-mir-449a	EXO1	-0.166854	0.000171293
hsa-mir-449a	FAM111B	-0.10133	0.0229386
hsa-mir-449a	FAM83D	-0.0915803	0.0398904
hsa-mir-449a	FOXM1	-0.188661	2.08516e-05
hsa-mir-449a	FRMD3	-0.158285	0.000366571
hsa-mir-449a	GAPDH	-0.114936	0.00984195
hsa-mir-449a	GBX1	-0.0903443	0.0426561
hsa-mir-449a	HELLS	-0.112817	0.0112931
hsa-mir-449a	HJURP	-0.169441	0.000135154
hsa-mir-449a	INTS8	-0.126621	0.00443683
hsa-mir-449a	ITGA11	-0.159804	0.000321205
hsa-mir-449a	KIF11	-0.173558	9.20324e-05
hsa-mir-449a	KIF20A	-0.126401	0.00450678
hsa-mir-449a	KIF23	-0.165166	0.000199574
hsa-mir-449a	KIF2C	-0.136841	0.00209416
hsa-mir-449a	LDHA	-0.159083	0.000342046
hsa-mir-449a	MAD2L1	-0.144989	0.00110946
hsa-mir-449a	MCM6	-0.134178	0.00255907
hsa-mir-449a	MKI67	-0.204444	3.88883e-06
hsa-mir-449a	NCAPG	-0.187375	2.37705e-05
hsa-mir-449a	NCAPG2	-0.17708	6.57882e-05
hsa-mir-449a	NDC80	-0.139739	0.00167687
hsa-mir-449a	NUF2	-0.146751	0.0009629
hsa-mir-449a	NUSAP1	-0.17163	0.000110292
hsa-mir-449a	PABPC1	-0.088785	0.0463745
hsa-mir-449a	PBK	-0.181887	4.1183e-05
hsa-mir-449a	PDIA6	-0.119393	0.00731894
hsa-mir-449a	PLK1	-0.13365	0.00266193
hsa-mir-449a	POSTN	-0.147354	0.000916981
hsa-mir-449a	PRC1	-0.189729	1.86884e-05
hsa-mir-449a	PRR11	-0.1736	9.16675e-05
hsa-mir-449a	PSG6	-0.153491	0.000552078
hsa-mir-449a	PTHLH	-0.0973796	0.0288547
hsa-mir-449a	PTPRM	-0.106596	0.0167033
hsa-mir-449a	PTPRN	-0.186346	2.63823e-05
hsa-mir-449a	PTTG1	-0.141451	0.00146775
hsa-mir-449a	RAD51AP1	-0.179749	5.0797e-05
hsa-mir-449a	RRM2	-0.151893	0.000631195
hsa-mir-449a	SAMD14	-0.123815	0.00540479
hsa-mir-449a	SAMD5	-0.0898994	0.0436905
hsa-mir-449a	SATB2	-0.10047	0.0241286
hsa-mir-449a	SERINC1	-0.0933824	0.0361309
hsa-mir-449a	SERPINE2	-0.104464	0.0190223
hsa-mir-449a	SHCBP1	-0.149819	0.000749604
hsa-mir-449a	SLC2A1	-0.099816	0.0250681
hsa-mir-449a	SLC7A2	-0.113272	0.0109662
hsa-mir-449a	SPAG5	-0.135008	0.00240502
hsa-mir-449a	SPC25	-0.175794	7.44193e-05
hsa-mir-449a	SPRR2E	-0.107636	0.0156656
hsa-mir-449a	TOP2A	-0.142255	0.001378
hsa-mir-449a	TPX2	-0.136366	0.00217084
hsa-mir-449a	TTK	-0.159902	0.000318467
hsa-mir-449a	TYMS	-0.14168	0.00144164
hsa-mir-449a	UBE2C	-0.0891282	0.0455334
hsa-mir-449a	UBE2S	-0.153978	0.000529874
hsa-mir-449a	VCAN	-0.13898	0.00177802
hsa-mir-451a	CPD	-0.101351	0.0229094
hsa-mir-451a	GFPT1	-0.101791	0.0223212
hsa-mir-451a	MIF	-0.102812	0.0210071
hsa-mir-484	CADM1	-0.11084	0.0128145
hsa-mir-484	FRY	-0.138893	0.00178994
hsa-mir-484	GLB1L2	-0.226051	3.1431e-07
hsa-mir-484	GRIA4	-0.0936312	0.0356362
hsa-mir-484	GRIN2A	-0.141652	0.00144482
hsa-mir-484	HS6ST2	-0.247625	1.97331e-08
hsa-mir-484	JPH4	-0.105358	0.0180176
hsa-mir-484	KDM5B	-0.128688	0.0038274
hsa-mir-484	LIFR	-0.148572	0.000830385
hsa-mir-484	LMOD3	-0.148463	0.000837816
hsa-mir-484	LPGAT1	-0.100359	0.0242858
hsa-mir-484	LPL	-0.096665	0.0300546
hsa-mir-484	LRRC20	-0.154837	0.000492693
hsa-mir-484	MAP6	-0.164363	0.000214516
hsa-mir-484	MOB3B	-0.105013	0.018399
hsa-mir-484	MSI2	-0.107713	0.0155906
hsa-mir-484	PCDH9	-0.0914597	0.0401533
hsa-mir-484	PCSK2	-0.152437	0.000603167
hsa-mir-484	PHYHIPL	-0.0995179	0.0255071
hsa-mir-484	SIX4	-0.136204	0.00219776
hsa-mir-484	SLC44A5	-0.122436	0.00594673
hsa-mir-484	ST6GALNAC1	-0.156835	0.00041541
hsa-mir-484	SYT16	-0.100413	0.0242082
hsa-mir-484	TSPAN6	-0.14476	0.00112997
hsa-mir-484	UBL3	-0.206343	3.14927e-06
hsa-mir-484	WFS1	-0.0965785	0.0302027
hsa-mir-492	KIF22	-0.201433	5.41262e-06
hsa-mir-492	RCC2	-0.243364	3.48032e-08
hsa-mir-492	RCC2	-0.243364	3.48032e-08
hsa-mir-492	SAPCD2	-0.149107	0.00079479
hsa-mir-496	ITM2A	-0.105204	0.0181873
hsa-mir-518b	PGM2L1	-0.169845	0.000130201
hsa-mir-527	BCL2L2-PABPN1	-0.100114	0.0246353
hsa-mir-527	CHAF1A	-0.127618	0.00413282
hsa-mir-527	EPHB1	-0.137927	0.00192767
hsa-mir-527	KNTC1	-0.0918337	0.0393425
hsa-mir-527	PFN2	-0.172245	0.000104128
hsa-mir-527	RACGAP1	-0.125321	0.00486406
hsa-mir-527	RRM2	-0.146101	0.00101474
hsa-mir-527	SLC12A7	-0.120402	0.00683558
hsa-mir-527	SLC12A7	-0.120402	0.00683558
hsa-mir-527	TUBB2A	-0.0918497	0.0393082
hsa-mir-527	UCK2	-0.185419	2.89651e-05
hsa-mir-520h	AGMAT	-0.0977245	0.0282906
hsa-mir-520h	ANP32E	-0.127857	0.00406285
hsa-mir-520h	C12orf49	-0.110313	0.0132491
hsa-mir-520h	CBX3	-0.12856	0.00386288
hsa-mir-520h	CDT1	-0.240749	4.90485e-08
hsa-mir-520h	CSTF2	-0.231678	1.56545e-07
hsa-mir-520h	DNAJB4	-0.124084	0.00530446
hsa-mir-520h	KPNA2	-0.244918	2.83319e-08
hsa-mir-520h	MELK	-0.221103	5.71812e-07
hsa-mir-520h	MKI67	-0.196582	9.12621e-06
hsa-mir-520h	MUC20	-0.0880211	0.0482931
hsa-mir-520h	MUC20	-0.0880211	0.0482931
hsa-mir-520h	MUC20	-0.0880211	0.0482931
hsa-mir-520h	MUC20	-0.0880211	0.0482931
hsa-mir-520h	MUC20	-0.0880211	0.0482931
hsa-mir-520h	MUC20	-0.0880211	0.0482931
hsa-mir-520h	MUC20	-0.0880211	0.0482931
hsa-mir-520h	MUC20	-0.0880211	0.0482931
hsa-mir-520h	NPM3	-0.123297	0.00560296
hsa-mir-520h	PPP1R3G	-0.149262	0.000784736
hsa-mir-520h	PRR11	-0.226046	3.14483e-07
hsa-mir-520h	RACGAP1	-0.213118	1.46042e-06
hsa-mir-520h	SCML2	-0.119717	0.00716056
hsa-mir-520h	SLC12A7	-0.0922464	0.0384638
hsa-mir-520h	SLC12A7	-0.0922464	0.0384638
hsa-mir-520h	SLC28A1	-0.158269	0.000367101
hsa-mir-520h	SLC7A11	-0.091007	0.0411537
hsa-mir-520h	TSPAN6	-0.132382	0.00292404
hsa-mir-520h	ZYG11A	-0.234343	1.11844e-07
hsa-mir-507	BUB1	-0.365181	1.10034e-17
hsa-mir-507	CENPK	-0.276268	3.3197e-10
hsa-mir-507	PDIA6	-0.172532	0.000101359
hsa-mir-507	PI15	-0.14719	0.000929269
hsa-mir-507	SCML2	-0.229467	2.06297e-07
hsa-mir-507	SLC30A10	-0.118344	0.00785446
hsa-mir-507	VCAN	-0.161309	0.000281456
hsa-mir-544a	AKAP12	-0.126891	0.00435277
hsa-mir-544a	ALDOA	-0.0975255	0.0286148
hsa-mir-544a	HOXA13	-0.0940734	0.0347716
hsa-mir-544a	MCM8	-0.238139	6.88154e-08
hsa-mir-544a	P3H4	-0.132844	0.00282587
hsa-mir-544a	PDIA4	-0.144918	0.00111575
hsa-mir-544a	SLC28A1	-0.100193	0.0245219
hsa-mir-544a	SPTSSB	-0.143829	0.00121689
hsa-mir-544a	ST14	-0.144892	0.00111807
hsa-mir-544a	SYT5	-0.213688	1.36744e-06
hsa-mir-544a	ZBTB8B	-0.145897	0.0010315
hsa-mir-544a	ZWILCH	-0.210193	2.04107e-06
hsa-mir-554	ALDOA	-0.147785	0.000885431
hsa-mir-554	INCENP	-0.340706	4.80065e-15
hsa-mir-554	PRLR	-0.105672	0.0176762
hsa-mir-554	PTGFRN	-0.104943	0.0184784
hsa-mir-554	TNFRSF13C	-0.107988	0.0153266
hsa-mir-555	MRPL36	-0.106681	0.0166169
hsa-mir-555	SOX4	-0.131712	0.00307197
hsa-mir-555	ZNF280B	-0.157783	0.000382861
hsa-mir-555	ZNF280B	-0.157783	0.000382861
hsa-mir-558	CCNB1	-0.277404	2.79525e-10
hsa-mir-558	HES6	-0.143305	0.00126851
hsa-mir-558	RAD51	-0.271964	6.32357e-10
hsa-mir-558	ZNF716	-0.102543	0.0213458
hsa-mir-559	GIMAP4	-0.104952	0.018468
hsa-mir-559	ITGB8	-0.0884993	0.0470845
hsa-mir-559	MCC	-0.208093	2.58828e-06
hsa-mir-559	PTPN1	-0.110572	0.0130338
hsa-mir-559	RAB8B	-0.0952034	0.0326424
hsa-mir-563	B4GALT2	-0.0984498	0.0271349
hsa-mir-563	LIN28B	-0.164009	0.000221441
hsa-mir-563	SLC16A1	-0.192922	1.34235e-05
hsa-mir-563	SLC16A1	-0.192922	1.34235e-05
hsa-mir-564	C1QTNF6	-0.103304	0.0203971
hsa-mir-564	CHAC1	-0.146612	0.000973764
hsa-mir-564	DSN1	-0.219963	6.5514e-07
hsa-mir-564	HMGA1	-0.195247	1.05135e-05
hsa-mir-564	LMNB2	-0.22337	4.354e-07
hsa-mir-564	OPRM1	-0.100386	0.0242469
hsa-mir-564	RACGAP1	-0.210075	2.06871e-06
hsa-mir-564	RAD51	-0.220506	6.14044e-07
hsa-mir-564	SMOX	-0.118043	0.00801431
hsa-mir-564	TPI1	-0.183807	3.40383e-05
hsa-mir-564	TTYH3	-0.165334	0.00019659
hsa-mir-564	ZFHX4	-0.115731	0.00934211
hsa-mir-567	ATAD2	-0.224006	4.03171e-07
hsa-mir-567	CERCAM	-0.092675	0.0375691
hsa-mir-567	CFL2	-0.12254	0.00590416
hsa-mir-567	FBN2	-0.130995	0.00323773
hsa-mir-567	HOXC8	-0.0975954	0.0285006
hsa-mir-567	IGLON5	-0.0896027	0.0443919
hsa-mir-567	KPNA2	-0.305176	3.25866e-12
hsa-mir-567	TMEM106C	-0.207081	2.89995e-06
hsa-mir-567	WDR72	-0.167876	0.000156046
hsa-mir-571	ADAMTS4	-0.168903	0.000142012
hsa-mir-571	ALDH3B2	-0.091872	0.0392603
hsa-mir-571	ALG3	-0.151996	0.000625793
hsa-mir-571	CCNF	-0.291726	2.99034e-11
hsa-mir-571	CLSPN	-0.314791	6.19937e-13
hsa-mir-571	CNTNAP2	-0.178234	5.88533e-05
hsa-mir-571	CNTNAP2	-0.178234	5.88533e-05
hsa-mir-571	G6PD	-0.212555	1.55815e-06
hsa-mir-571	GMNN	-0.228158	2.426e-07
hsa-mir-571	NKAIN1	-0.261115	3.05789e-09
hsa-mir-571	RAD51	-0.269761	8.75818e-10
hsa-mir-571	SUV39H2	-0.16423	0.000217097
hsa-mir-571	TUBB2A	-0.0955753	0.0319664
hsa-mir-571	UBE2S	-0.320638	2.18583e-13
hsa-mir-571	ZWINT	-0.311039	1.19403e-12
hsa-mir-572	CIB2	-0.203856	4.14993e-06
hsa-mir-572	COL7A1	-0.153101	0.000570499
hsa-mir-572	MCM6	-0.181522	4.26922e-05
hsa-mir-572	SERPINH1	-0.188167	2.19292e-05
hsa-mir-573	PCP4L1	-0.113813	0.010589
hsa-mir-573	RNF144B	-0.130061	0.00346569
hsa-mir-575	ARG2	-0.185134	2.98074e-05
hsa-mir-575	ASF1B	-0.252087	1.07732e-08
hsa-mir-575	ATAD5	-0.228889	2.21634e-07
hsa-mir-575	CCNA2	-0.300885	6.6943e-12
hsa-mir-575	CDC45	-0.325608	8.81457e-14
hsa-mir-575	CHST6	-0.156518	0.000426892
hsa-mir-575	DBN1	-0.154389	0.000511759
hsa-mir-575	KYNU	-0.0944199	0.0341064
hsa-mir-575	MCM7	-0.2637	2.11382e-09
hsa-mir-575	NCAPG	-0.294589	1.8838e-11
hsa-mir-575	NEURL1	-0.166294	0.000180236
hsa-mir-575	RAD51	-0.256126	6.16859e-09
hsa-mir-575	TBRG4	-0.246719	2.2283e-08
hsa-mir-575	WDR76	-0.178842	5.54872e-05
hsa-mir-575	ZNF556	-0.161923	0.000266606
hsa-mir-577	CLEC14A	-0.171391	0.000112781
hsa-mir-577	HSPB2	-0.213414	1.41137e-06
hsa-mir-577	ID4	-0.18155	4.25741e-05
hsa-mir-577	RAB25	-0.105749	0.0175932
hsa-mir-577	RNF122	-0.12771	0.00410561
hsa-mir-577	SECISBP2L	-0.181461	4.29475e-05
hsa-mir-577	SNRK	-0.124284	0.00523056
hsa-mir-577	TAL1	-0.215373	1.12458e-06
hsa-mir-577	ZBTB4	-0.275588	3.67809e-10
hsa-mir-577	ZCCHC24	-0.192052	1.46989e-05
hsa-mir-583	ATAD2	-0.22953	2.04694e-07
hsa-mir-583	B4GALT2	-0.0989599	0.0263466
hsa-mir-583	CDCA4	-0.286057	7.35299e-11
hsa-mir-583	DBN1	-0.166458	0.000177577
hsa-mir-583	FSIP2	-0.13208	0.00298977
hsa-mir-583	GREM1	-0.10028	0.0243976
hsa-mir-583	HMGA1	-0.295328	1.67076e-11
hsa-mir-583	HMGCS1	-0.200656	5.89001e-06
hsa-mir-583	HOXA13	-0.145411	0.00107261
hsa-mir-583	KIF2C	-0.379387	0
hsa-mir-583	LMNB2	-0.249145	1.60763e-08
hsa-mir-583	MCM7	-0.272901	5.50058e-10
hsa-mir-583	MRPL36	-0.103398	0.0202828
hsa-mir-583	PPM1F	-0.0877869	0.0488946
hsa-mir-583	SHMT2	-0.232926	1.33809e-07
hsa-mir-583	SPINT2	-0.142009	0.00140496
hsa-mir-586	ADAM12	-0.118371	0.00784021
hsa-mir-586	BASP1	-0.123774	0.00541997
hsa-mir-586	CBX3	-0.122845	0.00578092
hsa-mir-586	DNAJB4	-0.163332	0.000235236
hsa-mir-586	FOXG1	-0.118468	0.00778918
hsa-mir-586	FSIP2	-0.132568	0.00288417
hsa-mir-586	SLC7A5	-0.274652	4.23397e-10
hsa-mir-586	TNFAIP3	-0.0980818	0.0277161
hsa-mir-586	ZIC5	-0.0922453	0.0384662
hsa-mir-587	ASNS	-0.171229	0.000114501
hsa-mir-587	ASPM	-0.283145	1.15832e-10
hsa-mir-587	ATAD2	-0.226951	2.81468e-07
hsa-mir-587	C1orf115	-0.172919	9.77424e-05
hsa-mir-587	CDH2	-0.137688	0.00196325
hsa-mir-587	CKAP4	-0.179267	5.32382e-05
hsa-mir-587	FGF5	-0.125007	0.00497261
hsa-mir-587	KDELR2	-0.144519	0.00115189
hsa-mir-587	LINGO2	-0.163395	0.000233934
hsa-mir-587	NSUN2	-0.138875	0.00179244
hsa-mir-587	PRLR	-0.0980118	0.0278277
hsa-mir-588	BCAS1	-0.0938553	0.0351959
hsa-mir-588	CDCA4	-0.135535	0.00231151
hsa-mir-588	CERS1	-0.122817	0.00579225
hsa-mir-588	HMGA1	-0.133631	0.00266566
hsa-mir-588	HMGA2	-0.139711	0.00168054
hsa-mir-588	ISYNA1	-0.108617	0.0147386
hsa-mir-588	IYD	-0.144297	0.00117243
hsa-mir-588	MAGEC2	-0.107902	0.0154094
hsa-mir-588	MIOX	-0.0891632	0.0454485
hsa-mir-588	MRGPRX3	-0.0944939	0.0339659
hsa-mir-588	RNF222	-0.126767	0.00439122
hsa-mir-588	SLC6A8	-0.107224	0.0160695
hsa-mir-588	SLC7A5	-0.103196	0.0205298
hsa-mir-588	STMN1	-0.167872	0.000156111
hsa-mir-591	HMGA2	-0.185883	2.76436e-05
hsa-mir-591	KLHL23	-0.136326	0.00217754
hsa-mir-591	TRIM10	-0.122297	0.00600384
hsa-mir-591	TRIM10	-0.122297	0.00600384
hsa-mir-591	TRIM10	-0.122297	0.00600384
hsa-mir-591	TRIM10	-0.122297	0.00600384
hsa-mir-591	TRIM10	-0.122297	0.00600384
hsa-mir-591	TRIM10	-0.122297	0.00600384
hsa-mir-591	TRIM10	-0.122297	0.00600384
hsa-mir-591	TRIM10	-0.122297	0.00600384
hsa-mir-592	AKAP12	-0.0937379	0.035426
hsa-mir-592	CCL16	-0.207843	2.66221e-06
hsa-mir-592	CCL16	-0.207843	2.66221e-06
hsa-mir-592	CDKL1	-0.118928	0.00755198
hsa-mir-592	DCDC2	-0.144697	0.00113567
hsa-mir-592	EMCN	-0.127878	0.00405664
hsa-mir-592	MAPK10	-0.204907	3.69476e-06
hsa-mir-592	SESN1	-0.115771	0.00931754
hsa-mir-592	SOX9	-0.102535	0.0213562
hsa-mir-592	TMEM178B	-0.131692	0.00307637
hsa-mir-595	ANLN	-0.28721	6.13287e-11
hsa-mir-595	BUB1	-0.334563	1.61908e-14
hsa-mir-595	CAD	-0.211329	1.79313e-06
hsa-mir-595	CENPN	-0.314452	6.58093e-13
hsa-mir-595	CHEK2	-0.234953	1.03509e-07
hsa-mir-595	FOXA1	-0.124358	0.00520387
hsa-mir-595	GJA1	-0.102484	0.0214215
hsa-mir-595	HMGCS1	-0.204059	4.05797e-06
hsa-mir-595	HOXC13	-0.130876	0.00326584
hsa-mir-595	PFKP	-0.0955549	0.0320033
hsa-mir-595	STMN1	-0.424899	0
hsa-mir-595	ZNF107	-0.10584	0.0174957
hsa-mir-596	SOX4	-0.121024	0.00655176
hsa-mir-599	ANP32E	-0.123302	0.00560078
hsa-mir-599	CDK1	-0.174368	8.52432e-05
hsa-mir-599	NETO2	-0.110921	0.0127486
hsa-mir-599	PPIL1	-0.198409	7.50662e-06
hsa-mir-599	PRR11	-0.178612	5.67395e-05
hsa-mir-599	ZFHX4	-0.11504	0.00977549
hsa-mir-600	KDELR2	-0.127914	0.00404614
hsa-mir-600	LMNB1	-0.236084	8.96031e-08
hsa-mir-600	SRXN1	-0.112467	0.0115504
hsa-mir-602	CHAF1B	-0.236298	8.71887e-08
hsa-mir-602	SOX4	-0.103285	0.0204209
hsa-mir-603	ADAMTS4	-0.161495	0.000276868
hsa-mir-603	ALG1L	-0.093628	0.0356427
hsa-mir-603	ALG3	-0.141297	0.0014855
hsa-mir-603	ANP32E	-0.136743	0.00210979
hsa-mir-603	ATAD3B	-0.12373	0.00543683
hsa-mir-603	BRI3BP	-0.226517	2.9686e-07
hsa-mir-603	C12orf49	-0.0891226	0.0455471
hsa-mir-603	CBX3	-0.158817	0.000350062
hsa-mir-603	CCDC160	-0.13479	0.00244466
hsa-mir-603	CCDC58	-0.153452	0.000553915
hsa-mir-603	CCNF	-0.301023	6.54306e-12
hsa-mir-603	CDH2	-0.130035	0.00347214
hsa-mir-603	CDK1	-0.300206	7.49445e-12
hsa-mir-603	CERCAM	-0.0896886	0.0441878
hsa-mir-603	CFL2	-0.0881805	0.0478874
hsa-mir-603	CHAF1B	-0.257669	4.9731e-09
hsa-mir-603	CHEK1	-0.302141	5.42996e-12
hsa-mir-603	DONSON	-0.238901	6.2363e-08
hsa-mir-603	GAL	-0.213515	1.39496e-06
hsa-mir-603	GREM1	-0.106965	0.0163283
hsa-mir-603	GREM1	-0.106965	0.0163283
hsa-mir-603	GREM1	-0.106965	0.0163283
hsa-mir-603	HOMER3	-0.0969129	0.0296336
hsa-mir-603	IL20RB	-0.0898528	0.0438001
hsa-mir-603	KLHL23	-0.157693	0.000385834
hsa-mir-603	KYNU	-0.0887401	0.0464855
hsa-mir-603	LOXL2	-0.097747	0.028254
hsa-mir-603	MIS18A	-0.277835	2.61811e-10
hsa-mir-603	MRPL36	-0.102535	0.0213559
hsa-mir-603	NDRG4	-0.1869	2.49432e-05
hsa-mir-603	NUP155	-0.153331	0.00055959
hsa-mir-603	OAS1	-0.0921922	0.0385782
hsa-mir-603	PCDH7	-0.132836	0.00282752
hsa-mir-603	PDCD2L	-0.103389	0.0202945
hsa-mir-603	PKMYT1	-0.294989	1.76524e-11
hsa-mir-603	PPIL1	-0.21439	1.2606e-06
hsa-mir-603	PRAME	-0.25231	1.04494e-08
hsa-mir-603	PUSL1	-0.0904276	0.0424647
hsa-mir-603	RAD51	-0.281087	1.59218e-10
hsa-mir-603	RHCG	-0.146362	0.000993619
hsa-mir-603	SAC3D1	-0.13078	0.00328888
hsa-mir-603	SLC7A11	-0.0906616	0.0419311
hsa-mir-603	SNRPE	-0.0933658	0.0361641
hsa-mir-603	SPATS2	-0.145185	0.00109217
hsa-mir-603	SYT5	-0.221519	5.44065e-07
hsa-mir-603	TBRG4	-0.261539	2.8788e-09
hsa-mir-603	TMEM132A	-0.217737	8.52605e-07
hsa-mir-603	TUBA1C	-0.263627	2.13616e-09
hsa-mir-603	TWIST1	-0.142722	0.00132826
hsa-mir-603	WDR72	-0.162904	0.000244378
hsa-mir-603	WDR76	-0.205806	3.34335e-06
hsa-mir-603	WNK3	-0.298781	9.48672e-12
hsa-mir-603	ZNF556	-0.190439	1.73712e-05
hsa-mir-603	ZNF670	-0.193138	1.31244e-05
hsa-mir-604	CDCA8	-0.355624	1.83656e-16
hsa-mir-604	COL5A2	-0.113777	0.0106136
hsa-mir-604	FGF5	-0.126421	0.00450026
hsa-mir-604	LMNB2	-0.249721	1.4871e-08
hsa-mir-604	MSI1	-0.291464	3.11849e-11
hsa-mir-604	SERPINH1	-0.0901665	0.043067
hsa-mir-604	SLC25A25	-0.124967	0.00498637
hsa-mir-604	SLC7A5	-0.312464	9.32031e-13
hsa-mir-606	CLGN	-0.276508	3.20122e-10
hsa-mir-606	MCM8	-0.283918	1.02729e-10
hsa-mir-606	PGM2L1	-0.1569	0.000413098
hsa-mir-606	TMEM178B	-0.107658	0.0156437
hsa-mir-606	TRIM59	-0.121464	0.00635777
hsa-mir-607	C1orf56	-0.100907	0.0235172
hsa-mir-607	FBXO41	-0.106778	0.016518
hsa-mir-607	MEX3B	-0.152555	0.00059721
hsa-mir-607	P4HB	-0.168122	0.000152575
hsa-mir-609	CHAF1B	-0.222802	4.66315e-07
hsa-mir-610	BARD1	-0.152803	0.000584953
hsa-mir-610	CENPA	-0.310119	1.39988e-12
hsa-mir-610	FEN1	-0.298769	9.50566e-12
hsa-mir-610	HDGF	-0.0999318	0.0248994
hsa-mir-610	LMNB2	-0.225026	3.56199e-07
hsa-mir-611	ARHGAP39	-0.121931	0.00615715
hsa-mir-611	CCT3	-0.117243	0.00845355
hsa-mir-611	IQGAP3	-0.18577	2.79611e-05
hsa-mir-612	CAD	-0.175945	7.33528e-05
hsa-mir-612	CHAF1B	-0.133296	0.00273272
hsa-mir-612	DLG5	-0.0887782	0.0463912
hsa-mir-612	DLG5	-0.0887782	0.0463912
hsa-mir-612	ENTPD7	-0.0903703	0.0425964
hsa-mir-612	FAM83F	-0.226109	3.12076e-07
hsa-mir-612	FIGNL1	-0.139546	0.00170206
hsa-mir-612	MCM4	-0.159124	0.000340829
hsa-mir-612	PRC1	-0.186693	2.54739e-05
hsa-mir-612	RHPN2	-0.100815	0.0236446
hsa-mir-612	SLC7A5	-0.172459	0.000102053
hsa-mir-612	SMTNL2	-0.100701	0.0238038
hsa-mir-612	SRM	-0.109083	0.0143149
hsa-mir-612	XRCC2	-0.136735	0.00211101
hsa-mir-613	ANP32E	-0.130743	0.00329773
hsa-mir-613	RIMS4	-0.121698	0.00625648
hsa-mir-613	SMKR1	-0.0993185	0.0258045
hsa-mir-617	KCNJ10	-0.0888155	0.0462991
hsa-mir-617	TRIM10	-0.0977015	0.0283279
hsa-mir-617	TRIM10	-0.0977015	0.0283279
hsa-mir-617	TRIM10	-0.0977015	0.0283279
hsa-mir-617	TRIM10	-0.0977015	0.0283279
hsa-mir-617	TRIM10	-0.0977015	0.0283279
hsa-mir-617	TRIM10	-0.0977015	0.0283279
hsa-mir-617	TRIM10	-0.0977015	0.0283279
hsa-mir-617	TRIM10	-0.0977015	0.0283279
hsa-mir-618	GRIP1	-0.109487	0.0139572
hsa-mir-621	FBN2	-0.117945	0.00806691
hsa-mir-621	OIP5	-0.285126	8.50737e-11
hsa-mir-622	ALDOA	-0.130586	0.00333585
hsa-mir-622	E2F1	-0.242184	4.06514e-08
hsa-mir-622	GNG4	-0.2192	7.17287e-07
hsa-mir-622	HCAR1	-0.0958151	0.0315371
hsa-mir-622	HDGF	-0.105404	0.0179673
hsa-mir-622	HMGA2	-0.111854	0.0120126
hsa-mir-622	KIF20A	-0.174619	8.32311e-05
hsa-mir-622	STMN1	-0.307445	2.21562e-12
hsa-mir-622	TOP2A	-0.242992	3.65516e-08
hsa-mir-623	FAM83F	-0.269304	9.36563e-10
hsa-mir-623	HCAR2	-0.119917	0.00706436
hsa-mir-623	HOXC8	-0.105334	0.0180436
hsa-mir-623	KLHL23	-0.138636	0.00182567
hsa-mir-623	KNTC1	-0.219953	6.55864e-07
hsa-mir-623	MDFI	-0.168315	0.000149896
hsa-mir-623	RACGAP1	-0.259042	4.10038e-09
hsa-mir-623	RPP40	-0.155451	0.000467626
hsa-mir-623	SHOX2	-0.186651	2.55807e-05
hsa-mir-623	SLC35A2	-0.267831	1.1622e-09
hsa-mir-623	ZBTB8B	-0.257781	4.89501e-09
hsa-mir-630	CDC14A	-0.0899538	0.0435628
hsa-mir-630	CTHRC1	-0.137581	0.00197936
hsa-mir-630	FOXM1	-0.308253	1.9297e-12
hsa-mir-630	IGF2BP1	-0.288563	4.95222e-11
hsa-mir-630	TIMM8A	-0.0908338	0.0415421
hsa-mir-631	CKAP2L	-0.289254	4.43747e-11
hsa-mir-631	KIF1A	-0.281296	1.54175e-10
hsa-mir-631	KIF22	-0.209603	2.18246e-06
hsa-mir-631	SLC7A5	-0.263163	2.28287e-09
hsa-mir-631	UBE2C	-0.284836	8.90278e-11
hsa-mir-632	UCHL1	-0.10859	0.0147635
hsa-mir-635	BASP1	-0.129185	0.00369275
hsa-mir-635	BUB1	-0.331871	2.71841e-14
hsa-mir-635	EIF2AK1	-0.142701	0.00133054
hsa-mir-635	FAM83D	-0.329507	4.25692e-14
hsa-mir-635	GREM1	-0.10868	0.0146807
hsa-mir-635	HJURP	-0.324318	1.11808e-13
hsa-mir-635	PAICS	-0.151683	0.00064234
hsa-mir-635	PLAGL1	-0.141325	0.00148226
hsa-mir-635	PRR11	-0.296718	1.33161e-11
hsa-mir-635	SLC30A10	-0.13237	0.00292663
hsa-mir-635	TIMELESS	-0.303924	4.02531e-12
hsa-mir-635	TOP2A	-0.344266	2.31234e-15
hsa-mir-635	TPX2	-0.360229	5.54645e-17
hsa-mir-635	TUBB6	-0.114694	0.00999911
hsa-mir-636	CASS4	-0.131705	0.0030734
hsa-mir-637	CCNF	-0.298531	9.88705e-12
hsa-mir-637	CERS1	-0.169841	0.00013025
hsa-mir-637	CHAC1	-0.176891	6.69958e-05
hsa-mir-637	CHST6	-0.160151	0.000311597
hsa-mir-637	HOXA13	-0.143823	0.00121749
hsa-mir-637	KIF18B	-0.354901	2.18787e-16
hsa-mir-637	MDK	-0.140092	0.00163162
hsa-mir-637	MYBL2	-0.387119	0
hsa-mir-637	NEURL1	-0.166637	0.000174715
hsa-mir-637	PCDHB2	-0.101812	0.0222935
hsa-mir-637	PKMYT1	-0.297147	1.24121e-11
hsa-mir-637	SP7	-0.127804	0.00407814
hsa-mir-638	BUB1	-0.330557	3.4907e-14
hsa-mir-638	LDHA	-0.102202	0.0217845
hsa-mir-638	LDHA	-0.102202	0.0217845
hsa-mir-638	NCAPG2	-0.264097	1.99644e-09
hsa-mir-638	NUP155	-0.135289	0.00235468
hsa-mir-638	PPM1F	-0.0877461	0.0489999
hsa-mir-640	ALDOA	-0.148356	0.000845153
hsa-mir-640	ARHGEF39	-0.234068	1.15823e-07
hsa-mir-640	C2orf72	-0.117469	0.00832727
hsa-mir-640	CHST6	-0.161904	0.000267057
hsa-mir-640	DARS2	-0.0982009	0.0275268
hsa-mir-640	HILPDA	-0.281885	1.40791e-10
hsa-mir-640	HMX2	-0.150243	0.000723878
hsa-mir-640	HSPE1-MOB4	-0.116411	0.00893288
hsa-mir-640	MELK	-0.30017	7.5391e-12
hsa-mir-640	SLC28A1	-0.178022	6.00752e-05
hsa-mir-640	TIMM8A	-0.107957	0.0153561
hsa-mir-640	ZBTB8B	-0.250011	1.42983e-08
hsa-mir-641	ATP1B1	-0.0942121	0.034504
hsa-mir-643	MYH11	-0.141534	0.00145825
hsa-mir-645	ALDOA	-0.14503	0.0011058
hsa-mir-645	LMNB2	-0.249937	1.44426e-08
hsa-mir-645	TMEM178B	-0.103684	0.0199382
hsa-mir-647	CBX2	-0.139699	0.00168203
hsa-mir-647	G6PD	-0.1953	1.04551e-05
hsa-mir-647	IPO4	-0.0913248	0.0404492
hsa-mir-647	LMNB2	-0.236754	8.22369e-08
hsa-mir-647	MARCKSL1	-0.259549	3.8172e-09
hsa-mir-647	MTHFD2	-0.259331	3.93648e-09
hsa-mir-647	NSUN2	-0.13301	0.00279145
hsa-mir-647	PLEKHA8	-0.09243	0.0380785
hsa-mir-647	SERPINH1	-0.0991064	0.0261239
hsa-mir-647	SLC25A25	-0.0969412	0.0295858
hsa-mir-647	SLC5A5	-0.15903	0.000343626
hsa-mir-647	SLC7A5	-0.272643	5.71682e-10
hsa-mir-650	ABCG8	-0.0980228	0.0278102
hsa-mir-650	ALDOA	-0.150097	0.000732646
hsa-mir-650	B4GALNT1	-0.0976453	0.0284192
hsa-mir-650	CCNB1	-0.261329	2.96626e-09
hsa-mir-650	CENPN	-0.282731	1.23512e-10
hsa-mir-650	CKAP2L	-0.285759	7.70462e-11
hsa-mir-650	CLPSL1	-0.116954	0.00861695
hsa-mir-650	CLSPN	-0.285718	7.75471e-11
hsa-mir-650	CTSV	-0.283502	1.09588e-10
hsa-mir-650	CYP8B1	-0.153289	0.000561574
hsa-mir-650	DSN1	-0.259343	3.93008e-09
hsa-mir-650	E2F1	-0.294481	1.91722e-11
hsa-mir-650	EIF4EBP1	-0.290744	3.49936e-11
hsa-mir-650	GCM1	-0.099251	0.0259058
hsa-mir-650	GEN1	-0.164856	0.000205227
hsa-mir-650	GNG4	-0.27912	2.15247e-10
hsa-mir-650	GNG4	-0.27912	2.15247e-10
hsa-mir-650	KLHL23	-0.127268	0.00423741
hsa-mir-650	MRPL12	-0.134431	0.00251117
hsa-mir-650	MTHFD2	-0.257514	5.08201e-09
hsa-mir-650	MYPN	-0.0940402	0.0348358
hsa-mir-650	NCAPG2	-0.244799	2.87833e-08
hsa-mir-650	P3H1	-0.195154	1.06181e-05
hsa-mir-650	PDK1	-0.133739	0.00264422
hsa-mir-650	RAB3B	-0.273817	4.79759e-10
hsa-mir-650	RGS9BP	-0.0901974	0.0429953
hsa-mir-650	SLC30A10	-0.141631	0.00144718
hsa-mir-650	SLC5A5	-0.136983	0.00207159
hsa-mir-650	SLC7A5	-0.256744	5.65966e-09
hsa-mir-650	SPC24	-0.251707	1.13487e-08
hsa-mir-650	SVOP	-0.203253	4.43483e-06
hsa-mir-650	TIMM8A	-0.10642	0.0168852
hsa-mir-650	TSKU	-0.146622	0.000972997
hsa-mir-650	ZNF716	-0.0999862	0.0248204
hsa-mir-650	ZYG11A	-0.216743	9.58229e-07
hsa-mir-661	AGMAT	-0.126062	0.00461606
hsa-mir-661	ALDOA	-0.146761	0.000962105
hsa-mir-661	CAD	-0.210078	2.06805e-06
hsa-mir-661	CENPL	-0.165586	0.00019217
hsa-mir-661	CHAC1	-0.175666	7.53363e-05
hsa-mir-661	CHAF1B	-0.249111	1.61519e-08
hsa-mir-661	CHST6	-0.162426	0.000254979
hsa-mir-661	DARS2	-0.0922621	0.0384308
hsa-mir-661	DNA2	-0.17411	8.73475e-05
hsa-mir-661	DNAJC22	-0.089385	0.0449125
hsa-mir-661	EIF4EBP1	-0.300073	7.66092e-12
hsa-mir-661	FAM83F	-0.262877	2.37844e-09
hsa-mir-661	FIGNL1	-0.184852	3.06634e-05
hsa-mir-661	FUT9	-0.12	0.00702448
hsa-mir-661	MYPN	-0.0894184	0.0448324
hsa-mir-661	ORC1	-0.270567	7.77637e-10
hsa-mir-661	ORC6	-0.295918	1.51739e-11
hsa-mir-661	PAICS	-0.158313	0.000365709
hsa-mir-661	RHPN2	-0.202004	5.08519e-06
hsa-mir-661	RNF222	-0.144705	0.00113494
hsa-mir-661	SLC5A5	-0.163893	0.000223747
hsa-mir-661	SMTNL2	-0.105535	0.0178241
hsa-mir-661	SPC24	-0.280649	1.70316e-10
hsa-mir-661	STEAP2	-0.100766	0.0237125
hsa-mir-661	TIMM8A	-0.100967	0.0234333
hsa-mir-661	XRCC2	-0.201409	5.4269e-06
hsa-mir-661	ZBTB8B	-0.240547	5.03579e-08
hsa-mir-661	ZFP69B	-0.105095	0.018308
hsa-mir-661	ZNF280B	-0.162235	0.000259345
hsa-mir-661	ZNF280B	-0.162235	0.000259345
hsa-mir-661	ZNF695	-0.244991	2.80567e-08
hsa-mir-661	ZNF716	-0.112518	0.0115122
hsa-mir-661	ZNF730	-0.169914	0.000129374
hsa-mir-661	ZYG11A	-0.270637	7.69714e-10
hsa-mir-662	ORC6	-0.220579	6.08753e-07
hsa-mir-657	CBX3	-0.123612	0.00548151
hsa-mir-657	FBLN1	-0.12622	0.00456488
hsa-mir-657	GAPDH	-0.218284	7.99322e-07
hsa-mir-657	HDGF	-0.117311	0.00841512
hsa-mir-657	HOXC8	-0.107039	0.0162544
hsa-mir-657	NSUN2	-0.145351	0.00107777
hsa-mir-657	PCNA	-0.287063	6.27735e-11
hsa-mir-657	PLK1	-0.340217	5.29775e-15
hsa-mir-657	TRIM10	-0.111551	0.0122471
hsa-mir-657	TRIM10	-0.111551	0.0122471
hsa-mir-657	TRIM10	-0.111551	0.0122471
hsa-mir-657	TRIM10	-0.111551	0.0122471
hsa-mir-657	TRIM10	-0.111551	0.0122471
hsa-mir-657	TRIM10	-0.111551	0.0122471
hsa-mir-657	TRIM10	-0.111551	0.0122471
hsa-mir-657	TRIM10	-0.111551	0.0122471
hsa-mir-657	TSPAN6	-0.122132	0.00607271
hsa-mir-658	HMGA1	-0.120625	0.00673255
hsa-mir-421	BTG2	-0.251289	1.20146e-08
hsa-mir-421	CCDC39	-0.238558	6.51958e-08
hsa-mir-421	DENND3	-0.161604	0.00027424
hsa-mir-421	DLC1	-0.312221	9.72273e-13
hsa-mir-421	FBLN1	-0.127517	0.00416285
hsa-mir-421	FBXL16	-0.1531	0.000570557
hsa-mir-421	GNAQ	-0.169282	0.000137151
hsa-mir-421	IPCEF1	-0.100178	0.0245435
hsa-mir-421	KAZN	-0.137835	0.00194138
hsa-mir-421	KLF9	-0.133789	0.00263451
hsa-mir-421	NEDD9	-0.199559	6.63257e-06
hsa-mir-421	NEGR1	-0.219746	6.72213e-07
hsa-mir-421	NFIX	-0.391501	0
hsa-mir-421	NT5E	-0.17658	6.90288e-05
hsa-mir-421	OTUD1	-0.128633	0.0038427
hsa-mir-421	PAPSS2	-0.108676	0.0146837
hsa-mir-421	PEAK1	-0.138103	0.00190197
hsa-mir-421	PMP22	-0.151344	0.000660716
hsa-mir-421	PRICKLE2	-0.279568	2.01009e-10
hsa-mir-421	RAB11FIP1	-0.152605	0.000594763
hsa-mir-421	RCAN1	-0.10616	0.017156
hsa-mir-421	RIMS4	-0.10514	0.0182576
hsa-mir-421	ROBO2	-0.311578	1.08736e-12
hsa-mir-421	RORA	-0.15674	0.000418837
hsa-mir-421	RUNX1T1	-0.19476	1.10683e-05
hsa-mir-421	S1PR1	-0.115822	0.00928616
hsa-mir-421	SNX30	-0.320646	2.18242e-13
hsa-mir-421	STARD13	-0.0982412	0.027463
hsa-mir-421	STARD9	-0.228651	2.28262e-07
hsa-mir-421	TACC1	-0.107636	0.0156653
hsa-mir-421	TRIM71	-0.175419	7.71342e-05
hsa-mir-421	VMP1	-0.10984	0.0136509
hsa-mir-765	HES6	-0.0884377	0.0472387
hsa-mir-765	SIX3	-0.113121	0.011074
hsa-mir-765	SLC9A3R1	-0.111348	0.0124068
hsa-mir-765	TMEM231	-0.0886394	0.0467351
hsa-mir-765	VPS37D	-0.109786	0.0136968
hsa-mir-802	E2F7	-0.309039	1.6862e-12
hsa-mir-802	KPNA2	-0.357489	1.15331e-16
hsa-mir-802	NPM3	-0.205796	3.34708e-06
hsa-mir-802	PTX3	-0.0904905	0.0423207
hsa-mir-802	SLC2A3	-0.0907408	0.0417518
hsa-mir-802	SNRPE	-0.129782	0.00353665
hsa-mir-298	ASPM	-0.277274	2.85083e-10
hsa-mir-298	BUB1	-0.32802	5.62885e-14
hsa-mir-298	CCNB2	-0.296626	1.35163e-11
hsa-mir-298	GREM1	-0.099238	0.0259252
hsa-mir-298	HAP1	-0.150296	0.000720708
hsa-mir-298	HJURP	-0.319954	2.47239e-13
hsa-mir-298	HOXD13	-0.130291	0.00340816
hsa-mir-298	MYBL2	-0.378058	0
hsa-mir-298	NUP155	-0.140674	0.00155945
hsa-mir-298	PHLDB2	-0.0933601	0.0361756
hsa-mir-298	PRKDC	-0.13958	0.00169759
hsa-mir-298	RCC2	-0.362838	2.53975e-17
hsa-mir-298	RCC2	-0.362838	2.53975e-17
hsa-mir-298	SHMT2	-0.243321	3.50005e-08
hsa-mir-298	TMEM178B	-0.0874149	0.0498628
hsa-mir-298	TPI1	-0.206161	3.21397e-06
hsa-mir-298	TSPAN6	-0.108583	0.0147698
hsa-mir-892a	ALDOA	-0.103009	0.0207603
hsa-mir-892a	GINS4	-0.225855	3.21914e-07
hsa-mir-892a	HDGF	-0.122436	0.00594673
hsa-mir-892a	KLHL23	-0.168577	0.000146332
hsa-mir-892a	KNSTRN	-0.228465	2.33576e-07
hsa-mir-892a	MCM8	-0.261174	3.03225e-09
hsa-mir-892a	RACGAP1	-0.29093	3.39697e-11
hsa-mir-892a	SHOX2	-0.175897	7.36915e-05
hsa-mir-892a	ZIC4	-0.132833	0.00282815
hsa-mir-890	B3GALNT1	-0.230633	1.7842e-07
hsa-mir-890	BCL2L12	-0.213354	1.42116e-06
hsa-mir-890	BRI3BP	-0.190512	1.72407e-05
hsa-mir-890	GAP43	-0.155219	0.000476957
hsa-mir-890	PAICS	-0.160326	0.000306856
hsa-mir-890	PGAM5	-0.166283	0.000180415
hsa-mir-890	SLC16A1	-0.182259	3.96953e-05
hsa-mir-890	SLC16A1	-0.182259	3.96953e-05
hsa-mir-891b	MELK	-0.270206	8.20182e-10
hsa-mir-891b	WNK3	-0.219861	6.63113e-07
hsa-mir-892b	CCNE1	-0.268683	1.02589e-09
hsa-mir-892b	IGF2BP3	-0.338968	6.80604e-15
hsa-mir-892b	MMP9	-0.124856	0.00502531
hsa-mir-665	ALOX15	-0.0907456	0.041741
hsa-mir-665	ANLN	-0.114568	0.0100816
hsa-mir-665	ARHGAP11A	-0.153838	0.000536171
hsa-mir-665	ARHGAP11A	-0.153838	0.000536171
hsa-mir-665	BRI3BP	-0.174715	8.24774e-05
hsa-mir-665	BRIX1	-0.130833	0.00327609
hsa-mir-665	CENPM	-0.132106	0.00298404
hsa-mir-665	CENPN	-0.139862	0.00166095
hsa-mir-665	DNA2	-0.165222	0.00019857
hsa-mir-665	F2	-0.120366	0.00685233
hsa-mir-665	GNG4	-0.103018	0.0207494
hsa-mir-665	GNG4	-0.103018	0.0207494
hsa-mir-665	HJURP	-0.184102	3.30517e-05
hsa-mir-665	KLHL23	-0.111331	0.0124206
hsa-mir-665	MCM7	-0.147307	0.000920509
hsa-mir-665	MCM8	-0.169555	0.00013373
hsa-mir-665	MRPL12	-0.12466	0.00509509
hsa-mir-665	NCAPG2	-0.141327	0.00148205
hsa-mir-665	PGAM5	-0.174661	8.29029e-05
hsa-mir-665	PPIF	-0.119845	0.00709881
hsa-mir-665	RGS9BP	-0.154951	0.000487948
hsa-mir-665	RRM2	-0.127551	0.00415261
hsa-mir-665	SLC15A1	-0.150196	0.000726668
hsa-mir-665	SLC29A4	-0.112817	0.011293
hsa-mir-665	SLFN13	-0.105195	0.0181977
hsa-mir-665	SPC24	-0.163357	0.000234717
hsa-mir-665	SRCIN1	-0.115178	0.00968734
hsa-mir-665	SRCIN1	-0.115178	0.00968734
hsa-mir-665	TBRG4	-0.155028	0.000484756
hsa-mir-665	TIMM8A	-0.126978	0.00432577
hsa-mir-665	ZNF695	-0.112518	0.0115126
hsa-mir-543	BNIP3	-0.0940014	0.0349111
hsa-mir-543	GFPT1	-0.130051	0.00346821
hsa-mir-543	GNAQ	-0.105759	0.0175824
hsa-mir-543	LNX2	-0.208346	2.51574e-06
hsa-mir-543	OTUD1	-0.0975014	0.0286544
hsa-mir-543	PHOX2B	-0.0903236	0.0427038
hsa-mir-543	UBL3	-0.13316	0.00276044
hsa-mir-760	BAMBI	-0.109299	0.0141225
hsa-mir-760	DUOX1	-0.187299	2.39562e-05
hsa-mir-760	EGR1	-0.14847	0.000837309
hsa-mir-760	INMT	-0.262355	2.56277e-09
hsa-mir-760	LTBP4	-0.218809	7.51294e-07
hsa-mir-760	PRICKLE2	-0.187911	2.25097e-05
hsa-mir-760	SGK1	-0.190869	1.66175e-05
hsa-mir-760	THBD	-0.233165	1.29829e-07
hsa-mir-760	TRPV2	-0.227	2.79785e-07
hsa-mir-760	VASH1	-0.124158	0.00527705
hsa-mir-760	WWTR1	-0.146184	0.00100799
hsa-mir-921	ATAD5	-0.242992	3.65511e-08
hsa-mir-921	HOXC8	-0.105257	0.0181292
hsa-mir-921	KIFC1	-0.376415	0
hsa-mir-921	PERP	-0.140318	0.00160325
hsa-mir-921	RAD51	-0.270296	8.09361e-10
hsa-mir-921	SLC6A8	-0.1522	0.000615219
hsa-mir-922	CDCA4	-0.28973	4.1143e-11
hsa-mir-922	CHAC1	-0.175636	7.5553e-05
hsa-mir-922	EIF2AK1	-0.13992	0.00165348
hsa-mir-922	HOXD13	-0.143887	0.00121129
hsa-mir-922	IL11	-0.100129	0.024614
hsa-mir-922	INSIG1	-0.105594	0.0177601
hsa-mir-922	MAP2K6	-0.12819	0.00396692
hsa-mir-922	MMP14	-0.170743	0.000119796
hsa-mir-922	POLQ	-0.287781	5.60477e-11
hsa-mir-922	PPIF	-0.152153	0.000617672
hsa-mir-922	PSPH	-0.237453	7.51731e-08
hsa-mir-922	RNFT2	-0.204699	3.78076e-06
hsa-mir-922	SV2A	-0.181873	4.12363e-05
hsa-mir-922	ZBTB8B	-0.22585	3.22113e-07
hsa-mir-933	BCAS1	-0.0917247	0.0395774
hsa-mir-933	FBXL19	-0.096871	0.0297044
hsa-mir-934	CBX2	-0.181849	4.13372e-05
hsa-mir-934	PMAIP1	-0.13337	0.00271783
hsa-mir-935	BTG2	-0.106195	0.0171192
hsa-mir-935	E2F5	-0.234381	1.11308e-07
hsa-mir-935	P4HB	-0.158634	0.00035566
hsa-mir-935	SHMT2	-0.117407	0.00836159
hsa-mir-935	ZNF692	-0.146977	0.000945412
hsa-mir-936	BIRC5	-0.326539	7.41802e-14
hsa-mir-936	CEP55	-0.242076	4.12317e-08
hsa-mir-936	E2F2	-0.294143	2.02496e-11
hsa-mir-936	E2F2	-0.294143	2.02496e-11
hsa-mir-936	HDGF	-0.141552	0.00145618
hsa-mir-936	HSPD1	-0.200829	5.77999e-06
hsa-mir-936	LMNB1	-0.249393	1.55466e-08
hsa-mir-936	MTHFD2	-0.279629	1.99153e-10
hsa-mir-936	SLC16A1	-0.165293	0.000197304
hsa-mir-936	SLC16A1	-0.165293	0.000197304
hsa-mir-936	STMN1	-0.401703	0
hsa-mir-936	UCK2	-0.284816	8.92967e-11
hsa-mir-936	WNK2	-0.165911	0.000186605
hsa-mir-938	TRIM10	-0.0907228	0.0417925
hsa-mir-938	TRIM10	-0.0907228	0.0417925
hsa-mir-938	TRIM10	-0.0907228	0.0417925
hsa-mir-938	TRIM10	-0.0907228	0.0417925
hsa-mir-938	TRIM10	-0.0907228	0.0417925
hsa-mir-938	TRIM10	-0.0907228	0.0417925
hsa-mir-938	TRIM10	-0.0907228	0.0417925
hsa-mir-938	TRIM10	-0.0907228	0.0417925
hsa-mir-938	UBD	-0.0988562	0.0265053
hsa-mir-938	UBD	-0.0988562	0.0265053
hsa-mir-938	UBD	-0.0988562	0.0265053
hsa-mir-938	UBD	-0.0988562	0.0265053
hsa-mir-938	UBD	-0.0988562	0.0265053
hsa-mir-938	UBD	-0.0988562	0.0265053
hsa-mir-938	UBD	-0.0988562	0.0265053
hsa-mir-940	AATK	-0.267947	1.14253e-09
hsa-mir-940	ACVRL1	-0.0901825	0.0430298
hsa-mir-940	ADARB1	-0.0943615	0.0342177
hsa-mir-940	AHNAK	-0.122248	0.00602423
hsa-mir-940	AKAP13	-0.187521	2.34199e-05
hsa-mir-940	ASPA	-0.204332	3.93737e-06
hsa-mir-940	BCL2L15	-0.106826	0.0164685
hsa-mir-940	BTG2	-0.179115	5.40306e-05
hsa-mir-940	C10orf71	-0.104595	0.018872
hsa-mir-940	CA2	-0.197777	8.03363e-06
hsa-mir-940	CCDC68	-0.185048	3.0067e-05
hsa-mir-940	CCNL2	-0.12462	0.00510922
hsa-mir-940	CEMIP	-0.12695	0.0043344
hsa-mir-940	CGNL1	-0.122783	0.00580597
hsa-mir-940	CTDSPL	-0.178321	5.83586e-05
hsa-mir-940	DLC1	-0.188954	2.02352e-05
hsa-mir-940	DUSP1	-0.143163	0.00128286
hsa-mir-940	GUCY1A2	-0.116362	0.0089617
hsa-mir-940	HAVCR1	-0.130477	0.00336223
hsa-mir-940	HDC	-0.184716	3.10832e-05
hsa-mir-940	HSD17B13	-0.121958	0.00614578
hsa-mir-940	KLF2	-0.11796	0.00805868
hsa-mir-940	MID1IP1	-0.136715	0.00211421
hsa-mir-940	MTMR10	-0.272204	6.10182e-10
hsa-mir-940	MTMR10	-0.272204	6.10182e-10
hsa-mir-940	MYO7B	-0.207589	2.7393e-06
hsa-mir-940	MYOM2	-0.121853	0.00619023
hsa-mir-940	MYOM2	-0.121853	0.00619023
hsa-mir-940	NMUR1	-0.12669	0.0044152
hsa-mir-940	NPR1	-0.148033	0.000867749
hsa-mir-940	NRGN	-0.153035	0.00057367
hsa-mir-940	PAQR6	-0.129591	0.0035859
hsa-mir-940	PLLP	-0.244425	3.02444e-08
hsa-mir-940	PTK6	-0.256098	6.1923e-09
hsa-mir-940	S100A16	-0.139319	0.0017322
hsa-mir-940	SCARF1	-0.247798	1.92797e-08
[truncated: 3,459 more rows]

## Sheet: miRNA importance rank
miRNA	beta	Hazard_Ratio	z_pvalue	Wald_pvalue	Logrank_pvalue	importance_1	importance_2	importance_3	importance_4	importance_5	importance_6	importance_7	importance_8	importance_9	importance_10	importance_11	importance_12	importance_13	importance_14	importance_15	importance_16	importance_17	importance_18	importance_19	importance_20	importance_21	importance_22	importance_23	importance_24	importance_25	importance_26	importance_27	importance_28	importance_29	importance_30	importance_31	importance_32	importance_33	importance_34	importance_35	importance_36	importance_37	importance_38	importance_39	importance_40	importance_41	importance_42	importance_43	importance_44
hsa_mir_1293	0.899565	2.45853	2.57796e-07	2.57796e-07	1.37077e-07	1	1	1	1	1	1	1	1	1	1	1	1	1	1	1	1	1	1	1	1	1	1	1	1	1	1	1	1	1	1	1	1	1	1	1	1	1	1	1	1	1	1	1	1
hsa_mir_548v	-0.741247	0.476519	0.00180828	0.00180828	0.00180719	2	2	2	2	2	2	2	2	2	2	2	2	2	2	2	2	2	2	2	2	2	2	2	2	2	2	2	2	2	2	2	2	2	2	2	2	2	2	2	2	2	3	2	2
hsa_mir_1976	-0.756291	0.469404	0.00896707	0.00896707	0.00901892	3	3	3	3	3	4	3	3	3	3	3	3	3	3	3	3	3	3	3	3	3	3	3	3	4	4	3	3	3	3	3	3	4	3	3	3	3	3	4	3	3	2	3	3
hsa_mir_1245a	0.738086	2.09193	0.0340213	0.0340213	0.0339812	4	4	4	6	4	3	9	6	4	4	5	4	4	4	4	4	4	9	4	5	4	4	5	4	9	3	5	4	5	4	4	4	3	4	5	4	4	5	8	5	5	7	7	4
hsa_mir_6132	1.54345	4.68071	0.00433073	0.00433073	0.00415099	6	9	8	9	9	26	4	5	11	9	7	6	5	11	5	17	8	4	20	14	6	18	4	5	18	14	7	5	6	8	19	14	8	7	6	15	10	20	3	8	4	4	5	8
hsa_mir_3163	4.10868	60.8666	0.0375539	0.0375539	0.0376998	8	6	6	12	6	12	12	9	9	5	6	10	9	6	9	13	9	6	6	17	9	5	8	7	3	11	4	6	8	16	10	8	5	8	10	5	14	9	9	6	14	8	6	5
hsa_mir_7974	1.18773	3.27964	0.0171328	0.0171328	0.016607	9	5	14	4	5	16	6	4	6	13	4	16	8	8	6	6	12	8	12	9	5	11	20	12	6	6	16	14	13	17	6	5	10	9	7	6	5	4	5	4	10	5	4	6
hsa_mir_7705	0.619124	1.8573	0.0271194	0.0271194	0.0270226	7	11	10	8	7	6	5	7	10	11	18	7	15	10	7	12	5	7	5	4	10	6	9	9	10	7	20	7	14	14	5	6	6	6	22	9	8	8	7	7	6	6	10	16
hsa_mir_429	-0.429987	0.650517	0.0190076	0.0190076	0.0193158	19	14	22	5	10	13	11	11	8	20	9	8	10	20	17	9	21	5	8	7	11	14	14	6	15	8	11	16	10	6	7	12	7	13	4	18	6	7	18	11	19	10	9	23
hsa_mir_4487	-2.4559	0.0857863	0.0270051	0.0270051	0.0267697	20	10	13	16	8	18	7	13	13	16	14	9	14	9	8	5	6	11	7	11	20	8	23	19	8	13	6	9	12	11	16	17	9	17	8	21	9	10	20	16	16	14	13	10
hsa_mir_4784	1.06186	2.89174	0.0167468	0.0167468	0.0179404	5	7	5	7	13	5	15	20	7	15	25	13	12	24	18	7	11	16	9	20	8	17	12	8	25	5	19	19	7	24	9	11	14	14	12	7	11	16	21	10	9	12	11	14
hsa_mir_3178	1.49802	4.47283	0.0260069	0.0260069	0.0258503	12	8	11	18	21	8	10	18	16	6	10	5	17	7	12	11	13	10	11	6	14	16	10	10	5	10	9	18	11	18	18	9	17	5	15	8	15	21	10	12	7	13	12	9
hsa_mir_421	0.589317	1.80276	0.0261926	0.0261926	0.0262918	10	21	21	13	15	7	14	10	23	19	16	11	6	23	14	10	22	13	10	10	23	12	13	18	14	12	8	8	18	21	24	21	19	10	21	24	7	24	17	15	13	11	24	19
hsa_mir_4710	-2.74677	0.0641344	0.045367	0.045367	0.0442786	22	18	18	14	17	15	19	14	19	17	21	17	18	17	15	16	19	17	15	16	16	19	17	20	11	17	17	13	19	19	13	15	18	15	18	14	18	18	15	17	18	17	17	18
hsa_mir_151b	-0.664678	0.514439	0.0251017	0.0251017	0.0252904	16	17	17	10	11	21	16	12	15	18	12	18	24	19	24	8	7	24	14	19	24	9	7	15	17	9	13	12	22	13	8	20	12	21	9	11	12	6	6	9	25	9	8	11
hsa_mir_326	-0.373459	0.688349	0.0378253	0.0378253	0.0376585	13	22	9	17	12	17	17	8	14	21	13	15	21	13	16	14	18	21	13	13	13	7	15	13	13	15	22	23	15	9	15	13	16	11	13	20	13	13	11	20	21	21	22	12
hsa_mir_4643	3.45953	31.8021	0.0114522	0.0114522	0.0108079	24	25	16	15	19	10	18	17	25	10	17	14	20	21	13	25	14	22	18	8	21	13	11	14	7	20	15	17	24	5	23	22	13	24	19	13	23	23	13	21	8	16	20	17
hsa_mir_4683	-1.34588	0.26031	0.0409961	0.0409961	0.0406344	11	19	24	11	18	11	20	16	12	8	15	19	11	22	20	19	10	18	19	15	17	20	19	16	19	21	14	10	17	15	21	10	20	20	14	17	22	17	14	18	15	20	16	20
hsa_mir_3911	-3.01574	0.0490094	0.00991172	0.00991172	0.0110177	14	15	7	19	22	22	25	19	26	12	8	23	13	5	21	24	26	20	24	22	12	15	24	11	23	16	24	15	9	22	26	26	11	26	11	19	16	15	12	19	23	25	15	7
hsa_mir_4734	-3.20298	0.0406407	0.0213531	0.0213531	0.0230275	21	12	20	21	25	24	8	22	18	14	23	22	22	18	23	15	15	19	22	21	7	10	25	17	21	19	10	11	20	7	11	25	23	23	17	10	19	19	16	24	20	23	21	13
hsa_mir_4505	-3.66137	0.0256972	0.0309407	0.0309407	0.0303819	18	20	23	22	23	23	21	21	17	25	24	20	19	16	22	18	20	12	17	12	15	23	21	23	16	23	23	22	21	12	14	16	21	19	23	16	17	14	22	14	12	15	23	21
hsa_mir_4767	-4.96257	0.00699494	0.039919	0.039919	0.041645	17	16	19	20	20	20	23	15	20	24	19	12	16	15	19	20	24	15	23	18	22	22	18	21	12	18	21	20	16	23	17	23	15	16	16	25	20	22	19	23	22	24	18	15
hsa_mir_3137	2.15841	8.65736	0.0435203	0.0435203	0.0427158	15	13	15	23	24	9	22	25	24	23	20	21	7	14	11	23	16	14	25	23	26	21	26	22	24	25	18	21	23	10	12	24	22	25	26	12	25	11	23	13	11	19	14	22
hsa_mir_1305	1.32661	3.76823	0.00116779	0.00116779	0.00110336	23	24	12	26	14	19	13	26	5	22	11	26	26	25	26	26	23	26	16	24	19	26	6	26	26	22	25	26	4	26	22	7	24	18	25	26	24	12	26	26	17	26	19	25
hsa_mir_375	-0.260114	0.770964	0.0138511	0.0138511	0.0139832	25	26	26	25	16	25	24	24	22	26	22	25	25	12	25	22	17	23	21	25	18	25	22	25	20	24	12	24	25	20	20	19	25	22	24	22	26	25	24	22	26	18	25	24
hsa_mir_5092	1.3612	3.90087	0.0084845	0.0084845	0.00818887	26	23	25	24	26	14	26	23	21	7	26	24	23	26	10	21	25	25	26	26	25	24	16	24	22	26	26	25	26	25	25	18	26	12	20	23	21	26	25	25	24	22	26	26
[truncated: 4,956 more columns]

## Sheet: optimal threshold
mirna	threshold	pval
hsa-mir-1293	-0.44059	0.165196
hsa-mir-1293	-0.430912	0.465301
hsa-mir-1293	-0.425432	0.932272
hsa-mir-1293	-0.418615	0.819383
hsa-mir-1293	-0.412277	1.50468
hsa-mir-1293	-0.407836	1.90602
hsa-mir-1293	-0.400834	1.77433
hsa-mir-1293	-0.394548	1.96924
hsa-mir-1293	-0.377179	2.25876
hsa-mir-1293	-0.342666	2.74709
hsa-mir-1293	-0.317961	3.87995
hsa-mir-1293	-0.284697	3.65911
hsa-mir-1293	-0.260385	5.57285
hsa-mir-1293	-0.216798	4.1216
hsa-mir-1293	-0.15668	5.06038
hsa-mir-1293	-0.0846491	5.25017
hsa-mir-1293	0.0596715	5.74561
hsa-mir-1293	0.21973	3.15545
hsa-mir-1293	0.527127	1.94739
hsa-mir-548v	-0.395985	0.268845
hsa-mir-548v	-0.288588	0.530974
hsa-mir-548v	-0.23162	0.719922
hsa-mir-548v	-0.192411	1.27217
hsa-mir-548v	-0.1408	2.16044
hsa-mir-548v	-0.106006	2.6635
hsa-mir-548v	-0.0617663	2.86249
hsa-mir-548v	-0.0290176	2.76505
hsa-mir-548v	0.00281096	2.18921
hsa-mir-548v	0.0416987	3.05195
hsa-mir-548v	0.0837154	3.25468
hsa-mir-548v	0.12146	2.82258
hsa-mir-548v	0.173676	3.80182
hsa-mir-548v	0.229058	3.94827
hsa-mir-548v	0.300444	3.59986
hsa-mir-548v	0.363584	1.79309
hsa-mir-548v	0.469452	0.698038
hsa-mir-548v	0.579076	0.120222
hsa-mir-548v	0.778052	0.00424852
hsa-mir-1976	0.505175	0.108753
hsa-mir-1976	0.631823	0.25853
hsa-mir-1976	0.694735	0.740416
hsa-mir-1976	0.745054	1.29924
hsa-mir-1976	0.791476	1.5507
hsa-mir-1976	0.824601	1.35267
hsa-mir-1976	0.869416	2.07598
hsa-mir-1976	0.910341	2.28721
hsa-mir-1976	0.932537	1.91023
hsa-mir-1976	0.962458	2.38587
hsa-mir-1976	0.993435	2.03552
hsa-mir-1976	1.02482	2.29069
hsa-mir-1976	1.061	2.49778
hsa-mir-1976	1.08985	2.31312
hsa-mir-1976	1.13916	2.92326
hsa-mir-1976	1.17728	2.45828
hsa-mir-1976	1.22119	1.7718
hsa-mir-1976	1.2569	0.788952
hsa-mir-1976	1.35253	0.353107
hsa-mir-6132	-0.445996	0.935847
hsa-mir-6132	-0.43737	0.0760524
hsa-mir-6132	-0.431957	0.296958
hsa-mir-6132	-0.428526	0.244122
hsa-mir-6132	-0.425034	0.150967
hsa-mir-6132	-0.422478	0.193707
hsa-mir-6132	-0.418563	0.139874
hsa-mir-6132	-0.415849	0.110522
hsa-mir-6132	-0.413496	0.138352
hsa-mir-6132	-0.411146	0.48407
hsa-mir-6132	-0.40775	0.808674
hsa-mir-6132	-0.403358	0.548383
hsa-mir-6132	-0.399328	0.27099
hsa-mir-6132	-0.395939	0.563748
hsa-mir-6132	-0.390699	0.810295
hsa-mir-6132	-0.382313	1.0261
hsa-mir-6132	-0.346782	2.12551
hsa-mir-6132	-0.311952	0.804958
hsa-mir-6132	-0.27132	0.130489
hsa-mir-4487	-0.446661	1.78932
hsa-mir-4487	-0.437632	0.756628
hsa-mir-4487	-0.431967	0.369233
hsa-mir-4487	-0.428161	0.523831
hsa-mir-4487	-0.423773	0.545705
hsa-mir-4487	-0.419759	0.570492
hsa-mir-4487	-0.416142	0.377201
hsa-mir-4487	-0.413426	0.567814
hsa-mir-4487	-0.410732	0.442824
hsa-mir-4487	-0.407198	0.568531
hsa-mir-4487	-0.403284	1.21854
hsa-mir-4487	-0.39857	1.09757
hsa-mir-4487	-0.394845	1.33743
hsa-mir-4487	-0.386316	0.740797
hsa-mir-4487	-0.351304	0.765521
hsa-mir-4487	-0.33125	0.761051
hsa-mir-4487	-0.299303	0.408756
hsa-mir-4487	-0.270239	1.46534
hsa-mir-4487	-0.212253	1.69364
hsa-mir-4784	-0.440113	0.259618
hsa-mir-4784	-0.430466	0.0156148
hsa-mir-4784	-0.424837	0.00295014
hsa-mir-4784	-0.418831	0.238498
hsa-mir-4784	-0.414998	0.247035
hsa-mir-4784	-0.411345	0.572141
hsa-mir-4784	-0.406524	0.349215
hsa-mir-4784	-0.401504	0.342791
hsa-mir-4784	-0.395937	0.49213
hsa-mir-4784	-0.386439	0.234808
hsa-mir-4784	-0.360264	0.334731
hsa-mir-4784	-0.337751	0.39066
hsa-mir-4784	-0.317929	0.263685
hsa-mir-4784	-0.300179	0.512643
hsa-mir-4784	-0.278478	0.0407641
hsa-mir-4784	-0.257893	0.209566
hsa-mir-4784	-0.230882	0.87577
hsa-mir-4784	-0.184824	0.923976
hsa-mir-4784	-0.104323	1.69559
