# Supplementary material for: A Novel Risk-Score Model With Eight MiRNA Signatures for Overall Survival of Patients With Lung Adenocarcinoma
Source: Front Genet. 2021 Nov 12;12:741112. doi: 10.3389/fgene.2021.741112 (PMC8633443; doi:10.3389/fgene.2021.741112)
Supplement: Supplementary file 2 [file DataSheet2.ZIP › Data for Figure 4.xlsx]

## Sheet: Sheet1
PATIENT	OS	OS.time	gender	age	stage	M	N	T	smoke_pack	smoke	hsa_mir_1293	hsa_mir_1976	hsa_mir_4487	hsa_mir_4784	hsa_mir_548v	hsa_mir_6132	score	status
TCGA-05-4249	0	1523	male	67	Stage_I	M0	N0	T2	52	3	-0.391094	0.743702	-0.391094	-0.391094	0.617466	-0.391094	1.34091	Low
TCGA-05-4250	1	121	female	79	Stage_III	M0	N1	T3	47	4	0.154752	0.694572	-0.406541	-0.406541	0.0238913	-0.406541	2.90055	High
TCGA-05-4382	0	607	male	68	Stage_I	M0	N0	T2	62	4	-0.417197	0.563088	-0.417197	-0.417197	0.495161	-0.417197	1.34091	Low
TCGA-05-4384	0	426	male	66	Stage_III	M0	N2	T2	20	3	-0.19071	1.16691	-0.400929	-0.400929	0.0787119	-0.400929	1.36617	Low
TCGA-05-4389	0	1369	male	70	Stage_I	M0	N0	T1	43	3	-0.11138	0.421971	-0.410998	-0.410998	0.421971	-0.410998	1.34091	Low
TCGA-05-4390	0	1126	female	58	Stage_I	M0	N0	T2	15	4	-0.413231	0.692107	-0.413231	-0.241969	0.334338	-0.413231	1.34091	Low
TCGA-05-4396	1	303	male	76	Stage_III	M0	N1	T4	19	3	-0.137148	0.802048	-0.411545	-0.257045	0.178845	-0.411545	2.05819	Low
TCGA-05-4397	1	731	male	65	Stage_II	M0	N1	T2	45	2	0.491931	0.794467	-0.455846	-0.455846	0.72534	-0.455846	2.18327	High
TCGA-05-4398	0	1431	female	47	Stage_III	M0	N3	T4	72	2	0.222384	0.503394	-0.413438	-0.413438	0.0817976	-0.413438	2.90055	High
TCGA-05-4402	1	244	female	57	Stage_III	M1	NX	T2	NA	1	-0.440617	0.729839	-0.440617	-0.440617	0.196219	-0.440617	2.05819	Low
TCGA-05-4403	0	578	male	76	Stage_I	M0	N0	T2	NA	3	-0.025033	0.883902	-0.392984	-0.392984	0.272952	-0.392984	1.34091	Low
TCGA-05-4405	0	610	female	74	Stage_I	M0	N0	T2	65	4	-0.340166	1.09138	-0.340166	-0.0842975	-0.22282	-0.410138	2.40598	High
TCGA-05-4415	1	91	male	57	Stage_III	M0	N2	T4	29	4	0.185282	0.868514	-0.260574	0.255082	0.316579	0.00893717	2.38965	High
TCGA-05-4417	0	455	female	51	Stage_I	M0	N0	T2	56	4	0.1624	0.979181	-0.415383	-0.415383	-0.0913459	-0.415383	2.90055	High
TCGA-05-4418	1	274	male	69	Stage_III	M0	N2	T3	25	2	0.699216	0.662702	-0.450538	-0.450538	0.946122	-0.194506	2.69075	High
TCGA-05-4420	0	912	male	41	Stage_I	M0	N0	T2	38	2	0.0920646	0.348243	-0.428109	-0.031433	0.864624	-0.428109	2.53107	High
TCGA-05-4422	0	365	male	68	Stage_I	M0	N0	T2	147	4	-0.111481	0.4134	-0.410391	-0.410391	0.994673	-0.410391	1.34091	Low
TCGA-05-4424	0	913	male	70	Stage_II	M0	N0	T3	50	4	-0.451806	1.31098	-0.451806	-0.152109	0.174659	-0.451806	1.71396	Low
TCGA-05-4425	0	669	female	70	Stage_III	M1	N0	T2	28	3	-0.366658	0.707122	-0.417613	-0.27768	-0.201751	-0.417613	2.05819	Low
TCGA-05-4426	0	791	male	71	Stage_I	M0	N0	T2	20	3	0.127857	0.667215	-0.389809	-0.208002	0.483799	-0.389809	2.18327	High
TCGA-05-4427	0	791	female	65	Stage_II	M0	N1	T2	8	4	-0.392454	1.05653	-0.392454	-0.392454	-0.392454	-0.392454	2.05819	Low
TCGA-05-4430	0	761	female	59	Stage_I	M0	N0	T2	80	4	0.106597	0.621699	-0.421767	-0.421767	0.362502	-0.421767	2.18327	High
TCGA-05-4432	0	761	male	66	Stage_II	M0	N1	T2	58	2	-0.430049	0.913454	-0.0211693	-0.187086	0.862297	-0.430049	0.692021	Low
TCGA-05-4433	0	730	male	82	Stage_I	M0	N0	T2	1	3	0.615032	1.36863	-0.215728	-0.308944	-0.215728	-0.422586	1.55964	Low
TCGA-05-4434	1	457	female	67	Stage_III	M1	N1	T4	15	2	0.709212	0.688749	-0.418158	-0.418158	0.0244335	-0.418158	2.90055	High
TCGA-05-5420	0	457	male	67	Stage_III	M0	N2	T2	40	4	-0.323924	0.896923	-0.323924	-0.323924	0.503068	-0.418202	1.34091	Low
TCGA-05-5423	0	151	male	65	Stage_II	M0	N1	T2	72	3	-0.416748	0.942558	-0.334307	-0.416748	0.478623	-0.373911	1.34091	Low
TCGA-05-5425	0	882	male	68	Stage_II	M0	N1	T2	40	3	1.22871	0.889424	-0.431951	-0.327389	0.173711	-0.431951	2.90055	High
TCGA-05-5428	0	670	male	57	Stage_II	M0	N1	T1	30	3	-0.400784	0.600743	-0.400784	-0.400784	-0.023448	-0.400784	2.05819	Low
TCGA-05-5429	1	275	male	60	Stage_III	M0	N2	T3	NA	1	-0.301975	0.48677	-0.346651	-0.395397	0.0585335	-0.395397	2.05819	Low
TCGA-05-5715	0	62	female	69	Stage_I	M0	N0	T2	NA	1	-0.423439	1.37531	-0.361782	-0.423439	0.655894	-0.423439	0.648893	Low
TCGA-35-4122	0	225	male	69	Stage_I	M0	N0	T1	45	4	0.350351	0.539103	-0.41595	-0.41595	0.303058	-0.253748	2.69075	High
TCGA-35-4123	0	182	male	38	Stage_I	M0	N0	T1	20	4	-0.422514	1.03968	-0.422514	0.280405	-0.422514	-0.422514	2.40598	High
TCGA-35-5375	0	264	male	61	Stage_III	M0	N2	T2	35	4	-0.404641	0.621363	-0.404641	-0.347609	0.242531	-0.404641	1.34091	Low
TCGA-38-4625	0	2973	female	66	Stage_I	M0	N0	T2	50	2	0.955518	1.00541	-0.418272	-0.418272	0.300511	-0.418272	2.18327	High
TCGA-38-4626	0	3674	female	57	not reported	M0	N0	T2	40	2	-0.440897	0.975105	-0.440897	-0.440897	0.338543	-0.440897	1.34091	Low
TCGA-38-4627	1	1147	female	64	Stage_II	M0	N1	T1	NA	4	0.112334	0.856585	-0.427321	-0.427321	-0.427321	-0.427321	2.90055	High
TCGA-38-4628	1	1492	female	65	Stage_II	M0	N1	T2	NA	1	-0.443766	1.05236	-0.443766	-0.443766	0.462245	-0.443766	1.34091	Low
TCGA-38-4629	1	864	male	68	Stage_II	M0	N0	T3	100	4	0.514336	0.768567	-0.421063	-0.421063	0.00144265	-0.421063	2.90055	High
TCGA-38-4630	1	1073	female	75	Stage_I	M0	N0	T2	NA	1	-0.450453	0.537538	-0.450453	0.0249749	0.0249749	-0.450453	2.40598	High
TCGA-38-4631	1	354	female	72	Stage_I	M0	N0	T2	40	4	-0.397003	0.616236	-0.291694	-0.16591	0.608183	-0.459144	1.68871	Low
TCGA-38-4632	1	1357	male	42	Stage_III	M1	N1	T2	10	4	-0.19225	0.755031	-0.426264	-0.2964	0.54549	-0.426264	1.34091	Low
TCGA-38-6178	0	448	female	70	Stage_III		N2	T2	NA	1	-0.36503	1.02027	-0.36503	-0.36503	0.00334379	-0.415437	2.05819	Low
TCGA-38-7271	1	800	female	72	Stage_I	M0	N0	T1	25	4	-0.407292	1.03724	-0.407292	-0.407292	-0.275594	-0.407292	2.05819	Low
TCGA-38-A44F	0	133	male	80	Stage_I	M0	N0	T2	12	3	-0.18931	0.929774	-0.39745	-0.39745	-0.0398143	-0.39745	2.05819	Low
TCGA-44-2655	0	1324	female	65	Stage_I	M0	N0	T1	30	3	-0.262892	0.182843	-0.43244	-0.43244	0.288813	-0.43244	1.34091	Low
TCGA-44-2656	0	1429	male	59	Stage_I	M0	N0	T2	23	4	-0.197757	0.430016	-0.403479	-0.403479	0.0663259	-0.403479	2.05819	Low
TCGA-44-2657	0	1351	female	74	Stage_I	M0	NX	T2	25	4	-0.404802	0.86873	-0.404802	-0.404802	0.100284	-0.404802	2.05819	Low
TCGA-44-2659	0	1367	female	65	Stage_II	M0	N1	T1	57	4	-0.415678	0.521653	0.0130691	-0.415678	0.140848	-0.415678	1.40929	Low
TCGA-44-2661	0	1159	female	69	Stage_I	M0	N0	T1	NA	1	-0.370942	1.16047	-0.370942	-0.370942	-0.370942	-0.370942	1.36617	Low
TCGA-44-2662	0	1280	male	65	Stage_I	M0	N0	T2	56	3	0.0586351	0.693894	-0.429218	-0.429218	0.469028	-0.429218	1.34091	Low
TCGA-44-2665	0	1301	female	55	Stage_II	M0	N1	T2	NA	1	0.644464	0.396882	-0.417503	-0.233523	0.238566	-0.417503	2.18327	High
TCGA-44-2666	1	97	male	43	Stage_I	M0	N0	T2	30	2	0.0299217	0.263687	-0.393538	-0.393538	0.426003	-0.393538	1.34091	Low
TCGA-44-2668	1	761	male	51	Stage_I	M0	N0	T2	60	4	0.0689997	0.40854	-0.433804	-0.123218	-0.123218	-0.433804	3.24834	High
TCGA-44-3396	0	1130	female	74	Stage_III	M0	N2	T2	50	2	-0.423981	0.812162	-0.423981	-0.423981	0.558058	-0.423981	1.34091	Low
TCGA-44-3398	0	1163	female	77	Stage_I	M0	N0	T1	60	4	-0.408849	0.750716	-0.408849	-0.408849	0.0230091	-0.408849	2.05819	Low
TCGA-44-3918	0	1036	female	60	Stage_I	M0	N0	T1	20	3	-0.395721	0.753386	-0.187299	-0.0356481	0.560881	-0.395721	1.03982	Low
TCGA-44-3919	1	1026	female	71	Stage_I	M0	N0	T1	NA	1	-0.424171	0.766619	-0.254101	-0.424171	0.398261	-0.424171	0.692021	Low
TCGA-44-4112	1	808	female	60	Stage_I	M0	N0	T2	30	3	0.114134	0.67675	-0.395921	-0.395921	-0.217001	-0.395921	2.90055	High
TCGA-44-5643	0	1013	male	53	Stage_III	M0	N2	T2	20	2	0.913509	1.07913	-0.14013	-0.0411934	0.0416987	-0.424528	2.59945	High
TCGA-44-5644	0	863	female	51	Stage_I		N0	T2	17.5	2	-0.430451	0.515784	-0.430451	-0.430451	0.160199	-0.430451	2.05819	Low
TCGA-44-5645	0	852	female	61	Stage_I		NX	T1	5	3	-0.407007	1.14311	-0.407007	-0.231034	0.23287	-0.407007	0.648893	Low
TCGA-44-6144	0	723	male	58	Stage_I	M0	N0	T1	67.5	2	-0.197259	0.843609	-0.431111	-0.34097	-0.264167	-0.431111	2.05819	Low
TCGA-44-6145	0	595	female	62	Stage_I	M0	N0	T1	75	4	0.579337	1.38046	-0.406847	-0.266419	-0.155644	-0.406847	2.20853	High
TCGA-44-6146	0	728	male	64	Stage_II	M0	N0	T3	15	3	0.0330521	1.45745	-0.415055	-0.356432	0.122602	-0.356432	1.36617	Low
TCGA-44-6147	0	845	female	67	Stage_I	M0	NX	T1	NA	3	-0.43523	1.15341	-0.43523	-0.402526	-0.134934	-0.402526	1.36617	Low
TCGA-44-6148	0	704	male	60	Stage_I	M0	N0	T1	60	3	-0.439099	1.18639	-0.439099	-0.383576	-0.080008	-0.383576	1.36617	Low
TCGA-44-6774	0	658	female	56	Stage_III	M0	N2	T1	20	2	-0.364812	0.779987	-0.430489	-0.430489	-0.205335	-0.430489	2.05819	Low
TCGA-44-6775	0	705	female	72	Stage_I	MX	N0	T2	25	4	-0.390128	1.09117	-0.310319	-0.312725	0.115566	-0.361298	2.05819	Low
TCGA-44-6776	0	2616	female	60	Stage_I	MX	N0	T1	45	4	-0.20613	1.24203	-0.399197	-0.130374	-0.399197	-0.399197	1.71396	Low
TCGA-44-6777	1	987	female	85	Stage_I	MX	NX	T2	64	4	-0.396005	1.08474	-0.396005	-0.282913	-0.396005	-0.396005	2.05819	Low
TCGA-44-6778	0	1864	male	59	Stage_I	MX	N0	T1	15	4	-0.43848	1.18914	-0.43848	-0.300542	-0.300542	-0.43848	1.36617	Low
TCGA-44-6779	1	500	female	50	Stage_II	MX	N1	T2	15	4	0.526146	1.09743	-0.410323	-0.185166	-0.185166	-0.286117	3.40802	High
TCGA-44-7659	0	691	male	70	Stage_I	MX	N0	T1	40	2	-0.396849	1.06122	-0.396849	0.775929	-0.396849	-0.396849	2.40598	High
TCGA-44-7660	0	592	male	72	Stage_I	MX	N0	T2	124	2	-0.307187	0.607565	-0.133506	-0.307187	-0.133506	-0.421711	1.40929	Low
TCGA-44-7661	1	557	female	69	Stage_I	M0	N0	T2	22	3	-0.294503	0.866832	-0.410832	-0.410832	-0.19851	-0.294503	2.56566	High
TCGA-44-7662	0	218	male	61	Stage_I	MX	N0	T2	50	2	-0.400612	0.568714	-0.400612	-0.293765	-0.400612	-0.400612	2.05819	Low
TCGA-44-7667	0	1097	female	49	Stage_II	MX	N0	T3	50	2	-0.27328	0.829922	-0.447831	-0.143028	0.666342	-0.27328	2.19618	High
TCGA-44-7669	1	574	male	59	Stage_II	MX	N1	T1	20	2	-0.444582	0.855622	-0.444582	-0.297233	0.121161	-0.444582	2.05819	Low
TCGA-44-7670	0	882	female	47	Stage_II	M0	N1	T1	30	2	-0.156076	0.463951	-0.437527	-0.277954	0.0968308	-0.437527	2.05819	Low
TCGA-44-7671	0	889	male	64	Stage_I	M0	N0	T2	NA	3	-0.0420759	0.694753	-0.38834	-0.38834	0.0376519	-0.38834	2.05819	Low
TCGA-44-7672	0	719	female	52	Stage_I	M0	N0	T1	20	2	-0.253943	0.773132	-0.253943	-0.402507	-0.253943	-0.253943	1.91677	Low
TCGA-44-8117	0	385	female	54	Stage_I	M0	N0	T2	54	4	-0.325225	1.17639	-0.417217	-0.417217	0.78941	-0.417217	0.648893	Low
TCGA-44-8119	0	285	male	73	Stage_II	M0	N0	T3	50	2	-0.31637	1.09738	-0.433964	-0.371946	0.076943	-0.433964	2.05819	Low
TCGA-44-8120	0	260	male	58	Stage_I	M0	N0	T2	30	5	-0.431892	1.22322	-0.431892	-0.431892	0.132414	-0.359217	1.36617	Low
TCGA-44-A479	0	486	female	73	Stage_I	MX	N0	T2	40	4	-0.418623	0.345069	-0.418623	-0.418623	0.517755	-0.240492	1.84838	Low
TCGA-44-A47A	0	466	female	78	Stage_I	MX	N0	T2	80	4	-0.40966	1.20062	-0.40966	-0.40966	0.583832	-0.40966	0.648893	Low
TCGA-44-A47B	0	287	male	79	Stage_I	M0	N0	T2	4.5	3	-0.120632	0.966454	-0.382222	-0.319411	0.809986	-0.319411	1.84838	Low
TCGA-44-A47F	0	337	male	74	Stage_II	M0	N1	T2	20	3	0.280191	0.965066	-0.396632	-0.314593	0.493601	-0.396632	2.18327	High
TCGA-44-A47G	0	351	female	73	Stage_I	M0	N0	T1	28	4	-0.216888	0.960324	-0.401849	-0.401849	-0.121238	-0.332981	2.56566	High
TCGA-44-A4SS	0	415	male	73	Stage_I	M0	N0	T1	90	4	0.346926	0.800016	-0.331063	-0.263963	0.181969	-0.407725	2.90055	High
TCGA-44-A4SU	1	409	female	67	Stage_I	MX	N0	T1	50	4	-0.44381	0.892929	-0.44381	-0.44381	0.205218	-0.350559	2.05819	Low
TCGA-49-4486	1	2318	male	72	Stage_I	M0	N0	T1	17.5	3	-0.39736	0.8032	-0.39736	-0.0224825	0.8032	-0.39736	1.68871	Low
TCGA-49-4487	1	855	female	72	Stage_I	M0	N0	T1	40	4	-0.325551	1.03346	-0.240641	-0.426709	-0.240641	-0.426709	1.40929	Low
TCGA-49-4488	1	869	female	74	Stage_I	MX	N0	T1	NA	3	-0.419171	1.00385	-0.17718	-0.325442	-0.0126519	-0.419171	1.40929	Low
TCGA-49-4490	1	385	female	45	Stage_III	M0	N2	T3	5	3	-0.415202	0.931025	-0.415202	-0.415202	-0.0972358	-0.415202	2.05819	Low
TCGA-49-4494	1	1081	male	77	Stage_III	M0	N2	T3	50	3	-0.41838	0.771647	-0.41838	-0.41838	0.08929	-0.41838	2.05819	Low
TCGA-49-4501	1	1421	female	67	Stage_I	M0	N0	T2	NA	1	-0.425874	1.16433	-0.425874	-0.425874	0.0387157	-0.425874	1.36617	Low
TCGA-49-4505	1	428	female	61	Stage_II	M0	N1	T2	74	4	-0.405947	0.777788	-0.405947	-0.405947	0.128187	-0.405947	2.05819	Low
TCGA-49-4506	1	999	female	68	Stage_II	M0	N1	T2	100	2	1.30947	0.41686	0.0213982	-0.413869	-0.413869	-0.413869	2.25166	High
TCGA-49-4507	1	268	female	73	Stage_III	M0	N1	T3	78	4	1.97817	0.630521	-0.419238	-0.221854	-0.221854	-0.419238	2.90055	High
TCGA-49-4510	1	896	female	51	Stage_II	M0	N1	T2	55.5	2	-0.398754	0.669557	-0.398754	-0.398754	0.11251	-0.398754	2.05819	Low
TCGA-49-4512	1	905	female	69	Stage_III	MX	N2	T2	NA	1	-0.354102	1.17518	-0.171502	-0.285982	-0.225648	-0.225648	1.22474	Low
TCGA-49-4514	0	1700	female	79	Stage_I	M0	N0	T1	65	3	-0.344666	1.16357	-0.260779	-0.344666	-0.260779	-0.44502	0.717274	Low
TCGA-49-6742	1	488	male	70	Stage_II	M0	N1	T2	10	3	-0.329738	1.19319	-0.431199	-0.431199	0.0462821	-0.431199	1.36617	Low
TCGA-49-6743	0	1621	female	81	Stage_III	MX	N2	T1	50	4	-0.149904	0.935099	-0.423668	-0.149904	0.0314984	-0.423668	2.40598	High
TCGA-49-6744	0	1683	female	64	Stage_II	MX	N1	T2	20	4	-0.313742	1.3144	-0.396412	-0.396412	-0.241818	-0.396412	1.36617	Low
TCGA-49-6745	0	522	male	82	Stage_III	M0	N2	T2	20	4	0.0239739	1.12418	-0.398617	-0.148025	-0.259293	-0.398617	2.40598	High
TCGA-49-6761	0	354	female	68	Stage_III	MX	N2	T1	50	4	-0.0605331	0.886104	-0.441124	-0.338704	-0.338704	-0.29435	2.56566	High
TCGA-49-6767	0	677	female	46	Stage_II	MX	N0	T3	30	2	-0.338048	0.843536	-0.256898	-0.338048	-0.434123	-0.434123	1.40929	Low
TCGA-49-AAQV	1	677	female	63	Stage_II	MX	N1	T1	NA	1	-0.25366	1.00347	-0.417867	-0.329427	-0.329427	-0.329427	2.56566	High
TCGA-49-AAR0	0	4765	male	57	Stage_I	MX	N0	T1	37	2	-0.429236	0.926561	-0.429236	-0.429236	0.186783	-0.429236	2.05819	Low
TCGA-49-AAR2	0	2224	male	64	Stage_I	MX	N0	T2	NA	4	-0.363201	1.01703	-0.461922	-0.363201	0.533642	-0.363201	1.34091	Low
TCGA-49-AAR3	0	1893	male	69	Stage_II	MX	N1	T2	NA	NA	0.217962	0.884738	-0.258577	-0.334163	-0.192482	-0.422431	2.25166	High
TCGA-49-AAR4	1	879	male	51	Stage_III	MX	N2	T2	35	2	-0.117653	1.00526	-0.33293	-0.33293	-0.179993	-0.33293	2.56566	High
TCGA-49-AAR9	1	260	male	61	Stage_II	MX	N0	T3	NA	2	-0.430156	0.382404	-0.430156	-0.0362172	-0.137482	-0.430156	2.40598	High
TCGA-49-AARE	1	1229	female	51	Stage_I	MX	N0	T1	15	4	-0.429938	0.733106	-0.429938	-0.429938	0.0908117	-0.429938	2.05819	Low
TCGA-49-AARN	1	1135	female	56	Stage_I	MX	N0	T1	NA	5	-0.425592	0.93377	-0.297196	-0.425592	-0.243132	-0.425592	2.05819	Low
TCGA-49-AARO	0	3759	female	39	Stage_I	MX	N0	T1	NA	2	-0.429741	0.91814	-0.429741	-0.429741	-0.113038	-0.349227	2.05819	Low
TCGA-49-AARQ	0	6732	female	41	Stage_I	MX	N0	T2	60	4	-0.442207	1.24662	-0.442207	-0.0309554	0.34705	-0.442207	0.996688	Low
TCGA-49-AARR	0	4992	male	68	Stage_I	MX	N0	T1	NA	3	-0.327535	1.21393	-0.426099	-0.426099	-0.00501433	-0.426099	1.36617	Low
TCGA-4B-A93V	1	300	female	52	Stage_I	M0	N0	T1	30	4	-0.426308	0.87235	-0.273737	-0.426308	0.558432	-0.426308	1.34091	Low
TCGA-50-5044	1	624	female	72	Stage_III	M0	N1	T4	NA	NA	1.34216	1.03286	-0.4297	-0.109442	-0.4297	-0.4297	3.24834	High
TCGA-50-5045	1	2174	female	57	not reported	M0	N1	T2	NA	NA	-0.0968918	0.944433	-0.41077	-0.359915	-0.270739	-0.41077	2.05819	Low
TCGA-50-5049	0	3094	male	70	Stage_I	M0	N0	T2	NA	NA	-0.427505	0.791104	-0.255664	-0.427505	-0.126679	-0.427505	1.40929	Low
TCGA-50-5051	1	478	female	42	Stage_III	M0	N2	T2	30	4	-0.0244647	0.900104	-0.405775	-0.266853	-0.156517	-0.405775	2.05819	Low
TCGA-50-5055	1	1830	female	79	Stage_II	M0	N1	T1	NA	NA	-0.192987	1.02341	-0.259336	-0.335471	0.0881903	-0.424788	1.40929	Low
TCGA-50-5066	0	1442	male	72	Stage_I	M0	N0	T2	NA	1	-0.428001	0.866733	-0.288884	-0.428001	-0.010783	-0.428001	2.05819	Low
TCGA-50-5068	1	1499	female	59	Stage_II	MX	N1	T2	NA	NA	-0.402097	0.957614	-0.246806	-0.293767	0.149143	-0.402097	1.40929	Low
TCGA-50-5072	1	250	male	74	Stage_III	M0	N2	T2	15	3	0.156076	0.874357	-0.446502	-0.446502	-0.219921	-0.446502	2.90055	High
TCGA-50-5930	1	282	male	47	Stage_III	M0	N2	T2	NA	NA	0.0507474	0.826412	-0.427486	-0.427486	-0.427486	-0.338777	2.56566	High
TCGA-50-5931	1	434	female	75	Stage_I	M0	N0	T2	40	4	-0.383091	0.41454	-0.462191	-0.153005	-0.201332	-0.383091	2.40598	High
TCGA-50-5932	1	1235	male	75	Stage_II	M0	N1	T2	NA	NA	-0.346537	0.737743	-0.389798	-0.346537	-0.08643	-0.389798	2.05819	Low
TCGA-50-5933	1	2393	male	72	Stage_III	M0	N2	T4	NA	NA	-0.38646	0.91824	-0.38646	-0.274032	-0.38646	-0.274032	2.56566	High
TCGA-50-5935	1	653	female	86	Stage_I	M0	N0	T1	NA	NA	-0.26029	0.935882	-0.411561	-0.411561	0.0346705	-0.411561	2.05819	Low
TCGA-50-5936	1	257	male	58	Stage_III	M0	N2	T2	NA	NA	0.21401	0.86548	-0.407141	-0.251643	0.121659	-0.323766	3.40802	High
TCGA-50-5939	1	460	male	85	Stage_I	M0	N0	T2	15	3	0.257474	1.17065	-0.315496	-0.315496	-0.399347	-0.399347	2.20853	High
TCGA-50-5941	0	1474	female	55	Stage_III	M0	N2	T2	25	2	-0.265121	1.06735	-0.309726	-0.265121	-0.0847926	-0.411781	2.05819	Low
TCGA-50-5942	0	1847	female	67	Stage_I	M0	N0	T1	30	4	-0.408297	1.18619	-0.408297	-0.408297	0.287489	-0.408297	0.648893	Low
TCGA-50-5944	0	1750	female	69	Stage_I	M0	N0	T1	NA	NA	-0.387208	1.08435	-0.387208	-0.264172	-0.0785558	-0.387208	2.05819	Low
TCGA-50-5946	0	1617	male	62	Stage_I	MX	N0	T1	NA	4	-0.433726	0.925941	-0.433726	-0.347856	0.0418134	-0.433726	2.05819	Low
TCGA-50-6590	1	1288	female	72	Stage_I	M0	N0	T2	50	4	-0.26522	1.25968	-0.426937	-0.426937	-0.141536	-0.426937	1.36617	Low
TCGA-50-6591	1	119	female	63	Stage_III	M1	N0	T2	NA	1	-0.513725	0.632691	-0.513725	0.0641511	-0.383285	-0.329388	2.91345	High
TCGA-50-6592	1	777	female	71	Stage_I	M0	N0	T2	NA	4	-0.284253	1.04536	-0.351915	-0.284253	0.10219	-0.429619	2.05819	Low
TCGA-50-6593	1	336	female	49	Stage_III	M0	N2	T1	NA	4	-0.403946	1.0647	-0.403946	-0.069883	-0.180338	-0.403946	2.40598	High
TCGA-50-6594	1	370	female	79	Stage_III	M0	N2	T3	NA	4	0.987146	0.72649	-0.431434	-0.234666	-0.32399	-0.431434	2.90055	High
TCGA-50-6595	1	189	female	74	Stage_III	M0	N2	T2	NA	3	0.589451	0.968064	-0.423091	-0.196316	-0.297974	-0.297974	3.40802	High
TCGA-50-6597	1	1268	female	79	Stage_I	M0	N0	T2	NA	1	-0.139186	1.53049	-0.418099	-0.418099	-0.217107	-0.418099	1.36617	Low
TCGA-50-7109	1	308	male	60	Stage_I	M0	N0	T1	120	2	-0.224091	0.912835	-0.400515	-0.400515	0.0168337	-0.400515	2.05819	Low
TCGA-50-8457	0	1125	female	63	Stage_I	M0	N0	T1	30	4	-0.402511	1.26946	-0.402511	-0.402511	0.0198478	-0.402511	1.36617	Low
TCGA-50-8459	0	1119	male	68	Stage_II	M0	N0	T3	10	2	0.297844	1.17375	-0.311349	-0.311349	-0.311349	-0.311349	2.716	High
TCGA-50-8460	0	829	male	74	Stage_I	M0	N0	T1	NA	NA	-0.38829	1.34039	-0.38829	-0.38829	-0.0531203	-0.38829	1.36617	Low
TCGA-53-7624	1	1043	female	40	Stage_III	M1	N0	T2	50	2	-0.315919	0.403633	-0.460448	-0.460448	-0.460448	-0.460448	2.05819	Low
TCGA-53-7626	1	929	female	76	Stage_II	M0	N1	T1	35	4	-0.386439	0.980676	-0.297055	-0.386439	-0.0382947	-0.220146	2.56566	High
TCGA-53-7813	0	424	female	51	Stage_III	M0	N0	T4	35	4	-0.415194	0.881806	-0.415194	-0.415194	0.00156768	-0.415194	2.05819	Low
TCGA-53-A4EZ	0	1071	male	63	Stage_II	MX	N1	T2	40	3	-0.419864	1.14543	-0.419864	-0.108476	0.371461	-0.419864	0.996688	Low
TCGA-55-1592	1	701	male	65	Stage_I	M0	N0	T2	NA	4	-0.434859	0.29844	-0.434859	-0.434859	0.95738	-0.434859	1.34091	Low
TCGA-55-1594	0	1178	male	68	Stage_III	M0	N2	T2	NA	2	-0.44668	0.265945	-0.44668	-0.44668	1.57784	-0.44668	1.34091	Low
TCGA-55-1595	0	1479	female	74	Stage_I	M0	N0	T1	NA	4	-0.422766	0.47529	-0.158077	-0.422766	0.75155	-0.422766	0.692021	Low
TCGA-55-1596	0	2065	male	55	Stage_II	M0	N1	T2	50	2	-0.463281	0.095882	-0.463281	-0.463281	1.09737	-0.463281	1.34091	Low
TCGA-55-5899	0	930	male	58	not reported	M0	N1	T1	NA	2	-0.347081	0.732341	-0.423792	-0.347081	0.312017	-0.2799	1.84838	Low
TCGA-55-6543	0	435	female	60	Stage_I	MX	N0	T1	60	4	-0.416556	0.967181	-0.416556	-0.416556	-0.1678	-0.416556	2.05819	Low
TCGA-55-6642	0	2449	male	63	Stage_I	MX	N0	T2	NA	2	-0.39594	0.759366	-0.208416	-0.39594	-0.39594	-0.39594	1.40929	Low
TCGA-55-6712	1	171	male	71	Stage_II	MX	N1	T2	NA	4	-0.267462	0.998121	-0.398045	-0.398045	-0.398045	-0.398045	2.05819	Low
TCGA-55-6968	1	1293	male	61	Stage_III	M1	N0	T1	NA	2	-0.445699	0.823383	-0.284501	-0.240328	-0.284501	-0.199652	2.56566	High
TCGA-55-6969	0	1239	male	52	Stage_I	M0	N0	T2	NA	4	-0.450413	0.921606	-0.175683	-0.322233	0.132666	-0.382286	1.40929	Low
TCGA-55-6970	1	464	female	67	Stage_III	MX	N2	T2	NA	4	0.600539	1.08105	-0.430105	-0.200448	0.682231	-0.430105	2.18327	High
TCGA-55-6971	0	1400	female	59	Stage_I	MX	N0	T2	60	4	-0.432058	0.948745	-0.295345	-0.25682	0.566901	-0.432058	1.34091	Low
TCGA-55-6972	1	1632	male	72	Stage_I	M0	N0	T2	NA	2	-0.434923	0.913189	-0.434923	-0.378361	0.37233	-0.378361	1.34091	Low
TCGA-55-6978	1	176	male	81	Stage_II	MX	N0	T2	NA	1	0.0514472	0.840597	-0.346025	-0.346025	-0.214848	-0.398305	2.05819	Low
TCGA-55-6979	1	237	female	59	Stage_II	M0	N1	T2	NA	3	-0.371077	1.16568	-0.371077	-0.308827	0.283441	-0.44193	0.648893	Low
TCGA-55-6980	0	2109	male	56	Stage_I	M0	N0	T1	NA	1	-0.0443283	1.14017	-0.446415	-0.446415	-0.00617896	-0.446415	1.36617	Low
TCGA-55-6981	1	1379	female	53	Stage_III	M0	N2	T1	NA	3	-0.350828	1.00338	-0.283731	-0.224314	0.182701	-0.224314	2.56566	High
TCGA-55-6982	1	995	female	79	Stage_II	M0	N1	T2	NA	1	-0.385467	0.905259	-0.443876	-0.333097	0.164516	-0.443876	2.05819	Low
TCGA-55-6983	0	2823	male	81	Stage_II	M0	N1	T2	60	4	-0.383669	1.02914	-0.333699	-0.439151	0.00119667	-0.439151	2.05819	Low
TCGA-55-6984	1	760	female	71	Stage_II	M0	N1	T2	NA	NA	0.258629	1.23133	-0.31531	-0.267234	0.0604152	-0.427569	2.20853	High
TCGA-55-6985	0	1233	female	58	Stage_I	MX	N0	T2	50	4	-0.322546	1.08063	-0.220623	-0.450509	-0.0634343	-0.322546	1.91677	Low
TCGA-55-6986	0	3261	female	74	Stage_I	M0	N0	T2	NA	1	-0.261239	1.10319	-0.375574	-0.261239	0.414399	-0.44432	1.34091	Low
TCGA-55-6987	0	2137	male	77	Stage_I	M0	N0	T1	NA	4	-0.0221457	1.11109	-0.195093	-0.146037	0.350523	-0.459214	1.03982	Low
TCGA-55-7227	1	952	male	77	Stage_III	MX	N1	T3	NA	3	-0.284809	0.935897	-0.38555	-0.284809	-0.199519	-0.284809	2.56566	High
TCGA-55-7281	0	872	female	70	Stage_I	M0	N0	T1	20	4	-0.340727	0.977213	-0.340727	-0.245672	-0.0619179	-0.395229	2.05819	Low
TCGA-55-7283	0	609	female	76	Stage_III	MX	N2	T3	5	3	-0.393258	0.937451	-0.393258	-0.393258	-0.105627	-0.393258	2.05819	Low
TCGA-55-7570	0	824	male	60	Stage_I	MX	N0	T1	NA	2	-0.251928	0.921843	-0.433474	-0.433474	-0.116856	-0.251928	2.56566	High
TCGA-55-7573	0	487	female	72	Stage_I	MX	N0	T1	NA	3	-0.288436	1.37212	-0.399325	-0.288436	-0.118196	-0.399325	1.36617	Low
TCGA-55-7574	1	995	female	64	Stage_I	M0	N0	T2	2	4	-0.212115	0.909669	-0.304342	-0.304342	-0.133457	-0.415818	2.05819	Low
TCGA-55-7576	0	670	male	54	Stage_I	M0	N0	T2	NA	2	-0.310676	0.923553	-0.310676	-0.399515	-0.0521569	-0.399515	2.05819	Low
TCGA-55-7724	0	705	female	76	Stage_I	MX	N0	T2	50	4	0.297359	0.962458	-0.415764	-0.415764	-0.318364	-0.415764	2.90055	High
TCGA-55-7725	0	442	female	68	Stage_I	MX	N0	T1	16	3	-0.209986	1.08743	-0.381686	0.112363	-0.209986	-0.381686	2.40598	High
TCGA-55-7726	0	652	female	72	Stage_I	MX	N0	T1	30	3	-0.202693	0.467468	-0.202693	-0.262294	-0.404953	-0.32906	1.91677	Low
TCGA-55-7727	0	119	male	70	Stage_III	MX	N2	T1	NA	2	-0.19586	1.10817	-0.298669	-0.19586	-0.109953	-0.426698	2.05819	Low
TCGA-55-7728	0	704	female	64	Stage_I	MX	N0	T2	30	4	0.552623	1.22098	-0.402638	-0.402638	-0.148973	-0.402638	2.20853	High
TCGA-55-7815	0	773	male	76	Stage_I	MX	N0	T2	NA	1	-0.376426	0.822602	-0.376426	-0.376426	0.0353103	-0.376426	2.05819	Low
TCGA-55-7816	1	468	female	49	Stage_III	MX	NX	TX	NA	1	-0.398437	0.855155	-0.398437	-0.398437	-0.266809	-0.398437	2.05819	Low
TCGA-55-7903	0	567	male	64	Stage_I	MX	N0	T1	40	2	-0.208863	1.2027	-0.406371	-0.406371	-0.208863	-0.406371	1.36617	Low
TCGA-55-7907	1	343	male	77	Stage_II	MX	N1	T2	80	3	-0.449596	0.983961	-0.337256	-0.449596	0.150704	-0.449596	2.05819	Low
TCGA-55-7910	0	1040	female	50	Stage_II	M0	N0	T2	15	4	-0.413477	0.990957	-0.25579	-0.25579	-0.0347382	-0.413477	1.40929	Low
TCGA-55-7911	0	537	female	70	Stage_I	MX	N0	T1	96	3	-0.272985	1.01977	-0.171049	-0.397959	-0.397959	-0.397959	1.40929	Low
TCGA-55-7914	1	187	female	71	Stage_II	MX	N1	T1	5	2	-0.411015	0.929389	-0.277527	-0.170545	-0.170545	-0.411015	2.40598	High
TCGA-55-7994	0	603	male	81	Stage_II	MX	N0	T3	28	2	0.075621	1.25441	-0.419985	-0.419985	0.240247	-0.419985	1.49125	Low
TCGA-55-7995	0	889	female	73	Stage_I	M0	N0	T1	60	4	-0.423246	1.45072	-0.423246	-0.423246	-0.423246	-0.423246	1.36617	Low
TCGA-55-8085	0	904	male	64	Stage_I	M0	N0	T1	NA	2	-0.4353	1.46601	-0.4353	-0.4353	0.0142979	-0.4353	1.36617	Low
TCGA-55-8087	0	462	female	59	Stage_I	MX	N0	T2	NA	1	-0.40911	1.31074	-0.344057	-0.40911	0.750472	-0.40911	0.648893	Low
TCGA-55-8089	1	702	male	56	Stage_I	M0	N0	T1	97	2	0.129923	1.4491	-0.44117	-0.44117	-0.0185605	-0.44117	2.20853	High
TCGA-55-8090	1	598	male	80	Stage_I	M0	N0	T1	NA	2	-0.152228	1.29219	-0.420918	0.0235787	0.258801	-0.420918	0.996688	Low
TCGA-55-8091	0	600	male	74	Stage_I	MX	N0	T2	NA	3	-0.407914	1.1607	-0.407914	-0.407914	-0.00945557	-0.407914	1.36617	Low
TCGA-55-8092	1	154	male	75	Stage_II	MX	N0	T3	40	4	0.164539	1.0739	-0.315057	-0.224507	0.300819	-0.425003	2.18327	High
TCGA-55-8094	0	541	male	51	Stage_III	M1b	N0	T2	70	4	1.03964	0.866974	-0.446172	-0.346636	0.0743215	-0.346636	3.40802	High
TCGA-55-8096	1	719	female	67	Stage_I	MX	N0	T2	104	2	-0.368213	1.18065	-0.457753	-0.457753	-0.168032	-0.457753	1.36617	Low
TCGA-55-8097	0	476	female	60	Stage_I	MX	N0	T1	35	4	-0.400735	1.65321	-0.400735	-0.400735	-0.0218326	-0.400735	1.36617	Low
TCGA-55-8203	0	547	female	69	Stage_I	M0	N0	T1	50	2	-0.415542	1.04487	-0.308788	-0.415542	0.335388	-0.415542	1.34091	Low
TCGA-55-8204	0	515	female	87	Stage_I	MX	N0	T2	NA	3	-0.204452	1.05512	-0.266917	-0.337553	0.0678246	-0.418824	1.40929	Low
TCGA-55-8205	0	599	female	76	Stage_II	M0	N0	T2	30	4	-0.269761	1.54744	-0.269761	-0.418883	-0.269761	-0.269761	1.22474	Low
TCGA-55-8206	0	888	male	56	Stage_I	M0	N0	T1	NA	1	-0.347771	1.59136	-0.347771	-0.411373	0.256347	-0.347771	0.648893	Low
TCGA-55-8207	0	977	male	73	Stage_I	MX	N0	T2	NA	3	-0.400839	1.24896	-0.400839	-0.400839	-0.131481	-0.400839	1.36617	Low
TCGA-55-8208	0	674	female	73	Stage_I	M0	N0	T1	50	2	-0.324671	1.25655	-0.222668	-0.137579	0.636953	-0.452025	0.347796	Low
TCGA-55-8299	1	469	female	61	Stage_I	MX	N0	T1	20	4	-0.340515	1.21596	-0.438099	-0.340515	0.145612	-0.438099	1.36617	Low
TCGA-55-8301	0	534	male	58	Stage_I	MX	N0	T2	100	2	-0.43086	1.22359	-0.345157	-0.345157	-0.00900881	-0.345157	1.87364	Low
TCGA-55-8302	0	478	male	54	Stage_I	MX	N0	T2	59	2	-0.084115	0.965396	-0.405959	-0.29362	-0.084115	-0.405959	2.05819	Low
TCGA-55-8505	0	440	male	62	Stage_III	MX	N2	T1	NA	1	0.161884	0.815709	-0.418378	-0.285063	0.5849	-0.418378	2.18327	High
TCGA-55-8507	0	418	male	53	Stage_I	MX	N0	T1	120	2	-0.191918	0.782855	-0.422462	-0.334	0.890109	-0.334	1.84838	Low
TCGA-55-8508	0	617	female	60	Stage_II	MX	N1	T2	NA	2	-0.406347	1.0564	-0.406347	-0.406347	-0.0911702	-0.279496	2.56566	High
TCGA-55-8510	0	539	female	55	Stage_I	MX	N0	T2	NA	2	-0.347609	1.21037	-0.432115	-0.432115	-0.0578841	-0.432115	1.36617	Low
TCGA-55-8511	0	552	female	73	Stage_I	MX	N0	T2	58	2	-0.351082	1.09602	-0.267221	-0.0762838	0.0620843	-0.351082	1.75709	Low
TCGA-55-8512	1	607	male	41	Stage_III	M1b	N1	T1	19	2	-0.273098	1.07703	-0.42682	-0.344072	-0.0192159	-0.273098	2.56566	High
TCGA-55-8513	0	791	female	77	Stage_II	MX	N0	T3	NA	1	-0.238755	1.32759	-0.43449	-0.43449	0.141392	-0.43449	1.36617	Low
TCGA-55-8514	0	520	female	70	Stage_I	MX	N0	T2	20	4	-0.433985	1.42406	-0.332384	-0.433985	0.662352	-0.433985	0.648893	Low
TCGA-55-8614	0	536	male	76	Stage_I	MX	N0	T2	40	3	-0.413408	0.746089	-0.413408	-0.413408	0.140778	-0.413408	2.05819	Low
TCGA-55-8615	0	446	male	67	Stage_III	MX	N2	T3	67	2	-0.189069	0.85086	-0.327574	-0.412974	0.409896	-0.412974	1.34091	Low
TCGA-55-8616	0	48	female	58	Stage_I	M0	N0	T2	NA	4	-0.423753	1.20179	-0.423753	-0.423753	0.0326119	-0.423753	1.36617	Low
TCGA-55-8619	0	416	female	72	Stage_II	MX	N0	T3	NA	1	-0.111444	1.35305	-0.415064	-0.415064	-0.111444	-0.415064	1.36617	Low
TCGA-55-8620	1	375	male	60	Stage_III	M1b	N1	T1	154	4	-0.406748	0.91486	-0.406748	0.223528	-0.0756468	1.12603	2.91345	High
TCGA-55-8621	0	515	female	75	Stage_I	MX	N0	T1	30	4	-0.340184	1.25671	-0.414658	-0.414658	-0.217348	-0.414658	1.36617	Low
TCGA-55-A48X	0	689	female	63	Stage_II	M0	N1	T1	36	4	-0.322094	0.911349	-0.414138	-0.322094	0.272884	-0.414138	1.34091	Low
TCGA-55-A48Y	0	630	male	69	Stage_II	M0	N0	T2	50	2	-0.217719	0.647319	-0.39624	-0.217719	0.113449	-0.39624	2.05819	Low
TCGA-55-A48Z	0	651	female	60	Stage_III	MX	N3	T1	40	4	-0.412048	0.945764	-0.412048	-0.412048	0.262441	-0.412048	1.34091	Low
TCGA-55-A490	1	99	male	78	Stage_II	MX	N0	T2	34	3	-0.118589	0.784302	-0.409292	-0.409292	-0.0478226	-0.409292	2.05819	Low
TCGA-55-A491	0	626	female	81	Stage_I	MX	N0	T1	45	3	-0.403296	0.673941	-0.403296	-0.403296	0.58059	-0.403296	1.34091	Low
TCGA-55-A492	0	596	female	70	Stage_I	MX	N0	T1	35	3	-0.394879	0.737187	-0.394879	-0.251785	0.0327628	-0.394879	2.05819	Low
TCGA-55-A494	0	481	female	61	Stage_I	MX	N0	T2	7	3	-0.145141	0.509436	-0.403451	-0.403451	1.56919	-0.403451	1.34091	Low
TCGA-55-A4DF	1	440	male	88	Stage_I	MX	N0	T1	60	3	-0.220432	0.807945	-0.430039	-0.430039	-0.010995	-0.314659	2.56566	High
TCGA-55-A4DG	0	608	male	71	Stage_I	MX	N0	T1	100	4	-0.406932	1.08952	-0.406932	-0.328312	-0.0500033	-0.406932	2.05819	Low
TCGA-55-A57B	0	546	female	80	Stage_I	M0	N0	T1	NA	1	-0.353783	1.15246	-0.423682	-0.423682	0.261407	-0.423682	0.648893	Low
TCGA-62-8394	1	139	female	65	Stage_III	M0	N2	T4	NA	1	-0.270945	1.0815	-0.450751	-0.383388	0.29765	-0.450751	1.34091	Low
TCGA-62-8395	0	1216	female	80	Stage_II	M0	N0	T3	NA	1	-0.416989	0.996157	-0.416989	-0.339548	0.115512	-0.416989	2.05819	Low
TCGA-62-8397	0	1289	female	70	Stage_II	M0	N0	T3	NA	1	-0.341838	1.29499	-0.341838	-0.390108	0.122939	-0.390108	1.36617	Low
TCGA-62-8398	1	444	male	55	Stage_III	M0	N2	T2	20	4	0.480425	1.04411	-0.416092	-0.307142	0.88414	-0.416092	2.18327	High
TCGA-62-8399	0	2696	male	62	Stage_III	M0	N2	T2	70	4	-0.446619	1.0858	-0.446619	-0.306969	0.733953	-0.197474	1.84838	Low
TCGA-62-8402	1	1498	female	73	Stage_III	M0	N2	T2	NA	1	-0.457229	0.873449	-0.457229	-0.319207	0.633517	-0.457229	1.34091	Low
TCGA-62-A46O	1	1454	female	65	Stage_I	M0	N0	T2	48	2	0.284988	0.567574	-0.426799	-0.317929	0.858861	-0.426799	2.18327	High
TCGA-62-A46P	1	594	male	65	Stage_I	M0	N0	T2	40	4	-0.399414	1.01703	-0.399414	-0.399414	0.383786	-0.399414	1.34091	Low
TCGA-62-A46R	1	1725	female	54	Stage_I	M0	N0	T2	25	4	-0.270079	0.824225	-0.388043	-0.388043	-0.0160856	-0.388043	2.05819	Low
TCGA-62-A46S	1	1653	male	73	Stage_I	M0	N0	T2	40	4	-0.0185257	0.921275	-0.283724	-0.412709	0.816092	-0.412709	1.34091	Low
TCGA-62-A46U	0	2067	female	71	Stage_II	M0	N1	T2	NA	1	-0.235491	1.17782	-0.390788	-0.307827	-0.0136664	-0.390788	1.36617	Low
TCGA-62-A46V	0	2199	female	78	Stage_I	M0	N0	T2	NA	3	-0.407971	0.658578	-0.407971	-0.407971	0.303162	-0.407971	1.34091	Low
TCGA-62-A46Y	1	414	female	70	Stage_III	M0	N2	T2	NA	1	-0.412336	1.22781	-0.412336	-0.412336	0.89876	-0.412336	0.648893	Low
TCGA-62-A470	1	1194	male	84	Stage_I	M0	N0	T2	30	3	-0.423603	1.1123	-0.423603	-0.252694	0.79385	-0.423603	1.34091	Low
TCGA-62-A471	0	1246	male	64	Stage_II	M0	N1	T2	30	4	0.527548	0.566477	-0.417854	-0.222599	1.35608	-0.417854	2.18327	High
TCGA-62-A472	0	910	male	70	Stage_II	M0	N0	T3	60	2	-0.0356336	0.959193	-0.388582	-0.184311	-0.0356336	-0.388582	2.40598	High
TCGA-64-1676	0	1728	male	58	Stage_I	M0	N0	T1	60	2	-0.432013	0.536086	0.0135718	-0.432013	0.363853	-0.432013	0.692021	Low
TCGA-64-1677	1	628	female	77	Stage_III	M0	N2	T2	50	2	-0.440822	0.629069	-0.440822	0.182047	0.182047	-0.440822	2.40598	High
TCGA-64-1678	0	1189	female	70	not reported	M0	N0	T2	20	3	-0.419934	0.550604	0.181868	-0.419934	-0.0367449	-0.419934	1.40929	Low
TCGA-64-1679	0	2488	female	58	Stage_III	M0	N2	T1	40	2	-0.280122	1.01955	-0.412492	-0.412492	-0.280122	-0.412492	2.05819	Low
TCGA-64-1680	0	1126	male	63	Stage_III	M1	N2	T2	50	3	-0.382217	0.310274	-0.189838	-0.382217	0.0658906	-0.382217	1.40929	Low
TCGA-64-1681	1	1167	female	61	Stage_I	M0	N0	T1	NA	3	-0.401592	1.25073	-0.401592	-0.3094	-0.230618	-0.401592	1.36617	Low
TCGA-64-5774	0	2676	male	60	Stage_I	M0	N0	T2	45	4	-0.310744	0.492621	-0.310744	-0.166991	0.409513	-0.310744	2.19618	High
TCGA-64-5775	1	62	male	71	Stage_III	M0	N0	T4	110	2	0.130644	0.786333	-0.429641	-0.429641	-0.429641	-0.429641	2.90055	High
TCGA-64-5778	0	1305	male	60	Stage_I	M0	N0	T2	68	4	-0.27243	0.806026	-0.414562	-0.414562	-0.041182	-0.414562	2.05819	Low
TCGA-64-5779	0	864	male	61	Stage_III	M0	N2	T2	40	4	-0.448901	0.747786	-0.448901	-0.359604	0.475033	-0.448901	1.34091	Low
TCGA-64-5781	0	1559	female	55	Stage_I	M0	N0	T2	25	4	0.735632	1.00798	-0.182676	-0.36362	-0.40856	-0.36362	2.25166	High
TCGA-64-5815	0	866	male	74	Stage_II	M0	N1	T2	30	3	0.259438	1.03493	-0.397737	-0.314068	-0.314068	-0.397737	2.90055	High
TCGA-67-3770	0	610	female	70	Stage_I	M0	N0	T1	NA	3	-0.428174	0.620285	-0.428174	-0.428174	0.496026	-0.428174	1.34091	Low
TCGA-67-3771	0	610	female	77	Stage_I	M0	N0	T1	NA	4	-0.430991	0.49907	-0.430991	-0.430991	0.3794	-0.430991	1.34091	Low
TCGA-67-3772	0	573	female	82	Stage_I	M0	N0	T2	NA	1	-0.211466	1.02951	-0.0570353	-0.433131	0.370762	-0.433131	0.692021	Low
TCGA-67-3773	0	427	female	84	Stage_I	M0	N0	T2	NA	3	-0.381904	0.731659	-0.381904	-0.381904	-0.0474574	-0.381904	2.05819	Low
TCGA-67-3774	0	385	female	73	Stage_I	M0	N0	T2	NA	3	0.241959	0.700128	-0.441199	-0.441199	0.427423	-0.441199	2.18327	High
TCGA-67-6215	0	174	female	52	Stage_I	M0	N0	T2	NA	1	0.0142839	0.997968	-0.395186	-0.125717	0.29718	-0.395186	1.68871	Low
TCGA-67-6216	0	141	female	57	Stage_I	M0	N0	T1	NA	1	-0.157283	0.824695	-0.409231	-0.293761	0.0680546	-0.409231	2.05819	Low
TCGA-67-6217	0	422	female	73	Stage_II	M0	N1	T2	NA	3	-0.429176	1.21086	-0.429176	-0.357005	0.0419753	-0.429176	1.36617	Low
TCGA-69-7760	0	202	male	73	Stage_II	M0	N0	T3	NA	1	-0.134248	0.655808	-0.394121	-0.394121	-0.394121	-0.394121	2.05819	Low
TCGA-69-7761	0	186	male	84	Stage_I	MX	N0	T2	20	3	-0.218958	0.682426	-0.218958	-0.090793	0.0128228	-0.387038	1.75709	Low
TCGA-69-7763	0	690	male	69	Stage_I	M0	N0	T1	7.5	4	-0.383606	0.709654	-0.383606	-0.383606	-0.103842	-0.383606	2.05819	Low
TCGA-69-7764	0	414	male	75	Stage_I	M0	N0	T1	30	3	-0.383666	0.887253	-0.383666	-0.383666	-0.186254	-0.383666	2.05819	Low
TCGA-69-7765	0	165	male	56	not reported	MX	N0	T4	NA	4	-0.415071	1.03458	-0.0776352	-0.220133	0.034737	-0.220133	1.91677	Low
TCGA-69-7973	0	230	female	42	Stage_I	M0	N0	T2	25	4	-0.403567	0.821558	-0.403567	-0.31917	0.473267	-0.403567	1.34091	Low
TCGA-69-7974	0	184	female	54	Stage_III	MX	N2	T2	30	4	-0.426215	1.35357	-0.426215	-0.312353	0.669875	-0.312353	1.15636	Low
TCGA-69-7978	0	134	male	59	Stage_II	MX	N1	T2	80	2	-0.0916203	1.17809	-0.279002	-0.279002	-0.17721	-0.404598	1.36617	Low
TCGA-69-7979	0	408	female	71	Stage_I	MX	N0	T2	28	2	-0.434575	1.06892	-0.320423	-0.22696	0.619223	-0.434575	1.34091	Low
TCGA-69-7980	0	411	female	70	Stage_I	M0	N0	T1	80	4	-0.321896	1.04441	-0.443227	-0.321896	-0.0383243	-0.443227	2.05819	Low
TCGA-69-8253	0	426	female	59	Stage_II	MX	N1	T1	7.8	4	-0.419764	1.27484	-0.327424	-0.419764	0.2379	-0.180648	1.15636	Low
TCGA-69-8254	0	409	male	85	not reported			T2	40	3	-0.27138	1.58189	-0.434634	-0.434634	-0.148545	-0.434634	1.36617	Low
TCGA-69-8255	0	129	male	71	Stage_I	M0	N0	T1	40	2	-0.357712	1.20733	-0.456484	-0.202601	0.287582	-0.456484	0.648893	Low
TCGA-69-8453	0	813	male	77	Stage_II	MX	N0	T3	12	3	0.134481	1.63446	-0.431374	-0.166506	-0.431374	-0.431374	2.55632	High
TCGA-69-A59K	0	591	female	60	Stage_II	M0	N0	T3	25	4	0.0956849	0.839939	-0.289422	-0.289422	-0.204303	-0.389589	2.90055	High
TCGA-71-6725	0	256	female	48	Stage_I	M0	N0	T2	NA	2	-0.41193	1.18751	-0.270558	-0.41193	0.0793345	-0.270558	1.87364	Low
TCGA-71-8520	1	210	female	60	Stage_I	M0	N0	T2	NA	1	-0.12759	1.25718	-0.436403	-0.436403	0.289243	-0.357739	0.648893	Low
TCGA-73-4658	1	1600	female	80	Stage_I	M0	N0	T2	25	3	-0.237572	0.705737	-0.395935	-0.395935	-0.142798	-0.395935	2.05819	Low
TCGA-73-4659	1	711	male	66	Stage_III	M0	N2	T2	12	3	-0.421378	0.822757	-0.421378	-0.421378	0.969608	-0.421378	1.34091	Low
TCGA-73-4662	0	2515	female	65	Stage_I	M0	N0	T1	10	3	-0.228438	0.916275	-0.419732	-0.419732	0.316276	-0.419732	1.34091	Low
TCGA-73-4675	1	922	male	59	Stage_III	M0	N1	T3	41	4	0.493867	0.706119	-0.403872	-0.403872	-0.0682711	-0.403872	2.90055	High
TCGA-73-4676	1	281	male	45	Stage_II	M0	N1	T2	48	4	-0.220011	0.737993	-0.395887	-0.395887	-0.127645	-0.395887	2.05819	Low
TCGA-73-7498	0	1189	female	58	Stage_I	M0	N0	T1	28	4	-0.414773	0.972911	-0.414773	-0.414773	0.198987	-0.414773	2.05819	Low
TCGA-73-7499	1	1531	female	81	Stage_I	M0	N0	T2	NA	1	-0.371909	0.850679	-0.371909	-0.371909	-0.067386	-0.419884	2.05819	Low
TCGA-73-A9RS	1	340	male	41	Stage_II	M0	N0	T3	11	2	-0.24808	0.744796	-0.24808	0.150951	-0.0110283	-0.425674	1.75709	Low
TCGA-75-5125	1	2027	male	NA	Stage_II	M0	N1	T2	25	3	0.746899	0.91326	-0.429342	-0.429342	-0.429342	-0.429342	2.90055	High
TCGA-75-5146	0	2368	male	NA	Stage_I	M0	N0	T2	NA	3	-0.405159	1.11546	-0.34708	-0.247085	0.870751	-0.405159	1.34091	Low
TCGA-75-5147	0	1333	female	NA	Stage_I	M0	N0	T2	NA	1	-0.310115	0.807201	-0.366382	-0.366382	0.000482447	-0.429566	2.05819	Low
TCGA-75-6206	0	2590	male	NA	Stage_I	M0	N0	T2	20	3	-0.410001	1.26716	-0.333164	-0.333164	0.479817	-0.410001	0.648893	Low
TCGA-75-6212	1	1516	female	NA	Stage_II	M0	N1	T2	NA	1	-0.428234	1.19758	-0.335999	-0.190308	0.161258	-0.428234	1.36617	Low
TCGA-75-6214	1	1115	female	NA	Stage_III	M0	N2	T2	40	2	0.127853	1.07348	-0.454975	-0.454975	-0.105986	-0.454975	2.90055	High
TCGA-75-7025	0	3305	male	NA	Stage_I	M0	N0	T2	NA	3	-0.440526	1.08951	-0.388005	-0.440526	0.107489	-0.388005	2.05819	Low
TCGA-75-7027	0	3059	male	NA	Stage_I	M0	N0	T2	50	2	-0.00394681	0.638214	-0.299373	-0.245236	0.857955	-0.428599	1.34091	Low
TCGA-78-7143	1	4961	female	62	Stage_I	M0	N0	T2	NA	1	-0.2748	1.00558	-0.420794	-0.2748	-0.16034	-0.420794	2.05819	Low
TCGA-78-7145	1	826	female	52	Stage_III	M1	N1	T4	25	4	-0.0507666	0.88966	-0.402262	-0.402262	-0.166254	-0.402262	2.05819	Low
TCGA-78-7146	1	173	female	71	Stage_III	M0	N2	T2	6	4	1.08942	0.681143	-0.409606	-0.409606	-0.138376	-0.409606	2.90055	High
TCGA-78-7147	1	586	female	67	Stage_II	M0	N1	T2	50	2	-0.27755	0.942632	-0.336626	-0.402982	-0.224312	-0.402982	2.05819	Low
TCGA-78-7148	1	626	male	71	Stage_II	M0	N1	T2	57	2	-0.170788	0.933185	-0.415962	-0.170788	0.0647471	-0.415962	2.40598	High
TCGA-78-7149	0	3940	male	71	Stage_III	M0	N0	T4	115	2	-0.400632	1.07172	-0.400632	-0.226127	0.299456	-0.226127	1.84838	Low
TCGA-78-7150	1	666	male	59	Stage_II	M0	N1	T2	37	4	-0.403689	0.740395	-0.403689	-0.151632	-0.0587285	-0.403689	2.40598	High
TCGA-78-7152	1	1215	male	65	Stage_I	M0	N0	T2	40	4	-0.390257	1.11755	-0.272144	-0.390257	-0.272144	-0.390257	2.05819	Low
TCGA-78-7153	0	3635	female	65	Stage_I	M0	N0	T2	20	4	-0.401396	0.85241	-0.401396	-0.401396	-0.401396	-0.216036	2.56566	High
TCGA-78-7154	1	593	male	72	Stage_III	M0	N2	T3	112.5	4	0.0293481	0.927274	-0.289281	-0.289281	-0.106086	-0.412354	2.05819	Low
TCGA-78-7155	1	1171	male	68	Stage_I	M0	N0	T2	48	4	-0.473695	0.509332	-0.473695	-0.0603382	-0.473695	-0.223294	2.91345	High
TCGA-78-7156	1	976	male	62	Stage_III	M1	N1	T4	84	3	-0.396434	0.766733	-0.396434	-0.396434	0.18939	-0.396434	2.05819	Low
TCGA-78-7158	1	179	female	59	Stage_III	M0	N2	T4	14	4	-0.382899	0.996457	-0.382899	-0.382899	-0.382899	-0.382899	2.05819	Low
TCGA-78-7159	0	1974	female	60	Stage_I	M0	NX	T1	21	4	-0.257655	0.861861	-0.41657	-0.257655	0.388206	-0.41657	1.34091	Low
TCGA-78-7160	1	697	male	61	Stage_III	M1	N2	T4	43.8	4	0.29749	0.934847	-0.400992	-0.400992	0.0555233	-0.400992	2.90055	High
TCGA-78-7161	1	291	female	69	Stage_II	M0	N0	T3	27.8	4	-0.249242	0.863418	-0.416147	-0.326315	0.0265886	-0.416147	2.05819	Low
TCGA-78-7162	1	3169	male	75	Stage_I	M0	N0	T1	12	2	-0.398539	1.18121	-0.398539	-0.398539	-0.157231	-0.157231	1.87364	Low
TCGA-78-7163	0	7248	male	60	Stage_I	M0	N0	T2	41	4	-0.41296	1.23734	-0.41296	-0.23869	-0.00459317	-0.41296	1.36617	Low
TCGA-78-7166	1	258	male	84	Stage_II	M0	N1	T2	38	3	-0.395226	0.615001	-0.395226	-0.395226	0.0146248	-0.395226	2.05819	Low
TCGA-78-7167	1	2681	male	77	Stage_III	M1	N0	T2	64	2	0.248808	1.09231	-0.412882	0.294018	0.199371	-0.412882	3.24834	High
TCGA-78-7220	1	807	female	53	Stage_III	M0	N2	T2	35	2	-0.286059	0.584745	-0.34864	-0.286059	0.115521	-0.419269	2.05819	Low
TCGA-78-7535	1	949	male	45	Stage_I	M0	N0	T2	35	2	-0.408946	1.35211	-0.408946	-0.297675	0.518393	-0.297675	1.15636	Low
TCGA-78-7536	1	244	male	69	Stage_III	M0	N2	T2	44	4	-0.248253	0.989609	-0.415697	1.40135	-0.121478	-0.248253	2.91345	High
TCGA-78-7537	1	1622	male	72	Stage_I	M0	N0	T2	20	3	-0.401728	1.10425	-0.255011	-0.255011	-0.140064	-0.401728	1.40929	Low
TCGA-78-7539	0	791	female	75	Stage_II	M0	N0	T2	2.2	3	-0.382423	1.24714	-0.271939	-0.382423	0.178342	-0.382423	1.36617	Low
TCGA-78-7540	1	1197	female	66	Stage_I	M0	N0	T2	NA	1	-0.390677	0.728777	-0.390677	-0.264836	-0.264836	-0.390677	2.05819	Low
TCGA-78-7542	1	321	male	56	Stage_I	M0	N0	T2	60	2	1.24425	1.0918	-0.422508	-0.196089	-0.0381276	-0.422508	2.90055	High
TCGA-78-7633	1	1528	male	67	Stage_I	M0	N0	T2	94	4	-0.397031	0.767002	-0.397031	-0.397031	0.158051	-0.397031	2.05819	Low
TCGA-78-8640	0	7062	male	59	Stage_II	M0	N1	T1	45	2	-0.262495	1.13981	-0.438047	-0.438047	0.434135	-0.438047	0.648893	Low
TCGA-78-8648	1	1209	female	58	Stage_II	M0	N0	T3	45	2	-0.326523	1.05631	-0.416071	-0.416071	-0.0702548	-0.326523	2.56566	High
TCGA-78-8655	0	2360	female	77	Stage_I	M0	N0	T1	10	4	-0.284623	0.947895	-0.392129	-0.392129	0.113023	-0.392129	2.05819	Low
TCGA-78-8660	1	321	male	69	Stage_II	M0	N1	T2	11	4	-0.340985	1.13036	-0.438568	-0.258844	-0.0697907	-0.340985	2.56566	High
TCGA-78-8662	1	3361	female	53	Stage_I	M0	N0	T2	45	2	-0.464758	0.889635	-0.276054	-0.276054	-0.361401	-0.464758	2.05819	Low
TCGA-80-5608	0	2832	female	NA	Stage_I	M0	N0	T1	26	2	-0.367733	0.804746	-0.40776	-0.451243	0.44815	-0.40776	1.34091	Low
TCGA-80-5611	0	2595	male	NA	Stage_I	M0	N0	T2	60	4	-0.433281	1.03132	-0.433281	-0.304485	0.393142	-0.433281	1.34091	Low
TCGA-83-5908	0	824	female	59	Stage_I	M0	N0	T1	69	4	-0.298728	1.25292	-0.4444	-0.298728	-0.136171	-0.4444	1.36617	Low
TCGA-86-6562	1	376	male	52	Stage_II	M0	N1	T2	NA	1	-0.248464	0.896679	-0.40347	-0.248464	-0.127725	-0.346798	2.05819	Low
TCGA-86-6851	0	179	female	73	Stage_II	M0	N1	T1	52	2	-0.248216	1.22795	-0.447175	-0.248216	0.0960066	-0.447175	1.36617	Low
TCGA-86-7701	0	947	male	66	Stage_III	M1	N0	T2	NA	1	-0.213926	0.82359	-0.136222	-0.213926	-0.414378	-0.304836	1.91677	Low
TCGA-86-7711	1	1046	male	70	Stage_II	M0	N1	T2	50	2	0.0111254	0.967743	-0.415656	-0.274089	-0.161702	-0.415656	2.05819	Low
TCGA-86-7713	0	1157	male	70	Stage_II	M0	N0	T2	NA	1	-0.276008	0.717097	-0.423447	-0.276008	0.695981	-0.423447	1.34091	Low
TCGA-86-7714	1	625	female	61	Stage_III	M0	N2	T1	43	2	-0.241058	1.10669	-0.393196	-0.393196	-0.241058	-0.393196	2.05819	Low
TCGA-86-7953	0	997	female	69	Stage_I	M0	N0	T1	NA	1	-0.0855925	1.35271	-0.435828	-0.231619	0.200286	-0.435828	1.36617	Low
TCGA-86-7954	0	605	female	68	Stage_I	M0	N0	T2	8	3	-0.342666	1.22313	-0.421411	-0.342666	0.302631	-0.421411	0.648893	Low
TCGA-86-7955	0	1072	male	62	Stage_I	M0	N0	T2	NA	1	-0.336931	0.783023	-0.336931	-0.153194	1.43447	-0.336931	2.19618	High
TCGA-86-8054	0	1148	male	61	Stage_II	M0	N1	T2	9	2	-0.452665	0.823826	-0.35274	-0.268742	0.142015	-0.35274	2.05819	Low
TCGA-86-8055	1	124	male	79	Stage_II	M0	N1	T2	60	2	-0.0658107	1.11905	-0.447342	-0.360414	-0.360414	-0.360414	2.05819	Low
TCGA-86-8056	0	139	female	63	Stage_III	M0	N0	T4	36	3	-0.410326	1.57241	-0.410326	-0.303983	0.171571	-0.303983	1.87364	Low
TCGA-86-8073	0	740	male	58	Stage_I	M0	N0	T2	40	2	-0.437265	1.03167	-0.437265	-0.255316	0.0304654	-0.437265	2.05819	Low
TCGA-86-8075	1	694	female	66	Stage_I	M0	N0	T2	NA	1	-0.363565	1.15403	-0.244683	-0.363565	0.0945906	-0.435026	0.717274	Low
TCGA-86-8076	0	993	male	42	Stage_I	M0	N0	T1	NA	1	-0.426986	1.29134	-0.332	-0.332	0.0704929	-0.426986	1.36617	Low
TCGA-86-8278	0	944	female	63	Stage_II	M0	N1	T2	NA	1	-0.123904	1.17738	-0.354051	-0.250015	-0.0876404	-0.414663	1.36617	Low
TCGA-86-8279	0	949	male	46	Stage_II	M0	N1	T2	NA	1	-0.437203	1.13851	-0.313343	-0.313343	0.674571	-0.437203	1.34091	Low
TCGA-86-8280	0	701	female	54	Stage_II	M0	N0	T2	NA	1	-0.430729	1.29935	-0.430729	-0.361248	0.524249	-0.430729	0.648893	Low
TCGA-86-8358	0	653	male	44	Stage_I	M0	N0	T2	20	2	-0.436675	0.964338	-0.436675	-0.383776	0.220619	-0.436675	2.05819	Low
TCGA-86-8359	1	444	male	52	Stage_III	M0	N2	T3	36	2	0.404236	1.13194	-0.403257	-0.403257	0.223855	-0.403257	2.90055	High
TCGA-86-8585	0	353	male	57	Stage_I	M0	N0	T2	NA	1	-0.123916	1.1603	-0.424076	-0.424076	-0.00204081	-0.424076	1.36617	Low
TCGA-86-8668	0	423	female	61	Stage_I	M0	N0	T1	NA	1	-0.424058	1.23122	-0.424058	-0.144787	-0.065142	-0.293667	2.22143	High
TCGA-86-8669	0	938	male	64	Stage_I	M0	N0	T1	47	2	-0.407816	1.05904	-0.407816	-0.307935	-0.22393	-0.407816	2.05819	Low
TCGA-86-8671	0	839	female	72	Stage_II	M0	N1	T2	NA	1	-0.426692	1.49697	-0.426692	-0.309501	-0.134211	-0.426692	1.36617	Low
TCGA-86-8673	0	862	male	61	Stage_I	M0	N0	T2	54	2	-0.153407	1.07877	-0.422141	-0.228745	0.586385	-0.422141	1.34091	Low
TCGA-86-8674	0	806	male	50	Stage_II	M0	N1	T2	37.5	4	-0.413078	0.969443	-0.413078	-0.413078	0.627542	-0.413078	1.34091	Low
TCGA-86-A456	0	896	female	78	Stage_I	M0	N0	T1	NA	4	-0.0844132	1.26373	-0.390721	-0.268608	0.163105	-0.390721	1.36617	Low
TCGA-86-A4D0	1	116	male	48	Stage_II	M0	N0	T2	NA	2	-0.432469	0.476826	-0.432469	-0.432469	0.17233	-0.145647	2.56566	High
TCGA-86-A4JF	1	737	male	56	Stage_II	M0	N0	T3	NA	4	-0.313173	0.957051	-0.411379	-0.313173	0.0116869	-0.313173	2.56566	High
TCGA-86-A4P7	0	415	female	63	Stage_I	M0	N0	T2	NA	1	-0.333425	0.813283	-0.424575	-0.424575	0.0590223	-0.424575	2.05819	Low
TCGA-86-A4P8	0	805	female	59	Stage_III	MX	N2	T1	NA	1	-0.414801	1.32482	-0.414801	-0.414801	0.302731	-0.414801	0.648893	Low
TCGA-91-6828	0	323	male	70	Stage_I	M0	N0	T1	NA	3	-0.326209	1.10608	-0.326209	-0.244343	-0.326209	-0.422917	2.05819	Low
TCGA-91-6829	1	1258	male	78	Stage_I	MX	N0	T2	94.5	4	-0.264322	0.83713	-0.406514	-0.33085	-0.151365	-0.33085	2.56566	High
TCGA-91-6830	0	60	female	65	Stage_II	MX	N1	T1	12	4	0.213406	0.971241	-0.330537	-0.445353	0.213406	-0.384698	2.90055	High
TCGA-91-6831	0	310	male	66	Stage_I	MX	N0	T2	NA	2	-0.425427	0.776939	-0.340599	-0.267216	0.540318	-0.425427	1.34091	Low
TCGA-91-6835	0	79	female	81	Stage_I	M0	N0	T1	25	3	-0.307074	1.07938	-0.413799	-0.307074	-0.307074	-0.413799	2.05819	Low
TCGA-91-6836	0	417	female	52	Stage_I	MX	N0	T2	50	2	0.471934	1.01708	-0.196345	0.146999	-0.196345	-0.44065	2.59945	High
TCGA-91-6840	0	372	female	59	Stage_I	M0	N0	T1	50	3	-0.478647	1.14023	-0.478647	-0.478647	0.475399	-0.437835	0.648893	Low
TCGA-91-6847	0	842	female	62	Stage_I	MX	N0	T2	NA	3	-0.338766	1.17539	-0.437789	-0.338766	-0.256069	-0.437789	1.36617	Low
TCGA-91-6848	0	224	male	59	Stage_III	MX	N2	T2	NA	4	-0.257938	0.819481	-0.465979	-0.465979	-0.257938	-0.465979	2.05819	Low
TCGA-91-6849	0	35	female	75	Stage_III	MX	N2	T2	30	3	-0.292433	1.09459	-0.427441	-0.427441	0.118022	-0.427441	2.05819	Low
TCGA-91-7771	0	492	male	62	Stage_II	MX	N0	T3	75	4	-0.306498	0.726627	-0.408237	-0.408237	-0.082586	-0.221034	2.56566	High
TCGA-91-8496	0	505	female	63	Stage_I	MX	NX	T2	NA	1	-0.401575	1.7571	-0.332147	-0.401575	0.258204	-0.332147	1.15636	Low
TCGA-91-8497	1	434	female	75	Stage_I	MX	N0	T1	NA	1	-0.407502	1.36554	-0.407502	-0.407502	-0.120743	-0.407502	1.36617	Low
TCGA-91-8499	0	36	female	76	Stage_I	MX	N0	T1	90	2	-0.411533	0.797604	-0.411533	-0.317455	-0.168533	-0.411533	2.05819	Low
TCGA-91-A4BC	0	44	male	59	Stage_II	MX	N0	T2	30	4	-0.402079	0.673047	-0.279072	-0.402079	0.458518	-0.402079	1.34091	Low
TCGA-91-A4BD	0	603	male	78	Stage_II	MX	N1	T1	NA	3	-0.385739	0.915355	-0.385739	-0.385739	0.173363	-0.385739	2.05819	Low
TCGA-93-7347	0	683	female	76	Stage_I	MX	N0	T1	11	3	-0.422748	1.24896	-0.220989	-0.422748	0.2063	-0.422748	0.717274	Low
TCGA-93-7348	0	531	female	75	Stage_I	MX	N0	T1	42	4	-0.344301	0.935459	-0.42237	-0.42237	-0.11348	-0.344301	2.56566	High
TCGA-93-8067	0	186	male	77	Stage_I	MX	N0	T2	20	4	0.458049	1.24247	0.0540364	-0.443304	0.0540364	-0.443304	1.55964	Low
TCGA-93-A4JN	0	718	male	71	Stage_III	M1a	N0	T2	40	3	-0.411999	0.73791	-0.411999	-0.411999	0.119883	-0.411999	2.05819	Low
TCGA-93-A4JO	1	33	male	70	Stage_I	MX	N0	T1	50	4	-0.41004	1.0146	-0.41004	-0.41004	0.300378	-0.41004	1.34091	Low
TCGA-93-A4JP	0	578	male	64	Stage_III	M1b	NX	TX	NA	1	-0.416379	1.08476	-0.416379	-0.416379	0.205964	-0.416379	2.05819	Low
TCGA-93-A4JQ	0	526	male	49	Stage_I	MX	N0	T1	NA	3	-0.43663	0.869401	-0.43663	-0.43663	0.0800919	-0.43663	2.05819	Low
TCGA-95-7039	0	1272	female	54	Stage_II	MX	N0	T3	34	2	-0.435567	1.16454	-0.435567	-0.435567	0.324362	-0.233602	1.15636	Low
TCGA-95-7043	1	503	female	63	Stage_I	MX	N0	T1	40	4	-0.449137	0.801013	-0.449137	-0.449137	0.165948	-0.449137	2.05819	Low
TCGA-95-7562	1	87	male	71	Stage_II	M0	N1	T2	10	3	-0.447472	1.30866	-0.447472	-0.102544	0.746665	-0.447472	0.996688	Low
TCGA-95-7567	0	568	male	61	Stage_II	M0	N1	T2	NA	4	-0.398629	0.643572	-0.298268	-0.398629	-0.298268	-0.398629	2.05819	Low
TCGA-95-7944	0	377	male	71	Stage_I	M0	N0	T1	50	2	0.828369	1.22574	-0.170967	-0.170967	-0.282191	-0.423586	1.90743	Low
TCGA-95-7947	0	477	male	67	Stage_I	M0	N0	T1	100	4	-0.210763	1.0539	-0.210763	-0.432056	-0.210763	-0.309416	1.91677	Low
TCGA-95-7948	0	476	female	42	Stage_I	M0	N0	T2	0.15	3	-0.411089	0.743844	-0.411089	-0.411089	0.344852	-0.411089	1.34091	Low
TCGA-95-8039	0	830	male	72	Stage_I	MX	N0	T1	NA	1	-0.122923	1.20456	-0.414932	-0.414932	-0.0917191	-0.414932	1.36617	Low
TCGA-95-8494	0	84	male	67	Stage_II	M0	N1	T2	NA	5	0.057084	0.959853	-0.407198	-0.249405	-0.249405	-0.407198	2.05819	Low
TCGA-95-A4VK	0	651	female	74	Stage_III	M0	N2	T2	45	3	-0.410812	0.698261	-0.410812	-0.410812	0.228105	-0.410812	2.05819	Low
TCGA-95-A4VN	0	553	female	62	Stage_II	M0	N1	T2	42	4	0.22257	0.970232	-0.304891	-0.213107	-0.304891	-0.41587	2.90055	High
TCGA-95-A4VP	0	605	female	66	Stage_III	M0	N2	T2	20	4	-0.293751	0.882057	-0.422272	-0.422272	0.425796	-0.422272	1.34091	Low
TCGA-97-7546	0	1285	female	76	Stage_I	MX	N0	T1	25	3	-0.42247	1.31823	-0.42247	-0.42247	-0.278493	-0.42247	1.36617	Low
TCGA-97-7547	0	1965	female	67	Stage_I	MX	N0	T2	30	3	-0.396332	1.20194	-0.396332	-0.396332	0.115596	-0.396332	1.36617	Low
TCGA-97-7552	0	1932	male	70	Stage_I	MX	N0	T2	40	3	-0.318644	0.890666	-0.318644	-0.394994	-0.192126	-0.394994	2.05819	Low
TCGA-97-7553	0	1870	female	58	Stage_I	MX	N0	T1	20	2	-0.393234	1.0782	-0.393234	-0.291883	0.0918061	-0.393234	2.05819	Low
TCGA-97-7554	0	775	female	83	Stage_III	M0	N2	T2	30	3	-0.406003	0.972707	-0.263652	-0.263652	-0.406003	-0.263652	1.91677	Low
TCGA-97-7937	0	564	male	65	Stage_I	MX	N0	T2	35	3	-0.276188	1.14199	-0.276188	-0.276188	-0.415698	-0.276188	1.87364	Low
TCGA-97-7941	0	484	female	72	Stage_I	MX	N0	T1	22.5	3	-0.42942	1.08657	-0.332029	-0.42942	0.18065	-0.42942	2.05819	Low
TCGA-97-8171	0	568	male	81	Stage_III	M1a	N2	T2	65	2	-0.424812	1.29719	-0.424812	-0.424812	0.874536	-0.424812	0.648893	Low
TCGA-97-8172	0	545	female	75	Stage_I	M0	N0	T2	20	3	-0.409409	1.25908	-0.409409	-0.409409	0.572724	-0.309519	1.15636	Low
TCGA-97-8174	1	164	male	67	Stage_II	M0	N0	T2	40	3	-0.410131	1.06971	-0.410131	-0.336643	0.159235	-0.336643	2.56566	High
TCGA-97-8175	0	551	female	55	Stage_I	M0	N0	T2	NA	3	-0.198282	1.24942	-0.43255	-0.198282	0.655344	-0.43255	0.648893	Low
TCGA-97-8176	1	468	male	63	Stage_III	M0	N1	T3	40	4	0.197402	1.02206	-0.434329	-0.434329	0.0810582	-0.434329	2.90055	High
TCGA-97-8177	0	499	female	59	Stage_I	M0	N0	T2	NA	1	-0.345486	1.34027	-0.418397	-0.418397	-0.172441	-0.418397	1.36617	Low
TCGA-97-8179	0	435	male	72	Stage_I	M0	N0	T1	60	3	-0.315351	1.04789	-0.365628	-0.421187	-0.0553603	-0.315351	2.56566	High
TCGA-97-8547	0	657	female	78	Stage_III	MX	N2	T2	NA	1	0.0725335	1.17688	-0.404818	-0.404818	-0.174137	-0.404818	2.20853	High
TCGA-97-8552	0	626	female	55	Stage_I	MX	N0	T1	NA	1	-0.411532	1.24055	-0.411532	-0.294236	0.224632	-0.411532	1.36617	Low
TCGA-97-A4LX	0	614	male	81	Stage_I	M0	N0	T2	120	3	-0.265474	0.96134	-0.412335	-0.412335	0.460591	-0.412335	1.34091	Low
TCGA-97-A4M0	0	652	female	60	Stage_I	M0	N0	T2	34	4	-0.378937	0.908691	-0.378937	-0.378937	-0.0160611	-0.378937	2.05819	Low
TCGA-97-A4M1	0	601	female	52	Stage_I	M0	N0	T1	3	3	-0.411216	1.22698	-0.411216	-0.411216	0.378107	-0.411216	0.648893	Low
TCGA-97-A4M2	0	624	male	66	Stage_I	M0	N0	T1	100	2	-0.41354	1.57481	-0.256325	-0.256325	-0.0392733	-0.41354	0.717274	Low
TCGA-97-A4M3	0	540	female	69	Stage_I	M0	N0	T1	37.5	3	-0.394842	0.907118	-0.394842	-0.394842	0.224494	-0.394842	2.05819	Low
TCGA-97-A4M5	0	634	male	83	Stage_I	M0	N0	T1	6	3	-0.0983426	0.787387	-0.401737	-0.401737	-0.0433279	-0.401737	2.05819	Low
TCGA-97-A4M6	0	568	female	45	Stage_I	M0	N0	T1	NA	1	-0.406731	1.02577	-0.329199	-0.406731	-0.0534384	-0.406731	2.05819	Low
TCGA-97-A4M7	0	629	male	74	Stage_I	M0	N0	T1	40	3	-0.417077	1.01717	-0.417077	-0.417077	-0.0395952	-0.417077	2.05819	Low
TCGA-99-7458	0	747	female	74	Stage_III	M0	N0	T4	52	4	-0.302843	1.10732	-0.397122	-0.397122	-0.302843	-0.397122	2.05819	Low
TCGA-99-8025	0	1060	female	72	Stage_III	M0	N2	T3	20	4	-0.356422	0.943287	-0.42697	-0.356422	-0.0604013	-0.356422	2.05819	Low
TCGA-99-8028	0	1118	female	50	Stage_I	M0	N0	T1	30	4	-0.413751	1.19225	-0.413751	-0.413751	0.350877	-0.413751	0.648893	Low
TCGA-99-8032	0	44	male	61	Stage_I	M0	N0	T1	90	2	-0.435725	1.09785	-0.435725	-0.435725	0.106848	-0.314365	2.56566	High
TCGA-99-8033	1	656	female	74	Stage_III	M1	NX	TX	NA	1	0.34568	1.14376	-0.429523	-0.429523	-0.252671	-0.429523	2.20853	High
TCGA-99-AA5R	0	658	female	70	Stage_I	M0	N0	T1	46	2	-0.412217	1.21739	-0.412217	-0.412217	0.0267192	-0.412217	1.36617	Low
TCGA-J2-8192	0	739	female	65	Stage_II	MX	N1	T2	NA	1	-0.450576	1.26032	-0.450576	-0.450576	0.143925	-0.450576	1.36617	Low
TCGA-J2-8194	0	724	female	69	Stage_II	MX	N0	T3	20	3	-0.426558	0.992269	-0.426558	-0.426558	-0.0300111	-0.426558	2.05819	Low
TCGA-J2-A4AD	1	550	female	61	Stage_I	MX	N0	T1	120	2	-0.428366	0.783339	-0.428366	-0.345989	0.578067	-0.275006	1.84838	Low
TCGA-J2-A4AE	0	1079	female	77	Stage_I	MX	N0	T1	NA	1	-0.398335	0.989561	-0.398335	-0.398335	0.246164	-0.398335	1.34091	Low
TCGA-J2-A4AG	0	988	female	66	Stage_I	MX	N0	T1	25	3	-0.322468	1.22443	-0.408092	-0.322468	0.223595	-0.408092	1.36617	Low
TCGA-L4-A4E5	0	578	female	48	Stage_I	M0	N0	T1	33	4	-0.411338	0.680334	-0.411338	-0.411338	0.806111	-0.411338	1.34091	Low
TCGA-L4-A4E6	0	435	male	67	Stage_I	M0	N0	T1	30	3	-0.420221	1.3009	-0.420221	-0.215754	0.444073	-0.420221	0.648893	Low
TCGA-L9-A443	1	193	female	63	Stage_I	MX	N0	T1	90	4	-0.302184	0.513324	-0.393092	-0.393092	-0.155453	-0.302184	2.56566	High
TCGA-L9-A444	0	307	female	60	Stage_I	MX	N0	T1	10	2	-0.394109	0.968881	-0.394109	-0.394109	-0.105133	-0.394109	2.05819	Low
TCGA-L9-A50W	1	442	male	75	Stage_II	MX	N1	T1	19	3	-0.387735	1.18289	-0.294719	-0.387735	-0.294719	-0.387735	1.36617	Low
TCGA-L9-A5IP	1	58	female	40	Stage_III	M1b	N2	T3	NA	4	0.825911	0.662668	-0.414363	-0.180313	-0.284467	-0.414363	3.24834	High
TCGA-L9-A743	0	664	male	56	Stage_II	M0	N1	T2	40.5	2	-0.232811	0.805811	-0.408654	-0.343399	-0.0278907	-0.408654	2.05819	Low
TCGA-L9-A7SV	0	565	male	69	Stage_II	M0	N1	T2	93	3	-0.418581	0.869549	-0.418581	-0.418581	0.297893	-0.418581	1.34091	Low
TCGA-L9-A8F4	0	476	female	64	Stage_I	MX	N0	T2	14	2	-0.423916	0.728891	-0.325404	-0.423916	0.0900128	-0.423916	2.05819	Low
TCGA-MN-A4N1	0	827	male	60	Stage_II	M0	N1	T2	NA	2	-0.425476	0.973206	-0.425476	-0.211719	0.33667	-0.425476	1.34091	Low
TCGA-MN-A4N4	0	1175	male	57	Stage_I	M0	N0	T1	NA	2	-0.398946	0.783352	-0.313457	-0.313457	0.293967	-0.398946	1.34091	Low
TCGA-MN-A4N5	0	84	male	63	Stage_I	M0	N0	T1	NA	4	-0.218477	0.919234	-0.402069	-0.402069	0.324096	-0.402069	1.34091	Low
TCGA-MP-A4SV	1	2620	male	67	Stage_I	M0	N0	T2	110	2	-0.419035	0.896884	-0.419035	-0.152672	0.0932091	-0.419035	2.40598	High
TCGA-MP-A4SW	1	1778	male	53	Stage_II	M0	N1	T2	15	3	-0.298484	1.0781	-0.417216	-0.417216	0.070849	-0.417216	2.05819	Low
TCGA-MP-A4SY	1	1501	male	61	Stage_II	M0	N1	T2	40	4	0.35566	0.859112	-0.405294	-0.405294	0.323018	-0.291424	2.69075	High
TCGA-MP-A4T2	1	1136	male	71	Stage_I	M0	N0	T1	75	4	-0.177101	0.693635	-0.41734	-0.41734	0.0509179	-0.41734	2.05819	Low
TCGA-MP-A4T4	1	2617	female	68	Stage_II	M0	N1	T2	50	2	-0.117607	0.930573	-0.395299	-0.286496	-0.195627	-0.395299	2.05819	Low
TCGA-MP-A4T6	1	1790	female	76	Stage_III	MX	N2	T1	50	3	-0.438546	1.44159	-0.438546	-0.281704	0.358874	-0.438546	0.648893	Low
TCGA-MP-A4T7	1	167	female	75	Stage_III	M1	N0	T2	50	4	-0.221256	0.928598	-0.421532	-0.421532	0.684898	-0.421532	1.34091	Low
TCGA-MP-A4T8	1	161	male	68	Stage_III	M0	N2	T2	25	3	0.733751	0.713632	-0.414804	-0.414804	0.824395	-0.414804	2.18327	High
TCGA-MP-A4T9	1	1265	female	54	Stage_III	MX	N2	T2	24	4	-0.315029	1.00279	-0.424132	-0.268162	-0.0826727	-0.366658	2.05819	Low
TCGA-MP-A4TA	1	950	female	75	Stage_I	M0	N0	T1	55	4	-0.0333116	0.937761	-0.350693	-0.269607	-0.0333116	-0.447025	2.05819	Low
TCGA-MP-A4TC	1	74	male	77	Stage_III	M0	N2	T1	125	3	-0.424839	0.778432	-0.424839	-0.354982	-0.0252269	-0.424839	2.05819	Low
TCGA-MP-A4TD	1	307	male	71	Stage_III	M0	N2	T2	20	3	-0.102279	0.515525	-0.411146	-0.411146	0.0344954	-0.411146	2.05819	Low
TCGA-MP-A4TE	1	896	male	56	Stage_II	MX	N0	T2	40	4	-0.19242	0.666762	-0.384316	-0.280211	0.372934	-0.384316	1.34091	Low
TCGA-MP-A4TF	1	336	female	58	Stage_II	M0	N0	T2	40	4	1.0716	0.864322	-0.317936	-0.317936	-0.317936	-0.418268	2.90055	High
TCGA-MP-A4TH	0	741	female	70	Stage_I	M0	N0	T1	20	3	-0.410716	1.009	-0.410716	-0.410716	0.362509	-0.410716	1.34091	Low
TCGA-MP-A4TI	1	429	male	72	Stage_II	M0	N1	T2	35	3	0.144748	0.95234	-0.403105	-0.403105	-0.101169	-0.283138	3.40802	High
TCGA-MP-A4TJ	1	339	female	62	Stage_I	M0	N0	T1	NA	2	-0.421127	1.05458	-0.292985	-0.292985	-0.0297689	-0.421127	2.05819	Low
TCGA-MP-A4TK	1	582	female	56	Stage_II	MX	N1	T2	28	4	-0.434592	0.81175	-0.366378	-0.434592	-0.0120019	-0.306192	2.56566	High
TCGA-MP-A5C7	0	2248	female	76	Stage_I	M0	N0	T2	15	3	-0.397533	0.791848	-0.397533	-0.397533	0.502	-0.397533	1.34091	Low
TCGA-NJ-A4YF	0	2161	female	50	Stage_I	M0	N0	T1	30	3	-0.430778	0.89678	-0.430778	-0.229509	0.509199	-0.430778	1.34091	Low
TCGA-NJ-A4YG	0	2261	male	65	Stage_I	M0	N0	T2	104	4	-0.335578	0.920065	-0.402861	-0.402861	-0.222071	-0.402861	2.05819	Low
TCGA-NJ-A4YP	0	50	male	52	Stage_I	M0	N0	T2	60	5	0.0110664	0.651748	-0.408567	-0.408567	-0.269155	-0.408567	2.05819	Low
TCGA-NJ-A4YQ	0	1432	female	69	Stage_I	M0	N0	T1	40	4	-0.283207	1.00612	-0.283207	-0.411954	0.358078	-0.411954	1.34091	Low
TCGA-NJ-A55R	0	603	male	67	Stage_I	MX	N0	T1	5	3	-0.41394	0.950494	-0.41394	-0.41394	0.0350046	-0.41394	2.05819	Low
TCGA-NJ-A7XG	0	617	male	49	Stage_III	M0	N1	T4	NA	3	-0.308266	0.679971	-0.373019	-0.373019	0.105922	-0.373019	2.05819	Low
TCGA-O1-A52J	1	1798	female	74	Stage_I	MX	N0	T1	45	3	-0.425064	1.3975	-0.425064	-0.425064	-0.124679	-0.425064	1.36617	Low
TCGA-S2-AA1A	0	513	female	68	Stage_I	M0	N0	T1	95	3	-0.216439	0.985967	-0.388399	-0.388399	0.179732	-0.388399	2.05819	Low
