# Supplementary material for: A Novel Risk-Score Model With Eight MiRNA Signatures for Overall Survival of Patients With Lung Adenocarcinoma
Source: Front Genet. 2021 Nov 12;12:741112. doi: 10.3389/fgene.2021.741112 (PMC8633443; doi:10.3389/fgene.2021.741112)
Supplement: Supplementary file 2 [file DataSheet2.ZIP › Data for Figure 1.xlsx]

## Sheet: DEGs
geneSymbol	baseMean	log2FoldChange	lfcSE	stat	pvalue	padj
TSPAN6	3134.84	1.12927	0.101978	11.0737	1.68293e-28	1.57431e-27
TNMD	6.05284	1.45651	0.471878	3.08662	0.00202444	0.00333164
DPM1	1555.12	0.266705	0.0764037	3.49073	0.000481704	0.000848603
SCYL3	892.8	0.412058	0.0638036	6.45822	1.0594e-10	3.28349e-10
C1orf112	415.35	1.70218	0.0955951	17.8061	6.3353e-71	4.39225e-69
FGR	1385.89	-2.08713	0.136234	-15.3202	5.60536e-53	1.79952e-51
CFH	5231.01	0.180432	0.151537	1.19068	0.23378	0.289189
FUCA2	3556.18	0.264424	0.0829498	3.18775	0.00143383	0.00239699
GCLC	5178.8	2.26926	0.219513	10.3377	4.75935e-25	3.68369e-24
NFYA	2091.73	0.779412	0.0755227	10.3202	5.70787e-25	4.39003e-24
STPG1	588.772	-0.301178	0.0835116	-3.60642	0.000310452	0.000556712
NIPAL3	2402.71	-0.540151	0.0904205	-5.97377	2.31832e-09	6.50293e-09
LAS1L	2021.86	0.386303	0.0570852	6.76713	1.31362e-11	4.36481e-11
ENPP4	2354.47	-0.633467	0.103264	-6.13446	8.54494e-10	2.47867e-09
SEMA3F	1879.66	-0.215894	0.127855	-1.68858	0.0912993	0.120992
CFTR	1055.63	-1.31225	0.25028	-5.24314	1.57869e-07	3.82324e-07
ANKIB1	3129.58	0.554937	0.0749901	7.40013	1.36048e-13	5.17486e-13
CYP51A1	317.74	-0.905555	0.110154	-8.22082	2.02111e-16	9.30633e-16
KRIT1	1520.2	0.236897	0.0629562	3.76289	0.000167959	0.000309118
RAD52	370.833	0.393865	0.0906394	4.34541	1.39015e-05	2.83912e-05
BAD	1838.62	0.00444152	0.0836642	0.0530875	0.957662	0.96756
LAP3	6059.15	-0.249865	0.0820883	-3.04385	0.0023357	0.00382105
CD99	8367.8	-0.0304072	0.0947997	-0.320752	0.748398	0.815422
HS3ST1	1143.08	1.51955	0.166396	9.13218	6.71348e-20	3.84687e-19
AOC1	1885.95	5.02019	0.298321	16.8281	1.51802e-63	7.83083e-62
WNT16	34.9578	1.85528	0.294827	6.2928	3.11798e-10	9.3597e-10
HECW1	88.4849	2.36036	0.191075	12.353	4.68992e-35	6.25462e-34
MAD1L1	1576.41	0.258848	0.0866844	2.9861	0.00282561	0.00458376
LASP1	15658	0.361311	0.0753218	4.7969	1.61141e-06	3.56873e-06
SNX11	1348.44	-0.0627937	0.0657082	-0.955645	0.339252	0.405695
TMEM176A	3660.74	1.02571	0.161598	6.3473	2.19128e-10	6.65761e-10
M6PR	3916.45	-0.291533	0.0786956	-3.70457	0.000211752	0.000385974
KLHL13	161.389	-0.197826	0.209682	-0.94346	0.345446	0.412195
CYP26B1	304.146	-1.0184	0.175082	-5.81669	6.00237e-09	1.62651e-08
ICA1	2231.5	1.15972	0.0989413	11.7213	9.91741e-32	1.11178e-30
DBNDD1	1500.41	2.01641	0.118002	17.0879	1.82614e-65	1.01141e-63
ALS2	1366.56	-0.00819084	0.058755	-0.139407	0.889129	0.932734
CASP10	1811.48	-0.118958	0.0894945	-1.32923	0.183774	0.231744
CFLAR	9118.23	-0.73933	0.0862153	-8.57539	9.87493e-18	4.9453e-17
TFPI	9426.03	-0.407835	0.179338	-2.27412	0.0229588	0.0331365
NDUFAF7	609.587	0.554156	0.0608202	9.11138	8.13389e-20	4.64038e-19
RBM5	3667.44	-0.0181683	0.0786383	-0.231036	0.817287	0.875933
MTMR7	243	1.2456	0.23911	5.20933	1.89528e-07	4.56507e-07
SLC7A2	5651.57	1.04058	0.264358	3.93625	8.27657e-05	0.000157209
ARF5	6033.81	0.401742	0.0822561	4.88404	1.03932e-06	2.3383e-06
SARM1	371.863	-0.187997	0.100398	-1.87252	0.0611346	0.0831242
POLDIP2	5409.92	0.628132	0.0605081	10.381	3.02714e-25	2.37114e-24
PLXND1	10115	-0.343654	0.112989	-3.04149	0.00235413	0.0038499
AK2	6934.12	0.64704	0.0776686	8.33079	8.03073e-17	3.80259e-16
CD38	1194.84	-0.302688	0.177864	-1.70179	0.088795	0.117926
FKBP4	5523.79	1.17649	0.114827	10.2458	1.2362e-24	9.33887e-24
KDM1A	4084.3	0.665328	0.0665244	10.0013	1.50466e-23	1.07285e-22
RBM6	3311.52	0.0886703	0.09193	0.964541	0.334775	0.400979
CAMKK1	567.273	-0.0703821	0.109097	-0.645131	0.518842	0.593313
RECQL	1170.02	0.0249798	0.101496	0.246117	0.805592	0.865915
CCDC132	1154.15	0.0673279	0.0652021	1.0326	0.301789	0.365524
HSPB6	517.42	-2.40805	0.187156	-12.8665	6.94604e-38	1.06679e-36
ARHGAP33	470.93	1.33354	0.158006	8.43984	3.17769e-17	1.5464e-16
NDUFAB1	2265.58	0.491446	0.0796389	6.17093	6.78875e-10	1.98455e-09
PDK4	3254.05	-2.43599	0.192666	-12.6436	1.21322e-36	1.76223e-35
SLC22A16	13.1799	-0.458676	0.231512	-1.98122	0.0475665	0.0657736
ZMYND10	570.486	-1.91613	0.248789	-7.70182	1.34145e-14	5.47185e-14
ABCB5	7.66206	-0.987796	0.27634	-3.57457	0.000350803	0.000626066
ARX	174.027	1.59213	0.313749	5.07453	3.8846e-07	9.09227e-07
SLC25A13	1673.9	1.04623	0.0866613	12.0726	1.4744e-33	1.81753e-32
ST7	2071.49	-0.653868	0.0799125	-8.1823	2.78477e-16	1.26793e-15
CDC27	2874.5	0.135185	0.0582303	2.32155	0.0202571	0.029459
SLC4A1	9.42552	-3.47121	0.217588	-15.9532	2.70876e-57	1.04456e-55
CALCR	38.349	1.32848	0.262766	5.05575	4.28699e-07	9.99581e-07
HCCS	1062.55	0.243502	0.0670139	3.6336	0.000279492	0.000503859
DVL2	1555.14	0.249672	0.0679829	3.67257	0.000240126	0.000435542
PRSS22	1354.26	1.68147	0.160091	10.5032	8.34825e-26	6.77455e-25
UPF1	6157.06	0.172978	0.0722952	2.39267	0.0167264	0.0245712
SKAP2	3183.13	-0.238857	0.100254	-2.38251	0.0171952	0.0252163
SLC25A5	14706.5	0.296366	0.0874152	3.39033	0.000698088	0.00120867
CCDC109B	912.359	0.283112	0.114706	2.46815	0.0135815	0.0202172
HOXA11	23.1512	4.18222	0.478136	8.74692	2.19253e-18	1.1434e-17
POLR2J	1679.07	0.800461	0.0916509	8.73381	2.46244e-18	1.27802e-17
DHX33	1096.46	0.454367	0.0718432	6.32443	2.54174e-10	7.68655e-10
MEOX1	68.9318	-1.13818	0.217111	-5.24237	1.58526e-07	3.83866e-07
THSD7A	382.291	-0.598247	0.179128	-3.33977	0.00083848	0.00143749
LIG3	1579.99	0.79399	0.0733602	10.8232	2.67334e-27	2.35966e-26
RPAP3	1398.77	0.562436	0.0603879	9.31371	1.23442e-20	7.40763e-20
ACSM3	790.042	0.0520422	0.164468	0.316428	0.751678	0.818539
AC004381.6	226.746	1.02857	0.106484	9.65937	4.48627e-22	2.93054e-21
CIAPIN1	2174.38	0.327265	0.0639696	5.11594	3.12184e-07	7.36695e-07
SPPL2B	2034.21	0.658214	0.102485	6.42254	1.34019e-10	4.12111e-10
FAM214B	1296.22	-0.14953	0.0791069	-1.89023	0.0587278	0.0800353
COPZ2	501.191	-0.205044	0.131248	-1.56227	0.118225	0.15393
PRKAR2B	800.208	-0.203125	0.155888	-1.30302	0.192569	0.24207
MSL3	1392.47	-0.00348354	0.0548671	-0.0634904	0.949376	0.961075
CREBBP	5411.84	-0.0588519	0.0716343	-0.82156	0.411327	0.483023
BZRAP1	875.497	-0.00647515	0.163263	-0.039661	0.968363	0.976128
MPO	27.9482	-0.563157	0.186642	-3.01731	0.0025503	0.00415854
PON1	88.9722	1.68356	0.249552	6.74634	1.51626e-11	5.01767e-11
GCFC2	891.316	0.166174	0.0677303	2.45346	0.0141489	0.0210185
WDR54	743.182	-0.185105	0.115846	-1.59786	0.110075	0.144067
CROT	711.495	0.0157969	0.0940546	0.167955	0.866619	0.916298
ABCB4	97.1364	2.03411	0.190463	10.6798	1.26538e-26	1.07844e-25
KMT2E	4141.98	-0.270865	0.0653544	-4.14456	3.40466e-05	6.71014e-05
RHBDD2	5964.04	-0.386079	0.0751352	-5.13846	2.77003e-07	6.56606e-07
SOX8	55.1309	0.710876	0.221641	3.20733	0.00133973	0.00224641
IBTK	3193.89	0.16963	0.0676997	2.50562	0.0122238	0.0183062
ZNF195	1038.12	0.604954	0.0771903	7.83718	4.60759e-15	1.9381e-14
MYCBP2	2791.59	-0.352089	0.0871175	-4.04154	5.31018e-05	0.00010273
FBXL3	2415.54	-0.777124	0.0690241	-11.2587	2.09746e-29	2.07633e-28
ITGAL	2131.35	-1.18944	0.138336	-8.59818	8.09928e-18	4.08327e-17
PDK2	1050.91	-0.229688	0.0871337	-2.63604	0.00838797	0.012816
ITGA3	25459.6	0.292245	0.141636	2.06336	0.0390786	0.0547257
ZFX	1552.15	-0.274321	0.0681208	-4.02698	5.6497e-05	0.000108975
LAMP2	10450.8	0.050198	0.0827661	0.606504	0.54418	0.619462
ITGA2B	99.2806	-0.250236	0.21777	-1.14908	0.250522	0.308164
ASB4	65.617	0.327344	0.244267	1.34011	0.18021	0.227626
GDE1	6164.11	0.179481	0.0825314	2.1747	0.0296524	0.0421747
C19orf60	958.82	0.245525	0.103949	2.36198	0.0181779	0.0265975
CRLF1	6079.05	4.08915	0.327848	12.4727	1.05224e-35	1.44368e-34
OSBPL7	977.329	0.63925	0.120066	5.32416	1.01419e-07	2.4957e-07
TMEM98	3718.76	-0.0630121	0.131707	-0.478427	0.632346	0.706662
YBX2	265.502	4.78545	0.281459	17.0023	7.90023e-65	4.2786e-63
KRT33A	0.563986	0.953494	0.812066	1.17416	0.240331	0.296599
MAP3K14	1039.07	-0.615162	0.105228	-5.84599	5.03557e-09	1.37424e-08
ABCC8	55.3262	-0.0233975	0.319476	-0.0732371	0.941617	0.956043
CACNG3	0.733376	1.35362	0.473678	2.85769	0.00426738	0.00678163
TMEM132A	2632.67	2.05613	0.143227	14.3557	9.81741e-47	2.34073e-45
AP2B1	13298.4	0.0983612	0.0720895	1.36443	0.172431	0.218656
TAC1	17.2931	1.39816	0.628766	2.22365	0.0261719	0.0374944
ZNF263	1494.08	0.201704	0.0510715	3.94944	7.83334e-05	0.000149269
CX3CL1	5333.63	-1.04273	0.193251	-5.39573	6.82451e-08	1.7023e-07
SPATA20	3346.08	0.953898	0.0966845	9.86609	5.83944e-23	4.0129e-22
CACNA1G	56.5188	1.26533	0.234373	5.39879	6.70905e-08	1.67456e-07
TNFRSF12A	4190.26	0.471779	0.150022	3.14472	0.00166244	0.0027624
DLX6	44.0686	4.99488	0.445489	11.2121	3.55568e-29	3.47585e-28
MAP3K9	1297.8	0.555985	0.106883	5.20181	1.97357e-07	4.74429e-07
RALA	3826.76	-0.409416	0.0713067	-5.74162	9.37758e-09	2.49852e-08
BAIAP2L1	4292.65	1.22781	0.103642	11.8467	2.23916e-32	2.59963e-31
KDM7A	1846.25	-0.103977	0.0778046	-1.33639	0.181421	0.229058
ETV1	2189	-1.21519	0.157573	-7.7119	1.2396e-14	5.06276e-14
AGK	1422.04	0.511938	0.058188	8.798	1.39272e-18	7.3572e-18
ALDH3B1	6696.77	-0.792615	0.162048	-4.89124	1.00203e-06	2.25803e-06
TTC22	901.941	0.975569	0.118556	8.22877	1.89146e-16	8.72784e-16
PHTF2	1621.82	0.571196	0.084982	6.72137	1.8002e-11	5.92023e-11
CCL26	26.3871	1.27588	0.241155	5.29068	1.2186e-07	2.97661e-07
FARP2	1702.57	0.207082	0.0724764	2.85723	0.00427354	0.00678954
USH1C	206.491	3.51612	0.365853	9.61074	7.20312e-22	4.64626e-21
GGCT	2423.43	1.70057	0.104891	16.2128	4.09422e-59	1.71039e-57
DBF4	635.879	1.39156	0.109656	12.6903	6.6909e-37	9.80613e-36
TBXA2R	146.218	-0.978586	0.109711	-8.91963	4.67844e-19	2.54857e-18
IFRD1	2063.92	0.328617	0.119039	2.76057	0.00577	0.00901104
LGALS14	0.521323	0.725225	0.683681	1.06077	0.288797	0.351162
COX10	661.751	0.301272	0.0626209	4.81105	1.50137e-06	3.33258e-06
GTF2IRD1	1578.02	0.906164	0.0829731	10.9212	9.13039e-28	8.26044e-27
PAF1	3210.74	0.0628218	0.0645239	0.973621	0.330245	0.396111
VPS41	3530.47	0.10354	0.0649455	1.59425	0.110879	0.145042
ARHGAP44	1334.16	-1.62657	0.146803	-11.0799	1.57001e-28	1.4722e-27
ELAC2	2719.41	0.252775	0.0582467	4.33974	1.42654e-05	2.9101e-05
SCIN	2115.5	1.48425	0.221011	6.71571	1.87157e-11	6.14561e-11
ARSD	5834.18	0.374298	0.118084	3.16978	0.00152557	0.00254361
PNPLA4	856.998	-0.0586541	0.102915	-0.569927	0.568727	0.643881
MYH13	7.44708	0.495287	0.27042	1.83155	0.0670189	0.0906208
ADIPOR2	4077.19	-0.63175	0.0830004	-7.61141	2.71126e-14	1.08401e-13
CDKL3	37.4175	0.0341982	0.0892226	0.383291	0.701504	0.772378
UPP2	6.4176	0.3254	0.215674	1.50876	0.131359	0.169877
PRSS21	291.191	0.0806256	0.30239	0.266628	0.789756	0.851937
MARK4	1647.9	0.295555	0.0685926	4.30885	1.64106e-05	3.32755e-05
PROM1	1645.98	1.41942	0.308385	4.60274	4.16965e-06	8.90757e-06
CCDC124	2270.06	0.221074	0.0813861	2.71636	0.00660036	0.0102286
CEACAM21	165.097	-1.58309	0.156536	-10.1132	4.82589e-24	3.53905e-23
PAFAH1B1	5980.04	-0.615565	0.0522941	-11.7712	5.49249e-32	6.2651e-31
NOS2	119.531	-0.705837	0.220436	-3.202	0.00136477	0.00228604
DNAH9	444.615	-1.99867	0.346707	-5.76471	8.17963e-09	2.19279e-08
KIAA0100	8173.46	0.0728313	0.0713333	1.021	0.307254	0.371315
SLC13A2	197.64	0.602833	0.442911	1.36107	0.173492	0.219899
GAS7	1781.48	-1.10946	0.127408	-8.70792	3.09507e-18	1.59788e-17
TRAPPC6A	1016.69	0.282115	0.107296	2.62932	0.00855563	0.0130629
MATK	263.68	-1.07869	0.146413	-7.36744	1.73935e-13	6.56232e-13
CEACAM7	137.024	3.72597	0.305558	12.194	3.3454e-34	4.26931e-33
CD79B	379.276	0.887196	0.181931	4.87655	1.07957e-06	2.42466e-06
SCN4A	91.2056	3.01813	0.304357	9.91643	3.53174e-23	2.46252e-22
ST7L	435.879	-0.0138927	0.061348	-0.226458	0.820845	0.878778
TKTL1	34.1636	-0.128035	0.369666	-0.346352	0.729078	0.798287
PAX6	83.9091	-1.39265	0.126874	-10.9767	4.94575e-28	4.53539e-27
RPUSD1	1164.36	0.996108	0.0910021	10.946	6.945e-28	6.3272e-27
RHBDF1	2087.14	0.621364	0.0951373	6.53123	6.52306e-11	2.05366e-10
LUC7L	1887.05	0.578759	0.0974985	5.93608	2.91925e-09	8.11751e-09
CACNA2D2	4279.46	-2.36172	0.252228	-9.36343	7.71899e-21	4.67951e-20
BAIAP3	944.643	0.243154	0.179285	1.35624	0.175022	0.221623
TSR3	1893.23	0.327976	0.0661916	4.95495	7.23485e-07	1.65128e-06
PIGQ	2699.11	-0.0564841	0.0855335	-0.660375	0.509013	0.583371
CRAMP1L	897.745	0.0706018	0.0791567	0.891925	0.372433	0.441594
TEAD3	2199.84	0.416512	0.082957	5.02082	5.14502e-07	1.19028e-06
SELE	234.903	-2.94592	0.225936	-13.0387	7.36674e-39	1.18639e-37
DNAJC11	1433.09	0.387798	0.058195	6.66377	2.66892e-11	8.66346e-11
FMO3	606.771	-1.1548	0.164403	-7.02421	2.15285e-12	7.5269e-12
MYLIP	1938.7	-0.571035	0.0948246	-6.02201	1.72262e-09	4.87959e-09
NOX1	87.9111	1.31798	0.147343	8.94503	3.71844e-19	2.03525e-18
E2F2	320.594	2.37627	0.147539	16.1061	2.31146e-58	9.2416e-57
PSMB1	6163.05	0.184967	0.0793718	2.33039	0.0197857	0.0288249
SYN1	80.2189	0.536	0.171762	3.1206	0.00180485	0.00298929
JARID2	1285.82	0.25382	0.0843053	3.01073	0.0026062	0.00424404
CDKL5	1036.1	-1.15735	0.101903	-11.3574	6.81166e-30	6.92177e-29
CAMK1G	51.2253	-0.246614	0.12656	-1.94859	0.0513442	0.0706375
CDK11A	311.987	0.524471	0.104366	5.02532	5.02596e-07	1.16383e-06
NADK	3881.78	0.494342	0.0691655	7.14724	8.85412e-13	3.18504e-12
TFAP2B	13.0151	1.05234	0.473684	2.22162	0.0263092	0.0376802
TFAP2D	59.9401	7.01633	0.589881	11.8945	1.26412e-32	1.48259e-31
DLEC1	336.618	-1.06567	0.244584	-4.35706	1.31818e-05	2.69834e-05
CYTH3	2847.01	0.10759	0.136207	0.789903	0.429584	0.50196
ADAM22	244.007	-0.0759894	0.134063	-0.566817	0.570839	0.64601
SYPL1	6019.37	-0.103667	0.0744463	-1.3925	0.163771	0.208388
CYB561	7377.81	0.597047	0.0801731	7.44698	9.54999e-14	3.67399e-13
SPAG9	5740.87	-0.32727	0.0846704	-3.86523	0.000110985	0.000208161
CELSR3	792.249	3.38401	0.177804	19.0322	9.22922e-81	9.44715e-79
AASS	638.309	-0.274436	0.152911	-1.79475	0.0726942	0.0977472
PLEKHG6	635.423	1.7212	0.152706	11.2713	1.81847e-29	1.80839e-28
SS18L2	662.217	0.364636	0.0784893	4.64568	3.38964e-06	7.30982e-06
MPND	943.916	-0.205254	0.0788293	-2.60378	0.00922022	0.0140207
MGST1	14345.2	1.00406	0.139766	7.18388	6.77625e-13	2.45611e-12
CRY1	1185.94	-0.583095	0.0797222	-7.31408	2.5915e-13	9.66917e-13
PGLYRP1	5.49227	-2.12766	0.241498	-8.81024	1.2488e-18	6.61123e-18
NFIX	4417.49	-1.43444	0.146679	-9.77946	1.3794e-22	9.26758e-22
ST3GAL1	4923.05	-0.111906	0.143575	-0.779426	0.435729	0.508259
MMP25	194.789	-0.802195	0.144586	-5.54823	2.88569e-08	7.40784e-08
IL32	4163.32	-0.0551715	0.137667	-0.40076	0.688597	0.760404
PKD1	2737.44	-0.318122	0.101798	-3.12504	0.00177781	0.00294634
MAPK8IP2	454.036	1.46283	0.201096	7.27429	3.48242e-13	1.28705e-12
MED24	4214.93	0.0415713	0.072009	0.577307	0.563732	0.638966
RHOBTB2	6167.37	-0.775491	0.16352	-4.74249	2.1111e-06	4.63182e-06
HEATR5B	1725.33	-0.396892	0.0633735	-6.26275	3.78247e-10	1.12868e-09
SEC62	9154.64	-0.25069	0.0692455	-3.6203	0.000294258	0.000529063
RPS20	39126.3	0.219604	0.0964337	2.27725	0.022771	0.0328728
CSDE1	24131.9	-0.315072	0.0605707	-5.20172	1.97457e-07	4.74611e-07
UBE3C	4706.94	0.256214	0.0634403	4.03866	5.37569e-05	0.000103905
REV3L	1237.1	-0.883076	0.0893836	-9.87962	5.10255e-23	3.51707e-22
TENM1	420.161	2.13736	0.31904	6.69933	2.09375e-11	6.8499e-11
PAX7	436.512	7.98953	0.587023	13.6102	3.481e-42	6.66572e-41
MASP2	53.507	-0.738562	0.145318	-5.0824	3.72691e-07	8.73889e-07
IYD	609.595	1.3273	0.274327	4.83836	1.30913e-06	2.92012e-06
FAM76A	698.163	-0.536472	0.062256	-8.61719	6.86149e-18	3.47176e-17
TRAF3IP3	473.62	0.428632	0.143108	2.99517	0.00274289	0.00445807
POMT2	1116.11	0.556827	0.0763059	7.29729	2.93612e-13	1.09113e-12
VTA1	1915.29	0.124925	0.0681922	1.83196	0.0669581	0.0905449
MLXIPL	158.054	-0.32982	0.211403	-1.56014	0.118726	0.154552
BAZ1B	5406.45	0.322705	0.0678178	4.75841	1.95128e-06	4.29176e-06
RANBP9	3183.74	0.423351	0.0657049	6.44321	1.16975e-10	3.61383e-10
ETV7	566.143	0.841772	0.135246	6.22399	4.84678e-10	1.43141e-09
SPRTN	640.526	0.468789	0.0598937	7.82701	4.99596e-15	2.0974e-14
METTL13	2173.14	0.497075	0.0586341	8.47758	2.29922e-17	1.1286e-16
DYRK4	703.085	-0.162145	0.0885396	-1.83133	0.067052	0.0906594
ZNF207	7220.1	0.445712	0.0382264	11.6598	2.04545e-31	2.25553e-30
UQCRC1	6522.77	0.335616	0.070548	4.75727	1.96233e-06	4.31509e-06
STARD3NL	2337.35	-0.313792	0.0906012	-3.46344	0.000533315	0.00093531
CD9	18129.4	-0.656813	0.113918	-5.76568	8.13277e-09	2.18052e-08
HHATL	32.4448	0.76428	0.378264	2.02049	0.0433321	0.0602679
NCAPD2	4065.53	1.05251	0.108754	9.67789	3.74378e-22	2.45784e-21
IFFO1	582.353	-0.552246	0.120633	-4.57788	4.6971e-06	9.99597e-06
GIPR	261.045	0.69832	0.179493	3.89051	0.000100034	0.000188308
PHF7	166.096	-0.124701	0.0766812	-1.62623	0.1039	0.136534
SEMA3G	742.886	-3.20055	0.13894	-23.0356	2.05121e-117	2.22796e-114
NISCH	3967.44	-0.419729	0.0794291	-5.28432	1.26175e-07	3.0797e-07
STAB1	3458.92	0.0511901	0.129679	0.394743	0.693032	0.764514
FUZ	716.364	-0.288364	0.0901976	-3.19702	0.00138855	0.00232428
SLC6A13	21.9811	-2.61797	0.229415	-11.4115	3.6634e-30	3.80165e-29
IDS	8117.04	-0.146164	0.108305	-1.34956	0.177157	0.224051
PRSS3	133.784	4.76265	0.354777	13.4244	4.35233e-41	7.89354e-40
ZNF200	497.44	0.288803	0.0605484	4.76979	1.84414e-06	4.06479e-06
CD4	5764.68	-0.844458	0.120348	-7.01683	2.2696e-12	7.92514e-12
LRRC23	765.193	-0.934487	0.130309	-7.17134	7.42672e-13	2.6859e-12
BTK	768.163	-1.39855	0.13107	-10.6703	1.4022e-26	1.19193e-25
HFE	988.709	0.316991	0.0958037	3.30876	0.000937097	0.00159857
SCMH1	1864.38	-0.0493668	0.0708267	-0.697009	0.485797	0.559914
FYN	2213.6	-0.652796	0.104855	-6.22572	4.79335e-10	1.4167e-09
HIVEP2	2098.63	-0.545331	0.0882349	-6.18044	6.39216e-10	1.87338e-09
FMO1	148.69	1.48935	0.185935	8.01008	1.1463e-15	5.01598e-15
TCEB3	3618	-0.334466	0.0629747	-5.31112	1.08955e-07	2.67309e-07
LYPLA2	4178.22	0.846494	0.0769307	11.0033	3.68282e-28	3.38201e-27
CLCN6	1044.67	-0.389946	0.087019	-4.48115	7.4241e-06	1.55655e-05
MRC2	6661.5	-0.690212	0.124177	-5.55829	2.72426e-08	7.00816e-08
NME2	35.8232	1.06454	0.148608	7.16337	7.87155e-13	2.84047e-12
SLC6A7	9.66559	1.03516	0.199869	5.17918	2.22868e-07	5.33067e-07
TSPAN9	2606.11	-0.838962	0.102064	-8.22	2.03504e-16	9.36827e-16
BTBD7	1902.63	-0.0918644	0.0700709	-1.31102	0.189851	0.238899
APBA3	688.455	0.379203	0.0700324	5.41468	6.13997e-08	1.53763e-07
MKS1	803.511	0.498048	0.0658954	7.55815	4.0884e-14	1.61447e-13
ABHD5	921.609	-0.894819	0.0737147	-12.1389	6.56733e-34	8.25179e-33
KAL1	2506.33	-2.83195	0.16614	-17.0455	3.77215e-65	2.0543e-63
AKAP8L	1749.77	0.323079	0.0720832	4.48203	7.3938e-06	1.55053e-05
MBTD1	1116.41	0.316744	0.0724439	4.37227	1.22961e-05	2.52655e-05
UTP18	1771.48	0.370315	0.0648978	5.70613	1.15574e-08	3.05596e-08
RNF216	2863.75	0.246359	0.0627715	3.9247	8.68392e-05	0.000164435
TTC19	2240	-0.291328	0.0746176	-3.90428	9.45077e-05	0.000178386
PTBP1	12044	0.409288	0.0490133	8.35054	6.79505e-17	3.23e-16
DPF1	34.2463	1.16583	0.199372	5.8475	4.9902e-09	1.36224e-08
SYT7	3085.22	3.479	0.198358	17.539	7.21855e-69	4.56731e-67
LARS2	973.83	0.232611	0.0597094	3.89572	9.79094e-05	0.000184504
PIK3C2A	2865.3	-0.472588	0.0660201	-7.15825	8.17159e-13	2.94439e-12
PLAUR	4287.94	0.242976	0.141484	1.71734	0.0859179	0.114395
ANLN	2083.25	3.77197	0.176277	21.3979	1.39768e-101	4.79405e-99
WIZ	2163.58	0.066835	0.0690755	0.967565	0.333262	0.399338
RABGAP1	2754.15	-0.315304	0.0598429	-5.26886	1.37277e-07	3.33818e-07
DCN	21774.5	-1.46226	0.146644	-9.97145	2.03246e-23	1.43765e-22
QPCTL	737.082	0.841122	0.0902798	9.31683	1.19865e-20	7.19963e-20
PPP5C	2761.45	0.209163	0.0615399	3.39882	0.000676765	0.00117383
CEP68	1248.63	-0.338561	0.0627712	-5.39358	6.90671e-08	1.72192e-07
MAP4K3	2007.28	0.235756	0.0664125	3.54988	0.000385411	0.000685265
ZBTB32	51.1326	0.7254	0.147973	4.90223	9.47538e-07	2.14067e-06
TYROBP	4477.58	-1.44901	0.143658	-10.0865	6.33885e-24	4.62256e-23
TMEM159	2942.87	0.930712	0.117901	7.89402	2.92612e-15	1.248e-14
GABRA3	117.884	6.07212	0.507697	11.9601	5.74741e-33	6.87263e-32
BRCA1	749.574	1.43186	0.129742	11.0363	2.55458e-28	2.36704e-27
ERCC1	2159.36	0.163086	0.069803	2.33637	0.0194719	0.0283762
CD22	496.905	-0.667695	0.189939	-3.51532	0.000439224	0.000776567
SEMA3B	2233.89	-1.50335	0.198175	-7.58599	3.29954e-14	1.3117e-13
MBTPS2	1270.53	0.436678	0.0713592	6.11944	9.39068e-10	2.71312e-09
PRICKLE3	609.574	0.771851	0.0824716	9.35899	8.04993e-21	4.87409e-20
LTF	5774.52	1.30475	0.28377	4.59791	4.26751e-06	9.1105e-06
EXTL3	2388.7	0.0909594	0.0903133	1.00715	0.313861	0.378316
NR1H4	22.2634	1.13339	0.420141	2.69764	0.00698334	0.0107862
ELOVL5	6318.03	-0.00300491	0.0821605	-0.0365737	0.970825	0.977928
ALOX5	3056.61	-1.82984	0.141136	-12.965	1.93159e-38	3.04062e-37
KDM5D	886.481	0.149142	0.50097	0.297706	0.765927	0.831648
CALCOCO1	4030.08	-1.19685	0.0837547	-14.2899	2.5288e-46	5.90687e-45
UBR7	1781.64	0.0661897	0.0623982	1.06076	0.288798	0.351162
MAP4K5	2158.81	0.0103543	0.0677074	0.152928	0.878455	0.924655
EHD3	721.45	-0.256441	0.1032	-2.48491	0.0129586	0.0193429
PSMC4	4396.86	0.796955	0.0765909	10.4054	2.34385e-25	1.84479e-24
MAN2B2	4055.8	-0.232651	0.0768184	-3.02858	0.00245707	0.0040112
SLC7A14	2.36511	-0.365555	0.327346	-1.11672	0.264112	0.323436
CLDN11	300.715	-1.25168	0.207979	-6.01832	1.76236e-09	4.98854e-09
SLC25A39	8303.27	1.2489	0.0810459	15.4098	1.40581e-53	4.63489e-52
MVP	18749.7	0.19494	0.0994989	1.95922	0.0500872	0.0690296
NUB1	4205.52	0.0439932	0.0582563	0.755166	0.450149	0.523269
PGM3	2232.47	0.500892	0.0790945	6.33284	2.40694e-10	7.28567e-10
RWDD2A	407.248	0.0643462	0.0794509	0.809887	0.418005	0.489953
CLK1	3218.8	-0.0167191	0.0894915	-0.186823	0.851799	0.904346
POLR3B	582.506	-0.137612	0.0648937	-2.12057	0.0339579	0.047922
ANGEL1	1439.34	-0.0401682	0.0744193	-0.539755	0.589366	0.66417
RNF14	2244.08	-0.112142	0.0680356	-1.64829	0.0992933	0.130814
DNASE1L1	1280.25	0.0229372	0.0794651	0.288645	0.772853	0.837363
DDX11	1190.33	1.5056	0.124298	12.1128	9.03988e-34	1.12501e-32
HEBP1	1895.13	-0.624994	0.0720868	-8.67001	4.32065e-18	2.21597e-17
GPRC5A	34069	-1.30301	0.154398	-8.43929	3.19269e-17	1.55274e-16
MAMLD1	392.034	0.240099	0.169712	1.41475	0.157143	0.200568
CD6	750.723	0.0110603	0.140873	0.0785128	0.93742	0.953564
TACC3	2332.19	1.68958	0.117496	14.3798	6.92704e-47	1.66581e-45
UFL1	2025.71	0.0678736	0.0584039	1.16214	0.245178	0.302161
POLA2	1022.55	0.780847	0.0842197	9.27155	1.8346e-20	1.08923e-19
ZC3H3	1587.35	0.63701	0.0831636	7.65972	1.86335e-14	7.53471e-14
CAPN1	13496.4	0.433274	0.0709303	6.10845	1.00604e-09	2.89975e-09
ACPP	358.567	-0.0933498	0.126235	-0.739494	0.459607	0.532774
MDH1	5189.43	0.147355	0.0635091	2.32022	0.0203292	0.0295551
SLC30A9	3605.17	0.0487026	0.0621564	0.783549	0.433305	0.505764
MTMR11	1251.77	1.43043	0.142547	10.0348	1.07133e-23	7.729e-23
COX15	2084.09	0.258079	0.0640744	4.0278	5.63e-05	0.000108606
CCDC88C	2775.73	0.148915	0.103167	1.44343	0.148899	0.19078
YAF2	684.802	-0.06694	0.0691355	-0.968245	0.332922	0.399053
ZMYND11	3984.2	-0.466266	0.0634133	-7.3528	1.94094e-13	7.29895e-13
WAS	876.275	-0.744031	0.118131	-6.29836	3.00816e-10	9.04252e-10
DPEP1	132.039	2.00902	0.224074	8.96585	3.07903e-19	1.69429e-18
BID	1520.51	0.3108	0.103864	2.99238	0.0027681	0.00449606
MATR3	223.018	0.275317	0.0934513	2.9461	0.00321812	0.00518736
NPC1L1	160.938	3.98003	0.326353	12.1955	3.2866e-34	4.19702e-33
XYLT2	2224.81	0.733329	0.0710529	10.3209	5.67033e-25	4.36287e-24
RGPD5	0.822268	-0.0507909	0.289093	-0.175691	0.860537	0.911445
STMN4	1.14217	-0.101448	0.34359	-0.295259	0.767796	0.833167
NUDCD3	4983.98	0.0735189	0.064752	1.13539	0.256211	0.314391
ISL1	43.333	4.22372	0.475814	8.87684	6.87889e-19	3.71312e-18
CHDH	806.03	0.382524	0.133491	2.86554	0.00416302	0.00662472
IL20RA	532.012	-1.72472	0.192762	-8.9474	3.63966e-19	1.99437e-18
CLCA1	5.66506	1.71597	0.613065	2.79901	0.00512602	0.00806201
CLCA4	7.8894	0.393543	0.322846	1.21898	0.222852	0.276721
GLT8D1	2107.67	0.0738182	0.0475262	1.55321	0.120373	0.156601
ATP2C1	6155.97	-0.502971	0.0775229	-6.48803	8.69636e-11	2.70909e-10
IGF1	125.31	-0.176202	0.176073	-1.00073	0.316956	0.381577
SLC38A5	937.517	-0.381165	0.155215	-2.45572	0.0140602	0.0208916
RALBP1	3928.06	0.000787185	0.0711606	0.0110621	0.991174	0.994072
RUFY3	1580.26	-0.251069	0.0806693	-3.11232	0.00185622	0.00307003
CNTN1	519.882	-0.534338	0.26599	-2.00887	0.0445514	0.0618231
SLC11A1	1988.62	-1.81845	0.150118	-12.1135	8.9641e-34	1.117e-32
WWTR1	4561.65	-1.04169	0.0956583	-10.8897	1.29089e-27	1.15931e-26
AGPS	2843.81	0.00578437	0.0650491	0.0889232	0.929143	0.953417
CXorf56	1143.88	0.18264	0.0551488	3.31176	0.000927097	0.00158192
ATP1A2	148.495	-2.30685	0.208077	-11.0865	1.45822e-28	1.37066e-27
TTC27	955.436	0.471879	0.0635038	7.43072	1.08008e-13	4.13727e-13
ZNF582	106.224	-0.61197	0.111249	-5.5009	3.77858e-08	9.61914e-08
VSIG2	1474.79	-1.38275	0.24863	-5.56148	2.675e-08	6.88869e-08
PHLDB1	3055.39	-0.261385	0.0923628	-2.82998	0.00465505	0.00736274
MARCO	4840.59	-2.99049	0.223841	-13.3599	1.03722e-40	1.8385e-39
CYP24A1	4393.71	6.73218	0.320385	21.0128	5.0076e-98	1.34115e-95
PRDM11	533.169	-1.18185	0.0934252	-12.6502	1.11543e-36	1.6238e-35
SYT13	711.41	3.97318	0.399304	9.95026	2.51534e-23	1.76833e-22
SNAI2	547.313	0.347249	0.179974	1.92944	0.0536763	0.0736078
CD74	197356	-0.71704	0.141052	-5.08352	3.70511e-07	8.6909e-07
HGF	697.869	-0.884145	0.167448	-5.28012	1.29099e-07	3.14871e-07
ZRANB1	742.108	-0.399887	0.0686053	-5.82881	5.58244e-09	1.51671e-08
NCDN	1822.27	0.389608	0.0716063	5.44097	5.29917e-08	1.33459e-07
GPR124	1429.11	-0.770378	0.118549	-6.4984	8.1178e-11	2.53451e-10
ZFP64	897.623	0.724674	0.0633289	11.443	2.54846e-30	2.66586e-29
MNAT1	781.647	0.565563	0.0742466	7.61737	2.58901e-14	1.03661e-13
SAMD4A	1445.94	-0.862996	0.133644	-6.45741	1.06513e-10	3.30023e-10
RUNX3	999.501	-0.388054	0.130321	-2.97768	0.0029044	0.00470455
MRE11A	1263.57	0.386177	0.0626983	6.15929	7.30728e-10	2.13104e-09
PLEKHB1	1848.46	-0.0744263	0.15299	-0.486479	0.626628	0.70099
SERPINB1	10761.9	-0.0628502	0.118224	-0.531619	0.59499	0.669736
CYP3A43	2.26793	-0.0827978	0.249324	-0.33209	0.739822	0.807788
SLC7A9	51.8988	2.90675	0.299375	9.70939	2.74984e-22	1.81874e-21
SPAST	1392.12	0.379167	0.0678134	5.59133	2.25338e-08	5.83753e-08
NRXN3	404.193	-0.73646	0.195089	-3.775	0.000160011	0.000295018
OSBPL5	1650.29	0.0242549	0.127534	0.190184	0.849165	0.902401
AQR	2335.79	-0.0536619	0.0607724	-0.882998	0.377237	0.446775
CPS1	10746.8	6.6641	0.429025	15.5331	2.07026e-54	7.101e-53
C8B	195.781	-2.63148	0.344744	-7.63314	2.29101e-14	9.20688e-14
FHL1	3159.42	-3.41552	0.175071	-19.5093	9.1512e-85	1.14689e-82
RTFDC1	4205.54	-0.0129681	0.0511376	-0.253592	0.79981	0.860979
GABRA1	1.26532	0.00169806	0.659101	0.00257633	0.997944	0.998608
NLRP2	1256.46	1.20701	0.278967	4.3267	1.51357e-05	3.08183e-05
SLC45A4	2291.51	0.506314	0.131844	3.84025	0.000122909	0.000229294
RNF10	8110.55	0.0210819	0.0505377	0.417152	0.676567	0.749098
ZNF839	436.43	0.405008	0.0773247	5.23775	1.62543e-07	3.9335e-07
ZDHHC6	1874.34	0.282816	0.0564302	5.01179	5.39258e-07	1.2449e-06
GRAMD1B	670.521	1.29519	0.236181	5.48389	4.16083e-08	1.05606e-07
RNH1	8545.82	-0.596008	0.0658977	-9.04444	1.50433e-19	8.45135e-19
NDUFS1	4332.96	0.299103	0.0646974	4.6231	3.7804e-06	8.11194e-06
RB1CC1	3284.08	-0.0799906	0.0730324	-1.09527	0.273396	0.333886
ERP44	3944.6	-0.0562405	0.0587046	-0.958026	0.33805	0.404456
ALAS1	3644.01	-0.501181	0.0681352	-7.35569	1.89939e-13	7.14685e-13
BIRC3	4810.02	0.280522	0.175614	1.59738	0.110182	0.144181
AKAP11	2559.22	-0.685263	0.0713314	-9.60675	7.48718e-22	4.82313e-21
GLRX2	339.481	0.564433	0.0855381	6.59862	4.14999e-11	1.32576e-10
SNAPC1	576.055	0.154505	0.0880643	1.75446	0.0793524	0.106138
DERA	2206.75	0.291402	0.10044	2.90126	0.00371662	0.00594969
STRAP	5297.39	0.376468	0.0916684	4.10684	4.01106e-05	7.84752e-05
ABCC2	960.326	4.87286	0.362182	13.4542	2.90987e-41	5.30699e-40
DEF6	1254.16	0.545426	0.0896695	6.08262	1.18234e-09	3.3929e-09
PLEKHO1	2446.68	-0.260965	0.108155	-2.41288	0.0158268	0.0233427
GCLM	2566.48	1.04727	0.156368	6.6975	2.12012e-11	6.9315e-11
UBR2	2734.15	-0.161195	0.0572076	-2.81772	0.00483657	0.00763318
EHD2	8343.03	-1.25265	0.117639	-10.6483	1.77638e-26	1.50086e-25
DEPDC1	486.37	3.81716	0.183215	20.8343	2.11525e-96	4.98256e-94
CCDC28A	1181.87	-0.535107	0.0849191	-6.30138	2.95016e-10	8.88047e-10
RRAGD	1401.22	-0.572148	0.135114	-4.23455	2.29013e-05	4.59035e-05
HSF2	644.192	-0.0688494	0.0686834	-1.00242	0.316142	0.380691
PHF20	2359.26	-0.122304	0.0582471	-2.09975	0.0357508	0.0503467
HSD17B6	1566.33	-2.25321	0.226533	-9.94647	2.61282e-23	1.8362e-22
NR1H3	1523.08	-0.199943	0.0978645	-2.04306	0.0410462	0.0572883
TYMP	6890.15	0.654829	0.113385	5.77526	7.68332e-09	2.06512e-08
NCAPH2	2120.02	0.0625508	0.0719152	0.869785	0.384418	0.454426
TOMM34	1894.59	0.540832	0.0772133	7.00439	2.4807e-12	8.63762e-12
SEC63	4891.94	-0.21886	0.0619609	-3.53222	0.000412086	0.000730104
KPNA6	4435.78	0.147436	0.0571121	2.58152	0.00983652	0.0149023
VIM	39698.3	-1.17334	0.114386	-10.2577	1.09303e-24	8.28928e-24
RTEL1-TNFRSF6B	188.987	1.27056	0.153994	8.2507	1.57467e-16	7.31444e-16
FAS	1268.34	-0.519791	0.133697	-3.88783	0.000101144	0.000190306
RNASET2	3071.59	0.613895	0.1158	5.30134	1.14958e-07	2.8133e-07
CD44	17856.8	-1.03761	0.121183	-8.56233	1.10609e-17	5.52791e-17
KCNG1	26.7498	1.45454	0.264568	5.49779	3.84585e-08	9.7802e-08
AGPAT4	466.089	-1.16032	0.120194	-9.65367	4.74269e-22	3.09287e-21
SLAMF7	2178.68	1.14912	0.17167	6.69376	2.17513e-11	7.10541e-11
BTN3A1	2770.1	-0.280252	0.0953172	-2.9402	0.00327999	0.00528143
MIPEP	776.736	-0.0922326	0.0796263	-1.15832	0.246734	0.303963
PRKCH	1799.83	-1.09388	0.0764028	-14.3173	1.70617e-46	4.02866e-45
INSRR	6.9626	2.13999	0.292717	7.31077	2.65618e-13	9.90482e-13
IFNGR1	6233.87	-0.95446	0.0985723	-9.68285	3.56644e-22	2.34694e-21
B4GALT7	1490.27	0.732154	0.0739083	9.90624	3.91071e-23	2.71707e-22
SH2D2A	339.254	0.687783	0.129608	5.30664	1.11664e-07	2.73679e-07
VRK2	894.332	0.189687	0.0708677	2.67663	0.00743656	0.0114401
TNFRSF1B	3271.74	-0.558657	0.105025	-5.3193	1.04169e-07	2.56015e-07
VEZT	4187.08	0.372317	0.0655036	5.68392	1.31644e-08	3.4687e-08
POU2F2	616.904	0.400951	0.143285	2.79827	0.0051377	0.00807907
BRD9	2408.54	0.676751	0.084004	8.05617	7.87203e-16	3.48125e-15
SNX1	5445.66	-0.841741	0.0562444	-14.9658	1.22912e-50	3.54432e-49
TBPL1	631.821	-0.16302	0.0782508	-2.0833	0.0372236	0.0522628
ARNTL2	1599.67	2.42988	0.197709	12.2902	1.02295e-34	1.33242e-33
BCLAF1	4991.4	-0.118613	0.0490386	-2.41876	0.0155735	0.0229899
SLC39A9	4463.62	0.101648	0.0580273	1.75172	0.0798217	0.106736
ANK1	125.375	1.12923	0.220325	5.12531	2.97046e-07	7.02752e-07
IBSP	86.7964	4.59327	0.332698	13.8061	2.34152e-43	4.79864e-42
TFB1M	436.44	0.443021	0.0780195	5.67833	1.36015e-08	3.58049e-08
RABEP1	2202.59	-0.472211	0.0499716	-9.4496	3.40129e-21	2.10639e-20
HMGB3	13136.5	3.53998	0.177308	19.9652	1.10609e-88	1.77255e-86
NUP160	2931.32	0.217865	0.0672471	3.23977	0.00119625	0.00201619
BAK1	1552.32	0.796108	0.0855309	9.30784	1.30452e-20	7.81874e-20
MUSK	20.5138	-1.92781	0.214988	-8.96705	3.0455e-19	1.67678e-18
IKZF2	867.832	0.634094	0.0991722	6.39387	1.61739e-10	4.94784e-10
GRN	32735	-0.848246	0.0824309	-10.2904	7.78567e-25	5.94368e-24
FAM13B	1200.81	-0.830836	0.0772155	-10.76	5.31942e-27	4.63046e-26
ARHGAP31	2426.92	-2.17406	0.124399	-17.4765	2.1656e-68	1.34411e-66
CENPQ	332.937	0.380824	0.102416	3.7184	0.000200485	0.000365983
SARS	6328.6	-0.0571306	0.0591942	-0.965137	0.334476	0.400646
RANBP3	2562.05	-0.223321	0.0489572	-4.56155	5.07769e-06	1.07742e-05
ARID4A	1229.15	-0.647781	0.0722444	-8.96653	3.06008e-19	1.68433e-18
TSSC1	1378.42	0.759771	0.0734178	10.3486	4.24637e-25	3.30103e-24
PNPLA6	3796.67	-1.531	0.0782106	-19.5753	2.51037e-85	3.29398e-83
IFT88	595.881	-0.602588	0.0776472	-7.76059	8.45345e-15	3.49933e-14
ALG1	1193.38	0.580778	0.0709	8.1915	2.57988e-16	1.17904e-15
ZCCHC8	1287.68	0.219163	0.0540086	4.05792	4.95124e-05	9.60906e-05
ABCF2	3111.56	0.593137	0.0613111	9.67422	3.88048e-22	2.54674e-21
CHPF2	4848.19	1.03018	0.0763667	13.4899	1.7926e-41	3.2908e-40
LRRC7	35.1473	0.347341	0.140994	2.46352	0.0137581	0.0204659
FUT8	2894.16	1.40148	0.113862	12.3086	8.14517e-35	1.06733e-33
UBA6	2363.25	0.469811	0.0712157	6.59701	4.19527e-11	1.33957e-10
GAB2	2379.56	-1.03218	0.107113	-9.63631	5.61702e-22	3.6533e-21
ATP6V0A1	3560.81	-0.411443	0.07758	-5.30346	1.13628e-07	2.7818e-07
PIAS1	1826.25	-0.893888	0.0576262	-15.5118	2.88614e-54	9.84764e-53
SLC4A7	1087.11	0.659403	0.101717	6.48272	9.00847e-11	2.80319e-10
APBA2	865.388	2.02679	0.18715	10.8298	2.48775e-27	2.20181e-26
MAP2K3	3221.67	-0.389872	0.0814949	-4.78401	1.71834e-06	3.79564e-06
EFCAB1	284.665	-2.03659	0.303149	-6.71813	1.84075e-11	6.0495e-11
TMSB10	67013.1	0.678852	0.113791	5.9658	2.43433e-09	6.81369e-09
ASTE1	386.558	-0.0566714	0.0563419	-1.00585	0.314489	0.379003
RNF19A	4894.43	0.263976	0.109885	2.40228	0.0162932	0.0239781
PEX3	644.53	-0.294826	0.0789762	-3.73309	0.000189141	0.000346019
GABARAPL2	3662.8	-0.366289	0.0750416	-4.88115	1.05468e-06	2.37121e-06
MYOC	37.0913	-4.35674	0.311287	-13.9959	1.65112e-44	3.56302e-43
SH3YL1	2952.08	0.114199	0.0940353	1.21443	0.224584	0.278749
FAM136A	2197.16	1.19255	0.0710648	16.7811	3.35405e-63	1.68573e-61
VCL	7497.74	-0.596835	0.0910731	-6.55336	5.62566e-11	1.78031e-10
DEPDC1B	341.641	3.58873	0.172943	20.7509	1.20239e-95	2.70206e-93
DAPK2	1233.1	-1.93652	0.145048	-13.3509	1.17086e-40	2.0623e-39
NSMAF	1579.62	-0.0207048	0.064661	-0.320205	0.748813	0.815783
ADSS	3673.28	0.58751	0.0624442	9.40855	5.0303e-21	3.08396e-20
STAP1	82.0325	-0.0624926	0.173392	-0.360411	0.718539	0.788293
TIMP2	15945.9	-0.676323	0.118203	-5.72169	1.05468e-08	2.79974e-08
RFC1	2766.32	-0.178228	0.0647679	-2.75179	0.00592697	0.00923917
TBC1D23	1894.22	0.0379159	0.0623511	0.608104	0.543119	0.618434
CUL3	3202.39	0.0296328	0.0502885	0.589255	0.55569	0.630985
MYOM2	97.3982	-1.49842	0.162713	-9.20901	3.29145e-20	1.92495e-19
OTC	8.43718	-3.64687	0.300682	-12.1287	7.44504e-34	9.33662e-33
CYP46A1	56.2621	0.193628	0.155004	1.24918	0.211599	0.263854
ZZZ3	1753.13	0.297213	0.0663841	4.47717	7.56381e-06	1.58448e-05
SLC18A1	7.66852	0.238448	0.266343	0.895266	0.370645	0.439767
USP2	217.33	-1.0217	0.17291	-5.90885	3.44503e-09	9.53209e-09
CASR	37.3367	1.53973	0.399484	3.85429	0.000116065	0.000217085
TUBG2	808.664	0.118981	0.0914275	1.30137	0.193131	0.242761
RPL26L1	752.163	0.583331	0.0935157	6.23779	4.43795e-10	1.31564e-09
FLT4	1096.59	-1.3165	0.122725	-10.7273	7.57889e-27	6.51318e-26
NSUN2	4723.89	1.02845	0.0848749	12.1172	8.56471e-34	1.06928e-32
FBXO42	1454.58	-0.17434	0.0451806	-3.85873	0.000113977	0.000213404
MFAP3	766.787	-0.159188	0.0884121	-1.80052	0.0717783	0.0965954
MRI1	806.569	0.35039	0.079221	4.42294	9.73656e-06	2.01866e-05
METTL1	1157.39	1.39996	0.110142	12.7105	5.1727e-37	7.62106e-36
HOXC8	45.9705	2.72369	0.300312	9.06953	1.19534e-19	6.74657e-19
AGA	1729.64	0.765071	0.118686	6.44617	1.14712e-10	3.54752e-10
PI4K2B	1623.66	0.258405	0.0832378	3.10442	0.00190651	0.00314869
BOD1L1	2618.34	-0.190872	0.0783099	-2.43739	0.0147936	0.0219081
MAT2B	3943.22	-0.315468	0.0761852	-4.14081	3.46082e-05	6.81532e-05
TLL1	159.894	-1.64112	0.160682	-10.2135	1.72513e-24	1.29375e-23
EDC4	1902.28	0.184003	0.0710841	2.58852	0.00963895	0.0146188
TRIO	6364.31	0.65319	0.10498	6.22203	4.90756e-10	1.44892e-09
VCAN	11018.8	1.63729	0.170505	9.60263	7.79334e-22	5.01539e-21
CLEC16A	2157.86	-0.153648	0.0739426	-2.07794	0.0377151	0.0529147
MSR1	4115.93	-2.33136	0.164671	-14.1577	1.67452e-45	3.78044e-44
CDH1	20755.5	0.984967	0.102025	9.6542	4.7183e-22	3.07799e-21
SKIV2L2	2849.6	0.179569	0.0659109	2.72442	0.0064415	0.00999506
DNAH5	1562.16	0.019117	0.179771	0.106341	0.915312	0.950612
ZFYVE16	2002.71	-0.219734	0.060691	-3.62054	0.000293987	0.000528625
FAM65A	2964.12	-1.23745	0.094167	-13.141	1.91756e-39	3.16373e-38
C6	245.054	-1.99457	0.303951	-6.56214	5.30421e-11	1.68239e-10
RAI14	6599.34	0.55893	0.112583	4.96458	6.88482e-07	1.5747e-06
SOX30	39.9781	1.59708	0.250855	6.36654	1.93336e-10	5.89232e-10
PNKP	1477.69	0.530853	0.0748774	7.08963	1.34472e-12	4.7749e-12
BEST2	1.4701	0.791406	0.347053	2.28036	0.0225864	0.0326255
PHLPP2	473.461	-0.489715	0.0889406	-5.50609	3.66889e-08	9.35208e-08
SPDL1	542.595	1.29064	0.0966238	13.3574	1.07254e-40	1.89596e-39
STAU2	2646.21	0.704783	0.0890166	7.91743	2.42468e-15	1.0389e-14
PQLC2	928.599	0.457925	0.074091	6.18058	6.38682e-10	1.8721e-09
CTNS	1044.62	0.0401691	0.0712579	0.563715	0.572948	0.64806
RTN4R	345.803	0.504669	0.132063	3.82142	0.000132683	0.000246633
PHF23	1765.31	0.392696	0.0630935	6.22403	4.84532e-10	1.4312e-09
CDH10	13.2516	-1.19126	0.336309	-3.54215	0.000396882	0.000705018
INPP4A	1938.79	0.0942003	0.0634113	1.48554	0.1374	0.17715
RAB27B	2511.84	0.739439	0.177281	4.17101	3.03256e-05	6.01071e-05
PSMA4	5465.38	0.349984	0.0767322	4.56111	5.08839e-06	1.07958e-05
MYO16	94.4579	0.911198	0.235817	3.864	0.000111543	0.000209147
LSG1	2190.79	0.49802	0.0774461	6.43054	1.27151e-10	3.91979e-10
PARP3	1335.8	0.0069159	0.0830936	0.0832302	0.933668	0.953417
TNC	14977.2	1.53156	0.214836	7.12896	1.01132e-12	3.62132e-12
THAP3	618.61	0.374758	0.0758105	4.94335	7.67922e-07	1.74923e-06
FAM65C	132.203	-0.542957	0.145062	-3.74293	0.000181886	0.00033337
TDP1	710.937	0.75198	0.104409	7.20225	5.92259e-13	2.15508e-12
AIFM2	1522.95	0.80043	0.108711	7.36292	1.79932e-13	6.78336e-13
C2orf83	0.51731	0.825748	0.453345	1.82146	0.0685372	0.0925394
SPATA7	403.292	-0.0523928	0.0757951	-0.691242	0.489413	0.563387
MED17	1365.33	0.325276	0.0518974	6.26768	3.66473e-10	1.09472e-09
RETSAT	3551.21	-0.173185	0.0822975	-2.10437	0.0353461	0.0498055
CAPG	11046.5	-0.347875	0.108227	-3.21432	0.00130756	0.0021951
AP2S1	3187.74	0.264322	0.0779029	3.39297	0.000691383	0.00119759
USH2A	9.25182	0.314771	0.198901	1.58255	0.113524	0.148243
ZPBP	1.40571	-1.32461	0.30232	-4.38148	1.17876e-05	2.4259e-05
TG	51.7034	0.321038	0.192809	1.66505	0.0959022	0.126628
ADAM28	1572.56	2.18465	0.164691	13.2652	3.68475e-40	6.31381e-39
BARX2	515.413	3.9147	0.246022	15.912	5.23277e-57	1.98267e-55
DCUN1D1	1728.07	0.198296	0.0736462	2.69255	0.00709078	0.0109366
JADE2	2886.98	-0.126918	0.0936337	-1.35548	0.175266	0.22186
ZIC2	83.2378	5.267	0.389398	13.526	1.09808e-41	2.05245e-40
LCP2	2034.31	-0.628347	0.117683	-5.3393	9.33041e-08	2.30414e-07
TRIT1	1071.48	0.842064	0.0843088	9.98786	1.72259e-23	1.222e-22
ADRB1	322.723	-3.14326	0.233289	-13.4736	2.23586e-41	4.09301e-40
GUCA2B	6.7009	0.0192309	0.553808	0.0347248	0.972299	0.97906
CUL7	3279.31	0.849088	0.0797362	10.6487	1.76805e-26	1.49447e-25
CTNNA1	23337.1	-0.0898594	0.0677206	-1.32691	0.184537	0.232662
PHKA2	1340.32	0.0705366	0.068793	1.02535	0.3052	0.369082
CNTLN	337.144	-0.633366	0.124249	-5.09754	3.44096e-07	8.08583e-07
EPHA3	359.16	0.354555	0.219328	1.61655	0.105974	0.13897
HSPA5	43913.7	0.914215	0.0695013	13.1539	1.61561e-39	2.67458e-38
DSG2	9201.7	1.42012	0.134805	10.5346	5.98202e-26	4.89554e-25
GEMIN8	689.724	0.0189365	0.0715154	0.264789	0.791172	0.853371
OFD1	1776.22	0.341851	0.0788004	4.33819	1.43661e-05	2.92972e-05
GPM6B	548.582	-2.00767	0.149394	-13.4388	3.58199e-41	6.5085e-40
MAGEC2	69.5902	6.76052	0.718126	9.41411	4.77126e-21	2.9279e-20
PREX2	472.497	-2.03988	0.154054	-13.2414	5.06273e-40	8.62207e-39
WDR37	1058.8	-0.415141	0.0664648	-6.24602	4.21043e-10	1.25085e-09
YTHDC2	1371.28	-0.0508735	0.0661462	-0.769107	0.44183	0.514609
CTPS2	1461.82	0.598312	0.0746743	8.01229	1.12592e-15	4.9301e-15
ATP6V1H	2642.96	-0.0318592	0.0667699	-0.477148	0.633256	0.707555
POLR2B	4649.3	0.414479	0.0594304	6.9742	3.07613e-12	1.06558e-11
FAM214A	2085.36	0.0803718	0.0799759	1.00495	0.31492	0.37943
ARAP2	1523.91	-1.28428	0.106655	-12.0415	2.15085e-33	2.64307e-32
TPR	6996.53	0.372419	0.0700776	5.31438	1.0702e-07	2.62793e-07
CP	17261.3	3.49398	0.223644	15.6229	5.08289e-55	1.78092e-53
KIAA0556	1408.31	0.0298969	0.0787862	0.379469	0.70434	0.774932
DTNBP1	936.609	0.0376797	0.0568259	0.663074	0.507283	0.581593
XK	348.341	0.634364	0.20096	3.15667	0.00159582	0.00265621
ANO2	46.6944	-2.25523	0.15781	-14.2908	2.49707e-46	5.83973e-45
C12orf4	862.849	0.0237839	0.0717459	0.331502	0.740266	0.808092
SCML1	438.679	-0.389836	0.119477	-3.26286	0.00110294	0.00186844
WWC3	4080.04	-0.897765	0.0983745	-9.12599	7.1081e-20	4.06822e-19
ARHGAP6	280.789	-2.40833	0.128817	-18.6957	5.36618e-78	4.7906e-76
FAM184B	37.1424	0.455826	0.169411	2.69066	0.00713112	0.0109953
MAP4	11610.3	-0.670097	0.0664494	-10.0843	6.48143e-24	4.72301e-23
GOPC	1869.93	0.0512949	0.0550875	0.931153	0.351774	0.419132
ROS1	4046.74	-0.852019	0.221765	-3.84199	0.000122039	0.000227758
USP28	1444.57	0.760812	0.0842195	9.03368	1.65987e-19	9.30126e-19
HDAC9	600.157	0.25508	0.174046	1.46559	0.14276	0.183456
TSPAN17	2841.23	0.617603	0.0736139	8.38976	4.87149e-17	2.34184e-16
NOP16	839.294	0.916457	0.0945024	9.69771	3.08332e-22	2.03312e-21
CC2D2A	815.384	-0.889814	0.103214	-8.62106	6.63384e-18	3.36441e-17
RRM2B	2776.79	-0.369365	0.0958535	-3.85343	0.000116476	0.000217811
ZNF800	1072.42	-0.263408	0.057231	-4.60255	4.17358e-06	8.91485e-06
TNFRSF17	179.259	1.84604	0.216192	8.53887	1.35542e-17	6.74469e-17
SNX29	1615.98	-0.460079	0.0798102	-5.76466	8.18207e-09	2.19314e-08
LMO3	5623.28	-0.184765	0.204123	-0.905165	0.365378	0.434044
MRPS10	2409.84	0.745299	0.0819823	9.09098	9.81521e-20	5.57031e-19
GUCA1A	13.1881	4.53801	0.373481	12.1506	5.69571e-34	7.17968e-33
RSF1	2719.4	0.0464646	0.0702708	0.661221	0.508471	0.582783
VPS13D	3488.7	-0.637736	0.0836708	-7.62196	2.49847e-14	1.00179e-13
CELF2	3995.32	-1.22887	0.125078	-9.82485	8.80008e-23	5.9927e-22
FAM120A	10498.7	0.303341	0.0616946	4.91681	8.79647e-07	1.99212e-06
R3HDM1	1482.44	0.82406	0.0677829	12.1574	5.24302e-34	6.63471e-33
COL9A2	1371.62	1.99415	0.201392	9.90184	4.08668e-23	2.8363e-22
KITLG	4549.99	-0.142685	0.131105	-1.08832	0.276452	0.337322
ERCC8	360.457	0.318824	0.0693206	4.59927	4.23976e-06	9.05226e-06
ADAMTS6	105.515	0.678502	0.165375	4.1028	4.08176e-05	7.97886e-05
H6PD	6401.77	-0.209828	0.0917647	-2.28658	0.0222201	0.0321344
VAMP3	5491.34	-0.609046	0.0573449	-10.6208	2.38618e-26	1.99368e-25
PER3	1339.13	-0.683613	0.145518	-4.6978	2.62975e-06	5.73053e-06
UTS2	20.7449	1.13556	0.270896	4.19188	2.76658e-05	5.50809e-05
TNFRSF9	336.129	1.31188	0.179032	7.32759	2.34326e-13	8.76636e-13
EPN3	884.182	3.12105	0.157174	19.8573	9.52399e-88	1.4214e-85
LTBP1	3946.9	0.0752711	0.13393	0.562019	0.574103	0.649065
RCN1	6007.15	0.862337	0.0924676	9.32583	1.10118e-20	6.6303e-20
ELN	5402.06	-0.73417	0.181532	-4.04431	5.24776e-05	0.000101603
RFC2	1525.79	0.836139	0.0872213	9.58641	9.1204e-22	5.84633e-21
ARID1B	3479.35	-0.250145	0.0639684	-3.91045	9.21261e-05	0.000174059
CLPTM1L	13031.8	0.971777	0.0999797	9.71974	2.48411e-22	1.64745e-21
NEDD4L	6080.29	-1.01224	0.124636	-8.12153	4.60342e-16	2.06567e-15
FOXP3	265.194	1.8837	0.136173	13.8332	1.60704e-43	3.3248e-42
PPP1R3F	272.135	0.245083	0.122062	2.00786	0.0446585	0.0619673
HEXB	6984.5	-0.425483	0.079992	-5.31906	1.04302e-07	2.56311e-07
PTCD2	440.361	0.465733	0.0643967	7.23225	4.75071e-13	1.74065e-12
KIAA2022	122.619	0.314542	0.251032	1.253	0.210206	0.262335
JKAMP	2068.99	0.0110811	0.0586297	0.189002	0.850092	0.903121
DKK3	4194.24	-1.08368	0.139802	-7.75158	9.07572e-15	3.74582e-14
ARHGEF5	917.001	0.195163	0.0849634	2.29702	0.0216177	0.0313119
NFE2L3	2090.67	1.35606	0.137685	9.849	6.92308e-23	4.73925e-22
MCUR1	2139.01	0.133501	0.0676579	1.97317	0.0484763	0.0669606
LIMA1	4577.92	-0.0922578	0.0942764	-0.978589	0.327783	0.393449
LETMD1	2455.24	0.258669	0.0774173	3.34123	0.000834075	0.00143069
SLC4A8	435.397	-0.0705147	0.195772	-0.360187	0.718707	0.788344
LAMC3	1023.1	-1.64277	0.165324	-9.93664	2.88393e-23	2.02165e-22
PTGER3	161.587	-0.317212	0.243179	-1.30444	0.192085	0.241492
TNIP3	197.762	-0.511097	0.226801	-2.2535	0.0242274	0.0348492
MAPK9	2711.15	0.0636839	0.0751299	0.847651	0.396633	0.467424
COL23A1	95.4551	-0.0675676	0.182195	-0.370854	0.710746	0.781014
BCAR1	3739.18	0.0812569	0.0925253	0.878213	0.379828	0.449435
FAM160A2	1777.76	0.0213794	0.0691484	0.309182	0.757183	0.823709
HERPUD1	7741.26	0.100037	0.0866627	1.15432	0.248367	0.305783
HOMER3	1150.33	1.00365	0.114431	8.77076	1.77471e-18	9.30723e-18
RAD51	309.137	2.20444	0.141167	15.6158	5.68104e-55	1.98339e-53
POLQ	273.822	3.20975	0.168678	19.0289	9.83469e-81	1.00145e-78
PIK3CB	2146.64	0.110357	0.0791705	1.39392	0.163342	0.207869
CYBA	7669.01	0.097471	0.12402	0.78593	0.431909	0.504405
THOC3	406.794	1.00565	0.0965591	10.4148	2.12165e-25	1.6753e-24
HEBP2	2813.24	0.560147	0.0872007	6.42365	1.33043e-10	4.09304e-10
MPHOSPH9	696.962	0.908499	0.0951302	9.55006	1.29621e-21	8.23867e-21
PLEKHA5	2042.61	0.51405	0.104174	4.93452	8.03463e-07	1.82572e-06
PRSS8	11653.1	0.612982	0.12324	4.97388	6.56276e-07	1.50438e-06
SIKE1	1661.9	0.370717	0.0653087	5.67638	1.37571e-08	3.61902e-08
RRP12	2401.04	0.610354	0.0861697	7.08316	1.40902e-12	4.99505e-12
FNIP2	3593.91	-0.566934	0.126123	-4.4951	6.95376e-06	1.46107e-05
MSMO1	4254.72	-1.0997	0.105027	-10.4707	1.17752e-25	9.439e-25
TTC17	3864.69	0.138121	0.0613403	2.25172	0.0243401	0.035001
ALX4	9.05086	1.03008	0.326405	3.15584	0.00160035	0.0026633
FSTL4	893.346	2.55887	0.285769	8.95435	3.41755e-19	1.87424e-18
FOXN3	2938.44	-0.860579	0.090285	-9.5318	1.54572e-21	9.76743e-21
METTL24	26.9664	-0.67755	0.167883	-4.03585	5.4405e-05	0.000105127
AKR7A2	1962.05	0.190473	0.0715767	2.6611	0.00778864	0.0119507
MRTO4	2147.06	0.94266	0.0803853	11.7268	9.29391e-32	1.04548e-30
NNAT	42.5504	-0.574205	0.159447	-3.60122	0.000316722	0.000567417
USE1	808.025	0.150271	0.0772747	1.94464	0.0518185	0.0712499
MCF2L2	76.3633	0.467625	0.143542	3.25775	0.00112299	0.00190009
NRIP2	147.808	-0.557978	0.0909167	-6.13725	8.39621e-10	2.43625e-09
LAMA3	5248.79	-0.897674	0.229442	-3.91242	9.13773e-05	0.000172727
AP5M1	1724.93	-0.156938	0.0539759	-2.90757	0.00364252	0.00583729
ANAPC4	1323.73	0.171877	0.0616438	2.78823	0.00529976	0.00831652
KCNQ1	2168.9	-0.51216	0.173829	-2.94635	0.00321549	0.00518398
TRAPPC3	2894.55	0.245875	0.0652827	3.76632	0.000165674	0.000305115
THRAP3	7238.78	0.00914866	0.0468995	0.19507	0.845338	0.899146
PHPT1	3503.52	0.69192	0.109895	6.29622	3.04988e-10	9.15949e-10
ENTPD2	192.567	2.18786	0.214312	10.2087	1.81207e-24	1.35583e-23
LY75	763.687	0.101615	0.125594	0.809075	0.418472	0.490471
ARID4B	2645.8	0.154051	0.0616664	2.49813	0.0124851	0.0186746
OPN3	1109.44	0.490151	0.179252	2.73443	0.00624885	0.00970923
SDCCAG8	1419.48	-0.216187	0.0676862	-3.19396	0.00140337	0.00234849
PTPRN	117.357	3.6499	0.314671	11.5991	4.16481e-31	4.52117e-30
HHAT	648.415	0.499973	0.114982	4.34829	1.37203e-05	2.80387e-05
KIF1B	3440.49	-0.044158	0.0765056	-0.577187	0.563813	0.639021
FOXC1	637.149	0.328985	0.17581	1.87125	0.0613098	0.083345
TBC1D22A	1906.47	-0.221509	0.0611252	-3.62385	0.000290251	0.000522291
SYNE2	6604.45	-0.329893	0.109402	-3.01541	0.00256631	0.00418256
PLEKHH1	411.242	0.813874	0.205178	3.96667	7.28836e-05	0.000139291
ATP9A	4878.43	0.327207	0.102705	3.18591	0.00144301	0.00241192
SPO11	0.0602498	-0.195502	1.43657	-0.136089	0.891751	0.934632
CBLN4	40.7147	-1.24355	0.235751	-5.27483	1.32882e-07	3.23453e-07
CHRDL2	205.83	1.44254	0.23171	6.22562	4.79652e-10	1.41742e-09
FAM168A	3006.54	0.00682633	0.0768251	0.0888555	0.929197	0.953417
RELT	592.586	0.0535956	0.101566	0.527694	0.597712	0.672451
GALC	2140.08	-0.824149	0.0860662	-9.57575	1.01121e-21	6.46721e-21
NOP58	3340.28	0.785945	0.0654837	12.0021	3.46228e-33	4.19659e-32
SZRD1	6299.17	0.0402782	0.0526634	0.764824	0.444376	0.517174
KCNH2	523.348	1.51909	0.24853	6.11231	9.81983e-10	2.83251e-09
CUL1	3305.74	0.0125238	0.0487455	0.256923	0.797238	0.858636
FAM114A2	996.103	-0.19511	0.0627619	-3.10873	0.00187894	0.00310551
CYFIP2	2411.59	-0.279944	0.129096	-2.16849	0.0301211	0.0427885
TAB2	4095.66	-0.28348	0.0608963	-4.65512	3.23785e-06	6.99405e-06
GINM1	2280.55	-0.557982	0.0674307	-8.27489	1.28573e-16	6.00939e-16
EIF2AK2	4058.92	0.181739	0.0727101	2.4995	0.0124369	0.0186111
USP36	2831.9	0.185588	0.0641823	2.89158	0.0038331	0.00612664
KMT2C	4419.74	-0.0164712	0.0828505	-0.198807	0.842414	0.896719
MCOLN3	276.543	-0.634681	0.212562	-2.98587	0.00282776	0.00458687
CCDC85A	90.5392	-2.82601	0.178694	-15.8148	2.46134e-56	9.06246e-55
PUM2	6767.92	0.0385923	0.0457362	0.843802	0.39878	0.469756
MRPL43	2544.1	0.0941041	0.0782299	1.20292	0.229008	0.283699
ITIH4	39.5678	0.804355	0.194384	4.13796	3.50401e-05	6.89829e-05
ITIH1	6.85624	0.579913	0.227079	2.5538	0.0106556	0.0160696
C4orf27	747.502	0.00530003	0.0724377	0.0731666	0.941674	0.95605
ZFR	4366.19	0.208507	0.0535482	3.89383	9.8675e-05	0.000185839
ZNF280C	325.984	0.693922	0.0800539	8.66818	4.39074e-18	2.25015e-17
NPFFR2	32.6152	3.55956	0.433789	8.20575	2.2916e-16	1.05073e-15
PHF21B	8.94859	1.38674	0.301474	4.59986	4.22765e-06	9.02739e-06
TRAF1	1057.19	0.732094	0.115216	6.35411	2.09634e-10	6.37708e-10
RC3H2	2349.46	-0.247963	0.0688903	-3.59938	0.000318972	0.000571188
IL17RB	490.267	0.451918	0.150952	2.99378	0.00275541	0.00447693
TRAF3IP2	1133.96	-0.517767	0.0747484	-6.92679	4.30492e-12	1.47814e-11
GYG2	578.225	2.28377	0.156867	14.5587	5.14624e-48	1.29992e-46
DCBLD2	6073.01	1.0332	0.177187	5.83117	5.5041e-09	1.49667e-08
SERPINB3	253.06	2.02673	0.442227	4.58301	4.58326e-06	9.76008e-06
SOAT1	4646.49	0.199045	0.0753054	2.64316	0.00821351	0.0125582
PKP2	898.015	1.39143	0.233049	5.97053	2.36478e-09	6.6285e-09
MSH4	7.74338	0.436025	0.211124	2.06525	0.038899	0.054482
F7	50.7121	2.90798	0.325142	8.94373	3.76254e-19	2.05824e-18
GDI2	12584.1	0.269823	0.0687452	3.92497	8.67418e-05	0.000164294
PRDM1	1468.3	0.0215587	0.122521	0.175959	0.860326	0.911369
ATG5	1828.42	-0.0405369	0.0721084	-0.562167	0.574003	0.649027
TMCC3	783.322	-1.02306	0.126588	-8.08178	6.38284e-16	2.83938e-15
PITHD1	2106.47	-0.0371624	0.0563698	-0.659262	0.509728	0.584155
MTA3	2062.55	0.70685	0.0712631	9.91889	3.44573e-23	2.40512e-22
USP13	1540.01	-0.389647	0.105797	-3.68297	0.000230536	0.000418808
ATP11B	2892.99	0.0130751	0.0806863	0.162049	0.871267	0.919771
LAMC2	14569.8	0.858226	0.20588	4.16857	3.0652e-05	6.07418e-05
CDK14	1111.78	-0.885506	0.125391	-7.06193	1.64201e-12	5.79567e-12
SEC61A1	21724.9	0.679618	0.0598779	11.3501	7.40965e-30	7.5138e-29
PPP1R12A	2962.63	-0.148531	0.0667177	-2.22626	0.0259967	0.0372615
RASGRF1	1150.76	-2.07232	0.252126	-8.21939	2.04549e-16	9.41415e-16
CAMK2B	106.878	2.57886	0.300242	8.58928	8.75185e-18	4.39639e-17
CROCC	1246.17	-0.154498	0.114328	-1.35136	0.17658	0.223393
POLR3E	1944.97	0.663776	0.0625903	10.6051	2.82187e-26	2.34368e-25
ATP2B4	9365.63	-0.576561	0.112127	-5.14204	2.71768e-07	6.44823e-07
ZC3H11A	6441	0.42099	0.0661145	6.36759	1.92023e-10	5.85412e-10
RIOK2	967.9	-0.0487441	0.0583736	-0.835037	0.403697	0.474988
YIPF1	1901.92	0.586892	0.0633839	9.25932	2.05737e-20	1.2189e-19
NDC1	1635.5	0.998045	0.0938326	10.6364	2.01681e-26	1.69594e-25
DGKG	241.981	-0.403356	0.154636	-2.60842	0.00909622	0.0138408
FLYWCH1	1562.43	0.0852745	0.0799497	1.0666	0.286152	0.348332
UNKL	730.081	0.394737	0.0948927	4.15982	3.18501e-05	6.30073e-05
TBXAS1	1519.75	-0.654482	0.119429	-5.48009	4.25121e-08	1.07858e-07
PARP12	2777.08	0.0272683	0.0834362	0.326816	0.743807	0.811369
ALDH18A1	5003.3	1.62809	0.0772346	21.0798	1.21836e-98	3.35495e-96
TARBP1	2210.09	0.794565	0.0982459	8.08751	6.0895e-16	2.71198e-15
GATB	816.699	0.346473	0.0739418	4.68575	2.78936e-06	6.06211e-06
MXD1	1504.08	-0.0569147	0.118433	-0.480566	0.630825	0.705161
CDK17	1603.06	-0.514453	0.0618075	-8.32348	8.54185e-17	4.03483e-16
DNAJC25	483.81	0.2472	0.066036	3.74341	0.000181541	0.0003328
SLC2A3	3519.99	-1.09911	0.164454	-6.68341	2.33441e-11	7.6092e-11
PSD	244.064	0.653064	0.117128	5.57562	2.46645e-08	6.37009e-08
CTDP1	1268.4	-0.114076	0.0666964	-1.71037	0.0871966	0.115979
YBX3	8174.58	-0.295463	0.0879575	-3.35916	0.000781798	0.0013474
STYK1	436.754	2.56778	0.157509	16.3024	9.49369e-60	4.07936e-58
WNK1	13231.1	-0.282874	0.0988261	-2.86235	0.00420518	0.00668744
CCAR1	3292.23	0.628843	0.0563965	11.1504	7.12904e-29	6.8525e-28
OGFR	2616.51	-0.0416131	0.0804005	-0.517572	0.604757	0.67955
GNA15	1455.37	0.197682	0.112514	1.75696	0.0789242	0.105616
CREB3L3	5.66064	0.719212	0.298414	2.41012	0.0159473	0.0235097
PIGV	938.402	0.159742	0.074771	2.13642	0.0326454	0.0461464
PTPRU	4004.13	0.086187	0.147631	0.583802	0.559353	0.634592
SNRNP40	1848.36	0.319142	0.0656594	4.86056	1.17055e-06	2.62057e-06
RIMBP2	138.986	2.52576	0.358358	7.04815	1.81311e-12	6.37098e-12
COL11A1	3080.23	6.22167	0.297912	20.8842	7.45091e-97	1.82091e-94
QSER1	1753.28	0.414641	0.072437	5.72415	1.0395e-08	2.76056e-08
MPC1	1507.94	-0.381802	0.0966732	-3.94941	7.83438e-05	0.000149274
ACAA1	2268.99	-0.321962	0.0792653	-4.06183	4.86894e-05	9.4559e-05
BCAT1	4660.21	0.597182	0.202314	2.95176	0.00315969	0.0050999
HDAC7	4957.32	-0.341937	0.0742979	-4.60225	4.17961e-06	8.92578e-06
LZTS1	521.751	0.160714	0.128367	1.25198	0.210576	0.262713
PRDM6	337.983	-1.00971	0.140435	-7.18986	6.48577e-13	2.35388e-12
WNT8A	0.226437	0.00810781	0.534293	0.0151748	0.987893	0.991595
SPAG4	715.251	2.93818	0.142573	20.6082	2.3185e-94	4.98122e-92
NCKAP1	9420.73	0.29441	0.0678392	4.33982	1.426e-05	2.90928e-05
MRPS35	3347.41	0.866653	0.103512	8.37252	5.63976e-17	2.69724e-16
GUCY1B3	900.882	-0.423935	0.108812	-3.89603	9.77827e-05	0.0001843
SFSWAP	1965.35	0.234638	0.0668663	3.50906	0.000449696	0.00079429
TNK2	2506.78	0.450952	0.098521	4.57721	4.71209e-06	1.00257e-05
MON2	2146.25	0.0366851	0.0658946	0.556724	0.577716	0.652584
CDH3	5510.69	2.80121	0.206478	13.5666	6.31737e-42	1.1945e-40
ARSF	2.34203	-1.43917	0.217966	-6.60271	4.03708e-11	1.29074e-10
GPBP1	4146.97	0.00116839	0.0504074	0.0231788	0.981508	0.986578
DGAT2	706.295	0.894548	0.14565	6.14178	8.16006e-10	2.37195e-09
ZNF112	175.018	-0.0560074	0.083473	-0.670964	0.502243	0.576287
CS	7614.9	0.335668	0.0653973	5.13274	2.85548e-07	6.76286e-07
LTK	517.059	0.022439	0.229604	0.097729	0.922148	0.953417
MRPS24	475.456	0.846271	0.107752	7.85384	4.03481e-15	1.70487e-14
ELMO2	2308.44	-0.0256716	0.0575511	-0.446066	0.655549	0.729254
WAPAL	2921.75	-0.338337	0.0556407	-6.08073	1.19634e-09	3.42899e-09
VMP1	11841.5	1.21377	0.0930457	13.0449	6.79654e-39	1.09851e-37
APPBP2	2226.76	-0.146284	0.0542142	-2.69825	0.00697046	0.0107671
POLD1	1487.01	0.619097	0.0840992	7.36151	1.81844e-13	6.85016e-13
SEZ6	10.8617	-0.432693	0.250722	-1.72579	0.0843861	0.112501
EIF4B	15028.3	-0.00839608	0.0730605	-0.11492	0.908509	0.946251
SLC6A16	112.324	-0.67621	0.144567	-4.67748	2.90415e-06	6.30109e-06
GLTSCR1	887.026	0.316051	0.0912498	3.46358	0.000533031	0.000934896
SPHK2	715.795	0.110892	0.0806071	1.37571	0.168913	0.21454
RPL18	28756.4	0.372319	0.0973981	3.82265	0.000132026	0.000245506
CA11	685.772	0.540132	0.146287	3.69228	0.000222254	0.000404477
ISOC2	2053.09	0.624748	0.0839169	7.44485	9.70572e-14	3.73023e-13
U2AF2	6802.78	0.465098	0.0577011	8.06048	7.59933e-16	3.36675e-15
EPN1	6379.69	0.12371	0.0717699	1.72371	0.0847609	0.112962
MED29	3368.53	0.159023	0.0646585	2.45943	0.013916	0.0206914
AHRR	162.702	-0.169284	0.210159	-0.805503	0.42053	0.492617
GSC2	0.13468	-0.192454	0.874729	-0.220015	0.825859	0.883329
ZNF275	1385.26	0.469081	0.0813917	5.76325	8.2509e-09	2.21098e-08
MTMR1	1929.93	0.296697	0.0601939	4.92901	8.26462e-07	1.87646e-06
GPC1	3032.93	0.487517	0.139678	3.4903	0.000482483	0.000849821
ADCK1	441.592	0.270272	0.0808289	3.34376	0.000826526	0.00141849
HAGH	2028.89	-0.21726	0.0795813	-2.73004	0.00633262	0.00983392
RNF4	3167.29	0.313064	0.0501459	6.24307	4.29072e-10	1.27431e-09
CASP8	1989.48	0.402724	0.0688385	5.85027	4.90768e-09	1.34121e-08
LIMCH1	8537.76	-1.64281	0.129134	-12.7217	4.47775e-37	6.60215e-36
ASUN	1187.99	0.952221	0.0963493	9.88301	4.93297e-23	3.40433e-22
TM7SF3	4272.55	0.261802	0.108932	2.40335	0.0162457	0.0239154
DLX3	183.286	2.23129	0.235765	9.46405	2.96234e-21	1.84038e-20
SPA17	549.98	-0.531488	0.118657	-4.47918	7.49312e-06	1.57052e-05
TSPAN32	106.516	-1.15608	0.162461	-7.11603	1.11083e-12	3.97108e-12
WISP2	684.53	-2.15406	0.16698	-12.9001	4.49369e-38	6.95614e-37
DMRT3	21.4753	1.89755	0.370658	5.11941	3.0649e-07	7.23956e-07
ST3GAL6	487.133	-0.851175	0.124903	-6.81471	9.44552e-12	3.16975e-11
ATP2C2	1752.63	-0.290047	0.164934	-1.75856	0.0786526	0.105267
NGFR	160.851	-0.0459058	0.202854	-0.226299	0.820969	0.878778
CDON	600.176	-0.831952	0.165566	-5.0249	5.03696e-07	1.16601e-06
TAF2	1690.91	0.664831	0.0746834	8.90199	5.4852e-19	2.98224e-18
HIPK2	4929.47	-0.277911	0.118606	-2.34315	0.0191216	0.0279032
TNPO3	3105.9	0.160278	0.0655482	2.44519	0.0144774	0.0214609
MEF2BNB-MEF2B	18.9166	0.0992551	0.119394	0.831322	0.405792	0.477125
RFXANK	1845.44	0.340016	0.0783183	4.34146	1.4154e-05	2.88856e-05
TMEM161A	1301.57	0.298176	0.0771623	3.86427	0.000111422	0.000208961
LPAR2	891.86	0.998118	0.0835018	11.9532	6.24359e-33	7.45683e-32
CTSA	12765.9	0.642223	0.0875408	7.33627	2.19623e-13	8.23048e-13
SUGP2	1886.07	0.256195	0.0841369	3.04498	0.00232694	0.00380703
SLC12A2	3480.52	0.525018	0.14852	3.53499	0.000407788	0.000723143
SNX24	809.256	-0.6569	0.0707926	-9.27921	1.70738e-20	1.01493e-19
EYA2	809.728	1.85441	0.26681	6.95029	3.64523e-12	1.25737e-11
CNN2	10750.4	-0.0598652	0.0836516	-0.715649	0.474208	0.547978
ABCA7	1804.65	0.608776	0.122258	4.97945	6.37647e-07	1.46442e-06
SNCAIP	230.241	-0.47159	0.160443	-2.9393	0.0032895	0.00529586
DDX20	790.036	-0.102064	0.0557507	-1.83072	0.0671429	0.0907697
BTBD1	2873.01	-0.15007	0.0533738	-2.81168	0.00492833	0.00776859
FAR2	462.604	-1.28038	0.147406	-8.68604	3.75278e-18	1.92928e-17
BCAS1	1367.65	2.16939	0.271032	8.00419	1.20251e-15	5.25371e-15
POU1F1	3.27763	-1.3731	0.199783	-6.87295	6.2887e-12	2.1353e-11
CHI3L2	1118.52	-1.72221	0.220603	-7.80685	5.86347e-15	2.4495e-14
SBNO2	5638.13	0.449865	0.10157	4.42911	9.46222e-06	1.96428e-05
PMS1	694.336	0.470069	0.06313	7.44604	9.61819e-14	3.69877e-13
HMG20B	2772.09	0.374496	0.0722988	5.17984	2.22081e-07	5.31379e-07
CALCRL	2350.48	-2.81012	0.132501	-21.2083	8.00032e-100	2.40637e-97
TAF11	1441.22	0.271022	0.0686458	3.94813	7.87641e-05	0.000150031
ANKS1A	2947.97	-1.07219	0.0766806	-13.9826	1.99199e-44	4.27972e-43
AP3D1	8138.87	0.334381	0.0664428	5.03262	4.83818e-07	1.12248e-06
ZNF76	1913.89	0.402329	0.0722349	5.56974	2.5512e-08	6.57767e-08
SLC9A3R2	6022.21	-0.89659	0.113911	-7.87094	3.51985e-15	1.49439e-14
NTHL1	1117.28	0.694604	0.108931	6.37654	1.8113e-10	5.52892e-10
UHRF1BP1	1872.75	0.3937	0.0786899	5.00319	5.63902e-07	1.29995e-06
GNAI3	4583.4	0.0819568	0.0616942	1.32844	0.184034	0.232043
IPO5	6486.75	0.14815	0.0781997	1.89451	0.0581572	0.0793075
OAT	6414.71	0.986794	0.127474	7.74111	9.85493e-15	4.058e-14
WDR3	1921.62	0.706613	0.0790978	8.93341	4.13075e-19	2.25461e-18
PKN2	2791.93	0.0342754	0.0720389	0.475791	0.634223	0.708433
WDR18	1358.75	0.380615	0.0880368	4.32336	1.53671e-05	3.12602e-05
TRAM2	2462.66	-0.0110679	0.0879338	-0.125866	0.899838	0.940436
NTN1	790.256	-0.228296	0.194699	-1.17256	0.240973	0.297372
GLP2R	31.5647	-1.05681	0.326774	-3.23407	0.0012204	0.0020553
MCM10	412.766	3.54456	0.178202	19.8907	4.90262e-88	7.48836e-86
DGKA	1468.36	0.99022	0.10981	9.01754	1.92363e-19	1.07209e-18
ERBB3	12344.8	0.837655	0.118621	7.06159	1.64609e-12	5.80809e-12
ROPN1	0.981388	0.660448	0.451039	1.46428	0.143117	0.18383
ANKRD44	1168.31	-0.948344	0.115435	-8.21537	2.11507e-16	9.71608e-16
KARS	6544.49	0.468988	0.0619763	7.56721	3.81315e-14	1.51035e-13
ADAT1	1183.56	0.491164	0.0655928	7.48807	6.98937e-14	2.71722e-13
PDIA5	1984.22	0.286452	0.0877622	3.26396	0.00109868	0.0018617
TBC1D22B	1150.31	0.295611	0.0548101	5.39336	6.91523e-08	1.72382e-07
NDUFB4	3775.47	0.555176	0.0855459	6.48981	8.59462e-11	2.67782e-10
SPEN	4012.91	-0.219462	0.0775141	-2.83126	0.00463656	0.00733527
MYLK	5440.29	-1.27878	0.127291	-10.0461	9.55709e-24	6.91016e-23
ZC3H15	3178.96	0.526229	0.0642471	8.1907	2.5972e-16	1.18584e-15
MAP2K4	1528.81	-0.213394	0.0562091	-3.79643	0.000146793	0.000271596
TMEM206	581.26	0.852806	0.0962147	8.86357	7.74897e-19	4.16111e-18
SNAP91	17.2948	0.675978	0.32561	2.07603	0.0378908	0.0531519
SLK	4898.71	-0.346609	0.0837143	-4.14039	3.46722e-05	6.82724e-05
CYB5R4	1157.11	-0.382004	0.0841103	-4.5417	5.58016e-06	1.1798e-05
COL17A1	2930.5	4.66668	0.300627	15.5232	2.41708e-54	8.27606e-53
GSTO2	692.107	0.285275	0.167365	1.70451	0.0882854	0.1173
SEC61A2	337.254	0.982055	0.0977693	10.0446	9.70221e-24	7.01249e-23
PRKCQ	278.191	-1.60083	0.149549	-10.7044	9.70979e-27	8.31156e-26
TLE2	2264.01	-0.267159	0.118267	-2.25895	0.0238865	0.0343967
ASB1	1193.64	-0.230878	0.0628448	-3.67378	0.000238987	0.000433597
FAM107B	7875.31	-0.129869	0.105027	-1.23654	0.21626	0.269168
ME1	1838.77	0.573434	0.160373	3.57563	0.000349381	0.000623699
TBC1D1	2075.1	-0.608617	0.102712	-5.92544	3.11453e-09	8.6372e-09
CDK13	2730.12	0.198087	0.052704	3.75847	0.000170952	0.000314213
MTHFD2	3906.05	1.51095	0.128431	11.7647	5.93119e-32	6.75368e-31
SLC9A7	1372.43	1.1504	0.110014	10.4568	1.36321e-25	1.08739e-24
FOXJ2	1625.41	-0.343232	0.0668515	-5.13425	2.8327e-07	6.71217e-07
YBX1	17077.2	-0.12839	0.0753167	-1.70466	0.0882573	0.117271
PDE4A	1897.81	-0.314818	0.0926841	-3.39668	0.000682083	0.00118232
PPP2R5A	4717.71	-0.731714	0.0886035	-8.2583	1.47765e-16	6.87355e-16
CTNNA2	11.6209	1.83451	0.371209	4.94199	7.73277e-07	1.7602e-06
ELAVL1	3483.6	0.236162	0.0408537	5.78066	7.44062e-09	2.00153e-08
TIE1	1594.83	-1.94086	0.119505	-16.2409	2.59206e-59	1.09691e-57
DIP2B	2608.61	0.142021	0.0786336	1.80611	0.0709008	0.0954605
SMARCD1	2898.72	0.290537	0.0663462	4.37911	1.19167e-05	2.4509e-05
KDM4A	2462.01	-0.0375739	0.0583076	-0.644409	0.51931	0.59371
NFYC	2452.72	0.192536	0.0603323	3.19126	0.00141654	0.0023699
ZMYND12	179.192	-0.378179	0.146661	-2.5786	0.00992022	0.0150256
SLC9A3	62.3136	2.14984	0.238864	9.00026	2.25181e-19	1.24965e-18
NGEF	482.95	3.02191	0.218706	13.8172	2.00715e-43	4.13508e-42
ASPM	925.949	3.63021	0.166115	21.8536	7.18123e-106	3.26512e-103
CD84	1328.29	-0.191574	0.147414	-1.29957	0.193748	0.243458
ELOVL1	4921.52	0.107912	0.0666346	1.61947	0.105347	0.138231
SPI1	2353.42	-1.54709	0.132744	-11.6547	2.17216e-31	2.39121e-30
ZNRD1	869.355	0.689086	0.0815803	8.44673	2.99583e-17	1.45955e-16
MPPED2	36.2752	-0.176645	0.180309	-0.979677	0.327245	0.392875
CLDN18	9250.23	-3.6857	0.355641	-10.3635	3.63234e-25	2.83383e-24
ZBTB11	1384.53	0.0966281	0.0530746	1.82061	0.0686665	0.0927012
ATXN3	1106.02	-0.387019	0.0613627	-6.30707	2.84371e-10	8.57454e-10
GOLGA5	3307.74	0.555921	0.0615714	9.02888	1.73438e-19	9.69935e-19
FGFR2	1505.57	-1.80221	0.176304	-10.2222	1.57775e-24	1.18549e-23
LRRC40	842.769	0.16065	0.0760871	2.11139	0.0347384	0.0489916
ISOC1	1189	-0.132294	0.0753611	-1.75547	0.0791782	0.105941
EML1	707.683	-1.70383	0.128655	-13.2434	4.92542e-40	8.39555e-39
TRMT11	514.039	0.228677	0.0687162	3.32785	0.000875179	0.00149686
THUMPD1	2731.13	-0.0488816	0.0544805	-0.897231	0.369596	0.438602
MSANTD3	993.805	0.286989	0.081574	3.51815	0.000434575	0.000768693
KIF26A	259.45	-1.4165	0.192865	-7.34455	2.06457e-13	7.75793e-13
ATG2B	1689.32	-0.323817	0.0749423	-4.32088	1.55409e-05	3.15974e-05
ARFGEF1	4283.18	0.532661	0.0829697	6.41995	1.36319e-10	4.18921e-10
ACSM2B	1.84798	-1.59825	0.347203	-4.60322	4.16007e-06	8.88989e-06
ZFAT	687.775	0.506083	0.103161	4.90577	9.30617e-07	2.10317e-06
MTFR1	1777.19	1.24409	0.1082	11.4981	1.34869e-30	1.43228e-29
STAG3	323.518	1.18645	0.186844	6.34995	2.15391e-10	6.54612e-10
FECH	1428.26	0.312899	0.101078	3.09563	0.00196395	0.00323753
MYO9A	1890.5	-0.903606	0.0810516	-11.1485	7.2795e-29	6.98339e-28
DDX3Y	1037.09	-0.951083	0.484218	-1.96416	0.049511	0.0682789
PFKP	7617.55	2.17271	0.147917	14.6887	7.62035e-49	2.01877e-47
IDI1	3320.89	-0.803508	0.104623	-7.68002	1.5906e-14	6.45986e-14
SP100	3819.58	-0.258353	0.0687663	-3.75697	0.000171982	0.000316017
KLF6	10149	-1.83811	0.106391	-17.2769	7.02284e-67	4.13565e-65
PPAP2A	1433.37	-0.19425	0.116516	-1.66715	0.0954841	0.12611
NEO1	2940.93	-0.562064	0.126802	-4.43261	9.30998e-06	1.93453e-05
TRAM1	23117.9	0.259931	0.108349	2.39903	0.0164387	0.0241777
PHKA1	1136.13	1.65216	0.0998094	16.5531	1.51973e-61	6.97472e-60
TNFRSF1A	8358.79	-0.0117351	0.0843098	-0.13919	0.8893	0.932863
CACNB1	906.15	0.65676	0.154488	4.25119	2.12639e-05	4.27399e-05
EVI5	1212.12	-0.68486	0.0662904	-10.3312	5.09164e-25	3.93155e-24
STOML1	834.963	-0.0691969	0.0925498	-0.747672	0.454658	0.527852
PKM	61946.4	0.95025	0.085235	11.1486	7.27552e-29	6.983e-28
DHX29	1979.9	0.120173	0.0731558	1.6427	0.100444	0.13225
DNTTIP2	3185.51	0.0882959	0.0701538	1.2586	0.208173	0.26003
METTL22	565.479	0.47117	0.0672694	7.00422	2.48364e-12	8.64631e-12
TP53BP1	2057.53	0.261111	0.0783002	3.33474	0.000853802	0.00146222
TRO	289.645	0.681135	0.163218	4.17317	3.00393e-05	5.95939e-05
RRP15	1255	0.25769	0.068668	3.7527	0.000174939	0.000321178
RHOA	26689	-0.539628	0.0560038	-9.63556	5.65835e-22	3.67652e-21
DHX8	3065.78	0.232522	0.0519174	4.47869	7.51016e-06	1.57392e-05
PRKCZ	2252.97	-0.802364	0.131411	-6.10574	1.02325e-09	2.94737e-09
ZFY	284.052	-0.368219	0.545132	-0.675468	0.499379	0.573505
IARS2	7039.19	0.829701	0.070213	11.8169	3.19148e-32	3.67039e-31
SYT1	445.201	1.60703	0.250742	6.4091	1.46376e-10	4.49052e-10
NAV3	202.277	-0.562956	0.170354	-3.30463	0.000951026	0.00162091
IDH3G	2800.24	0.505064	0.0697026	7.24599	4.29306e-13	1.578e-12
ROGDI	1487.4	0.0300385	0.0891155	0.337074	0.736061	0.804581
PDZD4	201.99	-1.02218	0.198189	-5.1576	2.50139e-07	5.95236e-07
ATP2B3	5.01648	-0.689661	0.312568	-2.20644	0.0273534	0.0390554
ROCK1	3099.16	-0.450643	0.0741828	-6.07476	1.2417e-09	3.55023e-09
CBFB	2817.12	0.347747	0.0555039	6.26528	3.72164e-10	1.11138e-09
PDK3	455.714	0.341532	0.114022	2.99531	0.00274167	0.00445646
HYAL2	3878.52	-1.26764	0.076597	-16.5494	1.61613e-61	7.39975e-60
HDAC4	919.493	-0.361988	0.0889511	-4.06951	4.71117e-05	9.16043e-05
RASSF1	1329.42	-0.560935	0.0672648	-8.3392	7.47963e-17	3.54421e-16
FGFR3	1904.74	-0.111536	0.224573	-0.496661	0.619428	0.693889
IFI35	2283.41	0.180908	0.115212	1.57022	0.116364	0.15171
HEATR6	1006.65	0.503894	0.0663627	7.59304	3.12478e-14	1.24526e-13
COASY	4041.68	0.861769	0.0637456	13.5189	1.21009e-41	2.24463e-40
PLEKHH3	1435.12	0.397015	0.0894472	4.43855	9.05687e-06	1.88373e-05
MEF2A	2389.93	-0.903394	0.0582942	-15.4971	3.62634e-54	1.22662e-52
OTUD5	3621.15	0.0535078	0.0585546	0.913809	0.360817	0.429122
TFE3	3561.74	-0.2331	0.063561	-3.66734	0.000245089	0.00044405
TBC1D25	1046.36	-0.145222	0.0610268	-2.37965	0.0173291	0.0254012
ACSL4	5191.55	-1.00923	0.120894	-8.34807	6.93869e-17	3.29668e-16
INPP5A	1162.13	-0.862088	0.0687904	-12.5321	4.98268e-36	6.95831e-35
GPKOW	1186.69	0.180333	0.0680116	2.6515	0.00801352	0.0122774
GRIPAP1	2944.36	0.318496	0.079499	4.00629	6.16789e-05	0.000118584
FTSJ1	2047.97	0.739948	0.0697329	10.6112	2.64385e-26	2.20144e-25
PRR11	783.288	2.24805	0.154276	14.5717	4.25454e-48	1.07747e-46
REEP1	207.635	-1.6359	0.216336	-7.56183	3.97424e-14	1.57066e-13
ATP11A	15810	0.0397978	0.147397	0.270004	0.787157	0.84951
POLR1A	2858.07	0.50668	0.0746867	6.78407	1.16836e-11	3.89406e-11
LAPTM4A	16353.2	-0.179323	0.0644785	-2.78113	0.00541693	0.00848948
TTC7A	3349.98	-0.621019	0.0741538	-8.37474	5.5345e-17	2.64819e-16
IP6K2	2760.6	0.207733	0.0625489	3.32113	0.000896549	0.00153194
STON1-GTF2A1L	4.43136	-1.56379	0.191807	-8.15293	3.55211e-16	1.6046e-15
SRBD1	877.667	-0.126585	0.0550531	-2.29933	0.021486	0.0311304
KIF2A	1338.25	0.6943	0.0884096	7.85322	4.05476e-15	1.71256e-14
RASGRP2	398.775	-1.13482	0.153636	-7.38641	1.50846e-13	5.71437e-13
PSME4	4354.65	0.52056	0.066747	7.79901	6.23966e-15	2.60332e-14
IFT80	946.585	-0.0961408	0.0992937	-0.968247	0.332921	0.399053
SIRT2	2429.36	-0.274463	0.0735342	-3.73245	0.000189625	0.000346806
ERLEC1	5689.21	0.20631	0.0786108	2.62445	0.00867898	0.0132389
PPP2R5B	1029.19	-0.459353	0.0783035	-5.86632	4.45581e-09	1.22267e-08
PYGM	68.1025	-1.1424	0.156014	-7.32243	2.43525e-13	9.09804e-13
PAGE1	10.7147	3.71608	0.747008	4.97461	6.53785e-07	1.4992e-06
PITX1	716.219	4.5591	0.265034	17.2019	2.56873e-66	1.49025e-64
TRPC7	0.595467	1.43161	0.537373	2.6641	0.0077195	0.011853
MAST4	2507.47	-0.380535	0.117036	-3.25143	0.00114826	0.00194016
GPR116	12893.6	-1.11296	0.184768	-6.02358	1.70596e-09	4.8345e-09
SDK2	392.56	0.10773	0.216447	0.497719	0.618682	0.693291
ADAM7	0.902007	1.89564	0.679592	2.78937	0.00528105	0.00828849
NUP133	2623.25	0.329154	0.0587754	5.6002	2.14099e-08	5.5552e-08
NUCKS1	15991.2	0.211731	0.0691269	3.06294	0.00219175	0.00359608
VPS35	6780.74	0.269252	0.057614	4.67337	2.96298e-06	6.42517e-06
DNAJA2	3632.64	0.0300077	0.0604118	0.496719	0.619387	0.693882
BCL3	4043.39	-0.071778	0.118171	-0.607408	0.54358	0.618852
KCNAB2	1916	-1.06304	0.111487	-9.53502	1.49857e-21	9.48478e-21
ABCC9	793.281	-1.05025	0.15446	-6.79951	1.04973e-11	3.51427e-11
GAL	117.804	4.86977	0.362231	13.4438	3.3467e-41	6.09231e-40
CLEC2D	650.548	0.57618	0.121638	4.73684	2.1708e-06	4.75799e-06
FUNDC1	752.838	0.761626	0.0809116	9.41306	4.81899e-21	2.95626e-20
MAOB	1099.95	-1.49857	0.168741	-8.88091	6.63185e-19	3.58175e-18
RORA	997.199	-1.26938	0.114832	-11.0542	2.09221e-28	1.9489e-27
DRD4	37.091	0.884272	0.187288	4.72146	2.34154e-06	5.11673e-06
TGFBR3	1129.33	-2.63074	0.158503	-16.5975	7.27137e-62	3.38482e-60
KIAA1107	249.986	0.139743	0.087481	1.5974	0.110176	0.144181
PLA2G10	265.462	1.31089	0.259804	5.04568	4.51906e-07	1.05133e-06
HES2	216.439	0.135309	0.232066	0.583059	0.559853	0.635122
ATP1B3	4087.04	-0.538491	0.0955612	-5.63504	1.75016e-08	4.57025e-08
NEDD4	773.128	-0.292715	0.109682	-2.66876	0.00761315	0.0116989
PIGB	534.631	0.0660662	0.0688549	0.959499	0.337308	0.403741
MAPK6	2573.37	0.536992	0.0967705	5.54913	2.87087e-08	7.37271e-08
GNB5	1135.4	0.416675	0.0679629	6.13091	8.73762e-10	2.53268e-09
RAB27A	3610.4	-0.476747	0.101754	-4.68531	2.79543e-06	6.07396e-06
CECR5	1575.15	0.509992	0.076006	6.7099	1.94764e-11	6.38363e-11
UFD1L	2639.89	0.486608	0.0751982	6.471	9.7358e-11	3.02374e-10
LRP6	2166.28	-0.242946	0.0948123	-2.5624	0.0103953	0.0157038
GUCY2C	109.031	1.30336	0.185019	7.04447	1.86162e-12	6.53674e-12
SCT	20.2327	0.99367	0.189285	5.2496	1.52433e-07	3.69571e-07
PHRF1	2616	0.0885319	0.071922	1.23094	0.218344	0.27159
IKBKAP	1899.02	0.00846155	0.0581942	0.145402	0.884394	0.929242
NUCB2	4167.86	0.412734	0.0952864	4.33151	1.48093e-05	3.0182e-05
PFN2	4455.11	1.47381	0.174145	8.46311	2.6033e-17	1.27306e-16
PTPN3	1997.57	0.128833	0.0965872	1.33385	0.182254	0.229991
SPTB	1383.95	3.26539	0.263721	12.382	3.27269e-35	4.3855e-34
DAPP1	845.87	0.434594	0.130924	3.31945	0.000901944	0.00154062
FGF10	32.5995	-2.98439	0.269443	-11.0761	1.63778e-28	1.5328e-27
SLC44A1	6230.41	0.232578	0.0851328	2.73194	0.00629632	0.00978066
TMEM260	943.551	0.302681	0.0818626	3.69743	0.000217793	0.000396615
SMG6	1038.25	-0.534766	0.0761152	-7.02575	2.12919e-12	7.44684e-12
EXOC5	2942.13	-0.190128	0.0682329	-2.78646	0.00532872	0.00836131
CLTCL1	286.879	0.261916	0.125539	2.08634	0.0369482	0.0519096
FGF22	3.84952	-0.0444757	0.205554	-0.21637	0.828699	0.885768
FSTL3	2333.63	-0.892684	0.155086	-5.75607	8.60969e-09	2.30208e-08
DGCR2	7828.66	-0.00640876	0.0761494	-0.0841603	0.932929	0.953417
RNF126	1292.14	0.252665	0.0773214	3.26772	0.00108418	0.00183825
MNT	1269.25	0.214868	0.0659207	3.25949	0.00111613	0.00188963
ZXDC	1510.92	-0.117965	0.0664376	-1.77557	0.075804	0.101677
JMJD6	1363.53	0.166517	0.0685397	2.42949	0.01512	0.0223677
POLB	1345.49	1.13396	0.112139	10.1121	4.88221e-24	3.579e-23
ST6GALNAC1	3096.04	1.95245	0.204403	9.55193	1.27299e-21	8.09637e-21
WIPI1	1312.28	0.319607	0.076258	4.19113	2.77569e-05	5.5245e-05
FRMPD1	14.8055	-1.36877	0.259035	-5.28412	1.26314e-07	3.08271e-07
GBA2	2549.86	-0.0571776	0.0772728	-0.739945	0.459333	0.532552
NDST1	5692.52	-1.59376	0.0866553	-18.392	1.52233e-75	1.26651e-73
ASNS	1871.66	1.70507	0.135142	12.6169	1.70451e-36	2.4594e-35
AP3M2	1056.46	0.164847	0.085912	1.91879	0.0550111	0.0753114
CNGB1	120.481	2.95257	0.25412	11.6188	3.30809e-31	3.60918e-30
ST6GALNAC2	905.466	-1.51119	0.171099	-8.83229	1.02557e-18	5.46644e-18
CHAT	8.28422	4.24517	0.663355	6.39954	1.55842e-10	4.77341e-10
PABPC1	71285	1.06571	0.0965151	11.0419	2.39832e-28	2.22648e-27
TESK2	276.147	-0.509061	0.0851469	-5.97862	2.25039e-09	6.31965e-09
CFAP20	1351.45	-0.0748218	0.0594103	-1.25941	0.207883	0.259701
CSNK2A2	3042.58	-0.00493258	0.0562687	-0.0876612	0.930146	0.953417
PTPN21	1271.19	-2.48117	0.108223	-22.9265	2.52912e-116	2.35461e-113
EIF2B3	1037.78	0.164408	0.0643518	2.55483	0.0106239	0.0160261
CAMK2A	34.7555	-1.53979	0.175133	-8.7921	1.46785e-18	7.7374e-18
TCOF1	2867.86	0.632812	0.0805061	7.86043	3.82832e-15	1.62008e-14
CDC42	13428.1	-0.23625	0.0719191	-3.28494	0.00102005	0.00173417
OSBPL3	1981.35	0.564014	0.106055	5.31812	1.04848e-07	2.57587e-07
EPHA8	6.46587	3.55734	0.420651	8.45674	2.74947e-17	1.34153e-16
SLC12A3	18.7595	0.50025	0.188199	2.65809	0.00785845	0.0120502
RAD18	705.486	0.381651	0.0681633	5.59907	2.15504e-08	5.59018e-08
ATP2B1	2504.32	-0.344801	0.116415	-2.96183	0.00305813	0.00494292
TRPM5	27.5757	2.37969	0.316567	7.51718	5.59686e-14	2.19155e-13
NCK2	2285.79	0.0163649	0.0698959	0.234133	0.814882	0.873787
MAP4K4	6325.56	0.234688	0.101346	2.31571	0.0205742	0.0299002
MGAT4A	2780.28	-0.406795	0.0997056	-4.07996	4.50432e-05	8.77305e-05
RPL31	31315	0.293863	0.105829	2.77676	0.00549037	0.00860045
WDR1	15308.6	0.0133333	0.0577519	0.230873	0.817414	0.876021
SNX13	2408.11	0.0725979	0.073735	0.984578	0.324831	0.390241
MS4A12	0.398651	-1.15064	0.748625	-1.53701	0.124291	0.161398
ARHGAP10	781.254	-0.377948	0.103962	-3.63543	0.000277518	0.000500438
RPS6KA2	6300.88	-0.762123	0.119115	-6.39822	1.57198e-10	4.81194e-10
ING3	585.22	-0.493511	0.0629723	-7.83695	4.61607e-15	1.94125e-14
VASH1	1328.3	-1.09117	0.103962	-10.4959	9.02446e-26	7.29985e-25
LMCD1	1923.95	-1.75806	0.102429	-17.1637	4.96485e-66	2.83824e-64
WBSCR22	4578.33	0.823102	0.0718239	11.46	2.09485e-30	2.20314e-29
SEL1L	7133.17	-0.0468668	0.0793998	-0.590263	0.555014	0.630332
TRIP13	982.199	2.52371	0.168715	14.9585	1.37123e-50	3.9425e-49
ATP6AP1	10206.4	-0.134902	0.0617195	-2.18573	0.0288353	0.0410903
TCF3	3675.22	0.98967	0.0811655	12.1932	3.37736e-34	4.3073e-33
TRIB2	2370.02	-0.0533272	0.125533	-0.424807	0.670977	0.743624
DAZAP1	4633.31	0.375947	0.0538282	6.9842	2.86485e-12	9.94156e-12
MBD3	2752.59	-0.176156	0.0796339	-2.21207	0.0269618	0.0385362
PRLH	1.14246	-2.04266	0.384737	-5.30923	1.1009e-07	2.69924e-07
HLTF	2210.39	0.918202	0.0995649	9.22214	2.91217e-20	1.70722e-19
FAM50A	4149.7	0.651315	0.0857069	7.59933	2.97661e-14	1.18742e-13
FAM3A	2621.57	0.328518	0.0873257	3.76198	0.000168572	0.000310188
CPSF1	5059.67	0.941401	0.0948684	9.92323	3.29899e-23	2.30517e-22
MYO3B	138.898	3.51491	0.277478	12.6673	8.97169e-37	1.31193e-35
CYBRD1	7943.78	-1.77611	0.146493	-12.1242	7.85998e-34	9.84436e-33
CDH19	43.7957	-2.2309	0.292486	-7.62736	2.39608e-14	9.61924e-14
PDCD2	1834.23	0.0365671	0.0653734	0.559357	0.575918	0.650854
SLC6A15	36.1445	3.05366	0.453961	6.7267	1.73556e-11	5.71727e-11
RDH11	3529.73	-0.151779	0.0789801	-1.92174	0.054639	0.0748492
PRKACA	3376.14	-0.376978	0.0512796	-7.35143	1.961e-13	7.37155e-13
LPHN1	1834.13	-0.226621	0.115614	-1.96016	0.0499771	0.0688876
SPP2	36.7857	6.76874	0.444966	15.2118	2.95166e-52	9.131e-51
ACTN1	9818.2	0.181125	0.103073	1.75725	0.0788753	0.105558
ZFYVE26	1974.48	-0.332079	0.0714879	-4.64524	3.39679e-06	7.32364e-06
RPS6KA6	269.603	0.248756	0.199051	1.24971	0.211405	0.263646
EPN2	1776.42	-0.291342	0.0797211	-3.65451	0.000257675	0.000466248
PTPN18	3748.92	-0.0810127	0.066988	-1.20936	0.226524	0.280924
LIMS2	1258.17	-2.77516	0.127498	-21.7664	4.83249e-105	2.14727e-102
ASIC4	11.2507	0.53903	0.220181	2.44812	0.0143605	0.0213031
SPEG	426.825	0.499856	0.192053	2.6027	0.00924919	0.0140626
LNX1	505.908	0.67662	0.110977	6.09695	1.08113e-09	3.10977e-09
ALDH3A2	9184.93	-0.0328975	0.144279	-0.228013	0.819636	0.877825
TFRC	8271.7	-1.06121	0.141401	-7.50499	6.14337e-14	2.39834e-13
SREBF1	6242.71	0.288504	0.106361	2.7125	0.00667782	0.010342
TRPC5	1.02148	0.373084	0.365564	1.02057	0.307458	0.371538
AFF4	5337.67	-0.178655	0.0721385	-2.47655	0.0132657	0.0197727
UBE2D1	1378.6	0.326142	0.0746078	4.37142	1.23442e-05	2.53536e-05
MPP5	1940.82	-0.612046	0.0684064	-8.94721	3.64584e-19	1.9972e-18
RHOBTB1	1087.51	-0.355153	0.102678	-3.45891	0.000542372	0.000950342
SMC1A	5216.74	0.223762	0.081502	2.74547	0.00604235	0.00940407
HSD17B10	2811.73	0.522033	0.0759455	6.87379	6.25177e-12	2.12313e-11
MARK2	3914.42	0.517703	0.0643265	8.04804	8.41299e-16	3.71376e-15
HMMR	676.131	3.05373	0.160283	19.0521	6.3174e-81	6.50061e-79
CHFR	1523.28	0.261831	0.0687967	3.80587	0.000141308	0.00026182
TRHDE	102.194	-2.69398	0.302903	-8.89387	5.90191e-19	3.20078e-18
P4HA2	3927.25	0.119883	0.0977366	1.22659	0.219977	0.273464
FCGR2B	748.699	0.377972	0.149087	2.53525	0.0112368	0.0169071
NFATC3	1321.38	-0.832204	0.0817739	-10.1769	2.51477e-24	1.86518e-23
TRNT1	746.044	0.191345	0.0656246	2.91575	0.00354839	0.00569531
ACADVL	11185.8	0.214209	0.0880701	2.43226	0.0150049	0.0222059
STK10	2119.86	-0.785687	0.0935904	-8.39496	4.6606e-17	2.24432e-16
FBXW11	2769.92	-0.173629	0.0682895	-2.54254	0.0110049	0.0165798
ACAP1	910.306	0.391451	0.135923	2.87996	0.00397731	0.0063426
CRMP1	710.598	-0.400503	0.141869	-2.82305	0.00475689	0.00751486
EVC	1040.43	-0.645566	0.103604	-6.23112	4.63119e-10	1.37105e-09
DERL2	1942.45	0.33218	0.0670693	4.95279	7.31584e-07	1.66898e-06
SIDT1	624.638	0.849966	0.151204	5.62133	1.89489e-08	4.93235e-08
NDE1	1443.52	0.889797	0.089499	9.94198	2.73346e-23	1.91823e-22
MRVI1	847.642	-0.439575	0.125347	-3.50686	0.000453422	0.000800366
TMEM38A	417.681	0.130652	0.124815	1.04676	0.295208	0.358196
AP1M1	2457.41	-0.408713	0.0578928	-7.05982	1.66724e-12	5.87637e-12
PVR	2661.83	-0.159805	0.0975993	-1.63736	0.101556	0.133615
XRCC1	1698.44	0.199711	0.0662177	3.01598	0.00256147	0.00417606
SCARB1	2290.79	0.106984	0.133949	0.798694	0.424468	0.496665
CYP2W1	15.8337	1.12587	0.322553	3.49049	0.000482144	0.000849302
MCM2	2482.74	2.02759	0.131403	15.4303	1.02395e-53	3.40463e-52
MOV10L1	34.5192	1.22656	0.212615	5.76894	7.97737e-09	2.1415e-08
PANX2	759.599	2.50365	0.188037	13.3147	1.90232e-40	3.32073e-39
SELO	941.934	0.200401	0.0915265	2.18954	0.0285577	0.0407095
TP63	689.782	0.99969	0.275401	3.62995	0.000283476	0.000510571
ALPK1	1286.65	-0.14564	0.0783379	-1.85913	0.0630088	0.0855357
LLGL2	6910.3	0.433651	0.103945	4.17194	3.02023e-05	5.98929e-05
PDE8A	1483.87	-0.174298	0.0825382	-2.11172	0.0347102	0.0489554
CLCN4	575.096	-0.899751	0.134495	-6.68985	2.23405e-11	7.29302e-11
NLE1	913.247	0.954829	0.0757868	12.5989	2.14138e-36	3.06038e-35
SDHA	5840.3	0.635579	0.0801228	7.93256	2.14675e-15	9.22846e-15
SMARCE1	3450.16	-0.0137139	0.0591908	-0.23169	0.816779	0.875532
FNDC8	2.58848	0.134768	0.205431	0.656027	0.511807	0.586057
GSDMB	1266.64	1.73406	0.152086	11.4018	4.09649e-30	4.23311e-29
KDM5A	3106.89	0.0294563	0.0717222	0.410701	0.681292	0.753646
ADAM11	28.4115	1.15897	0.185064	6.26254	3.78759e-10	1.12986e-09
PPP2R3A	1198.89	0.490609	0.108224	4.53328	5.80739e-06	1.22614e-05
FERMT2	2541.02	-1.44111	0.0915128	-15.7476	7.13292e-56	2.5873e-54
ABCB11	8.18347	1.41682	0.310318	4.56571	4.97802e-06	1.05708e-05
DHRS9	579.671	0.538189	0.239239	2.24959	0.0244751	0.0351769
CD5L	21.9796	-4.07533	0.259702	-15.6923	1.70655e-55	6.07735e-54
PTGS2	5515.41	-0.176377	0.250296	-0.704676	0.481012	0.555119
IGF2BP2	1268.11	0.824468	0.186745	4.41494	1.0104e-05	2.09151e-05
MAP3K13	2983.18	0.45387	0.0789753	5.74699	9.08453e-09	2.42341e-08
ST6GAL1	6560.84	0.189868	0.118991	1.59564	0.110569	0.144656
TBX21	139.897	-0.528961	0.199801	-2.64744	0.00811031	0.0124163
FRY	1740.13	-1.56533	0.119025	-13.1513	1.67266e-39	2.76669e-38
PICALM	9295.8	-0.0858874	0.05908	-1.45375	0.146017	0.187296
NSF	2811.52	0.826116	0.0668153	12.3642	4.0844e-35	5.4508e-34
GLI2	267.5	0.278216	0.143224	1.94252	0.0520742	0.0715513
CLASP1	2941.39	0.181066	0.0622094	2.9106	0.0036074	0.0057848
MRPS34	2901.5	0.867667	0.0799695	10.85	1.99481e-27	1.77356e-26
NOTCH3	9323.76	0.808031	0.116985	6.90716	4.9446e-12	1.69066e-11
CLNS1A	3303.64	0.718588	0.0683909	10.5071	8.01447e-26	6.5098e-25
PPP2R2C	539.122	5.10235	0.337197	15.1316	1.0016e-51	3.02662e-50
TEAD2	2616.63	0.366619	0.110849	3.30736	0.000941799	0.00160589
EED	950.593	0.637309	0.065891	9.67216	3.9594e-22	2.59679e-21
CDHR2	95.4441	3.17048	0.289736	10.9426	7.20755e-28	6.56334e-27
SNCB	4.89043	1.14626	0.292413	3.91999	8.85514e-05	0.00016758
TSG101	3438.18	0.0943914	0.0596421	1.58263	0.113506	0.14823
C17orf85	2244.42	-0.074014	0.0783321	-0.944875	0.344723	0.411483
ATP2A3	4520.07	0.653028	0.168258	3.8811	0.000103985	0.000195482
CA12	2605.94	1.64753	0.269492	6.11349	9.74767e-10	2.81294e-09
MGLL	10387	-0.671618	0.131652	-5.10146	3.37045e-07	7.92683e-07
NTN4	3013.96	-1.66947	0.134166	-12.4433	1.52001e-35	2.06804e-34
BCS1L	936.674	0.786672	0.0631405	12.4591	1.24809e-35	1.7052e-34
NUAK1	1336.06	-0.41072	0.130873	-3.1383	0.0016993	0.00282173
DPP8	1869.06	-0.333942	0.0548935	-6.08346	1.17617e-09	3.37571e-09
SLC24A1	626.552	-0.209468	0.0791619	-2.64607	0.0081432	0.0124605
ZNF532	2839.89	0.448998	0.0867255	5.17723	2.252e-07	5.38381e-07
SCARF1	1032.89	-1.09633	0.131699	-8.32447	8.47074e-17	4.00318e-16
LMAN1	9239.72	0.582969	0.0797713	7.30801	2.71121e-13	1.01042e-12
PTPLAD1	5901.32	0.388011	0.0842102	4.60764	4.0726e-06	8.70773e-06
IPCEF1	562.12	1.15973	0.199722	5.80673	6.37056e-09	1.72222e-08
ZZEF1	2545.97	-0.587396	0.0785577	-7.47725	7.58914e-14	2.94454e-13
NOX3	0.188401	-0.692405	0.616994	-1.12222	0.261767	0.320785
ENO1	86850.7	1.21853	0.086812	14.0365	9.32604e-45	2.03952e-43
SLC12A1	4.20721	-1.62579	0.294302	-5.52422	3.30954e-08	8.45816e-08
MYDGF	5461.36	0.585771	0.0880824	6.65027	2.92565e-11	9.46068e-11
ANO8	890.943	0.768779	0.11279	6.81601	9.3607e-12	3.14236e-11
TUBE1	467.512	-0.32796	0.0745731	-4.39783	1.09339e-05	2.25684e-05
ARHGEF10L	2044.11	0.0972949	0.0961905	1.01148	0.311786	0.376187
TXK	84.8874	-0.543725	0.138399	-3.92867	8.5416e-05	0.000161944
WSCD2	31.4406	-0.784645	0.202856	-3.868	0.000109733	0.000205931
KCNQ2	37.7765	4.30411	0.435212	9.8897	4.61412e-23	3.18991e-22
TACR2	54.8361	-0.138786	0.162852	-0.852224	0.39409	0.464764
ACTR6	1036.76	0.133775	0.0747465	1.78972	0.0734988	0.0987544
TIPIN	277.085	0.522186	0.0837035	6.23853	4.41715e-10	1.30987e-09
SRI	5808.26	0.400761	0.098557	4.06628	4.77695e-05	9.28463e-05
EIF4G3	3430.08	0.490911	0.0663379	7.40016	1.3602e-13	5.17481e-13
NUP37	928.162	0.667745	0.0875203	7.62961	2.35469e-14	9.46088e-14
SEMA3A	1091.78	1.74945	0.226326	7.72979	1.07723e-14	4.42083e-14
GTSE1	485.917	3.11343	0.15566	20.0015	5.34713e-89	8.93519e-87
SEMA3C	3037.45	0.340412	0.153767	2.21382	0.0268413	0.0383831
TTC38	1455.35	0.180375	0.07991	2.25723	0.0239939	0.0345412
ACAT1	2641.61	-0.484158	0.102715	-4.71359	2.4339e-06	5.31262e-06
GRAMD4	3455.77	0.525317	0.113022	4.64792	3.35299e-06	7.23319e-06
CELSR1	7071.78	0.0599542	0.111048	0.539895	0.58927	0.6641
WNT8B	10.1987	1.14024	0.209112	5.45274	4.95994e-08	1.25206e-07
ZNF638	4506.13	0.233665	0.0605195	3.86098	0.000112933	0.000211611
SLC25A40	977.7	0.220325	0.0719633	3.06163	0.00220134	0.00361061
TIMM21	714.154	0.308517	0.0684374	4.50802	6.5435e-06	1.37709e-05
ADD2	237.748	-0.050782	0.23828	-0.213119	0.831234	0.887427
FGF4	0.686911	1.15183	0.693257	1.66148	0.0966172	0.127495
RASAL2	1814.85	-0.686153	0.0932323	-7.35961	1.84448e-13	6.94559e-13
VPS9D1	1091.22	0.660744	0.0938634	7.03942	1.93041e-12	6.76978e-12
ZNF37A	1023.08	-0.183726	0.0854641	-2.14975	0.0315752	0.0447338
MARK3	3053.58	-0.183541	0.0555465	-3.30428	0.000952201	0.00162278
SLC25A3	14437.3	-0.0430416	0.0627938	-0.685444	0.493064	0.566952
FNDC3B	6345.07	0.376243	0.0848893	4.43216	9.32929e-06	1.93792e-05
FOSL2	9482.35	-0.505437	0.111678	-4.52584	6.0157e-06	1.26888e-05
CACNG5	1.33702	2.19966	0.519146	4.23708	2.26449e-05	4.54129e-05
CACNG4	923.429	-0.785066	0.276744	-2.83679	0.00455693	0.00721572
FRYL	2357.91	-0.487295	0.0749035	-6.50564	7.73653e-11	2.41934e-10
TMEM131	3911.77	0.293379	0.0644808	4.54986	5.36804e-06	1.13644e-05
FSCN1	5397.66	0.989647	0.17575	5.63099	1.79175e-08	4.67447e-08
ACTB	274026	-0.0966525	0.0689902	-1.40096	0.161226	0.205378
MOCOS	860.973	0.890822	0.133389	6.67837	2.41607e-11	7.86751e-11
PLD1	904.774	0.246933	0.109094	2.26348	0.0236059	0.0340127
ATP12A	152.052	0.00703271	0.343165	0.0204937	0.98365	0.98823
WDR62	590.623	2.36951	0.159505	14.8554	6.41761e-50	1.795e-48
DLG1	2678.05	-0.141886	0.0661892	-2.14364	0.0320616	0.0453703
RAB7A	12612.1	-0.24098	0.0556501	-4.33027	1.48924e-05	3.0345e-05
BCAP29	2867.31	-0.381369	0.0796883	-4.78576	1.70344e-06	3.76529e-06
SEC31B	314.458	0.366306	0.160059	2.28857	0.0221042	0.0319763
SART3	2525.58	0.176902	0.0550654	3.21257	0.00131552	0.00220807
ARHGAP15	476.099	-0.544171	0.125596	-4.33271	1.47288e-05	3.00211e-05
TUBA3D	14.5554	1.1237	0.155513	7.22576	4.98321e-13	1.82276e-12
PAX2	1.47463	0.707399	0.452258	1.56415	0.117782	0.153405
EXOSC7	1336.99	0.0951339	0.0670723	1.41838	0.156081	0.199342
KIFAP3	1871.22	-0.128981	0.0658179	-1.95966	0.0500353	0.068963
MKRN2	1223.71	-0.227481	0.0482986	-4.70989	2.47845e-06	5.40805e-06
MCM6	2498.38	1.47766	0.106513	13.8729	9.24e-44	1.92797e-42
REXO2	2185.48	0.279309	0.0678898	4.11415	3.88603e-05	7.61432e-05
RBM7	1397.01	-0.21077	0.0678384	-3.10694	0.00189034	0.0031233
RBMS2	3625.71	-1.26563	0.0842023	-15.0308	4.61406e-51	1.35858e-49
BAZ2A	6753.38	0.136563	0.0773162	1.7663	0.0773459	0.10361
PTPN23	3425.96	0.0286961	0.0605254	0.474117	0.635416	0.709551
MLH1	1537.28	-0.1454	0.0505335	-2.8773	0.00401094	0.00639467
UNG	1865.03	0.852019	0.0857953	9.93084	3.05681e-23	2.13747e-22
FMO4	234.312	-0.360029	0.116009	-3.10345	0.00191281	0.00315803
KLHL20	1073.72	-0.167827	0.0603286	-2.78189	0.00540441	0.00847191
RGS11	183.386	0.00592025	0.190593	0.0310623	0.97522	0.981293
SLC46A1	619.931	0.162601	0.0912434	1.78206	0.0747399	0.100332
PLXNA2	3688.67	-0.75466	0.144134	-5.23583	1.64241e-07	3.97411e-07
SPAG5	1398.65	3.10349	0.146511	21.1826	1.38337e-99	4.09792e-97
ANKRD13A	3450.91	-0.301491	0.0725843	-4.15366	3.27194e-05	6.46158e-05
TPD52	5535.11	1.0691	0.123047	8.68852	3.67192e-18	1.8892e-17
ACACB	754.97	-1.34971	0.11741	-11.4957	1.386e-30	1.46951e-29
TRAF4	5156.4	1.36557	0.0842717	16.2043	4.70015e-59	1.95933e-57
PAG1	2345.57	-0.34388	0.133466	-2.57653	0.00997976	0.0151111
GPATCH1	597.4	0.587952	0.0741945	7.92446	2.29138e-15	9.84155e-15
ICAM3	183.314	-0.29579	0.146645	-2.01705	0.0436907	0.0607278
NT5C2	2028.14	0.254669	0.0757747	3.36087	0.000776971	0.00133956
MCAM	4737.96	-0.793193	0.12676	-6.25746	3.91291e-10	1.166e-09
GPC4	5826.84	0.187388	0.146502	1.27908	0.200869	0.251566
MBNL3	1110.63	-0.376676	0.113428	-3.32085	0.000897441	0.00153333
CAMSAP3	1485.21	0.286192	0.104765	2.73174	0.00630002	0.00978563
RAP1GAP	4617.52	0.558462	0.189669	2.94441	0.00323574	0.00521319
XAB2	2489.07	-0.0664677	0.0611663	-1.08667	0.277182	0.338149
ARHGEF1	6125.94	-0.00497928	0.0907689	-0.0548567	0.956253	0.966535
STXBP2	3085.61	-0.329743	0.0745446	-4.42343	9.71457e-06	2.01453e-05
MAP2K7	1696.6	-0.0619392	0.0602247	-1.02847	0.30373	0.367578
NMRK2	3.26198	-1.23546	0.348818	-3.54184	0.000397341	0.00070577
DGKD	3070.8	0.1213	0.111462	1.08826	0.276478	0.337333
CTTNBP2	125.129	-0.726126	0.17918	-4.05248	5.06766e-05	9.82623e-05
ACTL6B	1.78542	0.540141	0.370404	1.45825	0.144772	0.185822
RARB	367.582	-0.536462	0.127717	-4.2004	2.6644e-05	5.31277e-05
TOP2B	5950.04	-0.133569	0.0662916	-2.01487	0.0439184	0.0610182
TM9SF3	12197.6	0.359904	0.0685248	5.25217	1.5032e-07	3.64493e-07
NFKB2	3237.54	0.182412	0.0938467	1.94372	0.0519288	0.0713765
UBE2T	848.523	3.32909	0.146059	22.7928	5.39971e-115	4.39874e-112
PPP1R12B	3196.01	-0.58849	0.127357	-4.6208	3.82271e-06	8.19763e-06
DNAJC10	7285.22	0.862094	0.0865859	9.95652	2.36187e-23	1.66644e-22
GTF3C1	5179.41	0.287071	0.0666196	4.30911	1.63912e-05	3.32397e-05
IL4R	4754.49	-0.36207	0.0827821	-4.37377	1.22118e-05	2.50948e-05
USP33	2792.47	-0.172979	0.0578528	-2.98998	0.00278992	0.0045285
PAK3	270.341	1.83673	0.281441	6.52618	6.74669e-11	2.12099e-10
CAPN6	329.898	0.904098	0.335631	2.69372	0.00706585	0.0109015
DCX	1.89668	1.00694	0.432415	2.32865	0.0198779	0.0289398
SNRPA	2557.26	0.690025	0.0624198	11.0546	2.08285e-28	1.9419e-27
SPAG6	409.787	-1.60471	0.310916	-5.16124	2.45316e-07	5.84116e-07
EXOSC5	958.073	1.22162	0.100798	12.1195	8.3269e-34	1.04092e-32
DYNC1I2	3746.78	0.00554325	0.0542098	0.102256	0.918554	0.952361
APBB1IP	978.274	-0.69439	0.123608	-5.61768	1.93536e-08	5.03436e-08
LRCH4	1098.33	0.274378	0.0857304	3.20048	0.00137201	0.00229737
FAM76B	743.303	0.240258	0.0646126	3.71845	0.000200453	0.000365959
SIRT6	832.525	0.443102	0.0743544	5.95933	2.53274e-09	7.08101e-09
TYR	0.575031	1.2411	0.485873	2.55438	0.0106378	0.0160453
POLD3	1152.56	0.0900259	0.0629491	1.43014	0.152677	0.195302
ACTN2	55.0182	-2.78007	0.20801	-13.3651	9.67326e-41	1.71929e-39
CAPZB	11059.1	0.00658595	0.0547749	0.120237	0.904296	0.943985
GPR137B	1015.38	-0.317163	0.100314	-3.1617	0.00156851	0.00261231
NAALAD2	67.7045	-1.10789	0.124994	-8.86357	7.74927e-19	4.16111e-18
JADE1	2228.56	-0.536918	0.114368	-4.69465	2.67058e-06	5.81496e-06
SLC25A43	1376.64	0.227958	0.0819154	2.78285	0.00538838	0.00844882
UBE2A	3611.78	0.251624	0.0694351	3.62387	0.000290224	0.000522291
FGFR1	3057.44	-0.420142	0.142473	-2.94892	0.00318886	0.00514231
FKBP6	3.57175	-0.072507	0.233671	-0.310296	0.756336	0.823016
SMC1B	98.6391	3.47725	0.287301	12.1032	1.01614e-33	1.26216e-32
FBLN1	8928	-1.30379	0.147133	-8.86135	7.90506e-19	4.2401e-18
ITGA8	1051.14	-2.13104	0.157631	-13.5191	1.20627e-41	2.23968e-40
CST7	568.422	-0.288058	0.164948	-1.74635	0.0807495	0.107933
MAP2	1940.94	-0.455194	0.195435	-2.32913	0.0198523	0.0289069
PIAS2	1019.68	-0.0593715	0.0784187	-0.757109	0.448985	0.521978
AMPH	120.736	1.23196	0.242675	5.07659	3.84267e-07	8.99736e-07
ARAF	3974.15	-0.139867	0.0605795	-2.30881	0.0209539	0.0304113
MCCC1	1741.68	-0.207762	0.100783	-2.06147	0.0392581	0.0549496
LAMP3	8029.88	-2.76908	0.187041	-14.8047	1.3666e-49	3.76316e-48
FAP	1007.01	2.25614	0.164751	13.6942	1.09972e-42	2.17397e-41
NEBL	3494.66	-1.69011	0.136418	-12.3892	2.99109e-35	4.0164e-34
ACER3	1610.37	-0.819091	0.0698902	-11.7197	1.01055e-31	1.13222e-30
UBE2K	4584.66	0.416344	0.0671925	6.19629	5.78112e-10	1.69939e-09
PIK3C3	1410.06	-0.404867	0.0691598	-5.85408	4.79649e-09	1.31192e-08
N4BP2	936.009	0.443868	0.0932573	4.7596	1.93973e-06	4.26827e-06
C12orf5	626.466	-0.0302111	0.0800793	-0.377264	0.705977	0.776515
TULP3	1258.73	0.353868	0.0720742	4.90977	9.1181e-07	2.06257e-06
SYNJ2	1310.93	1.49822	0.0987171	15.1769	5.02748e-52	1.54063e-50
ADCY2	71.2524	-0.137687	0.242996	-0.566623	0.57097	0.646084
PPP2R5C	6659.13	-0.168317	0.0613903	-2.74175	0.00611133	0.0095069
RBFOX1	15.6679	3.23974	0.528671	6.12808	8.89441e-10	2.57584e-09
GNB1	19376.6	-0.0575935	0.0544276	-1.05817	0.289979	0.35253
HOXA9	23.2208	0.984312	0.245095	4.01604	5.91836e-05	0.000114022
EDN1	1562.96	-2.02556	0.169488	-11.9511	6.40855e-33	7.64451e-32
MLLT10	1376.15	-0.234764	0.0628862	-3.73315	0.000189098	0.000345972
ZCWPW1	279.883	-0.0198462	0.113475	-0.174895	0.861162	0.911592
ADCYAP1R1	44.1706	-2.15274	0.181856	-11.8376	2.49448e-32	2.8892e-31
FGF20	10.7318	2.19938	0.317812	6.92037	4.50468e-12	1.54321e-11
P2RY10	151.755	0.399737	0.164028	2.43701	0.0148093	0.0219279
ITM2A	1136.3	-2.02135	0.137922	-14.6557	1.23819e-48	3.24067e-47
NRD1	6546.06	0.374423	0.0582642	6.4263	1.30748e-10	4.02559e-10
VDAC3	4314.03	0.595134	0.101712	5.85118	4.88084e-09	1.33425e-08
PCM1	6000.14	-0.142178	0.102434	-1.38799	0.165139	0.210061
TNRC6C	910.412	-0.30965	0.0965893	-3.20584	0.00134667	0.00225727
CBFA2T2	1760.62	0.406937	0.0872143	4.66595	3.07193e-06	6.64887e-06
BRINP1	384.9	1.20736	0.366409	3.29511	0.000983839	0.0016748
ITCH	3421.49	0.212543	0.0609387	3.48781	0.000486987	0.00085737
PKD2L2	9.62634	0.177008	0.145862	1.21352	0.22493	0.279142
TP53INP2	2593.72	-0.558399	0.1155	-4.83463	1.33392e-06	2.97303e-06
SDF4	7534.86	0.349813	0.0650852	5.3747	7.67093e-08	1.90419e-07
MYH7B	107.937	0.315756	0.168127	1.87808	0.0603702	0.0821306
BPIFB2	485.769	4.8364	0.442555	10.9284	8.43506e-28	7.64552e-27
TP73	309.966	0.0342084	0.171667	0.199271	0.84205	0.896527
TOLLIP	2977.38	-0.344515	0.0622851	-5.53126	3.17944e-08	8.13416e-08
UBE2D4	1096.41	0.00259009	0.0674632	0.0383926	0.969375	0.976769
CLUL1	113.833	-0.352882	0.21006	-1.67991	0.0929751	0.123038
RUNX1T1	274.724	-1.42077	0.141022	-10.0748	7.13802e-24	5.1976e-23
CDH17	610.156	5.40074	0.35919	15.0359	4.27338e-51	1.26016e-49
THOC1	1068.31	0.621544	0.0799463	7.77451	7.57392e-15	3.1459e-14
FKBP7	610.48	0.126957	0.0911062	1.39351	0.163465	0.208013
OSBPL6	393.409	-1.55144	0.17711	-8.75973	1.95719e-18	1.0234e-17
SLC1A3	733.039	-0.35772	0.154111	-2.32118	0.020277	0.0294835
XRCC5	14292.8	0.39202	0.0560081	6.99935	2.57157e-12	8.93969e-12
LXN	849.598	-0.215589	0.1061	-2.03195	0.0421584	0.0587149
SP140	377.218	0.211852	0.148769	1.42404	0.154436	0.197396
MKNK1	1678.22	-0.264999	0.0600762	-4.41104	1.02877e-05	2.12751e-05
TNS1	15651.1	-2.17566	0.123078	-17.6772	6.28892e-70	4.18213e-68
REXO1	1440.17	0.0329712	0.0704365	0.468098	0.639714	0.713384
SAR1A	5851.82	-0.441491	0.0508129	-8.68857	3.67018e-18	1.88881e-17
CDC14A	403.152	-1.13102	0.103121	-10.9678	5.45697e-28	4.99015e-27
RAPGEF3	749.826	-0.763705	0.131967	-5.78711	7.16087e-09	1.92841e-08
CEACAM1	2595.37	2.0672	0.149101	13.8644	1.04095e-43	2.16737e-42
SENP1	1019.31	0.382775	0.0673348	5.68466	1.31075e-08	3.45416e-08
DUSP13	114.939	6.1357	0.390598	15.7085	1.32289e-55	4.73696e-54
CIC	4296.14	-0.0256102	0.0747761	-0.342492	0.731981	0.801016
LIPE	236.788	0.169859	0.134596	1.26199	0.206951	0.258636
FDFT1	6342.26	-0.331248	0.104367	-3.17388	0.00150417	0.002509
PAFAH1B3	1672.01	2.27332	0.116716	19.4773	1.71082e-84	2.07753e-82
OPHN1	751.345	-0.128195	0.116321	-1.10208	0.270427	0.330507
AFM	0.862051	0.940922	0.494996	1.90087	0.0573192	0.0782411
KIF22	2298.32	1.19671	0.0852888	14.0312	1.00379e-44	2.19031e-43
SCGN	13.0378	0.176223	0.44721	0.39405	0.693544	0.764862
LRRC16A	1591.31	-0.612742	0.0864998	-7.08374	1.40314e-12	4.9751e-12
PGM1	4530.76	-0.626792	0.0861943	-7.27185	3.54604e-13	1.30908e-12
DDX1	4867.62	0.229286	0.0600373	3.81905	0.000133965	0.00024885
DNM2	8047.97	-0.285175	0.0641505	-4.4454	8.77278e-06	1.82756e-05
EPB41L2	2376.21	-1.45125	0.111301	-13.039	7.34301e-39	1.18354e-37
RIMS1	101.111	0.854816	0.28738	2.97452	0.0029345	0.00475133
MOXD1	2011.9	0.315911	0.147031	2.14859	0.0316665	0.0448372
STX7	3104.27	-0.718748	0.0632699	-11.36	6.61277e-30	6.73015e-29
RABL2B	833.259	-0.332029	0.0882867	-3.7608	0.000169369	0.000311537
KEAP1	3285.44	0.130239	0.0757998	1.7182	0.0857608	0.114217
DDX43	116.457	0.0217736	0.27604	0.0788784	0.937129	0.953417
PTPRH	731.852	5.27618	0.240482	21.94	1.07827e-106	5.2703e-104
DCT	11.3002	-0.262607	0.232651	-1.12876	0.258999	0.317552
SLC35C2	3114.1	0.296977	0.0609016	4.87635	1.08069e-06	2.42662e-06
CRYBG3	1024.05	-0.360376	0.118435	-3.04281	0.00234378	0.00383361
EPHA6	22.9237	2.14404	0.334456	6.41053	1.45017e-10	4.45161e-10
SCTR	1042.6	-0.254296	0.265504	-0.957784	0.338172	0.404531
RFX3	588.588	-0.703843	0.116185	-6.05794	1.37879e-09	3.93243e-09
RIF1	2688.62	0.310866	0.0682544	4.55452	5.25055e-06	1.11289e-05
RAB21	3318.9	-0.514177	0.0671234	-7.66018	1.85667e-14	7.51083e-14
SLC4A4	1747.56	-0.438622	0.190771	-2.29921	0.0214933	0.0311386
SMARCA2	3952.54	-0.975201	0.0934344	-10.4373	1.67545e-25	1.32941e-24
RDH8	0.839704	1.20911	0.518912	2.33009	0.0198016	0.0288433
SESN1	1107.13	-1.66368	0.0995754	-16.7078	1.15036e-62	5.55327e-61
MID2	353.178	-0.231482	0.102672	-2.25457	0.0241603	0.0347629
PIH1D3	44.1889	-2.21553	0.350426	-6.32239	2.57549e-10	7.78621e-10
COL5A3	931.514	0.586189	0.163832	3.57798	0.000346261	0.000618412
SRCAP	9335.57	0.220131	0.0552723	3.98267	6.81457e-05	0.000130555
KIAA0020	1367.45	0.537645	0.0839624	6.40341	1.51945e-10	4.65697e-10
CPB2	530.62	-2.68429	0.3494	-7.68257	1.55928e-14	6.33924e-14
CHRNA3	30.2002	0.172668	0.203103	0.850149	0.395242	0.465954
KCNN2	90.6161	-0.453565	0.158891	-2.85457	0.00430947	0.00684495
CNOT4	1075.26	-0.074975	0.0476592	-1.57315	0.115685	0.150884
PSEN1	4607.36	-0.0366856	0.0525959	-0.697499	0.485491	0.559627
CPOX	1176.55	0.918692	0.0845149	10.8702	1.59892e-27	1.42938e-26
CLDND1	3007	-0.00237349	0.0770865	-0.03079	0.975437	0.981461
MOK	478.223	0.0426589	0.12813	0.332935	0.739184	0.807315
HSP90AA1	50417.6	0.286812	0.0834184	3.43823	0.000585521	0.00102353
RBL1	629.335	0.848282	0.0957441	8.85988	8.00982e-19	4.29394e-18
DLGAP4	4861.01	0.28224	0.0720617	3.91664	8.97913e-05	0.000169844
IGSF9B	169.392	1.61848	0.228281	7.08985	1.3426e-12	4.76911e-12
CFHR2	0.0372957	-0.229608	4.77276	-0.048108	0.96163	0.970666
NDC80	532.627	3.13175	0.164274	19.0642	5.00848e-81	5.18099e-79
AP4E1	658.581	-0.21359	0.06224	-3.43172	0.000599776	0.00104689
RSBN1	1187.63	-0.440505	0.0642563	-6.85543	7.10989e-12	2.40494e-11
MAGI3	2327.2	-0.995337	0.122167	-8.14737	3.71926e-16	1.67779e-15
CXCL2	2500.82	-2.43138	0.199675	-12.1767	4.1384e-34	5.25389e-33
AFP	14.0337	4.5941	0.536983	8.55539	1.17474e-17	5.86049e-17
COL4A4	1664.71	-1.21956	0.168989	-7.21677	5.32369e-13	1.9444e-12
TCF7	754.346	0.192314	0.122726	1.56702	0.11711	0.15261
OSTM1	1714.12	-0.830834	0.0793734	-10.4674	1.21928e-25	9.76973e-25
CDH7	16.266	1.92814	0.397762	4.84748	1.25041e-06	2.79297e-06
IMPG2	15.9713	0.323128	0.145288	2.22405	0.0261449	0.0374592
PCNP	5746.07	-0.221539	0.0656842	-3.37278	0.000744121	0.00128519
EXD2	1479.94	-0.201378	0.0602005	-3.34513	0.000822451	0.00141231
ARG2	317.815	1.15477	0.172153	6.70783	1.97541e-11	6.47247e-11
MEF2C	1750.07	-0.572383	0.118525	-4.82922	1.3707e-06	3.05258e-06
PTPRC	4212.14	-0.874017	0.143249	-6.10139	1.05153e-09	3.02731e-09
CACNA1S	12.6882	-3.34405	0.320886	-10.4213	1.98197e-25	1.56817e-24
PKP1	1777.94	2.27475	0.330769	6.87714	6.10645e-12	2.0763e-11
UBA5	1631.4	0.156338	0.0565931	2.7625	0.00573608	0.00896308
STK17B	4447.58	-0.439991	0.0937043	-4.69552	2.65926e-06	5.79204e-06
CDC14B	1045.48	-0.19875	0.0825062	-2.40891	0.0160001	0.0235805
ZNF510	495.114	-0.186063	0.0587367	-3.16775	0.00153626	0.00256056
LRP2	1228.76	-0.572505	0.277509	-2.06301	0.0391116	0.0547641
ZNF506	682.089	-0.0884046	0.0927286	-0.95337	0.340403	0.406823
JMJD4	828.642	0.720154	0.0740079	9.73078	2.22882e-22	1.48166e-21
DUSP12	794.918	0.666392	0.0645243	10.3278	5.27722e-25	4.0652e-24
AACS	2052.34	0.663998	0.0909607	7.29984	2.8811e-13	1.0719e-12
KIAA0141	2657.17	-0.322781	0.0669262	-4.82294	1.41454e-06	3.14627e-06
SLC13A1	0.419319	-0.84203	0.567324	-1.48421	0.137752	0.177522
CADPS2	3162.38	0.167049	0.107018	1.56095	0.118536	0.154315
PCDHB4	129.668	-1.04861	0.135904	-7.71581	1.2022e-14	4.91718e-14
PCDHA6	40.636	1.64814	0.272986	6.03747	1.56548e-09	4.44736e-09
PCDHGA2	144.744	-0.146886	0.197014	-0.74556	0.455933	0.529143
HSPB11	915.173	0.524402	0.0824502	6.36023	2.01449e-10	6.13478e-10
PHLPP1	966.961	0.0902329	0.10155	0.888556	0.374242	0.443631
ATP8B1	3434.88	0.645486	0.125931	5.12571	2.96421e-07	7.01359e-07
IL12RB2	60.1203	1.42971	0.212998	6.71232	1.91553e-11	6.28471e-11
SMARCD3	1268.87	-0.221971	0.128103	-1.73275	0.0831393	0.110915
WDR70	1412.39	0.463704	0.0711471	6.51753	7.1474e-11	2.24372e-10
FYB	1659.59	-0.0839211	0.144635	-0.580228	0.561761	0.637065
MPP4	5.46458	0.702136	0.214082	3.27975	0.00103898	0.00176497
STRADB	777.154	0.422002	0.0915491	4.60957	4.03504e-06	8.63098e-06
BZW1	7361.28	0.679331	0.0895506	7.58601	3.29918e-14	1.3117e-13
PGR	154.917	-1.82575	0.170626	-10.7003	1.01448e-26	8.67635e-26
C1QTNF3	375.029	0.718645	0.180968	3.97111	7.15392e-05	0.000136815
ME2	2038.98	0.135961	0.0757645	1.79451	0.0727311	0.0977902
C5orf22	1674.64	0.683762	0.0791599	8.63773	5.73413e-18	2.91568e-17
CCNT2	2085.93	0.360266	0.0575224	6.26306	3.77495e-10	1.12661e-09
FAM135A	1043.88	0.0866417	0.0960328	0.902209	0.366946	0.435801
COL19A1	12.5375	0.742957	0.257223	2.88838	0.00387235	0.00618735
EPB41L3	1485.12	-1.12932	0.142274	-7.93769	2.05987e-15	8.8589e-15
COBLL1	2255.54	-0.909243	0.109622	-8.29438	1.09157e-16	5.12644e-16
DLG3	3064.36	0.779509	0.0740803	10.5225	6.8059e-26	5.56047e-25
KCNK2	32.4312	1.69394	0.312773	5.41589	6.09856e-08	1.52765e-07
SERTAD4	921.307	0.525636	0.165606	3.17401	0.00150347	0.00250826
TRAF5	1217.85	1.28534	0.113981	11.2768	1.70821e-29	1.70133e-28
MRPL22	1016.13	0.468272	0.0826488	5.6658	1.46336e-08	3.8439e-08
GEMIN5	1309.36	0.227391	0.0663551	3.42688	0.000610555	0.00106523
OPRK1	61.6303	2.06042	0.396781	5.19285	2.07103e-07	4.9688e-07
NFE2L1	13145.5	-0.165305	0.0642806	-2.57162	0.0101225	0.0153165
SEMA5B	136.892	0.537652	0.188854	2.84693	0.00441437	0.00700246
GSK3B	2978.43	-0.317512	0.0634993	-5.00024	5.72583e-07	1.31887e-06
ITGB5	7450.11	0.296136	0.0951777	3.1114	0.001862	0.00307882
ERC1	2471.9	-0.338734	0.0865504	-3.91372	9.0885e-05	0.000171863
XPO1	8435.22	0.663021	0.0595833	11.1276	9.20643e-29	8.77595e-28
RNF13	3496.17	-0.83147	0.0712034	-11.6774	1.66332e-31	1.84246e-30
TRPM3	17.9756	-0.570748	0.233354	-2.44584	0.0144514	0.0214256
PALB2	725.647	0.75007	0.0597108	12.5617	3.42765e-36	4.83507e-35
DOPEY1	818.8	-0.429226	0.082851	-5.1807	2.21051e-07	5.29045e-07
LYRM2	1621.75	-0.279152	0.0670072	-4.166	3.09989e-05	6.1398e-05
BCKDHB	777.832	-0.0047472	0.0780699	-0.0608071	0.951513	0.96279
KAT6A	3182.02	-0.34844	0.0896393	-3.88713	0.000101436	0.000190836
ZCCHC6	1432.21	-0.0433222	0.0688424	-0.629296	0.529155	0.603624
ULK2	1152.99	-0.925672	0.0870863	-10.6294	2.17589e-26	1.82578e-25
GRHL2	2595.12	0.841061	0.0970152	8.66938	4.34486e-18	2.22722e-17
TNPO1	5431.08	0.291216	0.0699663	4.16223	3.15151e-05	6.23698e-05
PLOD1	8355.57	0.853246	0.0863165	9.88508	4.83176e-23	3.33683e-22
P2RX5	112.218	1.30882	0.189851	6.89393	5.42705e-12	1.85012e-11
ITGAE	1005.46	-0.552671	0.100665	-5.4902	4.01481e-08	1.02006e-07
DIS3	2158.94	-0.104875	0.0614494	-1.70669	0.0878794	0.116792
PIBF1	911.408	0.0929455	0.0751706	1.23646	0.216287	0.269185
TDRD3	798.813	-0.807195	0.0709123	-11.383	5.08163e-30	5.21527e-29
NUFIP1	396.06	0.319924	0.0658543	4.85806	1.18541e-06	2.65172e-06
PDS5B	1554.06	-0.523018	0.0645994	-8.09633	5.66429e-16	2.52779e-15
OXCT1	1280.21	0.43565	0.145739	2.98925	0.00279665	0.00453828
RRAGB	514.387	-0.548436	0.065381	-8.38832	4.93135e-17	2.36712e-16
EPYC	56.1394	5.28809	0.389195	13.5873	4.76574e-42	9.08137e-41
CYLD	2578.72	-0.477686	0.0742087	-6.43706	1.21813e-10	3.75818e-10
SLC27A5	238.158	0.322662	0.124285	2.59614	0.00942776	0.0143163
ZNF324	386.295	-0.314484	0.06313	-4.98153	6.30845e-07	1.44914e-06
ZNF671	305.336	-0.266364	0.11024	-2.41622	0.0156825	0.0231437
ZNF416	231.151	-0.0189159	0.0786045	-0.240646	0.809829	0.869418
ZNF586	360.336	-0.00642335	0.0726901	-0.0883662	0.929586	0.953417
ZNF446	378.676	0.126039	0.0692848	1.81914	0.0688906	0.0929652
ZNF264	1496.12	-0.310754	0.0741659	-4.18998	2.78978e-05	5.54975e-05
RPS5	27908.9	0.522467	0.122028	4.28154	1.85604e-05	3.7518e-05
FAT1	7590.84	1.10125	0.145086	7.59037	3.18982e-14	1.27015e-13
YTHDC1	3465.8	-0.0824802	0.0436671	-1.88884	0.0589132	0.0802768
CHMP2B	2664.34	-0.0672617	0.0723411	-0.929785	0.352482	0.419822
SMAP2	3568.72	-0.172633	0.0835286	-2.06676	0.038757	0.0542909
PPIE	2169.65	0.485183	0.065426	7.41575	1.20942e-13	4.61193e-13
ZMPSTE24	3999.47	0.324582	0.0672927	4.82343	1.41109e-06	3.1393e-06
STARD7	8315.17	-0.569126	0.053326	-10.6726	1.36767e-26	1.16309e-25
NOA1	1394.08	0.448298	0.0642507	6.97732	3.00866e-12	1.04258e-11
REST	2001.49	0.0610692	0.0591914	1.03172	0.302201	0.365955
HAL	503.417	2.65231	0.262596	10.1003	5.50573e-24	4.02703e-23
SSH1	2972.63	-0.44386	0.0798374	-5.55955	2.70475e-08	6.96164e-08
GSTP1	33354.1	0.496515	0.115193	4.31028	1.63051e-05	3.30719e-05
APLP2	54975.2	-0.446526	0.0948364	-4.70838	2.49692e-06	5.44714e-06
KIAA1467	540.992	-0.311745	0.112957	-2.75986	0.00578257	0.00902923
SLCO1A2	128.069	-2.83268	0.374638	-7.56113	3.99587e-14	1.57857e-13
WBP11	4249.31	-0.0202227	0.0688594	-0.293681	0.769001	0.834059
EIF3I	9266.36	0.598847	0.0685343	8.73792	2.37435e-18	1.23427e-17
NKAIN1	38.2615	4.40749	0.324574	13.5793	5.31356e-42	1.00664e-40
COL16A1	2466.98	0.667973	0.133667	4.99729	5.81421e-07	1.33844e-06
TXLNA	4792.43	0.271107	0.0528045	5.13415	2.83416e-07	6.71481e-07
APOB	39.4258	0.997807	0.312999	3.18789	0.00143316	0.00239608
NCOA1	2690.13	-0.58126	0.0783732	-7.41657	1.2019e-13	4.58416e-13
AGBL5	1620.52	0.258792	0.0743676	3.4799	0.000501597	0.000881741
EFR3B	520.471	-1.11963	0.187707	-5.96476	2.44988e-09	6.85525e-09
KIF3C	925.48	1.1142	0.152528	7.30492	2.77428e-13	1.03275e-12
RAB10	8507.97	0.412204	0.0748926	5.50393	3.71409e-08	9.46483e-08
GCKR	48.3932	3.01084	0.287866	10.4592	1.33033e-25	1.06247e-24
HADHA	9313.69	-0.165852	0.0485637	-3.41515	0.000637465	0.00110921
MAPRE3	974.396	-0.336268	0.103301	-3.25521	0.00113308	0.00191617
CAD	3191.42	1.13255	0.0965979	11.7244	9.55504e-32	1.07239e-30
CD59	20708.7	-0.687637	0.111359	-6.17494	6.61884e-10	1.93662e-09
CD82	3866.77	-0.616437	0.119271	-5.16838	2.3613e-07	5.63479e-07
BCORL1	1147.53	0.480003	0.0926602	5.18026	2.21582e-07	5.30252e-07
ATRX	3713.38	-0.0894579	0.0734908	-1.21727	0.223503	0.277459
TAF9	649.321	0.0251498	0.0603199	0.416941	0.676722	0.749226
FCN1	763.217	-1.73746	0.185885	-9.34695	9.02135e-21	5.44876e-20
MYNN	906.595	-0.0112236	0.0747013	-0.150246	0.88057	0.926191
MECOM	3486.09	-0.486876	0.158352	-3.07465	0.00210749	0.00346307
SCAMP1	2566.94	0.0542001	0.0776153	0.698317	0.484979	0.559103
PREP	1722.52	-0.11294	0.0621963	-1.81587	0.0693909	0.0935694
HACE1	491.67	-0.373425	0.0806679	-4.62917	3.67138e-06	7.89129e-06
SEH1L	2061.16	0.35878	0.0792392	4.52782	5.95959e-06	1.25732e-05
WDR47	707.28	-0.637355	0.0678559	-9.39277	5.84408e-21	3.57167e-20
WDFY1	2880.75	-0.0209024	0.0646761	-0.323187	0.746554	0.813866
OVGP1	218.229	1.57024	0.163427	9.60823	7.38075e-22	4.7577e-21
SLC25A24	2379.31	-0.536821	0.0909971	-5.89932	3.64999e-09	1.00864e-08
MAP3K4	1085.07	-0.550736	0.0638909	-8.61995	6.69844e-18	3.39365e-17
PILRA	636.823	-1.49776	0.129841	-11.5354	8.75178e-31	9.36541e-30
IGSF9	1282.26	3.38541	0.164391	20.5936	3.12992e-94	6.65142e-92
ABCB1	209.097	-1.60687	0.160236	-10.0281	1.14646e-23	8.25275e-23
ZNF213	1115.34	0.491286	0.0745449	6.59047	4.38427e-11	1.39809e-10
AKR1B1	4635.57	0.277354	0.16545	1.67636	0.0936669	0.123877
CPNE3	6371.42	-0.0988897	0.0796115	-1.24215	0.21418	0.266783
RRN3	2246.93	0.401347	0.0600121	6.68776	2.26614e-11	7.39037e-11
CTTN	14253.6	0.838939	0.0777194	10.7945	3.65635e-27	3.20994e-26
WNT11	129.191	-1.0296	0.204642	-5.03122	4.87358e-07	1.13015e-06
MTIF2	1673.77	0.765357	0.0604161	12.6681	8.8849e-37	1.30021e-35
DDHD2	2017.87	0.0191537	0.109587	0.17478	0.861252	0.91161
TTC39A	2099.87	0.622904	0.140883	4.42142	9.80555e-06	2.03275e-05
EPS15	3612.24	-0.420443	0.047236	-8.90091	5.53914e-19	3.01072e-18
ORC1	329.29	2.75346	0.15664	17.5782	3.61621e-69	2.33335e-67
MGST2	1681.97	-0.000786024	0.085653	-0.00917684	0.992678	0.99507
CHERP	2051.23	0.225216	0.0671234	3.35525	0.000792925	0.00136514
ATG16L1	1821.12	0.644409	0.0592523	10.8757	1.50546e-27	1.34829e-26
USP40	2715.72	0.216819	0.072153	3.00498	0.00265596	0.00432253
POMGNT1	3762.75	0.226535	0.0679931	3.33173	0.00086308	0.00147707
RAD54L	279.574	3.29838	0.162604	20.2847	1.75493e-91	3.2991e-89
MAST2	2783.82	0.971322	0.0855024	11.3602	6.60155e-30	6.72223e-29
DNAJA1	9014.07	-0.195591	0.0713758	-2.7403	0.00613835	0.00954637
B4GALT1	14880.6	0.437592	0.0941925	4.64572	3.38897e-06	7.30919e-06
CHMP5	4605.84	-0.00331921	0.0811514	-0.0409014	0.967374	0.975357
NFX1	2522.05	-0.0628972	0.0621353	-1.01226	0.311413	0.375852
AQP6	43.7307	2.90051	0.307357	9.43694	3.83811e-21	2.36269e-20
DIMT1	1399.98	0.18873	0.063232	2.98472	0.00283836	0.00460368
IPO11	1088.66	-0.0724425	0.0707559	-1.02384	0.305913	0.369899
FOLH1	148.31	0.883443	0.166884	5.29375	1.19831e-07	2.92889e-07
EIF2AK1	11207.1	1.008	0.0639568	15.7607	5.80253e-56	2.11258e-54
NME8	21.7538	0.0108872	0.158915	0.06851	0.94538	0.958469
EPDR1	2870.01	-0.244046	0.159166	-1.53328	0.125206	0.162511
SNX10	1650.55	-0.905	0.133386	-6.78484	1.16217e-11	3.87531e-11
SEPHS1	2398.93	0.205684	0.0622242	3.30554	0.000947953	0.00161596
MRPL28	2453.49	0.508421	0.0747817	6.79873	1.05548e-11	3.53291e-11
HBQ1	6.82642	0.598208	0.371536	1.61009	0.107378	0.140678
ITPKC	3626.95	-1.18659	0.118331	-10.0277	1.15112e-23	8.28015e-23
CEACAM6	78450.5	1.40585	0.206948	6.79326	1.09625e-11	3.66371e-11
FAT2	250.203	2.05302	0.300004	6.84331	7.73834e-12	2.61074e-11
RBM22	2192.97	-0.117401	0.0456928	-2.56936	0.0101888	0.0154085
TMED2	18251.7	0.79206	0.0850231	9.31582	1.21013e-20	7.26635e-20
ERO1LB	1323.27	1.13017	0.189921	5.95075	2.66915e-09	7.44537e-09
ZFAND6	3562.92	-0.00409505	0.068032	-0.060193	0.952002	0.963185
HSD17B2	273.106	1.47643	0.319203	4.62535	3.73962e-06	8.03003e-06
TXLNG	1221.36	-0.0629712	0.0704668	-0.89363	0.37152	0.440618
PPEF1	49.6819	1.75286	0.199519	8.78542	1.55779e-18	8.19823e-18
LAT2	1033.65	-0.942918	0.121419	-7.7658	8.11289e-15	3.36334e-14
HUWE1	13645.9	0.345686	0.0791901	4.36527	1.26966e-05	2.6031e-05
ZW10	925.288	0.421513	0.0649483	6.48997	8.58538e-11	2.67537e-10
ALG9	468.705	0.326941	0.109267	2.99213	0.00277039	0.00449942
MYBPC2	78.0564	1.5786	0.220138	7.17097	7.4467e-13	2.69263e-12
NOX4	234.041	1.27732	0.154282	8.27913	1.24075e-16	5.80609e-16
ACOX3	934.368	0.0672595	0.0772635	0.87052	0.384016	0.453979
MTMR2	1913.36	0.05976	0.0770971	0.775126	0.438265	0.510866
PPP1R15A	5062.85	-1.85781	0.103753	-17.9062	1.05525e-71	7.44805e-70
HSD17B14	645.65	-0.159455	0.156276	-1.02034	0.307568	0.371608
TRIP6	3690.39	0.528252	0.119857	4.40733	1.04652e-05	2.16261e-05
ACHE	810.077	2.48286	0.240379	10.3289	5.21509e-25	4.0221e-24
FTL	226458	-0.677729	0.126253	-5.36804	7.95988e-08	1.97392e-07
SRRT	4577.7	0.681337	0.0651932	10.451	1.44913e-25	1.15452e-24
BAX	2606.31	0.283167	0.0714953	3.96064	7.47486e-05	0.000142688
NLK	1281.94	0.133301	0.0601795	2.21506	0.0267562	0.038267
PIGS	3425.17	-0.015315	0.0676781	-0.226291	0.820975	0.878778
ADAMTS2	1693.04	0.752617	0.149809	5.02384	5.06494e-07	1.17217e-06
TMPRSS11E	600.619	6.70643	0.339358	19.7621	6.31471e-87	8.81849e-85
ATXN7L3	3755.56	0.615286	0.0575095	10.6989	1.03037e-26	8.80835e-26
PGS1	1737.25	-0.192877	0.0708674	-2.72166	0.00649547	0.010074
PSMC5	5918.77	0.442701	0.0586177	7.55235	4.2746e-14	1.68561e-13
UIMC1	978.88	-0.104424	0.054378	-1.92034	0.0548149	0.0750743
CETP	92.3031	-1.26162	0.116726	-10.8084	3.14094e-27	2.76366e-26
MMP2	16647.2	0.35171	0.14822	2.3729	0.0176491	0.025851
MT3	22.7454	0.576438	0.2946	1.95668	0.050385	0.0694107
LPCAT2	1341.78	-0.352744	0.111862	-3.15338	0.00161394	0.00268477
GNAO1	222.322	0.643506	0.175382	3.66917	0.00024334	0.000441003
OGFOD1	1841.01	0.271502	0.0530624	5.11666	3.11001e-07	7.33992e-07
SH3BP2	2680.29	-0.160687	0.0821712	-1.95551	0.050523	0.0695666
NOP14	2262.99	0.489756	0.06436	7.60963	2.74875e-14	1.09877e-13
ADD1	10230.4	-0.696788	0.0503431	-13.8408	1.44605e-43	2.9949e-42
L2HGDH	501.58	0.911923	0.0889194	10.2556	1.11656e-24	8.4612e-24
TXNDC16	576.362	-0.151441	0.109916	-1.37778	0.16827	0.213793
C14orf166	4957.44	0.550153	0.0686955	8.00857	1.16052e-15	5.07479e-15
NID2	678.094	0.505134	0.161397	3.12977	0.00174943	0.00290202
GMCL1	1788.67	0.47467	0.063656	7.45681	8.86424e-14	3.41756e-13
SF3B2	11591.3	0.269458	0.0502117	5.36644	8.03078e-08	1.99125e-07
KLHL42	1321.74	-0.216412	0.0868723	-2.49115	0.012733	0.0190236
GNAS	52213.5	0.425083	0.0842648	5.04462	4.54429e-07	1.0568e-06
DNM1L	3021.07	0.328817	0.0803441	4.09261	4.26541e-05	8.32431e-05
PTHLH	321.831	2.79332	0.257945	10.8292	2.50466e-27	2.21477e-26
PHACTR3	740.601	0.887607	0.286736	3.09555	0.00196448	0.00323814
ERGIC2	2748.27	0.673265	0.0827894	8.13226	4.21342e-16	1.89633e-15
TFAP2C	958.637	1.21532	0.137227	8.85624	8.2759e-19	4.43415e-18
AURKA	1071.09	2.64991	0.154661	17.1337	8.3167e-66	4.68587e-64
CASS4	468.948	-1.92016	0.137103	-14.0053	1.44746e-44	3.14088e-43
PIR	967.836	0.777463	0.174027	4.46748	7.91466e-06	1.65426e-05
AAMDC	576.86	-0.62669	0.0822861	-7.616	2.61665e-14	1.04703e-13
RFX2	819.684	-1.62736	0.130465	-12.4735	1.04125e-35	1.42959e-34
METTL2A	953.95	0.619312	0.068851	8.99497	2.36306e-19	1.31027e-18
SULT2B1	660.975	-0.515037	0.194542	-2.64743	0.00811051	0.0124163
ALG6	719.622	0.683599	0.0668303	10.2289	1.47221e-24	1.10833e-23
CNOT3	2362.01	0.395275	0.0677205	5.83687	5.31914e-09	1.4492e-08
GP6	14.5537	-0.883226	0.20021	-4.4115	1.02655e-05	2.1236e-05
PTPN4	1104.54	-0.305284	0.0791502	-3.85703	0.000114775	0.000214815
DDX18	4406.62	0.314192	0.0593851	5.29076	1.2181e-07	2.97577e-07
KHSRP	7254.36	0.271913	0.0634564	4.28504	1.82708e-05	3.69478e-05
GNA11	3555.87	-0.67158	0.0658854	-10.1932	2.12749e-24	1.58335e-23
ASAP3	1547.41	-0.409264	0.115825	-3.53347	0.000410144	0.000726993
EDEM2	2767.51	0.0632194	0.0722725	0.874736	0.381718	0.451484
DNMT3B	317.879	2.04768	0.167805	12.2027	3.00701e-34	3.845e-33
REM1	70.4647	-1.6046	0.130989	-12.2499	1.68247e-34	2.17696e-33
TPX2	2519.41	3.64709	0.172735	21.1137	5.94742e-99	1.70997e-96
PDRG1	1002.44	0.656922	0.0841743	7.80431	5.98256e-15	2.49794e-14
EPB41L1	3394.77	-0.157122	0.0912597	-1.7217	0.0851231	0.113422
SLC15A1	180.752	4.0081	0.32478	12.341	5.44991e-35	7.21892e-34
DOCK9	4636.67	-0.917686	0.10968	-8.36692	5.91445e-17	2.82515e-16
ANKRD10	3736.95	0.385342	0.0910529	4.23206	2.31559e-05	4.63949e-05
TGDS	650.74	0.495725	0.0821662	6.03319	1.60751e-09	4.5621e-09
DOCK3	198.772	1.61728	0.206052	7.8489	4.19699e-15	1.77111e-14
C3orf18	339.813	-0.143834	0.094644	-1.51974	0.128576	0.166399
COQ9	2322.38	0.62134	0.0745188	8.33803	7.55399e-17	3.57858e-16
TMEM40	96.6142	1.36388	0.237739	5.73687	9.6444e-09	2.56751e-08
KIF9	346.259	-0.349038	0.0918625	-3.79957	0.00014495	0.000268261
ARHGAP28	335.183	-0.966898	0.14472	-6.68115	2.37072e-11	7.72372e-11
CRLS1	3795.62	-0.533426	0.102795	-5.18925	2.11147e-07	5.06396e-07
DEFB127	0.0487756	-0.536204	2.40723	-0.222748	0.823732	0.881434
PPP1R13B	2739.9	-0.212685	0.109762	-1.93769	0.052661	0.0723067
ATRN	3645.2	0.0253995	0.0791605	0.32086	0.748316	0.815378
SMOX	676.413	1.54221	0.155545	9.91487	3.58726e-23	2.49856e-22
SIGLEC1	1790.19	-1.21191	0.163346	-7.41924	1.17791e-13	4.49969e-13
FKBP1A	9756.92	-0.318987	0.0591771	-5.39037	7.03118e-08	1.75161e-07
NSFL1C	3685.98	0.169119	0.0599284	2.82202	0.00477219	0.00753766
SLC4A11	540.955	1.89975	0.210244	9.03592	1.62628e-19	9.12088e-19
C20orf194	1186.65	-1.2988	0.0873922	-14.8618	5.83427e-50	1.63418e-48
ZNF343	390.771	0.114594	0.0704789	1.62593	0.103964	0.136608
EBF4	637.212	0.136554	0.144905	0.942372	0.346002	0.412808
CPXM1	690.202	2.14872	0.183007	11.7412	7.83762e-32	8.8523e-31
MAVS	4994.81	-0.192268	0.0749067	-2.56677	0.0102652	0.0155204
LZTS3	2577.09	0.628903	0.122038	5.15333	2.559e-07	6.0828e-07
F11	100.067	-2.7419	0.327205	-8.37977	5.3029e-17	2.53924e-16
XRN2	4831.14	0.129082	0.0673072	1.9178	0.0551362	0.0754669
KIZ	590.269	-0.117994	0.074432	-1.58526	0.112907	0.147497
DYNLL1	6639.71	0.150583	0.0721082	2.08828	0.0367722	0.0516772
TESC	3731.99	3.62622	0.271812	13.3409	1.33793e-40	2.35022e-39
SNX5	4986.7	-0.107132	0.0640897	-1.67159	0.0946056	0.125026
RPL6	24296.2	0.343308	0.0789982	4.34576	1.38793e-05	2.83487e-05
SIRPG	174.771	1.45778	0.165867	8.78889	1.51043e-18	7.9554e-18
MAPKAPK5	1722.89	0.248086	0.0536914	4.62059	3.82651e-06	8.20489e-06
P2RX7	533.297	-1.00792	0.139366	-7.23221	4.75194e-13	1.74078e-12
ESF1	897.092	0.229535	0.079929	2.87174	0.00408217	0.00650134
RBBP9	1593.31	-0.0314064	0.0816613	-0.384593	0.700539	0.771619
ANAPC5	5353.18	0.350834	0.0598368	5.86318	4.54096e-09	1.24429e-08
SLC23A2	1813.06	-0.393649	0.0949513	-4.1458	3.38629e-05	6.67595e-05
SLC8B1	2305.37	0.225549	0.0749329	3.01001	0.00261236	0.00425335
TMEM230	5087.93	0.0771257	0.0725513	1.06305	0.287759	0.350048
DZANK1	241.565	-0.166258	0.101379	-1.63996	0.101013	0.132945
KDM2B	1443.43	-0.0840131	0.0627486	-1.33888	0.180608	0.228106
CFAP61	88.014	-1.78394	0.248789	-7.1705	7.47233e-13	2.7014e-12
LHX5	19.4187	5.26964	0.482384	10.9242	8.8347e-28	8.00033e-27
TASP1	507.741	0.0228963	0.0678343	0.337532	0.735716	0.804293
OAS1	4311.82	1.22338	0.150565	8.12524	4.46471e-16	2.00666e-15
GCN1L1	6857.83	0.53295	0.076125	7.00098	2.54174e-12	8.84069e-12
RPLP0	62990.7	0.67605	0.104591	6.46373	1.02155e-10	3.16919e-10
PXN	6288.41	-0.255317	0.0878385	-2.90667	0.00365301	0.00585265
SIRT4	67.3135	0.191011	0.107375	1.77892	0.0752534	0.100973
RPH3A	14.3768	-1.91015	0.23426	-8.15397	3.52155e-16	1.5919e-15
KIF16B	1403.92	-0.0840419	0.0858872	-0.978515	0.32782	0.393468
TRMT6	1109.92	0.574677	0.0808792	7.10538	1.19992e-12	4.27473e-12
CHGB	513.337	4.36906	0.376848	11.5937	4.43553e-31	4.80172e-30
PEBP1	11518.7	-0.533034	0.0803646	-6.63269	3.2962e-11	1.06046e-10
TBX5	474.262	-1.50599	0.133277	-11.2997	1.31658e-29	1.31732e-28
BRAP	1272.15	0.211909	0.0505417	4.19274	2.75602e-05	5.48929e-05
ERP29	10468.7	0.286814	0.0891144	3.21849	0.00128866	0.00216635
NOS1	210.529	-1.74243	0.347246	-5.01785	5.22539e-07	1.20815e-06
FUS	12808.3	0.386802	0.061836	6.25529	3.96769e-10	1.18179e-09
IGBP1	3189.01	0.307262	0.0724629	4.24026	2.23257e-05	4.48004e-05
FXYD5	5174.93	0.115407	0.129982	0.887873	0.374609	0.443986
ZNF302	1114.99	-0.0595552	0.0812592	-0.732904	0.463617	0.536786
GRAMD1A	6361.76	0.552127	0.100243	5.50788	3.6318e-08	9.26238e-08
FXYD3	6252.34	-0.186165	0.210116	-0.886009	0.375612	0.444959
HEPH	936.188	-0.202979	0.151861	-1.33662	0.181348	0.228981
CDIP1	1489.83	-0.333978	0.0981968	-3.40111	0.000671138	0.001165
CMTM1	55.7248	1.15156	0.115017	10.0121	1.34865e-23	9.64426e-23
KCNH4	17.803	1.07373	0.182157	5.89452	3.75767e-09	1.03722e-08
GANAB	22194.9	0.429079	0.0627022	6.84312	7.7486e-12	2.61375e-11
GMIP	1529.12	-0.142182	0.0725919	-1.95864	0.0501546	0.0691128
RBM41	544.542	0.327809	0.069198	4.73726	2.16629e-06	4.74865e-06
BIRC5	1833.04	3.69697	0.174916	21.1356	3.74171e-99	1.09185e-96
LAG3	406.846	1.32369	0.176592	7.49573	6.59309e-14	2.56929e-13
MLF2	8842.06	0.456167	0.0761197	5.99276	2.06312e-09	5.80877e-09
OTUB2	184.494	1.23667	0.118994	10.3927	2.67708e-25	2.10284e-24
DDX24	6912.45	-0.306274	0.0559748	-5.47164	4.45892e-08	1.12981e-07
ZBTB25	776.332	0.343202	0.0695147	4.93712	7.92861e-07	1.80289e-06
NECAP1	2068.16	0.13982	0.0671616	2.08185	0.0373564	0.052438
ARHGAP4	2244.04	0.221871	0.125785	1.7639	0.0777492	0.104129
ANKRD24	112.294	0.479026	0.180095	2.65985	0.00781753	0.0119941
DHX32	2244.57	0.521504	0.087144	5.9844	2.17189e-09	6.1027e-09
RCOR1	2455.7	-0.423635	0.0795579	-5.32486	1.0103e-07	2.48645e-07
GPATCH2L	1497.54	-0.0730191	0.0640962	-1.13921	0.254615	0.312609
LTBP4	6393.35	-2.16641	0.129936	-16.6729	2.06345e-62	9.86371e-61
BLVRB	4229.09	0.068589	0.132379	0.518126	0.60437	0.679161
SLC9A1	3520.67	-0.362116	0.100923	-3.58806	0.000333143	0.000595964
SPTLC1	2512.2	-0.0785273	0.0641625	-1.22388	0.220996	0.274609
PAPOLA	9213.77	0.332648	0.0665641	4.9974	5.81073e-07	1.3378e-06
CCNK	549.762	0.107841	0.0735867	1.4655	0.142784	0.183475
PCBP4	1270.43	0.19588	0.0869825	2.25195	0.0243253	0.0349849
RGS1	4549.2	0.708842	0.170274	4.16296	3.14146e-05	6.21835e-05
YPEL3	3079.43	0.188771	0.0985823	1.91486	0.0555107	0.0759263
MRPS33	1635.6	0.75352	0.0909508	8.28492	1.18188e-16	5.53459e-16
NDUFB2	3316.5	0.17863	0.0841522	2.12271	0.0337785	0.0476826
NUDC	5435.64	0.285472	0.0659834	4.32642	1.51549e-05	3.08543e-05
MAEA	2877.76	0.444064	0.0579452	7.66352	1.80909e-14	7.32441e-14
ICAM1	17304.1	-0.982448	0.158614	-6.19397	5.8667e-10	1.72429e-09
STRN4	4147.86	0.242708	0.0683303	3.55198	0.000382338	0.000679924
IRAK3	1599.72	-0.81863	0.164184	-4.98604	6.16305e-07	1.41691e-06
LYZ	29295.1	-1.05926	0.210081	-5.04212	4.60396e-07	1.06966e-06
SI	0.956518	1.70607	0.79633	2.14241	0.0321606	0.0454939
MUL1	1825.59	-0.319976	0.0608512	-5.25833	1.45372e-07	3.52845e-07
TFAP4	706.421	1.26526	0.0809057	15.6387	3.96479e-55	1.39668e-53
PDCD7	933.855	-0.0857373	0.045151	-1.8989	0.0575773	0.0785441
SPG21	4831.01	-0.0167148	0.0545719	-0.30629	0.759384	0.825643
FETUB	3.98614	3.90817	0.467575	8.35837	6.35883e-17	3.03001e-16
DNAJB11	3911.67	0.821255	0.0719949	11.4071	3.85215e-30	3.98694e-29
P3H2	1974.79	-1.90931	0.216076	-8.83632	9.89225e-19	5.27703e-18
THPO	110.107	3.11124	0.275936	11.2752	1.73925e-29	1.73049e-28
CHRD	634.752	1.37794	0.19923	6.91631	4.63553e-12	1.58692e-11
FLT3LG	96.0592	-0.380323	0.104408	-3.64268	0.000269818	0.000487138
RAB11FIP3	2203.51	-0.209186	0.09166	-2.28219	0.0224781	0.0324739
GNPTG	3453.72	0.220444	0.0802159	2.74814	0.00599344	0.00933463
ZNF268	1040.6	-0.0518364	0.0700952	-0.739514	0.459595	0.532774
GOLGA3	5919.17	0.625558	0.0774246	8.07958	6.49902e-16	2.88909e-15
PABPC4	8258.21	0.589073	0.0689381	8.54495	1.2859e-17	6.40688e-17
CD209	464.504	0.303772	0.173077	1.75512	0.0792386	0.105993
CERS4	2176.28	-0.0677698	0.150661	-0.449816	0.652843	0.726698
MCOLN1	1352.99	-0.978248	0.0753379	-12.9848	1.49215e-38	2.36601e-37
USP48	2724.54	0.313902	0.0549802	5.70936	1.13402e-08	3.00097e-08
EFNB1	1691.86	-0.991596	0.140368	-7.06427	1.61467e-12	5.70446e-12
PDPR	2080.27	-0.0504226	0.0869238	-0.580079	0.561862	0.637142
AARS	7902.2	0.58438	0.0773302	7.55694	4.12657e-14	1.62921e-13
GLG1	10481.6	0.120253	0.0660375	1.82098	0.0686095	0.0926306
KIF4A	869.862	3.83129	0.168035	22.8005	4.53196e-115	3.85236e-112
TNRC6A	2463.77	0.192733	0.0711199	2.70997	0.00672895	0.0104155
PLEKHG2	2976.52	1.00095	0.144299	6.93662	4.01601e-12	1.38088e-11
DLL3	165.191	6.68786	0.403545	16.5728	1.09611e-61	5.04236e-60
NAT14	873.842	0.524652	0.105896	4.95443	7.25435e-07	1.65534e-06
PITPNM2	1244.05	-0.66891	0.111337	-6.00797	1.87864e-09	5.3031e-09
EXOC1	2068.42	0.123911	0.0560158	2.21207	0.0269621	0.0385362
RBM27	1192.64	0.0792382	0.0540657	1.46559	0.14276	0.183456
POU4F3	3.37581	1.37158	0.295064	4.64843	3.34473e-06	7.21775e-06
OSBPL8	3334.44	-0.20389	0.0751443	-2.71332	0.0066613	0.0103181
DTX2	1952.93	1.30869	0.11194	11.691	1.41656e-31	1.57807e-30
NLRC4	268.253	-2.12306	0.120305	-17.6474	1.06618e-69	7.06608e-68
PUS7	1036.73	1.25665	0.0922977	13.6151	3.25506e-42	6.23919e-41
LAMB4	13.9878	-0.621157	0.183032	-3.39372	0.000689514	0.00119457
NRCAM	443.229	0.423394	0.229159	1.8476	0.0646606	0.0876381
LAMB1	7213.26	-0.195093	0.121076	-1.61133	0.107108	0.140357
SLC26A4	260.808	1.8099	0.290102	6.23886	4.40783e-10	1.30743e-09
SLC26A3	3.60791	-1.64181	0.289999	-5.66143	1.50117e-08	3.93952e-08
DLD	3339.84	0.0879625	0.073058	1.20401	0.228586	0.283194
WDR7	1022.74	-0.515268	0.065496	-7.86716	3.62776e-15	1.5392e-14
TXNL1	3037.11	0.0495125	0.0804535	0.615418	0.538279	0.613173
IL5RA	138.166	-2.13029	0.240624	-8.85321	8.50402e-19	4.55263e-18
ABCC6	1059.34	-0.582184	0.152867	-3.80843	0.000139851	0.000259266
CMTM6	6466.6	-0.221224	0.068948	-3.20856	0.00133399	0.00223755
ITGA6	4410.3	-0.379581	0.175206	-2.16649	0.0302738	0.0429867
RAPGEF4	308.686	-1.86832	0.129939	-14.3785	7.06178e-47	1.69613e-45
pk	2976.84	-0.69898	0.0998175	-7.00258	2.51291e-12	8.74508e-12
SMPX	15.5327	2.70384	0.329581	8.20385	2.32799e-16	1.06691e-15
FH	2939.89	0.622925	0.0701881	8.87508	6.98834e-19	3.76908e-18
SEL1L3	9675.03	0.746076	0.0897331	8.31439	9.22249e-17	4.34061e-16
TF	804.955	3.33601	0.349963	9.53244	1.53623e-21	9.71058e-21
CDV3	7810.13	-0.345117	0.0664595	-5.19289	2.07057e-07	4.96829e-07
MYO15A	113.46	0.0349131	0.141521	0.2467	0.805141	0.865573
ALKBH5	4397.17	-0.12612	0.0577405	-2.18426	0.028943	0.0412317
APOH	312.525	-0.269157	0.299885	-0.897534	0.369434	0.438437
NLRP1	1578.29	-0.460091	0.135341	-3.39948	0.00067513	0.00117114
PITPNM3	921.545	-0.368133	0.133176	-2.76426	0.00570513	0.00891685
SPAG7	1975.31	-0.238876	0.0743538	-3.21269	0.00131499	0.00220737
ORC6	346.03	3.06106	0.147666	20.7296	1.87534e-95	4.16645e-93
ZFHX4	157.652	1.66098	0.241421	6.88002	5.98439e-12	2.03657e-11
SLC17A6	0.203264	-1.42744	1.05423	-1.35401	0.175733	0.222422
CPA1	2.87255	-1.39642	0.299321	-4.66528	3.08192e-06	6.66901e-06
ZC3HC1	814.852	0.54332	0.0659771	8.23498	1.79587e-16	8.30048e-16
ESR1	623.441	0.831905	0.212881	3.90784	9.31251e-05	0.00017581
RGS17	494.525	3.61868	0.19481	18.5755	5.07294e-77	4.31222e-75
ANGPT2	657.609	0.195574	0.172089	1.13647	0.255759	0.313915
TMEM101	2008.84	0.248713	0.0818284	3.03944	0.00237015	0.00387545
CD200	468.406	-0.544143	0.11528	-4.72019	2.35621e-06	5.14707e-06
CCDC80	6694.28	-0.00724331	0.165785	-0.043691	0.965151	0.973629
CMA1	12.3729	-1.86357	0.24427	-7.62915	2.36309e-14	9.49266e-14
PSME1	9584.91	0.091355	0.0814769	1.12124	0.262186	0.321239
PPP2R3C	1143.38	-0.0416504	0.0941157	-0.442544	0.658095	0.731504
HAUS4	1515.17	0.397393	0.087939	4.51896	6.21439e-06	1.30924e-05
JPH4	79.6991	-2.58298	0.150652	-17.1453	6.81583e-66	3.8625e-64
MYH7	4.78513	2.75624	0.400166	6.88775	5.66825e-12	1.931e-11
CEBPE	10.9076	-0.568823	0.19255	-2.95415	0.00313527	0.005063
SLC7A8	2586.4	-0.341852	0.175933	-1.94308	0.0520062	0.0714728
OSGEP	1548.73	0.343818	0.074368	4.62319	3.77876e-06	8.10961e-06
SLC22A17	848.438	0.0317045	0.156873	0.202103	0.839836	0.894608
RNF31	1022.13	0.225556	0.0665662	3.38845	0.000702894	0.00121656
SCFD1	2662.57	0.399965	0.0730026	5.47878	4.28269e-08	1.0861e-07
G2E3	1000.91	0.659577	0.107686	6.12499	9.0689e-10	2.62443e-09
HECTD1	7032.07	0.0595093	0.0793177	0.750265	0.453095	0.526162
HNRNPC	17632.7	0.561115	0.0597239	9.39515	5.71364e-21	3.49304e-20
RPGRIP1	77.3443	0.582982	0.115918	5.02927	4.92358e-07	1.14094e-06
SUPT16H	5940.06	0.402159	0.0720759	5.57967	2.40979e-08	6.22951e-08
TOX4	3911.38	0.0538448	0.0517735	1.04001	0.298337	0.361611
GEMIN2	477.44	0.873533	0.118405	7.37752	1.61267e-13	6.09496e-13
TGM1	152.264	-2.26959	0.173143	-13.1082	2.9547e-39	4.8422e-38
TINF2	2597.38	-0.497298	0.0561121	-8.86259	7.81784e-19	4.19447e-18
DAZL	4.31163	1.63595	0.341589	4.78925	1.67403e-06	3.70146e-06
TBL1Y	12.2844	-0.0679795	0.582795	-0.116644	0.907142	0.945895
SEMA6A	610.231	-2.62523	0.15249	-17.2157	2.02453e-66	1.18154e-64
TRPM7	1873.3	-0.186194	0.0665238	-2.79891	0.00512753	0.00806373
TYRO3	744.511	0.103134	0.128473	0.802771	0.422107	0.494376
WDR76	485.878	1.1317	0.11287	10.0266	1.16467e-23	8.36845e-23
CAPN3	112.906	-0.934348	0.187307	-4.98833	6.09021e-07	1.40082e-06
SNAP23	2580.77	-0.438057	0.0596598	-7.34259	2.09505e-13	7.86338e-13
TBX15	482.341	3.72766	0.238523	15.6281	4.68352e-55	1.64394e-53
PHGDH	1525.16	0.720743	0.201513	3.57666	0.000348008	0.000621362
COL9A3	109.525	1.77191	0.197465	8.97327	2.87826e-19	1.58649e-18
EZR	30599	-0.380267	0.097204	-3.91205	9.15146e-05	0.00017297
MYL6	39428.3	-0.458717	0.086916	-5.27771	1.30808e-07	3.18723e-07
AGO1	2138.31	0.0372347	0.0688811	0.540565	0.588807	0.663656
TEKT2	224.871	-1.59483	0.260464	-6.12302	9.18154e-10	2.65545e-09
CLSPN	333.601	2.70885	0.167018	16.2189	3.7059e-59	1.56151e-57
RFFL	1341.85	0.39329	0.0783917	5.01699	5.24877e-07	1.21342e-06
UNC13D	3566.78	-0.87796	0.151187	-5.80712	6.35582e-09	1.71871e-08
MFSD11	1421.08	0.212358	0.0644402	3.29543	0.000982718	0.00167303
DPYSL2	8728.64	-1.57484	0.11616	-13.5575	7.15743e-42	1.35072e-40
TGFB2	782.337	-1.08759	0.188584	-5.76714	8.06261e-09	2.1629e-08
GPATCH2	873.711	0.52555	0.0639641	8.21632	2.09838e-16	9.64396e-16
NUP50	2631.67	0.242863	0.0612593	3.96451	7.35463e-05	0.000140461
CDC45	476.848	3.16994	0.164381	19.2841	7.31193e-83	8.21584e-81
COMT	6278.81	-0.266204	0.0910614	-2.92335	0.00346292	0.00556269
CECR1	4916.03	-1.02581	0.125759	-8.15698	3.43504e-16	1.55423e-15
VNN3	88.6471	-0.746576	0.258867	-2.88402	0.0039264	0.00626653
ECHDC1	3045.37	-0.757269	0.0902486	-8.39092	4.82335e-17	2.32041e-16
LRRFIP2	2000.69	-0.371336	0.0553737	-6.706	2.00034e-11	6.55195e-11
SEC22C	1959.99	-0.745161	0.048005	-15.5226	2.44092e-54	8.34308e-53
XYLB	262.879	1.55264	0.107504	14.4427	2.78831e-47	6.81427e-46
HDAC6	2675.02	0.173868	0.0771387	2.25397	0.0241982	0.0348123
OR1I1	0.0710935	-0.22824	1.20926	-0.188744	0.850294	0.903265
GABRP	346.486	2.03252	0.329235	6.17345	6.68137e-10	1.95462e-09
KRT31	1.27462	1.62005	0.524725	3.08744	0.00201889	0.00332307
CDC6	973.162	3.43794	0.160752	21.3866	1.78024e-101	5.89922e-99
UPRT	554.061	-0.314308	0.0638816	-4.92016	8.6473e-07	1.96038e-06
CDC23	1506.97	0.146523	0.0497413	2.94571	0.00322211	0.00519294
AAAS	1750.68	0.463096	0.0616933	7.50643	6.07637e-14	2.37314e-13
CBX5	5649.96	0.332496	0.0853223	3.89694	9.74173e-05	0.000183647
[truncated: 17,561 more rows]

## Sheet: Enriched BPs
ID	Description	GeneRatio	pvalue	p.adjust	geneID
GO:0034765	regulation of ion transmembrane transport	197/4338	2.7201e-18	1.63314e-14	CFTR/HECW1/CALCR/CACNG3/CX3CL1/CACNA1G/SCN4A/CACNA2D2/NOX1/MAPK8IP2/ATP1A2/FHL1/KCNG1/NEDD4L/KCNH2/RASGRF1/KCNAB2/GAL/TRPM5/KCNQ2/CACNG5/ACTN2/CACNA1S/OPRK1/ABCB1/REM1/TESC/P2RX7/NOS1/KCNH4/JPH4/HCN2/CACNA1I/KCNK10/MMP9/NTSR1/FGF14/CEMIP/KCNA7/CACNG7/HAMP/CAV1/PPIF/RGS9/CCL2/CACNG1/SLC9A3R1/IFNG/OPRM1/CLIC5/CLCN2/GPR89A/CASQ2/CRHR1/GRIA2/KCNJ5/KCNJ8/HPCA/RAMP3/TWIST1/HVCN1/EDN3/KCNK15/AHNAK/F2RL3…
GO:0043062	extracellular structure organization	160/4338	5.18045e-18	1.63314e-14	ITGAL/NOX1/DCN/CD44/IBSP/TLL1/VCAN/TNC/GPM6B/COL9A2/LAMC3/COL11A1/COL17A1/NTN4/FBLN1/ITGA8/FAP/CPB2/COL4A4/CMA1/COL9A3/TGFB2/TLL2/MMP11/PDGFB/CTSG/MMP9/FERMT1/TIMP1/RGCC/MMP15/FOXF1/HAS1/COMP/HPN/ITGB8/ECM2/ENG/SPOCK2/ICAM2/COL1A1/VWF/ADTRP/COL9A1/NR2E1/COL7A1/TNR/MFAP2/MMP8/TTR/SPP1/TEX14/RECK/PRDX4/MMP19/COL10A1/SOX9/LOXL1/NCAN/COL5A1/RAMP2/MATN3/ITGB4/BCAN/POSTN/MYH11/SPINK5/LOXL2/ETS1/AGT/LCP…
GO:0030198	extracellular matrix organization	159/4338	9.87652e-18	2.07572e-14	ITGAL/NOX1/DCN/CD44/IBSP/TLL1/VCAN/TNC/GPM6B/COL9A2/LAMC3/COL11A1/COL17A1/NTN4/FBLN1/ITGA8/FAP/CPB2/COL4A4/CMA1/COL9A3/TGFB2/TLL2/MMP11/PDGFB/CTSG/MMP9/FERMT1/TIMP1/RGCC/MMP15/FOXF1/HAS1/COMP/HPN/ITGB8/ECM2/ENG/SPOCK2/ICAM2/COL1A1/VWF/ADTRP/COL9A1/NR2E1/COL7A1/TNR/MFAP2/MMP8/TTR/SPP1/RECK/PRDX4/MMP19/COL10A1/SOX9/LOXL1/NCAN/COL5A1/RAMP2/MATN3/ITGB4/BCAN/POSTN/MYH11/SPINK5/LOXL2/ETS1/AGT/LCP1/IL6/…
GO:0070268	cornification	68/4338	1.9921e-17	3.14005e-14	CYP26B1/DSG2/PKP2/PKP1/TGM1/KRT31/DSP/TGM5/CASP14/KRT23/KRT32/KRT18/PERP/PI3/KRT36/KRT17/KLK14/KRT34/KRT33B/SPINK5/DSG3/DSG1/FURIN/ST14/IVL/SPRR3/SPRR2D/TMEM79/KLK13/KRT80/KRT1/KRT24/SPRR1B/SPRR1A/KRT8/KRT78/KRT86/KRT75/KRT6C/KRT4/KRT72/KRT83/KRT19/KRT15/KRT9/KRT20/KRT27/LIPM/DSG4/PKP3/KRT6B/KRT79/KRT73/KRT3/KLK12/KRT16/KRT14/KRT12/KAZN/KRT39/LIPN/LIPK/CDSN/KRT40/KRT6A/KRT81/SPRR2A/SPRR2F
GO:0098742	cell-cell adhesion via plasma-membrane adhesion molecules	125/4338	1.43009e-16	1.80335e-13	ITGAL/CX3CL1/SELE/CELSR3/TENM1/CLDN11/CDH10/DSG2/CDH3/CLDN18/CDH19/CDHR2/CDH17/CEACAM1/IGSF9B/CDH7/PCDHB4/PCDHA6/FAT1/IGSF9/CEACAM6/FAT2/TGFB2/PCDH11Y/CDHR5/CDH20/PCDH11X/CBLN1/CEACAM5/MAG/CDH23/MDGA1/PCDHB2/PCDH12/APOA1/PCDH17/EPCAM/PCDHB8/SLITRK3/CEACAM8/BMP2/FLRT3/CDHR3/LRRC4/CDH15/GATA5/VSTM2L/CNTN6/DSG3/DSG1/CLDN10/PCDH8/KLF4/MYPN/PCDH10/ANXA3/CDH24/CDH13/IGSF11/CDH18/SDK1/TENM4/ESAM/PCDH15/…
GO:0042391	regulation of membrane potential	173/4338	4.15877e-15	4.37018e-12	GCLC/CFTR/CACNA1G/SCN4A/MAPK8IP2/DCN/GABRA3/ATP1A2/FHL1/GCLM/MYOC/ADRB1/DSG2/NEDD4L/KCNH2/PKP2/ACTN2/EDN1/IGSF9B/KCNK2/P2RX5/P2RX7/KCNH4/SLC26A3/GABRP/DSP/HCN2/P2RX6/CACNA1I/KCNK10/RIMS4/NTSR1/CHRNA4/SMAD7/GABRE/FGF14/CBLN1/KCNN4/SLC1A6/ATP1A3/GRIN2D/GRIK5/CAV1/STX1A/KCNT1/P2RX1/GABRA4/P2RX3/ASIC1/GABRR2/OPRM1/GABRG2/NUP155/OPRD1/CHRNB4/CNR1/CASQ2/KCNJ5/CHRNA2/ADRA1A/KCNJ8/KCNK15/ATP1B2/KCNA5/SLC…
GO:0071466	cellular response to xenobiotic stimulus	89/4338	1.26495e-14	1.13936e-11	AOC1/CYP26B1/FMO3/MGST1/FMO1/DPEP1/ABCC2/ACSM2B/RORA/CYP2W1/CACNA1S/DNMT3B/TFAP4/FMO2/CYP26A1/CYP2D6/PDGFB/HNF4A/E2F1/CYP2C18/ALDH3A1/OPRM1/GHR/BCHE/AADAC/MARC2/ARG1/CASQ2/EGR1/PCK1/APOBEC3A/CDO1/CYP2E1/AOC3/PCNA/ACY3/GSTM5/UGT2B28/BAAT/BPHL/CYP2C9/METTL21C/CYP1A1/CYP1A2/NR1I2/CCNA2/SRD5A1/CRHBP/CRH/GLYAT/CYP2U1/ADCY8/FBXO32/CBR3/CYP3A7/AKR7A3/S100A12/CMBL/GJB2/CYP2C19/MCM7/UGT1A6/LPO/DDIT4/CES3/…
GO:0071805	potassium ion transmembrane transport	100/4338	9.34571e-14	7.36559e-11	ATP1A2/FHL1/KCNG1/NEDD4L/KCNH2/SLC9A7/SLC9A3/KCNAB2/ABCC9/GAL/TRPM5/SLC12A1/KCNQ2/ACTN2/KCNK2/OPRK1/KCNH4/HCN2/KCNK10/KCNN4/KCNA7/ATP1A3/KCNN1/ATP4A/HPN/CAV1/KCNT1/PKD2L1/SLC12A7/SLC9A2/CASQ2/KCNJ5/KCNJ8/SLC12A4/EDN3/KCNK15/ATP1B2/KCNA5/DPP6/KCNK1/KCNH5/SLC24A4/KCNA10/ATP1B1/KCNH1/KCNN3/HCN3/FXYD4/ANK3/KCNJ1/KCNE4/KCNJ16/SLC24A2/KCNJ6/KCNJ15/RNF207/KCNB1/KCNT2/KCNF1/HCN1/KCNK5/KCNV1/WNK2/KCNC2/NE…
GO:0048562	embryonic organ morphogenesis	122/4338	3.45942e-13	2.20238e-10	WNT16/HOXA11/DLX6/USH1C/PAX6/ALX4/COL11A1/FGFR2/FGF10/MYO3B/ITGA8/EDN1/WNT11/POU4F3/TBX15/MYO3A/SIX4/NDRG4/FOXF1/SALL1/HPN/DLX5/HOXA1/HOXA5/ENG/SLC9A3R1/NKX3-2/SOBP/MDFI/HYAL1/EFEMP1/OTX1/DLX2/VAX2/MFAP2/TCF21/SATB2/NR4A3/HOXB8/HOXB3/HOXB1/RDH10/TBX2/GJB6/TWIST1/HOXC11/STIL/RUNX2/WNT1/SOX9/SIX1/HOXD10/EPHB2/GSC/TBX3/GATA4/HLX/TFAP2A/FOXF2/MYO7A/STRA6/SIX3/RBP4/FBN2/COL2A1/LRIG3/FOXN4/WNT9A/CCDC39…
GO:0007389	pattern specification process	171/4338	3.49308e-13	2.20238e-10	CYP26B1/HOXA11/MEOX1/PAX6/PAX7/ISL1/HOXC8/ALX4/DMRT3/FGFR2/FGF10/SEMA3A/WNT8B/EDN1/AURKA/TBX5/CHRD/DLL3/PCSK5/MFNG/NDRG4/FOXF1/WNT2/LFNG/HOXA5/EVX1/COBL/MEOX2/LHX2/ENG/LHX3/DKK1/WNT3/KAT2A/NKX3-2/ZBTB16/MDFI/TBX18/IRX4/CDX1/OTX1/WNT6/DLX2/VAX2/SATB2/HOXB8/HOXB3/HOXB1/MSX2/TBX2/DNAI1/EGR2/BHLHE41/HOXC13/HOXC11/STIL/WNT1/PAX1/NKX2-2/BMP2/SIX1/FEZF1/HOXD10/HOXD11/HOXD13/FOXA1/GATA5/BARX1/GSC/WNT2B/R…
GO:0010959	regulation of metal ion transport	155/4338	4.03043e-13	2.31017e-10	HECW1/CALCR/CX3CL1/ATP1A2/FHL1/KCNG1/CASR/NEDD4L/HOMER3/KCNH2/PKP2/CAMK2B/MYLK/KCNAB2/GAL/CAMK2A/ACTN2/ADCYAP1R1/OPRK1/P2RX5/NKAIN1/REM1/TESC/P2RX7/NOS1/TF/JPH4/PDGFB/NTSR1/NKAIN4/EPPIN/FGF14/CEMIP/CD33/HAMP/CAV1/CXCL12/RGS9/P2RX1/CCL2/CACNG1/SLC9A3R1/WFS1/P2RX3/IFNG/GCG/GRIN3B/OPRD1/CASQ2/CRHR1/HPCA/RAMP3/EDN3/AHNAK/F2RL3/MCHR1/ATP1B2/KCNA5/CRACR2A/DPP6/EPO/INPP5K/APLNR/AGT/SERPINE2/SLC31A2/FXYD…
GO:0009410	response to xenobiotic stimulus	123/4338	4.46375e-13	2.34533e-10	GCLC/AOC1/CYP26B1/ABCB4/FMO3/MGST1/FMO1/DPEP1/CPS1/ABCC2/F7/ACSM2B/RORA/CYP2W1/EDN1/CACNA1S/OPRK1/CAD/DNMT3B/TFAP4/RGS17/FMO2/CYP26A1/CYP2D6/PDGFB/HNF4A/OXT/E2F1/CYP2C18/RGS9/ALDH3A1/ASIC1/OPRM1/GHR/BCHE/AADAC/MARC2/CNR1/ARG1/CASQ2/CRHR1/EGR1/HPCA/PDE1B/PCK1/FOSB/PRKCG/APOBEC3A/CDO1/EPO/CYP2E1/AOC3/PPARG/PCNA/ACY3/GSTM5/UGT2B28/BAAT/BPHL/CYP2C9/METTL21C/CYP1A1/CYP1A2/SLC6A3/NR1I2/SNCA/CCNA2/SRD5A…
GO:0006813	potassium ion transport	106/4338	5.14756e-13	2.49657e-10	ATP1A2/FHL1/KCNG1/NEDD4L/KCNH2/SLC9A7/SLC9A3/KCNAB2/ABCC9/GAL/TRPM5/SLC12A1/KCNQ2/ACTN2/KCNK2/OPRK1/NOS1/KCNH4/HCN2/KCNK10/KCNN4/KCNA7/ATP1A3/KCNN1/ATP4A/HPN/CAV1/KCNT1/PKD2L1/SLC12A7/SLC9A2/CASQ2/KCNJ5/KCNJ8/SLC12A4/EDN3/KCNK15/ATP1B2/KCNA5/DPP6/KCNK1/KCNH5/SLC24A4/KCNA10/ATP1B1/KCNH1/KCNN3/HCN3/VIP/FXYD4/ADRA2A/ANK3/KCNJ1/KCNE4/KCNJ16/SLC24A2/KCNJ6/KCNJ15/RNF207/KCNB1/KCNT2/KCNF1/ADORA1/HCN1/KC…
GO:0042445	hormone metabolic process	103/4338	1.02386e-12	4.25274e-10	CYP26B1/IYD/HSD17B6/DKK3/GAL/CHAT/AFP/HSD17B2/ACHE/CMA1/CYP26A1/PCSK5/CYP2D6/CTSG/DHRS2/PCSK1N/CRYM/LHB/SLC5A5/HPN/CYP2C18/CPE/CYP27B1/IFNG/GNB3/GHR/CLCN2/PCSK4/SLC5A7/TPO/RPE65/APOA1/TTR/SPP1/PRLHR/EGR1/RDH10/LRAT/AKR1D1/IL1B/BMP2/PCSK2/SRD5A3/FOXA1/AANAT/ACE2/TSHB/NGF/CGA/BCO1/CYP27A1/NR5A1/DUOX1/CYP19A1/CYP2C9/RBP4/DUOXA1/CYP1A1/CYP1A2/FURIN/CRABP2/ECE2/CORIN/SRD5A1/AWAT2/CRH/CYP17A1/AKR1C2/CH…
GO:0001655	urogenital system development	134/4338	1.07235e-12	4.25274e-10	CYP26B1/FKBP4/HOXA11/CRLF1/PROM1/DCN/WWTR1/TNC/FGFR2/HYAL2/FGF10/ITGA8/COL4A4/ARG2/WNT11/TGFB2/CYP26A1/PCSK5/PDGFB/UPK3A/SIX4/MMP9/SMAD7/FOXF1/SALL1/CA2/CALB1/AMH/WFS1/ZBTB16/TNS2/SIM1/TBX18/WNT6/ODC1/ID3/CENPF/TCF21/PGF/EPCAM/TEK/EGR1/RDH10/CAT/HOXC11/SOX4/WNT1/EFNB2/SOX9/BMP2/SIX1/PPAT/PODXL/HOXD11/HOXD13/FOXA1/SLC34A1/LIN28A/ITGB4/EPHB2/WNT2B/EPHA7/AGT/TFAP2A/SULF1/SMAD6/STRA6/CYP19A1/CEP55/PL…
GO:0007156	homophilic cell adhesion via plasma membrane adhesion molecules	81/4338	1.0792e-12	4.25274e-10	CELSR3/CDH10/DSG2/CDH3/CDH19/CDHR2/CDH17/CEACAM1/IGSF9B/CDH7/PCDHB4/PCDHA6/FAT1/IGSF9/CEACAM6/FAT2/PCDH11Y/CDHR5/CDH20/PCDH11X/CEACAM5/CDH23/PCDHB2/PCDH12/PCDH17/PCDHB8/CDHR3/CDH15/VSTM2L/CNTN6/DSG3/DSG1/PCDH8/MYPN/PCDH10/ANXA3/CDH24/CDH13/IGSF11/CDH18/SDK1/ESAM/PCDH15/ROBO4/CDH12/CLSTN2/NEXN/FAT3/RET/DCHS1/PCDH7/CDH2/EMB/PTPRM/DSG4/CDH5/AMIGO1/CADM1/CNTN2/PCDH9/ROBO2/CDHR4/PTPRT/FAT4/PLXNB3/L1CA…
GO:0030900	forebrain development	149/4338	1.9758e-12	7.3279e-10	ARX/PAX6/TYROBP/TACC3/ISL1/POU1F1/ASPM/FGFR2/PITX1/FGF10/SEMA3A/WDR62/LHX5/CHRD/CRTAC1/EFNA2/SLC8A3/E2F1/SALL1/DLX5/EZH2/LHX2/LHX6/LHX3/CXCL12/DKK1/KAT2A/MDK/PHACTR1/NR2E1/SEMA5A/OTX1/DLX2/VAX2/TNR/SLC2A1/KIF14/SATB2/NR4A3/CRHR1/NEUROG3/STIL/WNT1/BMP2/AVPR2/FEZF1/KIF1A/PLXNA3/SSTR4/BCAN/MYH10/DCLK1/EPHB2/GSC/WNT2B/RAX/SOX3/ETS1/AGTPBP1/TBX3/EMX1/TBR1/DAB2IP/ATAT1/SIX3/ATIC/ANXA3/ASCL1/SSTR1/BCL2A…
GO:0043270	positive regulation of ion transport	115/4338	4.52962e-12	1.53616e-09	CFTR/CALCR/ABCB4/CACNG3/CX3CL1/FHL1/CASR/KCNH2/PKP2/MYLK/GAL/PLA2G10/CAMK2A/ACTN2/EDN1/ADCYAP1R1/OPRK1/P2RX5/ABCB1/TESC/P2RX7/NOS1/PDGFB/NTSR1/OXT/FGF14/CEMIP/CAV1/CXCL12/RGS9/P2RX1/SLC6A4/CCL2/MAP2K6/SLC9A3R1/WFS1/P2RX3/IFNG/GCG/KMO/APOA1/TNFSF11/RAMP3/EDN3/IL1B/F2RL3/MCHR1/ATP1B2/CRACR2A/ACE2/SLC34A1/SSTR4/EPHB2/APLNR/AGT/TRPC3/CXCL9/TNFRSF11A/ATP1B1/STAC/SNCA/CRH/JPH2/ADRA2A/ANK3/THY1/RNF207/G…
GO:0015711	organic anion transport	182/4338	4.62918e-12	1.53616e-09	CFTR/SLC7A2/SLC25A13/SLC4A1/ABCB4/SLC6A13/SLC6A7/SLC11A1/ATP1A2/SLC7A9/ABCC2/CASR/SYT1/ACSL4/PLA2G10/SLC6A15/ABCB11/CA12/ACACB/EDN1/CEACAM1/SLCO1A2/ABCB1/CETP/SLC4A11/P2RX7/SLC26A4/SLC26A3/PLA2G3/SLC16A8/HRH3/NTSR1/SLC52A3/OXT/SLC35A2/SLC7A5/AQP9/CA2/KCNN4/SLC1A6/PLEKHA8/STX1A/SLC1A1/CA9/ABCC3/SLC16A6/MAP2K6/SLC9A3R1/SLC2A9/FOLR3/APOA4/SLC6A12/SLCO1B3/SLC27A6/PLSCR4/SLC4A3/SLC1A4/PLA2G4A/KMO/PLA2…
GO:0051047	positive regulation of secretion	162/4338	4.95648e-12	1.56253e-09	FGR/CFTR/CACNA1G/SCIN/SYT7/ISL1/NLRP2/GAB2/CASR/SYT1/HYAL2/GAL/PLA2G10/PANX2/EDN1/CPB2/OPRK1/FCN1/ACHE/P2RX7/TGFB2/CACNA1I/NTSR1/FERMT1/OXT/TLR8/RGCC/KCNN4/RETN/GPI/CD33/STX1A/TFR2/CXCL12/SLC6A4/CCL1/MAP2K6/NMU/CRTAM/MDK/IFNG/GAPDH/IL17A/IL1A/GCG/SPTBN1/IL1RL1/KMO/CD160/TNFSF4/MMP8/CNR1/SPP1/CRHR1/TNFSF11/NPPB/TRIM6/PAEP/CD244/TWIST1/INHA/EDN3/SOX4/IL1B/UNC13A/AKAP12/SSTR4/MYH10/POSTN/VTCN1/AGT/H…
GO:0006936	muscle contraction	141/4338	1.38451e-11	4.15683e-09	HSPB6/CACNA1G/SCN4A/ATP1A2/VIM/MYOM2/DSG2/UTS2/NEDD4L/KCNH2/PKP2/CALCRL/MYLK/ENO1/ACTN2/EDN1/ARG2/CACNA1S/MYBPC2/NOS1/SMPX/MYH7/SORBS1/DSP/P2RX6/SLC8A3/MYL9/OXT/TNNC2/SMAD7/TNNT1/COMP/CAV1/P2RX1/SGCA/MAP2K6/MYH1/NMU/CRYAB/P2RX3/NUP155/TNNC1/CHRNB4/CASQ2/KCNJ5/SORBS3/ADRA1A/KCNJ8/EDN3/MYH2/EDN2/DOCK4/TMOD2/TNNI3/GAMT/KCNA5/CNN1/ACE2/TNNT3/TNNI2/SLC6A8/NMUR2/MYBPH/MYH11/AGT/CHRND/HTR2B/EDNRB/SCN7A/…
GO:0072001	renal system development	119/4338	1.9378e-11	5.26372e-09	CYP26B1/HOXA11/CRLF1/PROM1/DCN/WWTR1/FGFR2/HYAL2/FGF10/ITGA8/COL4A4/ARG2/WNT11/TGFB2/CYP26A1/PCSK5/PDGFB/UPK3A/SIX4/MMP9/SMAD7/FOXF1/SALL1/CA2/CALB1/WFS1/ZBTB16/TNS2/SIM1/TBX18/WNT6/ODC1/ID3/CENPF/TCF21/PGF/EPCAM/TEK/EGR1/RDH10/CAT/HOXC11/SOX4/WNT1/EFNB2/SOX9/BMP2/SIX1/PPAT/PODXL/HOXD11/SLC34A1/LIN28A/ITGB4/WNT2B/EPHA7/AGT/TFAP2A/SULF1/SMAD6/STRA6/CEP55/PLCE1/RBP4/FGF2/FRAS1/GCNT3/MYOCD/GREB1L/AG…
GO:0006814	sodium ion transport	95/4338	2.07278e-11	5.26372e-09	HECW1/SCN4A/ATP1A2/NEDD4L/PKP2/SLC9A7/SLC9A3/TRPM5/SLC6A15/ABCB11/SLC12A1/NKAIN1/SLC4A11/TESC/P2RX7/NOS1/HCN2/SLC5A4/SLC8A3/NKAIN4/ATP1A3/SLC5A5/ATP4A/PKD2L1/SLC9A3R1/ASIC1/SLC9A2/SLC5A7/SLC5A9/SLC8A2/SGK1/ATP1B2/SLC6A8/SLC34A1/KCNK1/SERPINE2/SCN7A/FXYD6/SLC5A6/HECW2/SLC38A4/SLC24A4/SLC13A5/TRPM2/ATP1B1/HCN3/SCN1A/SLC17A4/STOM/SLC5A12/SCN2B/FXYD4/ANK3/UTRN/SCN3A/SLC24A2/SLC13A3/SLC5A11/SCNN1D/HCN…
GO:0045165	cell fate commitment	112/4338	2.08554e-11	5.26372e-09	WNT16/CYP26B1/ARX/HOXA11/PAX6/PAX7/ISL1/FOXP3/DMRT3/EYA2/POU1F1/FGFR2/PITX1/RORA/FGF10/WNT8B/WNT11/TBX5/TBX15/GATA1/ESRP1/WNT2/EVX1/POU6F2/LHX3/DKK1/WNT3/IL23A/NR2E1/TBX18/WNT6/DLX2/EPAS1/SATB2/ONECUT2/TBX2/TBX4/SPDEF/RUNX2/WNT1/SOX9/NKX2-2/BMP2/SIX1/HOXD10/FOXA1/MNX1/PPARG/GSC/WNT2B/SOX5/TBX3/HEY2/WNT10A/IL6/TBR1/KLF4/GCM1/FGF2/ASCL1/FOXN4/DHH/NTRK3/GATA6/DMRTA2/BARHL2/WNT9A/DLX1/SFRP2/TENM4/TBX…
GO:0048568	embryonic organ development	160/4338	2.08712e-11	5.26372e-09	WNT16/HOXA11/DLX6/USH1C/PAX6/ALX4/COL11A1/FGFR2/FGF10/VASH1/MYO3B/ITGA8/EDN1/WNT11/POU4F3/TBX15/TGFB2/MYO3A/PCSK5/PDGFB/SIX4/GATA1/NDRG4/FOXF1/SALL1/HPN/DLX5/WNT2/HOXA1/HOXA5/COBL/ENG/SLC9A3R1/NKX3-2/SOBP/MDFI/PCDH12/HYAL1/EFEMP1/OTX1/TPO/DLX2/EPAS1/VAX2/MFAP2/ID3/TCF21/SATB2/NR4A3/HOXB8/HOXB3/HOXB1/RDH10/TBX2/GJB6/TWIST1/HOXC11/STIL/NRK/RUNX2/WNT1/SOX9/SIX1/HOXD10/E2F8/NES/EPHB2/GSC/TBX3/HEY2/GA…
GO:0003002	regionalization	136/4338	3.90082e-11	9.45949e-09	CYP26B1/HOXA11/MEOX1/PAX6/PAX7/ISL1/HOXC8/ALX4/DMRT3/FGFR2/FGF10/SEMA3A/WNT8B/EDN1/AURKA/CHRD/DLL3/PCSK5/FOXF1/WNT2/LFNG/HOXA5/EVX1/COBL/MEOX2/LHX2/LHX3/DKK1/WNT3/KAT2A/ZBTB16/MDFI/TBX18/CDX1/OTX1/DLX2/VAX2/HOXB8/HOXB3/HOXB1/MSX2/EGR2/BHLHE41/HOXC13/HOXC11/WNT1/PAX1/NKX2-2/BMP2/SIX1/FEZF1/HOXD10/HOXD11/HOXD13/FOXA1/GATA5/BARX1/GSC/WNT2B/TBX3/HEY2/EMX1/PCDH8/TBR1/GATA4/CFC1/LMX1B/SMAD6/SIX3/ASCL1/…
GO:1903532	positive regulation of secretion by cell	151/4338	6.29549e-11	1.47011e-08	FGR/CFTR/CACNA1G/SYT7/ISL1/NLRP2/GAB2/CASR/SYT1/HYAL2/GAL/PLA2G10/PANX2/EDN1/CPB2/OPRK1/FCN1/ACHE/P2RX7/TGFB2/CACNA1I/NTSR1/FERMT1/OXT/TLR8/RGCC/KCNN4/RETN/GPI/CD33/STX1A/TFR2/CXCL12/SLC6A4/CCL1/MAP2K6/NMU/CRTAM/MDK/IFNG/GAPDH/IL17A/IL1A/GCG/SPTBN1/IL1RL1/KMO/CD160/TNFSF4/MMP8/CNR1/SPP1/CRHR1/TNFSF11/TRIM6/PAEP/CD244/TWIST1/INHA/EDN3/SOX4/IL1B/UNC13A/AKAP12/MYH10/POSTN/VTCN1/AGT/HTR2B/IL6/BLK/TLR…
GO:0099177	regulation of trans-synaptic signaling	161/4338	6.67321e-11	1.50266e-08	CACNG3/CX3CL1/CACNA2D2/MAPK8IP2/SYT7/TYROBP/ATP1A2/APBA2/RASGRF1/CAMK2B/SYT1/PFN2/CAMK2A/CACNG5/EDN1/IGSF9B/ACHE/JPH4/SLC8A3/NFATC4/RIMS4/NTSR1/CHRNA4/OXT/FGF14/CBLN1/CA2/CALB1/PLAT/RETN/GRIN2D/CACNG7/GRIK5/STX1A/NPTX2/DNM1/NEURL1/DKK1/P2RX1/SLC6A4/CCL2/KAT2A/NMU/P2RX3/ASIC1/NR2E1/DBN1/BCHE/PLCL1/TNR/KMO/CDC20/CHRNB4/SLC8A2/CNR1/AKAP7/PCDH17/CRHR1/ADRA1A/EGR2/GRM4/IL1B/PRKCG/LRRC4/UNC13A/AKAP12/E…
GO:0071695	anatomical structure maturation	98/4338	8.63291e-11	1.87691e-08	CFTR/CX3CL1/BTK/LTF/MYOC/NSUN2/CDH3/ANKS1A/GAL/EPHA8/TRIP13/NTN4/SCARF1/PGR/AURKA/SLC26A3/DAZL/TGFB2/VSX1/PABPC1L/FERMT1/HOXA5/LHX6/PCSK4/EPAS1/KIF14/MSX2/PAEP/RECK/TCP11/RUNX2/EREG/WNT1/BMP2/KLF2/FOXA1/EPO/HBZ/C1QL1/PPARG/RXFP2/SPINK5/CCNB1/EDNRB/SIX3/IL21/ASCL1/ACVRL1/ROPN1L/TBX6/GJA1/LGI4/CABYR/HOXB13/G6PD/PTH1R/TAL1/TRIM58/FLVCR1/TDRD5/NPPC/TMEM79/IHH/NFASC/NKX6-1/SPINK1/DEFB1/RET/DCHS1/GREM1…
GO:0050804	modulation of chemical synaptic transmission	160/4338	1.07981e-10	2.26941e-08	CACNG3/CX3CL1/CACNA2D2/MAPK8IP2/SYT7/TYROBP/ATP1A2/APBA2/RASGRF1/CAMK2B/SYT1/PFN2/CAMK2A/CACNG5/EDN1/IGSF9B/ACHE/JPH4/SLC8A3/NFATC4/RIMS4/NTSR1/CHRNA4/OXT/FGF14/CBLN1/CA2/CALB1/PLAT/RETN/GRIN2D/CACNG7/GRIK5/STX1A/NPTX2/DNM1/NEURL1/DKK1/P2RX1/SLC6A4/CCL2/KAT2A/NMU/P2RX3/ASIC1/NR2E1/DBN1/BCHE/PLCL1/TNR/KMO/CDC20/CHRNB4/SLC8A2/CNR1/AKAP7/PCDH17/CRHR1/ADRA1A/EGR2/GRM4/IL1B/PRKCG/LRRC4/UNC13A/AKAP12/E…
GO:0001822	kidney development	112/4338	1.3479e-10	2.74145e-08	CYP26B1/HOXA11/CRLF1/PROM1/DCN/WWTR1/FGFR2/HYAL2/FGF10/ITGA8/COL4A4/ARG2/WNT11/TGFB2/CYP26A1/PCSK5/PDGFB/UPK3A/SIX4/MMP9/SMAD7/SALL1/CA2/CALB1/WFS1/ZBTB16/TNS2/SIM1/WNT6/ODC1/ID3/CENPF/TCF21/PGF/EPCAM/TEK/EGR1/RDH10/CAT/HOXC11/SOX4/WNT1/EFNB2/SOX9/BMP2/SIX1/PPAT/PODXL/HOXD11/SLC34A1/LIN28A/WNT2B/EPHA7/AGT/TFAP2A/SULF1/SMAD6/STRA6/PLCE1/FGF2/FRAS1/GCNT3/GREB1L/AGTR1/SLIT2/ADAMTS16/GPC3/DLG5/PTPRO/…
GO:0014074	response to purine-containing compound	70/4338	1.59425e-10	3.14117e-08	CFTR/CPS1/PTPRN/CACNA1S/P2RX5/CAD/NOX4/DNMT3B/P2RX7/SLC26A3/HCN2/P2RX6/SLC8A3/OXT/AQP9/SLC5A5/DNTT/P2RX1/SLC6A4/ALDH3A1/COL1A1/P2RX3/HMGCS1/CASQ2/DUSP1/TEK/MMP19/PCK1/IL1B/FOSB/PLA2G5/VGF/CDO1/AANAT/JUND/PPARG/INPP5K/LDHA/CIB2/DUOX1/TRPC3/TRPM2/SLC6A3/PKLR/CNGA3/SRD5A1/CRHBP/PPARGC1B/HCN1/GPD1/P2RY12/PTAFR/P2RY1/WNT10B/FOS/JUNB/P2RY6/JUN/THBD/PER1/KCNE1/SLC8A1/PDE2A/P2RY4/P2RX2/TRPV1/RYR2/SLC26A6…
GO:0060537	muscle tissue development	151/4338	1.78607e-10	3.41248e-08	CYP26B1/PAX7/DCN/ISL1/MYOM2/DSG2/PKP2/COL11A1/EYA2/MYLK/FGFR2/PITX1/TGFBR3/ACTN2/ITGA8/NEBL/EDN1/FGF20/KCNK2/MYBPC2/NOX4/TBX5/MYH7/TGFB2/TLL2/DSP/SIX4/CCM2L/SMAD7/SGCG/NDRG4/HAMP/CAV2/CAV1/WNT2/MEOX2/ENG/NEURL1/DKK1/KAT2A/HLF/PHOX2B/RBM24/TNNC1/BCL9/CENPF/TCF21/EGR1/ADRA1A/TBX2/TWIST1/EGR2/NLN/EFNB2/SOX9/BMP2/SIX1/HOXD10/SOX15/TNNI3/GATA5/POPDC3/MYH10/MYH11/MYO18B/CCNB1/TBX3/HEY2/AGT/CHRND/GATA4/…
GO:0001708	cell fate specification	52/4338	2.35519e-10	4.3675e-08	HOXA11/PAX6/ISL1/DMRT3/EYA2/POU1F1/TBX5/TBX15/ESRP1/EVX1/LHX3/DKK1/TBX18/TBX2/TBX4/SOX9/NKX2-2/SIX1/HOXD10/FOXA1/MNX1/GSC/TBX3/TBR1/FGF2/ASCL1/DHH/NTRK3/DMRTA2/SFRP2/TENM4/TBX6/POU4F1/WNT3A/ISL2/IHH/NKX6-1/TLX3/TBX20/SOX17/MESP1/TBX10/SIX2/ATOH1/OLIG3/GSX2/HOXC10/SOX2/SOX1/POU3F2/SOX18/POU5F1
GO:0021953	central nervous system neuron differentiation	81/4338	2.43271e-10	4.38235e-08	ARX/PAX6/PAX7/ISL1/DMRT3/FGFR2/RORA/SEMA3A/LHX5/CBLN1/SALL1/DLX5/WNT2/EVX1/LHX6/LHX3/DKK1/WNT3/PHOX2B/MDGA1/NR2E1/DLX2/SATB2/SOX4/WNT1/NKX2-2/HOXD10/MNX1/PLXNA3/DCLK1/EPHB2/AGTPBP1/EMX1/TBR1/ASCL1/FOXN4/MDGA2/DLX1/SLIT2/SFRP2/NTRK2/POU4F1/GRID2/SPOCK1/WNT3A/WNT7A/EPHB1/WNT9B/BTG2/ISL2/CHRNB2/TAL1/LHX8/GABRB1/NKX6-1/TBX20/GBX1/PHOX2A/HPRT1/GBX2/ZEB2/RAC3/OTP/ID4/OLIG3/ERBB4/GATA2/GSX2/HOXC10/EPHB3…
GO:0014706	striated muscle tissue development	145/4338	2.83704e-10	4.96876e-08	CYP26B1/PAX7/DCN/ISL1/MYOM2/DSG2/PKP2/COL11A1/EYA2/FGFR2/PITX1/TGFBR3/ACTN2/NEBL/EDN1/FGF20/KCNK2/MYBPC2/NOX4/TBX5/MYH7/TGFB2/TLL2/DSP/SIX4/CCM2L/SMAD7/SGCG/NDRG4/HAMP/CAV2/CAV1/WNT2/MEOX2/ENG/NEURL1/DKK1/KAT2A/HLF/PHOX2B/RBM24/TNNC1/BCL9/CENPF/TCF21/EGR1/ADRA1A/TBX2/TWIST1/EGR2/NLN/EFNB2/BMP2/SIX1/HOXD10/SOX15/TNNI3/GATA5/POPDC3/MYH10/MYH11/MYO18B/CCNB1/TBX3/HEY2/AGT/CHRND/GATA4/HLX/UQCC2/RBP4/C…
GO:0019932	second-messenger-mediated signaling	159/4338	3.79824e-10	6.47241e-08	CALCR/SELE/BTK/NME2/ATP1A2/ADRB1/HOMER3/CALCRL/GAL/LMCD1/EDN1/ADCYAP1R1/P2RX5/PTHLH/P2RX7/NOS1/RAPGEF4/JPH4/NFATC4/GPR143/APLP1/GRIN2D/RUNDC3A/RASD1/SLC9A3R1/BST1/P2RX3/CALCA/OPRM1/CCL20/GCG/FHL2/NR5A2/CASQ2/CRHR1/TNFSF11/ADRA1A/NPPB/IAPP/CCRL2/HPCA/PTGFR/RAMP3/EDN3/TCP11/SOX9/S1PR4/EDN2/ADM2/PDE11A/ACKR4/ADCY4/TNNI3/NFATC1/RAMP2/RAMP1/SSTR4/NMUR2/RXFP2/APLNR/CD36/AGT/HTR2B/EDNRB/NR5A1/LHCGR/PLCE…
GO:0046683	response to organophosphorus	64/4338	4.07821e-10	6.7666e-08	CFTR/CPS1/PTPRN/P2RX5/NOX4/P2RX7/SLC26A3/HCN2/P2RX6/SLC8A3/OXT/AQP9/SLC5A5/DNTT/P2RX1/SLC6A4/ALDH3A1/COL1A1/P2RX3/DUSP1/TEK/MMP19/PCK1/IL1B/FOSB/PLA2G5/VGF/CDO1/AANAT/JUND/INPP5K/LDHA/CIB2/DUOX1/TRPC3/SLC6A3/PKLR/CNGA3/SRD5A1/CRHBP/PPARGC1B/HCN1/GPD1/P2RY12/PTAFR/P2RY1/WNT10B/FOS/JUNB/P2RY6/TYMS/JUN/THBD/PER1/KCNE1/SLC8A1/PDE2A/P2RY4/AKR1C1/P2RX2/TRPV1/SLC26A6/NME1/AQP1
GO:0035725	sodium ion transmembrane transport	66/4338	4.3857e-10	7.09022e-08	HECW1/SCN4A/ATP1A2/NEDD4L/SLC9A7/SLC9A3/TRPM5/ABCB11/SLC12A1/SLC4A11/TESC/NOS1/HCN2/SLC8A3/ATP1A3/ATP4A/PKD2L1/SLC9A3R1/ASIC1/SLC9A2/SLC8A2/ATP1B2/SLC34A1/KCNK1/SCN7A/FXYD6/HECW2/SLC24A4/TRPM2/ATP1B1/HCN3/SCN1A/SLC17A4/STOM/SCN2B/FXYD4/ANK3/UTRN/SCN3A/SLC24A2/SCNN1D/HCN1/WNK2/SCN3B/NETO1/SCNN1G/SCN11A/PCSK9/PRKCE/NETO2/SCN4B/SLC9A4/CAV3/SLC8A1/SCN5A/ATP4B/SLC24A5/WNK3/SCN8A/SLC28A3/BPIFA1/SLC34A3…
GO:0035637	multicellular organismal signaling	87/4338	5.43643e-10	8.56918e-08	CACNG3/CACNA1G/SCN4A/CACNA2D2/ATP1A2/DSG2/KCNH2/PKP2/DMRT3/ABCC9/CACNG5/CACNA1S/NOS1/DSP/CACNA1I/SLC8A3/ATP1A3/CACNG7/MAG/CAV1/P2RX1/CACNG1/P2RX3/NUP155/TNR/CHRNB4/SLC8A2/CASQ2/KCNJ5/KCNK15/ATP1B2/KCNA5/ACE2/CACNG6/AGT/KCNK1/SCN7A/FXYD6/CHRNA1/NTRK3/ATP1B1/SCN1A/CORIN/NTRK2/SCN2B/FXYD4/ANK3/KCNE4/GJA1/SCN3A/RNF207/NPPC/NFASC/CLDN19/ITGA2/CARTPT/GRIK2/GPER1/JAM3/SCN3B/CACNB3/KCNJ4/SCN11A/NPR1/S1PR…
GO:1904062	regulation of cation transmembrane transport	129/4338	9.44451e-10	1.45238e-07	HECW1/CALCR/CACNG3/CX3CL1/MAPK8IP2/ATP1A2/FHL1/KCNG1/NEDD4L/KCNH2/RASGRF1/KCNAB2/GAL/CACNG5/ACTN2/OPRK1/REM1/TESC/NOS1/JPH4/MMP9/NTSR1/FGF14/CEMIP/CACNG7/HAMP/CAV1/PPIF/RGS9/CCL2/CACNG1/SLC9A3R1/IFNG/OPRM1/CASQ2/CRHR1/GRIA2/HPCA/RAMP3/TWIST1/EDN3/AHNAK/F2RL3/ATP1B2/CRACR2A/DPP6/EPO/EPHB2/APLNR/AGT/SLC31A2/FXYD6/HECW2/CXCL9/ANXA3/METTL21C/ATP1B1/STAC/SNCA/CRHBP/CRH/STOM/TMC2/SCN2B/JPH2/FXYD4/ADRA2…
GO:0051480	regulation of cytosolic calcium ion concentration	133/4338	1.32403e-09	1.98762e-07	CALCR/CX3CL1/ATP1A2/CNGB1/EDN1/ADCYAP1R1/P2RX5/P2RX7/NOS1/JPH4/SLC8A3/NTSR1/OXT/CEMIP/TRPA1/CALB1/GRIN2D/CAV1/CDH23/P2RX1/CCL1/NMU/P2RX3/CCKBR/CALCA/KNG1/CNR1/CASQ2/CRHR1/ADRA1A/IAPP/CCRL2/PTGFR/RAMP3/S1PR4/EDN2/F2RL3/MCHR1/ACKR4/KCNA5/FAM155B/EPO/NMUR2/TRPC4/TRPM1/APLNR/CD36/AGT/HTR2B/EDNRB/CIB2/PLCE1/FGF2/TRPC3/CXCL9/PLCZ1/METTL21C/GPR65/TRPM2/GPR17/ACKR2/AGTR1/SNCA/HTR2C/PLCH2/JPH2/CCL28/TMEM1…
GO:0090596	sensory organ morphogenesis	102/4338	1.81875e-09	2.66679e-07	WNT16/CYP26B1/DLX6/USH1C/PROM1/PAX6/COL11A1/FGFR2/FGF10/MYO3B/ITGA8/EDN1/FAT1/POU4F3/MYO3A/SIX4/VSX1/RS1/SALL1/RP1/CALB1/HPN/DLX5/WNT2/HOXA1/TSPAN12/SLC9A3R1/NKX3-2/TULP1/SOBP/EFEMP1/OTX1/VAX2/RPE65/MFAP2/NR4A3/TBX2/GJB6/TWIST1/HOXC13/WNT1/SOX9/SIX1/GNGT1/COL5A1/EPHB2/GSC/TRPM1/WNT2B/AGTPBP1/TFAP2A/FOXF2/MYO7A/STRA6/SIX3/RBP4/FBN2/COL2A1/LRIG3/FOXN4/NKD1/WNT9A/MEIS1/SDK1/NTRK2/ZEB1/THRB/ZIC1/THY1…
GO:0007204	positive regulation of cytosolic calcium ion concentration	121/4338	2.10318e-09	2.99402e-07	CALCR/CX3CL1/ATP1A2/EDN1/ADCYAP1R1/P2RX5/P2RX7/NOS1/JPH4/SLC8A3/NTSR1/OXT/CEMIP/TRPA1/GRIN2D/CAV1/CCL1/NMU/P2RX3/CCKBR/CALCA/KNG1/CNR1/CASQ2/CRHR1/ADRA1A/IAPP/CCRL2/PTGFR/RAMP3/S1PR4/EDN2/F2RL3/MCHR1/ACKR4/FAM155B/EPO/NMUR2/TRPM1/APLNR/CD36/AGT/HTR2B/EDNRB/CIB2/PLCE1/FGF2/TRPC3/CXCL9/PLCZ1/METTL21C/GPR65/TRPM2/GPR17/ACKR2/AGTR1/SNCA/HTR2C/PLCH2/JPH2/CCL28/GJA1/THY1/JPH3/UBASH3B/ADCY8/CXCL13/MS4A1…
GO:0007631	feeding behavior	51/4338	2.13689e-09	2.99402e-07	GAL/PRLH/OPRK1/OXT/RETN/NMU/OPRM1/GCG/OPRD1/LEPR/CNR1/NR4A3/PRLHR/CRHR1/IAPP/CNTFR/ADM2/MCHR1/GALR3/ACE2/GDF15/NMUR2/AGT/TBR1/STRA6/HTR2C/NTRK2/POU4F1/UCHL1/AGRP/CHRNB2/EN1/CCKAR/UCN/NPY5R/CARTPT/MC4R/P2RY1/FOS/APLN/NEGR1/GRIN1/TH/GALR2/PMCH/NPW/NPY2R/HELT/DMBX1/MMP17/DACH1
GO:0015718	monocarboxylic acid transport	72/4338	2.64268e-09	3.55383e-07	ABCB4/SLC6A13/ABCC2/CASR/ACSL4/PLA2G10/ABCB11/ACACB/EDN1/CEACAM1/SLCO1A2/P2RX7/PLA2G3/SLC16A8/NTSR1/OXT/AQP9/ABCC3/SLC16A6/MAP2K6/SLC9A3R1/SLC6A12/SLCO1B3/SLC27A6/PLA2G4A/PLA2G2D/TNFSF11/IL1B/PLA2G5/SLC6A8/SLC6A11/PPARG/SSTR4/NMUR2/TRPC4/SLCO1B1/CD36/SLCO2B1/STRA6/SLC5A6/SLC16A3/TNFRSF11A/SLC27A3/SLC5A12/SLC16A1/PLA2G2F/SV2A/ACE/LCN1/PRKAA2/SLC16A14/MID1IP1/SLC16A9/MFSD2A/PLA2G4F/FABP4/EMB/PLA2G1…
GO:0007586	digestion	64/4338	2.64916e-09	3.55383e-07	ARX/PRSS3/NPC1L1/GUCY2C/FGF10/OPRK1/OXT/VSIG1/KCNN4/HAMP/PBLD/NMU/CCKBR/APOA4/NPR3/LCT/APOA1/SGK1/AKR1D1/SOX9/VIL1/ADM2/LDLR/CD36/TLR4/CLPS/RBP4/GCNT3/SLC2A5/ABCG8/UCN2/MUC4/CRH/ADRA2A/AKR1C2/SST/TFF3/TFF2/TFF1/AQP5/NEUROD1/ALPI/SLC2A2/UCN/MOGAT2/CHRM1/CTRB2/CEL/MUC13/SLC9A4/MUC6/AKR1C1/ASAH2/WNK3/TRPV1/CLPSL2/GUCA2A/STK39/CAPN8/CLPSL1/PRSS1/SLC26A6/AQP1/MGAM
GO:0021700	developmental maturation	110/4338	2.88313e-09	3.78711e-07	CFTR/CX3CL1/BTK/LTF/MYOC/NSUN2/PTPRN/CAMK2B/CDH3/ANKS1A/GAL/EPHA8/TRIP13/NTN4/SCARF1/PGR/AURKA/SLC26A3/DAZL/TGFB2/NFATC4/VSX1/PABPC1L/FERMT1/ZDHHC15/HOXA5/LHX6/NEURL1/PCSK4/EPAS1/CDC20/KIF14/MSX2/PAEP/RECK/TCP11/RUNX2/EREG/WNT1/BMP2/KLF2/FOXA1/EPO/UNC13A/HBZ/C1QL1/PPARG/BCAN/RXFP2/SPINK5/CCNB1/EDNRB/DAB2IP/UNC13C/SIX3/IL21/ASCL1/ACVRL1/ROPN1L/TBX6/GJA1/LGI4/CABYR/HOXB13/G6PD/PTH1R/TAL1/TRIM58/FLV…
GO:0048736	appendage development	77/4338	3.27493e-09	4.12969e-07	CYP26B1/HOXA11/DLX6/ALX4/FGFR2/PITX1/FGF10/TBX5/TGFB2/PCSK5/SALL4/RSPO4/SALL1/COMP/DLX5/MEOX2/DKK1/WNT3/KAT2A/ZBTB16/KAT2B/MSX2/RDH10/TBX2/TBX4/TWIST1/RECK/HOXC13/HOXC11/SOX4/RUNX2/SOX9/HOXD10/HOXD13/KREMEN2/ITGB4/RAX/TBX3/TFAP2A/FRAS1/FBN2/COL2A1/CRABP2/WNT9A/AFF3/SFRP2/GPC3/RSPO2/FREM2/SLC7A11/GJA1/WNT7A/ALX3/FLVCR1/PKDCC/EN1/IHH/PITX2/SP8/OSR2/GREM1/SHOX2/HOXD12/EVX2/SOX11/ALX1/HOXC10/DYNC2H1/…
GO:0060173	limb development	77/4338	3.27493e-09	4.12969e-07	CYP26B1/HOXA11/DLX6/ALX4/FGFR2/PITX1/FGF10/TBX5/TGFB2/PCSK5/SALL4/RSPO4/SALL1/COMP/DLX5/MEOX2/DKK1/WNT3/KAT2A/ZBTB16/KAT2B/MSX2/RDH10/TBX2/TBX4/TWIST1/RECK/HOXC13/HOXC11/SOX4/RUNX2/SOX9/HOXD10/HOXD13/KREMEN2/ITGB4/RAX/TBX3/TFAP2A/FRAS1/FBN2/COL2A1/CRABP2/WNT9A/AFF3/SFRP2/GPC3/RSPO2/FREM2/SLC7A11/GJA1/WNT7A/ALX3/FLVCR1/PKDCC/EN1/IHH/PITX2/SP8/OSR2/GREM1/SHOX2/HOXD12/EVX2/SOX11/ALX1/HOXC10/DYNC2H1/…
GO:0006805	xenobiotic metabolic process	59/4338	3.42312e-09	4.23192e-07	AOC1/CYP26B1/FMO3/MGST1/FMO1/DPEP1/ACSM2B/RORA/CYP2W1/FMO2/CYP26A1/CYP2D6/HNF4A/CYP2C18/ALDH3A1/GHR/BCHE/AADAC/MARC2/CDO1/CYP2E1/AOC3/ACY3/GSTM5/UGT2B28/BAAT/BPHL/CYP2C9/CYP1A1/CYP1A2/NR1I2/GLYAT/CYP2U1/CBR3/CYP3A7/AKR7A3/S100A12/CMBL/CYP2C19/UGT1A6/LPO/CES3/GSTA3/GRIN1/NQO1/GSTA5/AKR1C1/SULT1A1/UGT2B15/CYP2B6/CYP2F1/UGT2B11/UGT1A1/UGT1A8/UGT1A10/UGT1A3/ACY1/UGT1A7/SULT1A3
GO:0010466	negative regulation of peptidase activity	103/4338	3.58282e-09	4.34417e-07	LTF/DPEP1/CD44/SERPINB3/SPP2/LAMP3/BIRC5/FETUB/TIMP3/SERPINA4/MMP9/CST4/WFDC2/EPPIN/PCSK1N/TIMP1/ITIH6/WFDC1/TFPI2/AMBP/SPOCK2/CRYAB/GAPDH/KNG1/HRG/SERPINI2/COL7A1/DHCR24/RECK/SPINK4/ITIH5/SERPINA7/PI3/SLPI/WFDC3/CSTL1/CST11/BCL2L12/PZP/VIL1/SPINK2/SPINK5/NGF/AGT/SERPINE2/KLF4/ARRB1/PI15/CD27/FURIN/ECM1/WNT9A/AHSG/SNCA/SFRP2/GPC3/SERPING1/SERPINH1/SPINT4/CRIM1/SPOCK1/CPAMD8/LCN1/ITIH3/COL6A3/SPIN…
GO:0006816	calcium ion transport	154/4338	3.70995e-09	4.39638e-07	CALCR/CACNG3/CX3CL1/CACNA1G/CACNA2D2/CLCA1/ATP1A2/CASR/HOMER3/CAMK2B/CALCRL/MYLK/CAMK2A/TRPM5/CACNG5/ADCYAP1R1/CACNA1S/P2RX5/REM1/P2RX7/NOS1/JPH4/PDGFB/CACNA1I/SLC8A3/NTSR1/CHRNA4/EPPIN/FGF14/CEMIP/TRPA1/KCNN4/CD33/GRIN2D/CACNG7/CAV1/CXCL12/PKD2L1/CDH23/RGS9/P2RX1/CCL2/CACNG1/WFS1/P2RX3/ASIC1/CYP27B1/OPRM1/GCG/GRIN3B/OPRD1/SLC8A2/CASQ2/CRHR1/ADRA1A/HPCA/RAMP3/AHNAK/F2RL3/MCHR1/CRACR2A/FAM155B/EPO…
GO:0007517	muscle organ development	147/4338	3.81306e-09	4.39638e-07	CYP26B1/ETV1/PAX7/DCN/ISL1/FHL1/MYOM2/USP2/ALX4/PKP2/COL11A1/MYLK/FGFR2/PITX1/TGFBR3/EDN1/FGF20/KCNK2/MYBPC2/ACHE/TBX5/MYH7/TGFB2/TLL2/DSP/SIX4/CCM2L/SMAD7/SGCG/HAMP/CAV2/CAV1/WNT2/MEOX2/ENG/NEURL1/DKK1/KAT2A/SGCA/HLF/PHOX2B/CRYAB/RBM24/HBEGF/TNNC1/BCL9/ID3/CENPF/TCF21/EGR1/TBX2/TWIST1/CNTFR/EGR2/NLN/EFNB2/BMP2/SIX1/SGCE/HOXD10/SOX15/TNNI3/POPDC3/GSC/CCNB1/HEY2/CHRND/PAX3/HLX/UQCC2/ITGA11/STRA6/R…
GO:0006821	chloride transport	53/4338	3.83507e-09	4.39638e-07	CFTR/SLC4A1/GABRA3/CLCA1/CASR/ANO2/SLC12A1/ABCB1/SLC26A4/SLC26A3/GABRP/GABRE/CA2/SLC1A1/GABRA4/GABRR2/CLIC5/GABRG2/SLC12A7/CLCN2/SLC1A4/PCYOX1/SLC12A4/BEST3/TTYH3/PRKG2/BEST4/SLC26A1/GLRA3/ANO7/GABRR1/CLIC6/GABRB1/TTYH1/BEST1/CA7/PTAFR/CLIC3/NMUR1/P2RY6/GABRG3/GABRR3/ANO9/GABRA5/CLCNKA/P2RY4/GABRD/CLCN1/CLDN4/SLC12A8/SLC26A6/FXYD1/GABRQ
GO:0015849	organic acid transport	124/4338	4.90574e-09	5.51764e-07	SLC7A2/SLC25A13/ABCB4/SLC6A13/SLC6A7/SLC11A1/ATP1A2/SLC7A9/ABCC2/CASR/SYT1/ACSL4/PLA2G10/SLC6A15/ABCB11/ACACB/EDN1/CEACAM1/SLCO1A2/P2RX7/SLC26A4/SLC26A3/PLA2G3/SLC16A8/HRH3/NTSR1/OXT/SLC7A5/AQP9/SLC1A6/STX1A/SLC1A1/ABCC3/SLC16A6/MAP2K6/SLC9A3R1/FOLR3/SLC6A12/SLCO1B3/SLC27A6/SLC1A4/PLA2G4A/KMO/PLA2G2D/ARG1/TNFSF11/IL1B/PLA2G5/ACE2/SLC6A8/SLC7A10/SLC6A11/PPARG/SSTR4/NMUR2/TRPC4/SLCO1B1/CD36/AGT/SLC…
GO:0048706	embryonic skeletal system development	59/4338	4.9882e-09	5.51764e-07	HOXA11/PAX7/ALX4/COL11A1/FGFR2/WNT11/TBX15/PCSK5/SIX4/HOXA1/HOXA5/COL1A1/NKX3-2/MDFI/HYAL1/DLX2/SATB2/HOXB8/HOXB3/HOXB1/RDH10/TWIST1/HOXC11/RUNX2/SIX1/HOXD1/HOXD10/GSC/TFAP2A/SULF1/RBP4/COL2A1/WNT9A/DLX1/ZEB1/MMP16/ALX3/MMP14/WNT9B/FLVCR1/IHH/TGFBR2/OSR2/SHOX2/HOXD4/SIX2/HOXB9/HOXC5/HOXB2/SOX11/ALX1/HOXC9/PAX5/HOXA4/HOXC6/HOXC4/HOXB7/SCX/LHX1
GO:0048665	neuron fate specification	24/4338	6.24489e-09	6.78863e-07	PAX6/ISL1/DMRT3/ESRP1/EVX1/LHX3/NKX2-2/SIX1/HOXD10/FOXA1/MNX1/ASCL1/NTRK3/DMRTA2/POU4F1/ISL2/NKX6-1/TLX3/ATOH1/OLIG3/GSX2/HOXC10/SOX1/POU3F2
GO:0003012	muscle system process	164/4338	6.48596e-09	6.84812e-07	HSPB6/CACNA1G/SCN4A/ATP1A2/VIM/MYOC/MYOM2/DSG2/UTS2/NEDD4L/KCNH2/PKP2/CAMK2B/CALCRL/MYLK/LMCD1/ENO1/ACTN2/EDN1/ARG2/CACNA1S/MYBPC2/NOS1/SMPX/MYH7/SORBS1/DSP/P2RX6/SLC8A3/MYL9/OXT/TNNC2/SMAD7/TNNT1/COMP/HAMP/CAV1/EZH2/P2RX1/SGCA/MAP2K6/MYH1/NMU/CRYAB/P2RX3/NUP155/TNNC1/PRKAG3/CHRNB4/CASQ2/NR4A3/KCNJ5/SORBS3/ADRA1A/KCNJ8/EDN3/MYH2/IL1B/EDN2/DOCK4/TMOD2/TNNI3/GAMT/KCNA5/CNN1/ACE2/TNNT3/TNNI2/GATA5/S…
GO:0046942	carboxylic acid transport	123/4338	6.51685e-09	6.84812e-07	SLC7A2/SLC25A13/ABCB4/SLC6A13/SLC6A7/SLC11A1/ATP1A2/SLC7A9/ABCC2/CASR/SYT1/ACSL4/PLA2G10/SLC6A15/ABCB11/ACACB/EDN1/CEACAM1/SLCO1A2/P2RX7/SLC26A4/SLC26A3/PLA2G3/SLC16A8/HRH3/NTSR1/OXT/SLC7A5/AQP9/SLC1A6/STX1A/SLC1A1/ABCC3/SLC16A6/MAP2K6/SLC9A3R1/FOLR3/SLC6A12/SLCO1B3/SLC27A6/SLC1A4/PLA2G4A/KMO/PLA2G2D/ARG1/TNFSF11/IL1B/PLA2G5/ACE2/SLC6A8/SLC7A10/SLC6A11/PPARG/SSTR4/NMUR2/TRPC4/SLCO1B1/CD36/AGT/SLC…
GO:0048705	skeletal system morphogenesis	95/4338	7.46147e-09	7.71222e-07	FGR/CYP26B1/HOXA11/LTF/HOXC8/BARX2/ALX4/COL11A1/FGFR2/HYAL2/P2RX7/TBX15/COCH/SIX4/COL20A1/ACP5/COMP/DLX5/HOXA1/HOXA5/SFRP4/COL1A1/NKX3-2/MDFI/CDX1/COL7A1/HYAL1/DLX2/SATB2/HOXB8/HOXB3/HOXB1/MSX2/TEK/RDH10/TBX4/TWIST1/HOXC11/RUNX2/SOX9/PAX1/OTOR/SIX1/HOXD10/MATN3/GSC/CHAD/TFAP2A/MMP13/FBN2/COL2A1/WNT9A/CSRNP1/SFRP2/ZEB1/SERPINH1/WNT7A/PPARGC1B/MMP16/ALX3/MMP14/ACAN/WNT9B/ALPL/FLVCR1/NPPC/COL6A3/IHH…
GO:0021537	telencephalon development	98/4338	7.95021e-09	8.08485e-07	ARX/PAX6/TACC3/ASPM/SEMA3A/WDR62/LHX5/CRTAC1/EFNA2/SLC8A3/SALL1/DLX5/EZH2/LHX2/LHX6/CXCL12/KAT2A/MDK/PHACTR1/NR2E1/DLX2/TNR/SLC2A1/KIF14/NR4A3/BMP2/AVPR2/FEZF1/PLXNA3/BCAN/MYH10/EPHB2/AGTPBP1/EMX1/TBR1/DAB2IP/ATAT1/SIX3/ATIC/ANXA3/ASCL1/BCL2A1/DMRTA2/DLX1/SLIT2/SRD5A1/TACC1/NTRK2/FEZ1/DIXDC1/SLC7A11/NRGN/WNT3A/NRG1/LRP8/HTR6/IGF2BP1/BTG2/NEUROD1/HPRT1/MFSD2A/COL3A1/P2RY12/ARL13B/ZEB2/CDH2/CDK5R2/…
GO:0015893	drug transport	84/4338	1.04615e-08	1.04698e-06	SLC7A2/SLC25A13/SYT7/SLC11A1/ATP1A2/SYT13/ABCC2/SYT1/GAL/IPCEF1/EDN1/FGF20/OPRK1/SLC4A11/NTSR1/CHRNA4/SLC52A3/SLC7A5/CA2/RETN/SLC1A6/SLC1A1/CXCL12/FOLR3/CNR1/ARG1/SYT5/HBZ/SLC6A8/SLC7A10/RTBDN/SLC52A1/SYT6/TCN1/AGT/SLC19A3/STRA6/SLC5A6/SLC13A5/SLC6A3/SYT2/NR1I2/SNCA/CHRNA6/CRH/SLC25A25/SLC7A11/GJA1/SLC13A3/CHRNB2/CYGB/AQP5/SLC1A7/UCN/SFXN1/SLC7A3/NGB/SLC18A2/AMN/GDNF/RAB3B/SYT12/SNCG/FZD4/KCNJ10/…
GO:0007409	axonogenesis	162/4338	1.07799e-08	1.06199e-06	ARX/ETV1/PAX6/CDKL5/CELSR3/SEMA3G/SEMA3B/ISL1/GAB2/FSTL4/PRKCQ/CTNNA2/FGFR2/PLA2G10/SPTB/EPHA8/NTN4/SEMA3A/PAK3/EPHA6/IGSF9/POU4F3/SEMA6A/DPYSL2/EFNA2/NEFH/DOK5/MCF2/MAG/DLX5/COBL/PTPRZ1/LIMK1/LHX2/LHX3/CXCL12/WNT3/PHOX2B/GAB1/UST/NR2E1/SEMA5A/DBN1/SPTBN1/VAX2/TNR/ARTN/STMN1/SPP1/NR4A3/SLITRK3/EGR2/PARD6B/EFNB2/FLRT3/OMG/MACF1/FEZF1/PLXNA3/VSTM2L/MYH10/DCLK1/EPHB2/CNTN6/CHL1/NGF/EPHA7/TBR1/TUBB2B…
GO:0048871	multicellular organismal homeostasis	167/4338	1.15542e-08	1.0949e-06	CFTR/CYP26B1/PDK4/YBX2/USH1C/PROM1/LTF/IL20RA/SLC11A1/WWTR1/ADRB1/CDH3/CLDN18/HYAL2/CNGB1/PRLH/TFRC/ACACB/NOX4/ACHE/P2RX7/LYZ/TF/NTSR1/OXT/CST4/VSIG1/GATA1/ACP5/ZNF423/FA2H/RP1/CA2/NOVA2/FGF21/HAMP/CAV1/MET/CDH23/LIPA/PBLD/MAP2K6/PHOX2B/NMU/UCP1/WFS1/CALCA/TNS2/MAK/TULP1/NPR3/PRLR/IL1A/ACADL/IL18R1/PLCL1/EPAS1/LEPR/RPE65/AKT3/MFAP2/STMN1/CNR1/TNFAIP3/SPP1/NR4A3/TNFSF11/EGR1/IAPP/SFTPA1/SOX9/IL1B/…
GO:0072511	divalent inorganic cation transport	167/4338	1.15542e-08	1.0949e-06	CALCR/CACNG3/CX3CL1/CACNA1G/CACNA2D2/CLCA1/SLC11A1/ATP1A2/ABCC2/CASR/HOMER3/CAMK2B/CALCRL/MYLK/CAMK2A/TRPM5/CACNG5/ADCYAP1R1/CACNA1S/P2RX5/REM1/P2RX7/NOS1/JPH4/PDGFB/CACNA1I/SLC8A3/NTSR1/CHRNA4/EPPIN/FGF14/CEMIP/TRPA1/KCNN4/CD33/GRIN2D/CACNG7/CAV1/CXCL12/PKD2L1/CDH23/RGS9/P2RX1/CCL2/CACNG1/WFS1/P2RX3/ASIC1/CYP27B1/OPRM1/SLC30A3/GCG/GRIN3B/OPRD1/SLC8A2/CASQ2/CRHR1/ADRA1A/HPCA/RAMP3/AHNAK/F2RL3/MCH…
GO:0070838	divalent metal ion transport	165/4338	1.1635e-08	1.0949e-06	CALCR/CACNG3/CX3CL1/CACNA1G/CACNA2D2/CLCA1/SLC11A1/ATP1A2/CASR/HOMER3/CAMK2B/CALCRL/MYLK/CAMK2A/TRPM5/CACNG5/ADCYAP1R1/CACNA1S/P2RX5/REM1/P2RX7/NOS1/JPH4/PDGFB/CACNA1I/SLC8A3/NTSR1/CHRNA4/EPPIN/FGF14/CEMIP/TRPA1/KCNN4/CD33/GRIN2D/CACNG7/CAV1/CXCL12/PKD2L1/CDH23/RGS9/P2RX1/CCL2/CACNG1/WFS1/P2RX3/ASIC1/CYP27B1/OPRM1/SLC30A3/GCG/GRIN3B/OPRD1/SLC8A2/CASQ2/CRHR1/ADRA1A/HPCA/RAMP3/AHNAK/F2RL3/MCHR1/CRA…
GO:0000280	nuclear division	144/4338	1.46632e-08	1.35959e-06	CYP26B1/NCAPD2/ANLN/TACC3/SPDL1/RAD51/ASPM/STAG3/TRIP13/MOV10L1/SPAG5/EDN1/CDC14A/KIF22/NDC80/RAD54L/AURKA/TPX2/BIRC5/KIF4A/DAZL/CDC6/PDGFB/MYBL2/RGCC/ARHGEF10/CCNE1/CAV2/UBE2S/NCAPG/TTK/IL1A/CDC20/NEK2/CENPF/KIF14/DUSP1/MSX2/TEX11/TEX14/NCAPH/MND1/KIF18A/TAF1L/ZWINT/CENPK/CKS2/EDN3/EREG/KIF25/MSTO1/IL1B/DLGAP5/PRDM7/PKMYT1/KNSTRN/CEP85/TUBG1/TOP2A/FIGNL1/CCNA1/TEX15/CCNB1/PSRC1/CDCA8/ESPL1/USP44…
GO:0007200	phospholipase C-activating G protein-coupled receptor signaling pathway	49/4338	1.56272e-08	1.40757e-06	CASR/ACTN2/EDN1/OPRK1/SLC9A3R1/CCKBR/CALCA/OPRM1/NPR3/OPRD1/CRHR1/ADRA1A/F2RL3/GNG13/NMUR2/NMBR/AGT/EDNRB/LHCGR/PLCE1/GPR65/GPR17/AGTR1/VIP/HTR2C/ADRA2A/PTH1R/CCKAR/F2RL2/F2RL1/CX3CR1/CHRM1/NTSR2/P2RY12/P2RY1/KISS1/S1PR1/FPR2/FPR1/NMUR1/P2RY6/GPR4/GPR35/F2/CXCR2/CHRM2/GALR2/P2RY4/C5AR1
GO:0015837	amine transport	49/4338	1.56272e-08	1.40757e-06	SYT7/ATP1A2/SYT13/SYT1/FGF20/OPRK1/P2RX7/HRH3/NTSR1/CHRNA4/OXT/AQP9/STX1A/CXCL12/KMO/CNR1/ARG1/CRHR1/SYT5/ACE2/DDC/SYT6/AGT/RHCG/SYT2/SNCA/VIP/CHRNA6/CRH/ADRA2A/KCNB1/SV2A/CHRNB2/ADORA1/UCN/NPY5R/CARTPT/SLC18A2/GDNF/RAB3B/P2RY12/P2RY1/SYT12/SNCG/TH/AGTR2/NPY2R/SLC38A3/SYT15
GO:0015698	inorganic anion transport	72/4338	1.70686e-08	1.51574e-06	CFTR/SLC4A1/GABRA3/CLCA1/SLC11A1/CASR/ANO2/SLC12A1/ABCB1/AQP6/SLC4A11/SLC26A4/SLC26A3/GABRP/GABRE/CA2/SLC5A5/SFRP4/SLC1A1/GABRA4/GABRR2/CLIC5/GABRG2/SLC12A7/CLCN2/SLC4A3/SLC1A4/PCYOX1/GPR89A/CRY2/SLC12A4/BEST3/SLC34A1/ADAMTS8/TTYH3/PRKG2/BEST4/XPR1/SLC26A1/GLRA3/ANO7/GABRR1/SLC22A8/CLIC6/RACGAP1/GABRB1/LRRC18/TTYH1/BEST1/SLC22A11/CA7/PTAFR/CLIC3/LRRC8C/NMUR1/P2RY6/PIDD1/GABRG3/SLC25A10/GABRR3/ANO…
GO:0007187	G protein-coupled receptor signaling pathway, coupled to cyclic nucleotide second messenger	99/4338	1.92308e-08	1.68403e-06	CALCR/NME2/MARCO/CASR/ADRB1/CALCRL/GLP2R/EDN1/OPRK1/PTHLH/NOS1/HRH3/APLP1/CCL2/SLC9A3R1/CALCA/OPRM1/NPR3/VIPR1/GCG/OPRD1/CNR1/CRHR1/ADRA1A/IAPP/PTGFR/RAMP3/GRM4/S1PR4/AVPR2/ADM2/MCHR1/GALR3/ADCY4/AKAP12/RAMP2/RAMP1/SSTR4/RXFP2/AGT/HTR2B/LHCGR/CXCL9/SSTR1/GPR65/UCN2/VIP/HTR2C/ADRA2A/GPR26/GPR78/ADCY8/GNAQ/HTR6/PTGIR/PTH1R/SSTR5/ADCY9/ADORA1/PF4/GPER1/TSHR/MC4R/MTNR1A/CHRM1/ADRB2/P2RY12/P2RY1/GPR37…
GO:1903522	regulation of blood circulation	111/4338	2.45569e-08	2.10888e-06	CACNG3/CACNA1G/CACNA2D2/ATP1A2/CASR/ADRB1/DSG2/CELF2/KCNH2/PKP2/ABCC9/SEMA3A/CACNG5/EDN1/CACNA1S/NOS1/MYH7/TGFB2/DSP/SLC8A3/OXT/SMAD7/ATP1A3/CACNG7/CAV1/SLC1A1/P2RX1/CACNG1/NMU/HBEGF/NUP155/EPAS1/SLC8A2/CASQ2/KCNJ5/ADRA1A/TBX2/EDN3/KCNK15/AVPR2/EDN2/DOCK4/ATP1B2/TNNI3/KCNA5/ACE2/CACNG6/HEY2/AGT/KCNK1/GATA4/FXYD6/PDE5A/FOXN4/ATP1B1/AGTR1/CORIN/CACNA1B/SCN2B/FXYD4/ADRA2A/THRB/KCNE4/GJA1/RNF207/ACE/…
GO:0007218	neuropeptide signaling pathway	50/4338	2.47514e-08	2.10888e-06	TENM1/NPFFR2/GAL/OPRK1/NTSR1/PDYN/GPR143/PCSK1N/NMU/CPE/OPRM1/KISS1R/OPRD1/PRLHR/CRHR1/NPPB/MCHR1/GALR3/SSTR4/NMUR2/GPR84/SSTR1/GLRA3/MCHR2/SORCS3/AGRP/SSTR5/PROK2/UCN/NPY5R/CARTPT/TAC3/SCG5/PNOC/NTSR2/PROKR1/ECEL1/NMUR1/UTS2R/NXPH4/NXPH3/GALR2/PTGDR2/PMCH/GPR1/NPBWR1/NPW/NPY2R/QRFPR/NPSR1
GO:0048469	cell maturation	74/4338	2.83968e-08	2.38722e-06	CFTR/CX3CL1/BTK/MYOC/ANKS1A/GAL/EPHA8/TRIP13/NTN4/SCARF1/PGR/AURKA/SLC26A3/DAZL/VSX1/PABPC1L/HOXA5/LHX6/PCSK4/EPAS1/KIF14/PAEP/TCP11/RUNX2/EREG/KLF2/FOXA1/EPO/HBZ/C1QL1/PPARG/RXFP2/CCNB1/EDNRB/SIX3/IL21/ASCL1/ROPN1L/TBX6/GJA1/LGI4/CABYR/HOXB13/G6PD/PTH1R/TAL1/TRIM58/FLVCR1/TDRD5/NPPC/TMEM79/IHH/NFASC/NKX6-1/SPINK1/DEFB1/RET/RAC3/BFSP2/FGG/CCL19/C1QA/CNTNAP2/CATSPERD/TYMS/GATA2/BHLHA15/CNTN2/GLDN/…
GO:0072073	kidney epithelium development	62/4338	2.91061e-08	2.41466e-06	HOXA11/CRLF1/PROM1/WWTR1/FGFR2/ARG2/WNT11/SIX4/SMAD7/SALL1/CALB1/SIM1/WNT6/TCF21/PGF/EPCAM/CAT/WNT1/EFNB2/SOX9/BMP2/SIX1/PODXL/HOXD11/WNT2B/EPHA7/AGT/SMAD6/FGF2/GREB1L/SLIT2/ADAMTS16/GPC3/PTPRO/WNT9B/NPHS1/KIF26B/KLF15/HEYL/BMPER/RET/DCHS1/GDNF/NPNT/IRX1/SIX2/CD34/BASP1/AQP11/AGTR2/CXCR2/ROBO2/MAGI2/FAT4/KANK2/POU3F3/LGR4/FOXD1/HOXB7/PECAM1/CD24/LHX1
GO:0002793	positive regulation of peptide secretion	108/4338	3.07308e-08	2.51633e-06	FGR/CFTR/ISL1/NLRP2/CASR/HYAL2/PANX2/FCN1/ACHE/P2RX7/TGFB2/FERMT1/TLR8/RGCC/KCNN4/GPI/CD33/TFR2/CCL1/NMU/CRTAM/MDK/IFNG/GAPDH/IL17A/IL1A/GCG/SPTBN1/IL1RL1/CD160/TNFSF4/MMP8/TNFSF11/TRIM6/PAEP/CD244/TWIST1/SOX4/IL1B/AKAP12/MYH10/POSTN/VTCN1/HTR2B/IL6/BLK/TLR4/IL33/ARRB1/RBP4/PDX1/TSLP/CRH/ANKRD1/FRMD4A/ADAM8/GJA1/PANX3/TTN/ADCY8/HMHB1/GIP/ABCG1/ADORA1/AIM2/NKX6-1/UCN/F2RL1/GPER1/RAB8B/APBB1/CLEC4E…
GO:0003015	heart process	109/4338	3.52238e-08	2.84725e-06	CACNG3/CACNA1G/CACNA2D2/WWTR1/ATP1A2/ADRB1/DSG2/CELF2/NEDD4L/KCNH2/PKP2/ABCC9/SEMA3A/CACNG5/EDN1/CACNA1S/NOX4/NOS1/MYH7/TGFB2/DSP/SLC8A3/OXT/SMAD7/SGCG/TNNT1/ATP1A3/CACNG7/CAV1/SLC1A1/CACNG1/MAP2K6/NMU/HBEGF/NUP155/TNNC1/EPAS1/SLC8A2/CASQ2/KCNJ5/ADRA1A/TBX2/KCNJ8/RAMP3/EDN3/KCNK15/EDN2/ATP1B2/TNNI3/KCNA5/ACE2/CACNG6/TNNT3/TNNI2/HEY2/AGT/KCNK1/GATA4/FXYD6/PDE5A/FOXN4/ATP1B1/SCN1A/CORIN/CACNA1B/SCN…
GO:0001101	response to acid chemical	124/4338	3.61818e-08	2.88767e-06	GCLC/CYP26B1/PDK4/PON1/ABCB4/NME2/CPS1/ABCC2/GCLM/OTC/TNC/F7/TIE1/FGFR2/TGFBR3/ASNS/WNT8B/EDN1/BRINP1/SESN1/WNT11/HSD17B2/TESC/CYP26A1/PDGFB/NFATC4/PTK6/OXT/E2F1/FGF21/HAMP/WNT2/PKD2L1/NEURL1/DKK1/WNT3/SLC6A4/COL1A1/MAPK10/UCP1/FZD10/BCHE/REG1A/IGFBP2/WNT6/ID3/TNFSF4/ARG1/DUSP1/EGR1/LRAT/CAT/HPCA/PTGFR/PCK1/SOX9/SIX1/KLF2/CDO1/AANAT/LDLR/CYP2E1/PPARG/PCNA/CCNB1/CD36/KLF4/RBP4/ASCL1/PDX1/NTRK3/RXR…
GO:0050890	cognition	110/4338	4.02302e-08	3.17064e-06	MAPK8IP2/ATP1A2/MUSK/RASGRF1/ITGA8/BRINP1/KCNK2/OPRK1/TMPRSS11E/JPH4/KCNK10/SLC8A3/NFATC4/HRH3/NTSR1/CHRNA4/OXT/NDRG4/CALB1/ADAM2/HOXA1/NPTX2/PTPRZ1/DKK1/SLC6A4/KAT2A/MDK/ASIC1/SOBP/BCHE/SLC1A4/TNR/B4GALT2/SLC8A2/CNR1/SGK1/CRHR1/EGR2/PDE1B/PRKCG/MGAT3/GALR3/TMOD2/KLK8/LDLR/C1QL1/EPHB2/CHL1/NGF/AGT/TBR1/PAK6/STRA6/LHCGR/CRHBP/TTBK1/VIP/CRH/NTRK2/SHC3/SLC7A11/JAKMIP1/JPH3/NRGN/GRIA1/SLC24A2/ADCY8/S…
GO:0010951	negative regulation of endopeptidase activity	96/4338	4.6944e-08	3.6541e-06	LTF/DPEP1/CD44/SERPINB3/SPP2/LAMP3/BIRC5/FETUB/TIMP3/SERPINA4/MMP9/CST4/WFDC2/EPPIN/PCSK1N/TIMP1/ITIH6/WFDC1/TFPI2/AMBP/SPOCK2/CRYAB/GAPDH/KNG1/HRG/SERPINI2/COL7A1/DHCR24/RECK/SPINK4/ITIH5/SERPINA7/PI3/SLPI/WFDC3/CSTL1/CST11/BCL2L12/PZP/VIL1/SPINK2/SPINK5/NGF/AGT/SERPINE2/KLF4/ARRB1/CD27/FURIN/WNT9A/AHSG/SNCA/SFRP2/SERPING1/SERPINH1/SPINT4/CRIM1/SPOCK1/CPAMD8/LCN1/ITIH3/COL6A3/SPINK1/PTTG1/SERPIN…
GO:0001764	neuron migration	67/4338	4.87982e-08	3.7521e-06	ARX/CX3CL1/PAX6/CDKL5/CELSR3/CAMK2B/CTNNA2/ASPM/CAMK2A/SEMA3A/SEMA6A/LHX6/CXCL12/PHOX2B/MDK/PHACTR1/MDGA1/SATB2/TWIST1/FEZF1/MYH10/DCLK1/CHL1/DAB2IP/KIAA0319/TUBB2B/KIF20B/ASCL1/NTRK3/BARHL2/GFRA3/DCDC2/NTRK2/VAX1/GPM6A/SPOCK1/IGSF10/GJA1/NRG1/CCKAR/TRIM46/NKX6-1/APBB2/TLX3/TBX20/DRGX/NSMF/DDIT4/COL3A1/SOX14/CDK5R2/SRGAP2C/ATOH1/NDNF/CDK5R1/OLIG3/ERBB4/GATA2/SOX1/GAS6/CNTN2/PRKG1/NRG3/POMK/DCC/SC…
GO:0019226	transmission of nerve impulse	38/4338	5.11166e-08	3.88301e-06	CACNG3/CACNA1G/SCN4A/DMRT3/CACNG5/CACNA1I/CACNG7/MAG/P2RX1/P2RX3/TNR/CHRNB4/AGT/SCN7A/CHRNA1/NTRK3/SCN1A/NTRK2/ANK3/SCN3A/NFASC/CLDN19/ITGA2/CARTPT/GRIK2/GPER1/JAM3/SCN11A/S1PR1/KCNMB3/CNTNAP2/GPR35/GPR88/SCN5A/KCND2/CLCN1/SCN8A/KCNMB2
GO:0007188	adenylate cyclase-modulating G protein-coupled receptor signaling pathway	87/4338	5.30808e-08	3.98422e-06	CALCR/NME2/MARCO/CASR/ADRB1/CALCRL/GLP2R/EDN1/OPRK1/PTHLH/NOS1/HRH3/APLP1/SLC9A3R1/CALCA/OPRM1/NPR3/GCG/OPRD1/CNR1/CRHR1/ADRA1A/IAPP/PTGFR/RAMP3/GRM4/S1PR4/AVPR2/ADM2/MCHR1/ADCY4/AKAP12/RAMP2/RAMP1/SSTR4/RXFP2/LHCGR/CXCL9/GPR65/UCN2/VIP/ADRA2A/GPR26/GPR78/ADCY8/GNAQ/PTGIR/PTH1R/ADCY9/ADORA1/PF4/GPER1/TSHR/MC4R/MTNR1A/CHRM1/ADRB2/P2RY12/P2RY1/GPR37L1/GPR37/AKAP13/FSHR/S1PR1/FPR2/FPR1/RXFP1/PTGER4/…
GO:0055074	calcium ion homeostasis	160/4338	5.54078e-08	4.10996e-06	CALCR/CX3CL1/ATP1A2/CASR/CNGB1/EDN1/ADCYAP1R1/P2RX5/P2RX7/NOS1/JPH4/SLC8A3/NTSR1/OXT/CEMIP/TRPA1/CALB1/GRIN2D/CAV1/CXCL12/CDH23/P2RX1/CCL7/CCL1/NMU/WFS1/P2RX3/CCKBR/CALCA/CYP27B1/KNG1/REG1A/SLC8A2/CNR1/CASQ2/CRHR1/TNFSF11/ADRA1A/IAPP/CCRL2/PTGFR/RAMP3/EDN3/S1PR4/EDN2/ATP13A4/F2RL3/MCHR1/ACKR4/TNNI3/KCNA5/FAM155B/EPO/NMUR2/GPR12/TRPC4/KL/TRPM1/APLNR/CD36/AGT/HTR2B/EDNRB/CIB2/PLCE1/FGF2/TRPC3/CXCL9…
GO:0001508	action potential	59/4338	5.78872e-08	4.24394e-06	CACNA1G/SCN4A/ATP1A2/DSG2/NEDD4L/KCNH2/PKP2/DSP/HCN2/CACNA1I/NTSR1/CHRNA4/CAV1/P2RX1/P2RX3/NUP155/CHRNB4/CNR1/KCNJ5/ADRA1A/KCNJ8/KCNA5/CD36/SCN7A/CHRNA1/NTRK3/ATP1B1/SCN1A/NTRK2/SCN2B/ANK3/KCNE4/GJA1/SCN3A/GNAQ/RNF207/KCNB1/CHRNB2/CLDN19/GRIK2/GPER1/SCN3B/CACNB3/SCN11A/KCNMB3/SCN4B/GPR35/KCNE1/GPR88/CAV3/SLC8A1/SCN5A/KCND2/CLCN1/CNR2/SCN8A/KCNMB2/RYR2/GJA5
GO:0072503	cellular divalent inorganic cation homeostasis	166/4338	6.15401e-08	4.45989e-06	CALCR/CX3CL1/SLC11A1/ATP1A2/CASR/CNGB1/EDN1/ADCYAP1R1/P2RX5/P2RX7/NOS1/JPH4/SLC8A3/NTSR1/OXT/CEMIP/TRPA1/CALB1/GRIN2D/CAV1/CXCL12/CDH23/P2RX1/CCL7/CCL1/NMU/WFS1/P2RX3/CCKBR/CALCA/KNG1/SLC30A3/SLC8A2/CNR1/CASQ2/CRHR1/ADRA1A/IAPP/CCRL2/PTGFR/RAMP3/EDN3/S1PR4/EDN2/ATP13A4/F2RL3/MCHR1/ACKR4/TNNI3/KCNA5/FAM155B/EPO/NMUR2/GPR12/TRPC4/TRPM1/APLNR/CD36/AGT/HTR2B/EDNRB/CIB2/PLCE1/FGF2/TRPC3/CXCL9/SLC39A8/…
GO:0006874	cellular calcium ion homeostasis	156/4338	6.67099e-08	4.77961e-06	CALCR/CX3CL1/ATP1A2/CASR/CNGB1/EDN1/ADCYAP1R1/P2RX5/P2RX7/NOS1/JPH4/SLC8A3/NTSR1/OXT/CEMIP/TRPA1/CALB1/GRIN2D/CAV1/CXCL12/CDH23/P2RX1/CCL7/CCL1/NMU/WFS1/P2RX3/CCKBR/CALCA/KNG1/SLC8A2/CNR1/CASQ2/CRHR1/ADRA1A/IAPP/CCRL2/PTGFR/RAMP3/EDN3/S1PR4/EDN2/ATP13A4/F2RL3/MCHR1/ACKR4/TNNI3/KCNA5/FAM155B/EPO/NMUR2/GPR12/TRPC4/TRPM1/APLNR/CD36/AGT/HTR2B/EDNRB/CIB2/PLCE1/FGF2/TRPC3/CXCL9/PLCZ1/METTL21C/GPR65/SLC…
GO:0034329	cell junction assembly	142/4338	7.00046e-08	4.95932e-06	PRKCH/MUSK/MYOC/CDH10/GPM6B/ARHGAP6/PKP2/CDH3/VMP1/LIMCH1/COL17A1/CDH19/LIMS2/FERMT2/ACTN2/CDH17/TNS1/CDH7/PKP1/PCDHB4/EPB41L3/WNT11/ACHE/SORBS1/PPM1F/SIX4/OXT/SYNDIG1/CDH20/SMAD7/SRPX2/CBLN1/CORO2B/LIM2/LSR/CAV1/SPOCK2/DKK1/MDGA1/PCDHB2/GABRG2/HRG/ECT2/PCDH17/TEK/SLITRK3/PARD6B/POF1B/EFNB2/FLRT3/FLRT1/SIX1/MACF1/CDHR3/LRRC4/CDH15/ACE2/LRRC4B/RAMP2/ITGB4/EPHB2/DSG1/EPHA7/AGT/ACVRL1/CDH24/NTRK3/MA…
GO:0022617	extracellular matrix disassembly	41/4338	7.21819e-08	5.01703e-06	CD44/TLL1/FAP/CMA1/TLL2/MMP11/CTSG/MMP9/TIMP1/MMP15/HPN/MMP8/MMP19/ETS1/LCP1/IL6/CTSV/MMP7/MMP20/MMP13/FURIN/SCUBE3/MMP3/ADAM8/MMP16/MMP14/ADAMTS4/SCUBE1/FGFR4/PDPN/DDR2/MMP10/CTRB2/TPSAB1/A2M/TMPRSS6/MMP1/DPP4/PRSS1/CAPNS2/MMP12
GO:0060047	heart contraction	105/4338	7.24107e-08	5.01703e-06	CACNG3/CACNA1G/CACNA2D2/ATP1A2/ADRB1/DSG2/CELF2/NEDD4L/KCNH2/PKP2/ABCC9/SEMA3A/CACNG5/EDN1/CACNA1S/NOS1/MYH7/TGFB2/DSP/SLC8A3/OXT/SMAD7/SGCG/TNNT1/ATP1A3/CACNG7/CAV1/SLC1A1/CACNG1/MAP2K6/NMU/HBEGF/NUP155/TNNC1/EPAS1/SLC8A2/CASQ2/KCNJ5/ADRA1A/TBX2/KCNJ8/EDN3/KCNK15/EDN2/ATP1B2/TNNI3/KCNA5/ACE2/CACNG6/TNNT3/TNNI2/HEY2/AGT/KCNK1/GATA4/FXYD6/PDE5A/FOXN4/ATP1B1/SCN1A/CORIN/CACNA1B/SCN2B/FXYD4/THRB/KCN…
GO:0048732	gland development	149/4338	7.49615e-08	5.1373e-06	FKBP4/PAX6/ISL1/CPS1/OTC/TNC/DKK3/POU1F1/FGFR2/PITX1/TGFBR3/FGF10/POLB/ASNS/LIMS2/NTN4/SEMA3A/CEACAM1/CPB2/PGR/CAD/WNT11/AURKA/TGFB2/GNPNAT1/SIX4/HNF4A/FA2H/FOXF1/SALL1/FGL1/HAMP/LSR/HPN/CAV1/MET/WNT2/HOXA5/COBL/EZH2/LHX3/NEURL1/WNT3/SLC9A3R1/CCKBR/MDK/HMGCS1/PRLR/CLCN2/REG1A/KDM5B/APOA1/TNFAIP3/ARG1/TCF21/SLC46A2/ONECUT2/NKX2-3/CRHR1/HOXB3/MSX2/TNFSF11/SOCS2/TBX2/CIT/PCK1/WNT1/SOX9/PAX1/BMP2/SIX…
GO:0019233	sensory perception of pain	49/4338	7.62329e-08	5.16826e-06	EDN1/OPRK1/P2RX7/NTSR1/CHRNA4/OXT/TRPA1/GRIN2D/CXCL12/CCL2/NMU/P2RX3/OPRM1/OPRD1/CNR1/HOXB8/IAPP/HOXD1/PRDM12/NMUR2/EDNRB/SCN1A/VIP/UCHL1/EPHB1/GIP/CHRNB2/PROK2/ADORA1/ITGA2/FABP5/SCN3B/TMEM100/CACNB3/SCN11A/PTAFR/P2RY1/GRIN1/ALOXE3/GRIN2A/NIPSNAP1/KCND2/NPY2R/POMK/CNR2/MME/TRPV1/ASIC3/MC1R
GO:0048565	digestive tract development	59/4338	8.01631e-08	5.3769e-06	CPS1/OTC/ALX4/CLDN18/FGFR2/FGF10/WNT11/TGFB2/PCSK5/PTK6/FOXF1/SALL1/HOXA5/COBL/AGR2/NKX3-2/CCKBR/REG1A/TCF21/NKX2-3/SFRP5/TBX2/SPDEF/NKX2-2/HOXD13/GATA5/ITGB4/CCNB1/EDNRB/GATA4/HLX/FOXF2/STRA6/ASCL1/PDX1/CYP1A1/MYOCD/GATA6/CCDC39/SFRP2/DNAAF1/ZIC3/PKDCC/IHH/TGFBR2/SOX17/CDX2/RET/DCHS1/COL3A1/SHOX2/SIX2/SOX11/TYMS/FOXE1/EPHB3/MIXL1/FAT4/LGR4
GO:0031960	response to corticosteroid	68/4338	8.46463e-08	5.61784e-06	CALCR/ISL1/CPS1/ABCC2/SOX30/MAOB/EDN1/CAD/DNMT3B/TFAP4/OXT/ACSBG1/ENG/ALDH3A1/COL1A1/MDK/BCHE/IGFBP2/ARG1/KLF9/CPN1/DUSP1/PCK1/FOSB/ZFP36/CDO1/AANAT/EPO/PCNA/SSTR4/IL6/CTSV/ANXA3/TPH2/PDX1/METTL21C/NTRK3/CNGA3/SLIT2/SRD5A1/CRH/SCGB1A1/PPARGC1B/FBXO32/S100B/SSTR5/ALPL/UCN/GPER1/CYBB/GJB2/ABCA3/DDIT4/FAM107A/PTAFR/FOS/AKAP13/TYMS/FIBIN/TH/AGTR2/SLIT3/EIF4EBP1/AKR1C3/AQP1/UGT1A1/BGLAP/NEFL
GO:0048663	neuron fate commitment	35/4338	8.84199e-08	5.7919e-06	PAX6/PAX7/ISL1/DMRT3/ESRP1/EVX1/LHX3/DLX2/SATB2/WNT1/NKX2-2/SIX1/HOXD10/FOXA1/MNX1/TBR1/ASCL1/FOXN4/NTRK3/DMRTA2/DLX1/POU4F1/NRG1/ISL2/IHH/NKX6-1/TLX3/GBX1/ATOH1/OLIG3/GATA2/GSX2/HOXC10/SOX1/POU3F2
GO:0032409	regulation of transporter activity	105/4338	8.91062e-08	5.7919e-06	CFTR/HECW1/PON1/CACNG3/MAPK8IP2/ATP1A2/FHL1/KCNG1/NEDD4L/RASGRF1/GAL/CACNG5/ACTN2/ABCB1/REM1/TESC/NOS1/JPH4/MMP9/SGK2/NTSR1/FGF14/CACNG7/CAV1/PPIF/RGS9/CCL2/SLC9A3R1/IFNG/OPRM1/SGK1/CASQ2/CRHR1/GRIA2/HPCA/TWIST1/AHNAK/SYNGR3/ATP1B2/CRACR2A/EPO/PPARG/EPHB2/FXYD6/HECW2/ANXA3/ATP1B1/STAC/SNCA/CRHBP/CRH/STOM/SCN2B/JPH2/FXYD4/ADRA2A/ANK3/KCNE4/GRIA4/GJA1/UTRN/JPH3/GRIA1/RNF207/WNK2/KCNC2/SCN3B/NETO1/R…
GO:0048704	embryonic skeletal system morphogenesis	45/4338	9.58836e-08	6.16884e-06	HOXA11/ALX4/COL11A1/FGFR2/TBX15/SIX4/HOXA1/HOXA5/MDFI/HYAL1/DLX2/SATB2/HOXB8/HOXB3/HOXB1/RDH10/TWIST1/HOXC11/RUNX2/SIX1/HOXD10/GSC/TFAP2A/COL2A1/WNT9A/ZEB1/MMP16/ALX3/MMP14/WNT9B/FLVCR1/TGFBR2/OSR2/SHOX2/HOXD4/SIX2/HOXB2/SOX11/ALX1/HOXC9/PAX5/HOXA4/HOXC4/HOXB7/LHX1
GO:0048754	branching morphogenesis of an epithelial tube	64/4338	9.73243e-08	6.19828e-06	HOXA11/CASR/TNC/FGFR2/FGF10/EDN1/PGR/SIX4/NFATC4/FOXF1/SALL1/RASIP1/MET/WNT2/HOXA5/ENG/MDK/TIMELESS/WNT6/KDM5B/TCF21/PGF/MSX2/RDH10/WNT1/SOX9/BMP2/SIX1/HOXD11/FOXA1/WNT2B/TBX3/AGT/FGF2/EGF/GREB1L/SLIT2/SFRP2/ADAMTS16/GPC3/RSPO2/PAK1/DLG5/MMP14/WNT9B/IHH/TGFBR2/HHIP/TBX20/DCHS1/GBX2/GDNF/NPNT/SIX2/AGTR2/CAV3/FAT4/NOTCH4/LGR4/ETV5/FOXD1/HOXB7/GDF2/LHX1
GO:0097485	neuron projection guidance	103/4338	1.03778e-07	6.54317e-06	ARX/ETV1/PAX6/CELSR3/SEMA3G/SEMA3B/ISL1/GAB2/PRKCQ/PLA2G10/SPTB/EPHA8/NTN4/SEMA3A/EPHA6/IGSF9/POU4F3/SEMA6A/DPYSL2/EFNA2/DOK5/DLX5/LHX2/LHX3/CXCL12/WNT3/GAB1/SEMA5A/SPTBN1/TNR/ARTN/NR4A3/EGR2/EFNB2/FLRT3/FEZF1/PLXNA3/VSTM2L/MYH10/EPHB2/CNTN6/CHL1/EPHA7/TBR1/TUBB2B/SEMA6D/SPTBN5/MYPN/GRB7/EFNA3/SLIT2/PIK3R1/GFRA3/DOK2/SHC3/VAX1/FEZ1/PTPRO/DPYSL4/GFRA1/SEMA3D/ROBO4/WNT3A/EPHB1/KIF5A/DPYSL5/ISL2/NTN…
GO:0060562	epithelial tube morphogenesis	116/4338	1.22346e-07	7.63754e-06	HOXA11/CASR/TNC/FGFR2/FGF10/EDN1/PGR/WNT11/TGFB2/SIX4/NFATC4/SALL4/NDRG4/FOXF1/SALL1/RASIP1/MET/WNT2/HOXA5/COBL/LHX2/ENG/KAT2A/MDK/TIMELESS/WNT6/KDM5B/TCF21/PGF/MSX2/RDH10/TBX2/TWIST1/STIL/SOX4/WNT1/EFNB2/SOX9/BMP2/SIX1/PODXL/HOXD11/FOXA1/STARD13/WNT2B/TBX3/EPHA7/AGT/GATA4/KIF20B/FGF2/EGF/PRICKLE1/FOXN4/ACVRL1/ITGAX/GREB1L/CCDC39/SLIT2/SFRP2/ADAMTS16/GPC3/RSPO2/PAK1/ST14/TBX6/DLG5/ADAMTS12/GJA1/D…
GO:0098659	inorganic cation import across plasma membrane	43/4338	1.28936e-07	7.81674e-06	CALCR/ATP1A2/KCNH2/SLC9A7/SLC9A3/ABCC9/SLC12A1/HCN2/SLC8A3/ATP1A3/ATP4A/IFNG/SLC12A7/SLC9A2/KCNJ5/KCNJ8/RAMP3/SLC12A4/ATP1B2/FAM155B/SLC34A1/SLC39A8/SLC39A5/TRPM2/ATP1B1/CNGA3/SLC39A4/KCNJ1/KCNJ16/KCNJ6/KCNJ15/KCNK5/WNK2/KCNJ4/KCNK9/KCNJ10/SLC9A4/SLC8A1/ATP4B/WNK3/TRPV1/SLC12A8/KCNJ18
GO:0099587	inorganic ion import across plasma membrane	43/4338	1.28936e-07	7.81674e-06	CALCR/ATP1A2/KCNH2/SLC9A7/SLC9A3/ABCC9/SLC12A1/HCN2/SLC8A3/ATP1A3/ATP4A/IFNG/SLC12A7/SLC9A2/KCNJ5/KCNJ8/RAMP3/SLC12A4/ATP1B2/FAM155B/SLC34A1/SLC39A8/SLC39A5/TRPM2/ATP1B1/CNGA3/SLC39A4/KCNJ1/KCNJ16/KCNJ6/KCNJ15/KCNK5/WNK2/KCNJ4/KCNK9/KCNJ10/SLC9A4/SLC8A1/ATP4B/WNK3/TRPV1/SLC12A8/KCNJ18
GO:1902476	chloride transmembrane transport	43/4338	1.28936e-07	7.81674e-06	CFTR/SLC4A1/GABRA3/CLCA1/CASR/ANO2/SLC12A1/SLC26A4/SLC26A3/GABRP/GABRE/SLC1A1/GABRA4/GABRR2/CLIC5/GABRG2/SLC12A7/CLCN2/SLC1A4/PCYOX1/SLC12A4/BEST3/TTYH3/BEST4/SLC26A1/GLRA3/GABRR1/CLIC6/GABRB1/TTYH1/BEST1/CLIC3/GABRG3/GABRR3/GABRA5/CLCNKA/GABRD/CLCN1/CLDN4/SLC12A8/SLC26A6/FXYD1/GABRQ
GO:0022898	regulation of transmembrane transporter activity	100/4338	1.30224e-07	7.81965e-06	CFTR/HECW1/CACNG3/MAPK8IP2/ATP1A2/FHL1/KCNG1/NEDD4L/RASGRF1/GAL/CACNG5/ACTN2/ABCB1/REM1/TESC/NOS1/JPH4/MMP9/NTSR1/FGF14/CACNG7/CAV1/PPIF/RGS9/CCL2/SLC9A3R1/IFNG/OPRM1/CASQ2/CRHR1/GRIA2/HPCA/TWIST1/AHNAK/ATP1B2/CRACR2A/EPO/EPHB2/FXYD6/HECW2/ANXA3/ATP1B1/STAC/SNCA/CRHBP/CRH/STOM/SCN2B/JPH2/FXYD4/ADRA2A/ANK3/KCNE4/GRIA4/GJA1/UTRN/JPH3/GRIA1/RNF207/WNK2/KCNC2/SCN3B/NETO1/RRAD/HTR3A/JSRP1/CACNB3/PCSK9…
GO:0051591	response to cAMP	46/4338	1.48361e-07	8.7533e-06	CFTR/CPS1/PTPRN/NOX4/SLC26A3/HCN2/SLC8A3/OXT/AQP9/SLC5A5/ALDH3A1/COL1A1/DUSP1/TEK/MMP19/PCK1/FOSB/PLA2G5/VGF/CDO1/AANAT/JUND/INPP5K/LDHA/DUOX1/SLC6A3/PKLR/CNGA3/SRD5A1/CRHBP/PPARGC1B/HCN1/GPD1/PTAFR/WNT10B/FOS/JUNB/JUN/THBD/PER1/KCNE1/SLC8A1/PDE2A/SLC26A6/NME1/AQP1
GO:0001763	morphogenesis of a branching structure	78/4338	1.49894e-07	8.7533e-06	HOXA11/CASR/TNC/FGFR2/FGF10/NTN4/SEMA3A/EDN1/PGR/SIX4/NFATC4/FOXF1/SALL1/RASIP1/MET/WNT2/HOXA5/ENG/MDK/TIMELESS/WNT6/DLX2/KDM5B/TCF21/PGF/MSX2/RDH10/WNT1/SOX9/BMP2/SIX1/HOXD11/HOXD13/FOXA1/WNT2B/TBX3/EPHA7/AGT/GCM1/SULF1/FGF2/EGF/GREB1L/SLIT2/SFRP2/ADAMTS16/GPC3/RSPO2/PAK1/ST14/DLG5/MMP14/WNT9B/HOXB13/IHH/TGFBR2/HHIP/TBX20/DCHS1/SPINT2/GBX2/GDNF/NPNT/SHOX2/SIX2/AGTR2/CAV3/SOCS3/LRRK2/FAT4/COL13A1…
GO:0048285	organelle fission	152/4338	1.51088e-07	8.7533e-06	CYP26B1/NCAPD2/ANLN/DCN/TACC3/SPDL1/RAD51/ASPM/MTFR1/STAG3/TRIP13/MOV10L1/SPAG5/EDN1/CDC14A/KIF22/NDC80/RAD54L/AURKA/TPX2/BIRC5/KIF4A/DAZL/CDC6/PDGFB/MYBL2/RGCC/ARHGEF10/CCNE1/CAV2/UBE2S/NCAPG/TTK/IL1A/CDC20/NEK2/CENPF/KIF14/DUSP1/MSX2/TEX11/TEX14/NCAPH/MND1/KIF18A/TAF1L/ZWINT/CENPK/CKS2/EDN3/EREG/KIF25/MSTO1/IL1B/DLGAP5/PRDM7/PKMYT1/KNSTRN/CEP85/TUBG1/TOP2A/FIGNL1/CCNA1/TEX15/CCNB1/PSRC1/CDCA8/E…
GO:0015850	organic hydroxy compound transport	98/4338	1.51326e-07	8.7533e-06	CFTR/PON1/ABCB4/SYT7/NPC1L1/SYT13/GRAMD1B/ABCC2/MSR1/GPM6B/SYT1/GAL/MAOB/PLA2G10/ABCB11/FGF20/OSBPL6/CEACAM1/OPRK1/SLCO1A2/CETP/NOS1/SLC16A8/NFKBIA/HRH3/CHRNA4/OXT/AQP9/CAV1/STX1A/CXCL12/P2RX1/SLC6A4/ABCC3/APOA4/SLCO1B3/KDM5B/STX12/APOA1/CNR1/SPP1/CRHR1/SYT5/LDLR/APOC1/PPARG/SYT6/SLCO1B1/CD36/AGT/SLCO2B1/STRA6/CYP19A1/RBP4/EGF/SLC16A3/SLC6A3/AQP10/SYT2/ABCG8/ABCA12/AGTR1/SNCA/VIP/CHRNA6/CRH/SLC5A…
GO:0007215	glutamate receptor signaling pathway	47/4338	1.531e-07	8.77539e-06	CACNG3/CX3CL1/MAPK8IP2/HOMER3/RASGRF1/CACNG5/ACTN2/NECAB2/GRIN2D/CACNG7/GRIK5/RGS9/CCL2/IFNG/OPRM1/GRIN3B/GRIA2/GRM4/UNC13A/EPHB2/TRPM1/ANXA3/SSTR1/CRHBP/CRH/GRIK4/GRID2/GRIA4/GRIA1/GNAQ/KCNB1/GRIN2C/GRIK2/NETO1/GSG1L/ADRB2/NETO2/CDK5R1/GRIN1/GRID1/GRIN2A/DAPK1/ARC/GRM3/SHISA8/SULT1A3/NEFL
GO:0009952	anterior/posterior pattern specification	85/4338	1.56696e-07	8.90064e-06	HOXA11/MEOX1/PAX6/HOXC8/ALX4/AURKA/DLL3/PCSK5/FOXF1/WNT2/LFNG/HOXA5/COBL/MEOX2/DKK1/WNT3/KAT2A/ZBTB16/TBX18/CDX1/OTX1/HOXB8/HOXB3/HOXB1/MSX2/BHLHE41/HOXC13/HOXC11/WNT1/PAX1/BMP2/FEZF1/HOXD10/HOXD13/BARX1/WNT2B/TBX3/HEY2/PCDH8/GATA4/CFC1/SIX3/NKD1/HES6/SFRP2/GPC3/TBX6/WNT3A/ZIC3/BTG2/FOXH1/TDRD5/NEUROD1/EN1/HEYL/SOX17/CDX2/OTX2/MESP1/GBX2/ZEB2/HOXD4/SIX2/HOXB9/FOXB1/HOXC5/HOXB2/BASP1/HES7/ALX1/HOX…
GO:0046717	acid secretion	55/4338	1.61643e-07	9.0985e-06	ABCB4/ABCC2/CASR/SYT1/PLA2G10/ABCB11/EDN1/P2RX7/PLA2G3/HRH3/NTSR1/OXT/AQP9/SLC1A6/STX1A/SLC1A1/ABCC3/MAP2K6/SLC9A3R1/NMU/CCKBR/PLA2G4A/KMO/PLA2G2D/SGK1/TNFSF11/IL1B/PLA2G5/SSTR4/NMUR2/TRPC4/TNFRSF11A/PPFIA4/SNCA/NTRK2/PLA2G2F/SV2A/ACE/TFF2/SLC1A7/ADORA1/UCN/NPY5R/PLA2G4F/CPLX1/PLA2G1B/SLC9A4/AGTR2/SLC51B/CYP4A11/PLA2G2C/TRPV1/VAMP2/SLC26A6/MIF
GO:0003007	heart morphogenesis	97/4338	1.63066e-07	9.0985e-06	WNT16/ISL1/MYOM2/PKP2/COL11A1/FGFR2/TGFBR3/WNT11/MYBPC2/TBX5/MYH7/TGFB2/DSP/CCM2L/SMAD7/NDRG4/FOXF1/WNT2/ENG/DKK1/CPE/TNNC1/MSX2/TEK/TBX2/TWIST1/STIL/SOX4/SOX9/BMP2/SIX1/TNNI3/COL5A1/GATA5/TBX3/HEY2/HTR2B/GATA4/SMAD6/RBP4/COL2A1/FOXN4/ACVRL1/GATA6/MYOM3/CCDC39/SLIT2/SFRP2/ANKRD1/TBX6/POU4F1/GJA1/DNAAF1/WNT3A/ADAMTS1/TTN/ZIC3/NRG1/RNF207/MYL3/FOXH1/XIRP2/IHH/TGFBR2/HEYL/PITX2/NPY5R/TBX20/SOX17/DLC…
GO:0007411	axon guidance	102/4338	1.69144e-07	9.35482e-06	ARX/ETV1/PAX6/CELSR3/SEMA3G/SEMA3B/ISL1/GAB2/PRKCQ/PLA2G10/SPTB/EPHA8/NTN4/SEMA3A/EPHA6/IGSF9/POU4F3/SEMA6A/DPYSL2/EFNA2/DOK5/DLX5/LHX2/LHX3/CXCL12/WNT3/GAB1/SEMA5A/SPTBN1/TNR/ARTN/NR4A3/EGR2/EFNB2/FLRT3/FEZF1/PLXNA3/VSTM2L/MYH10/EPHB2/CNTN6/CHL1/EPHA7/TBR1/TUBB2B/SEMA6D/SPTBN5/MYPN/GRB7/EFNA3/SLIT2/PIK3R1/GFRA3/DOK2/SHC3/VAX1/FEZ1/PTPRO/GFRA1/SEMA3D/ROBO4/WNT3A/EPHB1/KIF5A/DPYSL5/ISL2/NTN3/NEXN/…
GO:0002791	regulation of peptide secretion	166/4338	1.75744e-07	9.63536e-06	FGR/CFTR/ICA1/CX3CL1/CACNA2D2/SYT7/ISL1/NLRP2/CASR/FOXP3/HYAL2/PANX2/ARG2/FCN1/ACHE/P2RX7/RAPGEF4/TGFB2/HNF4A/FERMT1/TLR8/RGCC/KCNN4/GPI/CD33/STX1A/TFR2/CCL1/NMU/CRTAM/MDK/IFNG/GAPDH/ADTRP/OPRM1/IL17A/IL1A/GCG/SPTBN1/IL1RL1/CD160/P3H1/SLC2A1/TNFSF4/MMP8/APOA1/CNR1/TNFAIP3/TNFSF11/TRIM6/PAEP/CD244/TWIST1/SRGN/SOX4/IL1B/TRAF2/KCNA5/AKAP12/CRP/MYH10/POSTN/VTCN1/HTR2B/IL6/BLK/IL36RN/TLR4/IL33/UQCC2/A…
GO:0060078	regulation of postsynaptic membrane potential	60/4338	2.00115e-07	1.0851e-05	MAPK8IP2/GABRA3/ADRB1/IGSF9B/P2RX5/P2RX7/P2RX6/NTSR1/CHRNA4/GABRE/FGF14/CBLN1/GRIN2D/GRIK5/STX1A/P2RX1/GABRA4/P2RX3/GABRR2/OPRM1/GABRG2/CHRNB4/CHRNA2/CHRND/CHRNA1/IGSF11/SNCA/GLRA3/GABRR1/CHRNA6/GRIK4/GRID2/WNT7A/GRIA1/DGKI/CHRNB2/GRIN2C/GABRB1/ADORA1/GRIK2/NETO1/CACNB3/CHRM1/ADRB2/CHRNA5/CHRNB1/CHRNA9/RIMS2/GRIN1/GABRG3/GRID1/GRIN2A/KCND2/NPY2R/GABRA5/GABRD/P2RX2/LRRK2/TRPV1/CHRNG
GO:0032412	regulation of ion transmembrane transporter activity	97/4338	2.01358e-07	1.0851e-05	CFTR/HECW1/CACNG3/MAPK8IP2/ATP1A2/FHL1/KCNG1/NEDD4L/RASGRF1/GAL/CACNG5/ACTN2/ABCB1/REM1/TESC/NOS1/JPH4/MMP9/NTSR1/FGF14/CACNG7/CAV1/PPIF/RGS9/CCL2/SLC9A3R1/IFNG/OPRM1/CASQ2/CRHR1/GRIA2/HPCA/AHNAK/ATP1B2/CRACR2A/EPO/EPHB2/FXYD6/HECW2/ANXA3/ATP1B1/STAC/CRHBP/CRH/STOM/SCN2B/JPH2/FXYD4/ADRA2A/ANK3/KCNE4/GRIA4/UTRN/JPH3/GRIA1/RNF207/WNK2/KCNC2/SCN3B/NETO1/RRAD/HTR3A/JSRP1/CACNB3/PCSK9/GSG1L/ADRB2/KCNA…
GO:0030593	neutrophil chemotaxis	48/4338	2.26146e-07	1.20835e-05	CX3CL1/CCL26/DAPK2/EDN1/CXCL2/TGFB2/CCL24/CCL7/CCL2/CCL1/BST1/MDK/IL23A/THBS4/CCL20/CSF3R/NCKAP1L/PREX1/EDN3/CXCL6/IL1B/IL37/EDN2/LBP/CCL25/IL36G/IL36A/IL36RN/CXCL9/SLIT2/CXCL13/FCER1G/S100A9/S100A12/CXCR1/CXCL3/PPBP/PF4/JAM3/PLA2G1B/CCL19/SAA1/CXCR2/C5AR1/CCL23/CCL16/CCL18/CCL14
GO:0051924	regulation of calcium ion transport	95/4338	2.33993e-07	1.23977e-05	CALCR/CX3CL1/ATP1A2/CASR/HOMER3/CAMK2B/MYLK/CAMK2A/ADCYAP1R1/P2RX5/REM1/P2RX7/NOS1/JPH4/PDGFB/NTSR1/EPPIN/FGF14/CEMIP/CD33/CAV1/CXCL12/RGS9/P2RX1/CCL2/CACNG1/WFS1/P2RX3/GCG/GRIN3B/OPRD1/CASQ2/CRHR1/HPCA/RAMP3/AHNAK/F2RL3/MCHR1/CRACR2A/EPO/INPP5K/APLNR/AGT/TRPC3/CXCL9/EGF/METTL21C/ATP1B1/STAC/SNCA/CRH/CACNA1B/TMC2/JPH2/ADRA2A/GJA1/THY1/JPH3/UBASH3B/G6PD/EFHB/UCN/SPINK1/GPER1/TMC1/RRAD/JSRP1/CACNB3…
GO:0048880	sensory system development	129/4338	2.49649e-07	1.3117e-05	WNT16/USH1C/PROM1/PAX6/ISL1/VIM/MYOM2/LAMC3/FGF10/SEMA3A/FAT1/ACHE/TGFB2/VSX1/CHRDL1/RS1/HSF4/RP1/CALB1/LIM2/WNT2/TSPAN12/LHX2/PHOX2B/CRYAB/TULP1/NR2E1/CLCN2/EFEMP1/WNT6/DLX2/VAX2/RPE65/MFAP2/KDM5B/RDH10/TBX2/HPCA/TWIST1/NDP/SOX9/RHOJ/CRYGN/GNGT1/COL5A1/NES/MYH10/EPHB2/TRPM1/WNT2B/RAX/AGTPBP1/KLF4/TMOD1/TFAP2A/FOXF2/MYO7A/STRA6/SIX3/RBP4/FBN2/FOXN4/SLC39A5/ACVRL1/CYP1A1/NTRK3/NKD1/ADAMTS18/UNC45B…
GO:0008217	regulation of blood pressure	73/4338	2.57406e-07	1.33028e-05	NOX1/ATP1A2/ADRB1/UTS2/EDN1/NOS1/CMA1/PCSK5/PDGFB/CTSG/NTSR1/OXT/CORO2B/P2RX1/NMU/GNB3/NPR3/CNR1/SGK1/ADRA1A/NPPB/EDN3/AVPR2/EDN2/ADM2/TNNI3/ACE2/RAMP2/PPARG/POSTN/AGT/EDNRB/ACVRL1/KLK3/SLC2A5/AGTR1/CORIN/ADAMTS16/CRH/CACNA1B/PTPRO/GJA1/ACE/ADORA1/CPA3/UCN/F2RL1/CARTPT/COL1A2/OR51E2/ADRB2/PTAFR/NPR1/GPR37L1/APLN/CD34/TAC4/AGTR2/UTS2R/GAS6/CYP4A11/P2RX2/MME/TRPV1/MYH6/AVPR1B/STK39/BMPR2/EMP2/GCGR/…
GO:0061138	morphogenesis of a branching epithelium	73/4338	2.57406e-07	1.33028e-05	HOXA11/CASR/TNC/FGFR2/FGF10/NTN4/SEMA3A/EDN1/PGR/SIX4/NFATC4/FOXF1/SALL1/RASIP1/MET/WNT2/HOXA5/ENG/MDK/TIMELESS/WNT6/KDM5B/TCF21/PGF/MSX2/RDH10/WNT1/SOX9/BMP2/SIX1/HOXD11/HOXD13/FOXA1/WNT2B/TBX3/AGT/GCM1/SULF1/FGF2/EGF/GREB1L/SLIT2/SFRP2/ADAMTS16/GPC3/RSPO2/PAK1/ST14/DLG5/MMP14/WNT9B/HOXB13/IHH/TGFBR2/HHIP/TBX20/DCHS1/SPINT2/GBX2/GDNF/NPNT/SIX2/AGTR2/CAV3/SOCS3/FAT4/NOTCH4/LGR4/ETV5/FOXD1/HOXB7/G…
GO:0050714	positive regulation of protein secretion	99/4338	2.61448e-07	1.34019e-05	FGR/CFTR/ISL1/NLRP2/CASR/HYAL2/PANX2/FCN1/ACHE/P2RX7/TGFB2/FERMT1/TLR8/RGCC/KCNN4/GPI/CD33/CCL1/NMU/CRTAM/MDK/IFNG/GAPDH/IL17A/IL1A/GCG/SPTBN1/IL1RL1/CD160/TNFSF4/MMP8/TRIM6/PAEP/CD244/TWIST1/SOX4/IL1B/AKAP12/MYH10/POSTN/VTCN1/HTR2B/IL6/BLK/TLR4/IL33/ARRB1/RBP4/PDX1/TSLP/CRH/ANKRD1/FRMD4A/ADAM8/GJA1/PANX3/TTN/ADCY8/HMHB1/GIP/ABCG1/AIM2/NKX6-1/F2RL1/GPER1/APBB1/CLEC4E/OR51E2/NLRP7/IL13/PYDC1/MYRIP…
GO:0015844	monoamine transport	43/4338	2.87837e-07	1.4594e-05	SYT7/SYT13/GPM6B/SYT1/MAOB/FGF20/OPRK1/NOS1/HRH3/CHRNA4/OXT/STX1A/CXCL12/P2RX1/SLC6A4/CNR1/CRHR1/SYT5/SYT6/AGT/SLC6A3/SYT2/SNCA/VIP/CHRNA6/CRH/ADRA2A/KCNB1/FCER1G/CHRNB2/UCN/CARTPT/SLC29A4/SLC18A2/GDNF/RAB3B/P2RY12/P2RY1/SYT12/SNCG/AGTR2/NPY2R/SYT15
GO:0021515	cell differentiation in spinal cord	30/4338	2.94495e-07	1.4594e-05	PAX6/PAX7/ISL1/DMRT3/LHX5/EVX1/LHX3/MDGA1/SOX4/WNT1/NKX2-2/HOXD10/MNX1/ASCL1/FOXN4/MDGA2/WNT3A/ISL2/TAL1/NKX6-1/TBX20/GBX1/PHOX2A/OLIG3/GATA2/GSX2/HOXC10/SOX1/DYNC2H1/LHX1
GO:0050433	regulation of catecholamine secretion	33/4338	2.94947e-07	1.4594e-05	SYT7/SYT13/SYT1/FGF20/OPRK1/HRH3/CHRNA4/OXT/STX1A/CXCL12/CNR1/CRHR1/SYT5/SYT6/AGT/SYT2/SNCA/VIP/CHRNA6/CRH/ADRA2A/KCNB1/CHRNB2/UCN/CARTPT/GDNF/P2RY12/P2RY1/SYT12/SNCG/AGTR2/NPY2R/SYT15
GO:0030239	myofibril assembly	37/4338	2.96354e-07	1.4594e-05	MYOM2/ACTN2/NEBL/EDN1/MYBPC2/SIX4/TNNT1/CASQ2/LDB3/TMOD2/TNNT3/MYH10/MYH11/TMOD1/MYPN/MYLK3/MYOM3/ANKRD1/PGM5/TTN/LMOD3/LMOD1/CFL2/SYNPO2L/KRT8/AKAP13/LMOD2/KRT19/MYOZ2/MYOZ1/CAV3/NKX2-5/NEB/MYBPC1/MYH6/NRAP/KLHL41
GO:0003073	regulation of systemic arterial blood pressure	44/4338	2.98592e-07	1.4594e-05	NOX1/ADRB1/EDN1/CMA1/PCSK5/PDGFB/CTSG/NTSR1/CORO2B/ADRA1A/NPPB/EDN3/AVPR2/EDN2/TNNI3/ACE2/POSTN/AGT/KLK3/SLC2A5/AGTR1/CORIN/ADAMTS16/CRH/PTPRO/GJA1/ACE/ADORA1/CPA3/F2RL1/OR51E2/ADRB2/GPR37L1/AGTR2/GAS6/CYP4A11/P2RX2/MME/TRPV1/AVPR1B/BMPR2/EMP2/GJA5/RASL10B
GO:0051952	regulation of amine transport	44/4338	2.98592e-07	1.4594e-05	SYT7/ATP1A2/SYT13/SYT1/FGF20/OPRK1/P2RX7/HRH3/NTSR1/CHRNA4/OXT/STX1A/CXCL12/KMO/CNR1/ARG1/CRHR1/SYT5/ACE2/SYT6/AGT/SYT2/SNCA/VIP/CHRNA6/CRH/ADRA2A/KCNB1/SV2A/CHRNB2/ADORA1/UCN/NPY5R/CARTPT/GDNF/RAB3B/P2RY12/P2RY1/SYT12/SNCG/AGTR2/NPY2R/SLC38A3/SYT15
GO:0044706	multi-multicellular organism process	85/4338	3.12228e-07	1.5143e-05	FKBP4/ABCC2/DSG2/VMP1/ACSL4/FBLN1/EDN1/PGR/EPYC/CAD/OVGP1/PTHLH/PCSK5/ACR/MMP9/OXT/TIMP1/AMBP/P2RX1/SLC6A4/CALCA/CYP27B1/ENDOU/BYSL/CLIC5/PRLR/IGFBP2/SLC2A1/CNR1/ARG1/SPP1/PGF/PRLHR/CRHR1/PTGFR/RECK/NRK/PTGIS/TEKT3/IL1B/FOSB/PZP/PPAT/KLK14/EPO/RAMP2/DSG1/ETS1/AGT/SERPINE2/CTSV/MMP7/CYP1A1/CORIN/CRHBP/CRH/SCGB1A1/GJA1/GIP/AGRP/IHH/TGFBR2/UCN/ITGA2/GJB2/TAC3/PNOC/PTAFR/FOS/PSG6/JUNB/THBD/EDDM3A/PSG…
GO:0001823	mesonephros development	47/4338	3.19728e-07	1.53884e-05	HOXA11/CRLF1/FGFR2/FGF10/ARG2/WNT11/SIX4/SMAD7/SALL1/CALB1/ZBTB16/SIM1/WNT6/TCF21/PGF/EPCAM/CAT/WNT1/SOX9/BMP2/SIX1/HOXD11/WNT2B/AGT/SMAD6/FGF2/GREB1L/SLIT2/ADAMTS16/GPC3/WNT9B/KIF26B/BMPER/OSR2/RET/DCHS1/GDNF/NPNT/SIX2/BASP1/AGTR2/ROBO2/FAT4/LGR4/FOXD1/HOXB7/LHX1
GO:0098661	inorganic anion transmembrane transport	50/4338	3.25373e-07	1.55415e-05	CFTR/SLC4A1/GABRA3/CLCA1/CASR/ANO2/SLC12A1/SLC4A11/SLC26A4/SLC26A3/GABRP/GABRE/SLC1A1/GABRA4/GABRR2/CLIC5/GABRG2/SLC12A7/CLCN2/SLC1A4/PCYOX1/SLC12A4/BEST3/SLC34A1/ADAMTS8/TTYH3/BEST4/XPR1/SLC26A1/GLRA3/GABRR1/CLIC6/GABRB1/TTYH1/BEST1/PTAFR/CLIC3/GABRG3/SLC25A10/GABRR3/ANO9/GABRA5/CLCNKA/GABRD/CLCN1/CLDN4/SLC12A8/SLC26A6/FXYD1/GABRQ
GO:0051321	meiotic cell cycle	93/4338	3.35692e-07	1.56176e-05	CYP26B1/NCAPD2/NSUN2/RAD51/ASPM/STAG3/TRIP13/MOV10L1/SMC1B/DUSP13/RAD54L/AURKA/DAZL/TDRD1/CCNE1/LFNG/TTK/CDC20/NEK2/DUSP1/MSX2/TEX11/TEX14/NCAPH/MND1/KIF18A/TAF1L/CKS2/EREG/PIWIL1/PRDM7/PKMYT1/TUBG1/TOP2A/FIGNL1/CCNA1/TEX15/ESPL1/BRIP1/DMRT1/BRDT/P3H4/DMRTC2/MAEL/NUF2/HORMAD1/FANCD2/STRA8/BOLL/DDX4/ASZ1/EME1/FBXO43/BUB1B/CDC25C/RSPH1/SYCE2/MEIOB/NPPC/CDC25A/PRDM9/PTTG1/PLK1/BUB1/OVOL1/C11orf80/TD…
GO:0035107	appendage morphogenesis	62/4338	3.3618e-07	1.56176e-05	CYP26B1/HOXA11/DLX6/ALX4/FGFR2/PITX1/FGF10/TBX5/TGFB2/PCSK5/SALL4/SALL1/DLX5/DKK1/WNT3/ZBTB16/MSX2/RDH10/TBX2/TBX4/TWIST1/RECK/HOXC11/SOX4/RUNX2/SOX9/HOXD10/HOXD13/TBX3/TFAP2A/FRAS1/FBN2/COL2A1/CRABP2/WNT9A/AFF3/SFRP2/GPC3/RSPO2/FREM2/GJA1/WNT7A/ALX3/FLVCR1/PKDCC/EN1/IHH/SP8/OSR2/SHOX2/HOXD12/EVX2/SOX11/ALX1/HOXC10/DYNC2H1/ASPH/TMEM231/SP9/HOXA10/SALL3/GJA5
GO:0035108	limb morphogenesis	62/4338	3.3618e-07	1.56176e-05	CYP26B1/HOXA11/DLX6/ALX4/FGFR2/PITX1/FGF10/TBX5/TGFB2/PCSK5/SALL4/SALL1/DLX5/DKK1/WNT3/ZBTB16/MSX2/RDH10/TBX2/TBX4/TWIST1/RECK/HOXC11/SOX4/RUNX2/SOX9/HOXD10/HOXD13/TBX3/TFAP2A/FRAS1/FBN2/COL2A1/CRABP2/WNT9A/AFF3/SFRP2/GPC3/RSPO2/FREM2/GJA1/WNT7A/ALX3/FLVCR1/PKDCC/EN1/IHH/SP8/OSR2/SHOX2/HOXD12/EVX2/SOX11/ALX1/HOXC10/DYNC2H1/ASPH/TMEM231/SP9/HOXA10/SALL3/GJA5
GO:0050808	synapse organization	139/4338	3.36874e-07	1.56176e-05	ARHGAP33/CX3CL1/ARHGAP44/CACNA2D2/CDKL5/MUSK/TNC/CAMK2B/CTNNA2/NGEF/PFN2/SNCB/PAK3/IGSF9B/PCDHB4/IGSF9/ACHE/NEFH/SIX4/NFATC4/OXT/SYNDIG1/SRPX2/DRP2/CBLN1/SPOCK2/NEURL1/DKK1/MDGA1/WASF1/PCDHB2/GABRG2/DBN1/TNR/DLGAP3/CDC20/PCDH17/PDZRN3/SLITRK3/EFNB2/FLRT3/FLRT1/SIX1/LRRC4/KLK8/UNC13A/C1QL1/LRRC4B/BCAN/WASF3/MYH10/EPHB2/EPHA7/PCDH8/DGKB/DAB2IP/UNC13C/ITPKA/ZNF365/CHRNA1/NTRK3/SNCA/LRRTM2/TPBG/SDK1/…
GO:1901654	response to ketone	76/4338	3.54758e-07	1.63266e-05	CFTR/ABCB4/CPS1/ABCC2/TNC/DSG2/F7/MAOB/TGFBR3/EDN1/CAD/DNMT3B/TFAP4/TGFB2/OXT/CAV1/CA9/TNFSF4/ARG1/SPP1/KLF9/DUSP1/HPCA/PTGFR/PCK1/FOSB/NKX2-2/KLF2/HOXD13/AANAT/EPO/RAMP2/PPARG/PCNA/CATSPERB/DSG1/KLF4/METTL21C/NTRK3/SLIT2/SRD5A1/PSPH/CRH/AKR1C2/ADCY8/FBXO32/HOXB13/PRKAA2/GABRB1/CYBB/GJB2/DDIT4/UGT3A2/PTAFR/FOS/PRKCE/PTGER4/P2RY6/CCL19/CATSPERD/TYMS/FIBIN/TH/AGTR2/SLIT3/EFNA5/P2RY4/EIF4EBP1/CATSPE…
GO:0006836	neurotransmitter transport	99/4338	3.91472e-07	1.78857e-05	ICA1/SLC25A13/SLC6A13/BTK/SLC6A7/SYT7/ATP1A2/APBA2/GPM6B/SYT1/MAOB/PFN2/CHAT/CAMK2A/SLC6A15/EDN1/P2RX7/RPH3A/NOS1/TRIM9/RIMS4/HRH3/NTSR1/CHRNA4/SLC1A6/GRIK5/STX1A/SLC1A1/P2RX1/SLC6A4/ASIC1/LIN7A/SLC6A12/SLC5A7/KMO/CHRNB4/CNR1/TNFSF11/ADRA1A/GRM4/PRKCG/SYNGR3/GAD1/SEC14L1/SYT5/UNC13A/SLC6A8/SLC6A11/DDC/TRPC4/SYT6/STX11/UNC13C/SLC6A3/PPFIA4/SYT2/STXBP5L/SNCA/CPLX2/HTR2C/CHRNA6/CRH/CACNA1B/DOC2A/SLC…
GO:0098656	anion transmembrane transport	105/4338	4.35689e-07	1.97627e-05	CFTR/SLC7A2/SLC25A13/SLC4A1/SLC6A7/GABRA3/CLCA1/ATP1A2/SLC7A9/CASR/ANO2/SLC9A7/SLC9A3/SLC6A15/SLC12A1/ACACB/ABCB1/SLC4A11/SLC26A4/SLC26A3/GABRP/SLC16A8/NTSR1/SLC35A2/GABRE/SLC7A5/AQP9/SLC1A6/SLC1A1/GABRA4/SLC6A12/GABRR2/CLIC5/GABRG2/SLC12A7/CLCN2/SLC4A3/SLC9A2/SLC1A4/PCYOX1/SLC12A4/BEST3/SLC6A8/SLC7A10/SLC34A1/ADAMTS8/AGT/TTYH3/STRA6/SLC5A6/SLC38A4/SLC24A4/SLC13A5/SLC16A3/BEST4/XPR1/SLC26A1/GLRA3…
GO:0015669	gas transport	15/4338	4.44364e-07	2.00122e-05	IPCEF1/CA2/HBZ/CYGB/AQP5/NGB/HBA2/HBG2/MB/HBA1/HBM/HBE1/HBD/AQP1/HBB
GO:0032963	collagen metabolic process	51/4338	4.51967e-07	2.02103e-05	VIM/FAP/P2RX7/P3H2/MMP11/MMP9/RGCC/MMP15/ENG/COL1A1/P3H3/TNS2/P3H1/MMP8/ARG1/MMP19/COL5A1/PPARG/IL6/MMP7/MMP20/MMP13/ADAMTS14/FURIN/CBX8/P3H4/RCN3/SERPINH1/MMP3/PLOD2/MMP16/MMP14/CYGB/NPPC/IHH/UCN/ITGA2/COL1A2/SERPINB7/MFAP4/MMP10/KLK6/TNXB/F2/TMPRSS6/MMP1/COL13A1/MMP17/SCX/MMP12/MMP28
GO:0051384	response to glucocorticoid	61/4338	4.65236e-07	2.05127e-05	CALCR/ISL1/CPS1/ABCC2/MAOB/EDN1/CAD/DNMT3B/TFAP4/OXT/ACSBG1/ALDH3A1/MDK/BCHE/IGFBP2/ARG1/KLF9/CPN1/DUSP1/PCK1/FOSB/ZFP36/CDO1/AANAT/EPO/PCNA/SSTR4/IL6/CTSV/ANXA3/TPH2/PDX1/METTL21C/NTRK3/SLIT2/SRD5A1/CRH/SCGB1A1/PPARGC1B/FBXO32/S100B/SSTR5/ALPL/UCN/GJB2/ABCA3/DDIT4/FAM107A/PTAFR/FOS/AKAP13/TYMS/FIBIN/TH/AGTR2/SLIT3/EIF4EBP1/AQP1/UGT1A1/BGLAP/NEFL
GO:0055123	digestive system development	61/4338	4.65236e-07	2.05127e-05	CPS1/OTC/ALX4/CLDN18/FGFR2/FGF10/WNT11/TGFB2/PCSK5/PTK6/FOXF1/SALL1/HOXA5/COBL/AGR2/NKX3-2/CCKBR/REG1A/TCF21/NKX2-3/SFRP5/TBX2/SPDEF/NKX2-2/HOXD13/GATA5/BARX1/ITGB4/CCNB1/EDNRB/GATA4/HLX/FOXF2/STRA6/ASCL1/PDX1/CYP1A1/MYOCD/GATA6/CCDC39/SFRP2/DNAAF1/ZIC3/GIP/PKDCC/IHH/TGFBR2/SOX17/CDX2/RET/DCHS1/COL3A1/SHOX2/SIX2/SOX11/TYMS/FOXE1/EPHB3/MIXL1/FAT4/LGR4
GO:0003018	vascular process in circulatory system	70/4338	5.0789e-07	2.21352e-05	GCLC/ATP1A2/CPS1/GCLM/CASR/ADRB1/UTS2/EDN1/CEACAM1/NOS1/COMP/CAV1/P2RX1/SLC6A4/KNG1/TEK/ADRA1A/NPPB/EDN3/AVPR2/EDN2/DOCK4/KCNA5/ACE2/AKAP12/RAMP2/CRP/NTS/AGT/HTR2B/EDNRB/IL6/MYLK3/AGTR1/SLIT2/VIP/ADRA2A/GJA1/ANGPT1/ACE/NPPC/ADORA1/UCN/F2RL1/GPER1/MFSD2A/ADRB2/PTAFR/NPR1/P2RY1/APLN/FGG/FGA/FGB/PTPRM/HTR1D/CDH5/AGTR2/CXCR2/UTS2R/SLC8A1/PRKG1/PDE2A/KCNMB2/AVPR1B/C2CD4A/BMPR2/SMTNL1/HBB/GJA5
GO:0008016	regulation of heart contraction	93/4338	5.09058e-07	2.21352e-05	CACNG3/CACNA1G/CACNA2D2/ATP1A2/ADRB1/DSG2/CELF2/KCNH2/PKP2/ABCC9/SEMA3A/CACNG5/EDN1/CACNA1S/NOS1/MYH7/TGFB2/DSP/SLC8A3/OXT/SMAD7/ATP1A3/CACNG7/CAV1/SLC1A1/CACNG1/NMU/HBEGF/NUP155/EPAS1/SLC8A2/CASQ2/KCNJ5/ADRA1A/TBX2/EDN3/KCNK15/EDN2/ATP1B2/TNNI3/KCNA5/ACE2/CACNG6/HEY2/AGT/KCNK1/GATA4/FXYD6/PDE5A/FOXN4/ATP1B1/CORIN/CACNA1B/SCN2B/FXYD4/THRB/KCNE4/GJA1/RNF207/MYL3/NPPC/ADORA1/UCN/SCN3B/CACNB3/KCNJ4/…
GO:0010038	response to metal ion	125/4338	5.80844e-07	2.50837e-05	GCLC/AOC1/SLC25A13/CACNA1G/SYT7/DPEP1/SYT13/CPS1/ABCC2/OTC/CASR/GUCA1A/NEDD4L/SYT1/RASGRP2/MAOB/CYBRD1/SNCB/EDN1/P2RX7/TF/NFATC4/MMP9/AQP9/CA2/HAMP/CAV1/NUDT1/TFR2/PPIF/SOD3/RASAL1/APOBEC1/ECT2/TNNC1/IL1A/SLC30A3/IGFBP2/ARG1/CASQ2/DUSP1/CAT/HPCA/HVCN1/CPNE5/FOSB/AANAT/SYT5/JUND/SLC34A1/PCNA/ALOX5AP/LOXL2/CCNB1/TSHB/SYT6/TFAP2A/GGH/TRPC3/TPH2/ASCL1/PDX1/SORD/CYP1A1/CYP1A2/TRPM2/SLC6A3/KCNH1/PKLR/S…
GO:0031032	actomyosin structure organization	77/4338	6.7876e-07	2.91128e-05	ANLN/MYOC/MYOM2/ARHGAP6/LIMCH1/PFN2/ACTN2/NEBL/EDN1/EPB41L2/EPB41L3/WNT11/MYBPC2/NOX4/SORBS1/PPM1F/SIX4/RGCC/CORO2B/ARHGEF10/TNNT1/MET/LIMK1/PHACTR1/ECT2/STMN1/APOA1/CASQ2/SORBS3/LDB3/CIT/TMOD2/CNN1/TNNT3/INPP5K/MYH10/MYH11/TMOD1/FHDC1/ARRB1/KIF23/MYPN/GPR65/MYLK3/MYOM3/TMEFF2/PHLDB2/PIK3R1/ANKRD1/PAK1/PGM5/TTN/RACGAP1/LMOD3/LMOD1/DLC1/CFL2/SYNPO2L/KRT8/AKAP13/LMOD2/S1PR1/KRT19/PTGER4/FRMD5/FRMD3…
GO:0048608	reproductive structure development	144/4338	7.53611e-07	3.21049e-05	FKBP4/HOXA11/MGST1/DCN/TNC/PTPRN/DLX3/ASPM/FGFR2/FGF10/VASH1/SEMA3A/AFP/PGR/HSD17B2/TFAP2C/COL9A3/TGFB2/BIK/PDGFB/SIX4/GATA1/PCYT1B/SALL1/LHB/AMH/RETN/ITGB8/WNT2/LFNG/NUDT1/LHX3/CYP27B1/MDFI/HMGCS1/PCDH12/EPAS1/DHCR24/KDM5B/TCF21/SPP1/TEX11/RDH10/KIF18A/PRDX4/MMP19/NRK/INHA/PTGIS/NDP/EREG/SOX9/VGF/HOXD13/E2F8/SOX15/FOXA1/BMP15/PPARG/RXFP2/WNT2B/TBX3/HEY2/SERPINE2/BRIP1/GATA4/NR5A1/CTSV/DMRT1/GCM1…
GO:0007548	sex differentiation	98/4338	7.64802e-07	3.23629e-05	FKBP4/HOXA11/MGST1/PTPRN/DMRT3/ASPM/FGF10/SEMA3A/ADCYAP1R1/AFP/PGR/TFAP2C/COL9A3/TGFB2/BIK/SIX4/HNF4A/GATA1/PCYT1B/CENPI/SALL1/LHB/AMH/RETN/LFNG/NUDT1/HMGCS1/DHCR24/TCF21/TEX11/RDH10/KIF18A/CNTFR/PRDX4/MMP19/INHA/EREG/SOX9/VGF/HOXD13/SOX15/BMP15/RXFP2/WNT2B/TBX3/BRIP1/GATA4/NR5A1/CTSV/DMRT1/FOXF2/ARRB1/STRA6/CYP19A1/LHCGR/RBP4/DHH/GATA6/GREB1L/DMRTC2/NUP210L/SLIT2/SFRP2/SRD5A1/CYP17A1/GJA1/ADAMTS…
GO:0050432	catecholamine secretion	33/4338	7.73158e-07	3.24984e-05	SYT7/SYT13/SYT1/FGF20/OPRK1/HRH3/CHRNA4/OXT/STX1A/CXCL12/CNR1/CRHR1/SYT5/SYT6/AGT/SYT2/SNCA/VIP/CHRNA6/CRH/ADRA2A/KCNB1/CHRNB2/UCN/CARTPT/GDNF/P2RY12/P2RY1/SYT12/SNCG/AGTR2/NPY2R/SYT15
GO:0050886	endocrine process	40/4338	8.2483e-07	3.44408e-05	NOX1/GAL/EDN1/OPRK1/CMA1/PCSK5/CTSG/RETN/CRHR1/INHA/EDN3/IL1B/AVPR2/EDN2/ACE2/TBX3/AGT/AGTR1/CORIN/CRHBP/CRH/RAB11FIP1/ACE/INHBB/CPA3/UCN/F2RL1/RAB8B/OR51E2/KISS1/APLN/FZD4/AGTR2/HCAR2/FOXL2/MME/AVPR1B/FOXD1/GJA5/RASL10B
GO:0009612	response to mechanical stimulus	80/4338	8.6945e-07	3.6065e-05	GCLC/ETV1/DCN/ATP1A2/TNC/COL11A1/ASNS/EDN1/KCNK2/WNT11/P2RX7/NFKBIA/TLR8/TRPA1/RETN/MAG/HPN/ENG/CXCL12/PKD2L1/COL1A1/P2RX3/MDK/IGFBP2/SLC2A1/SOX9/IL1B/FOSB/KCNA5/JUND/PPARG/CHI3L1/POSTN/CCNB1/ETS1/AGT/SERPINE2/SCEL/GATA4/TLR4/KIAA0319/MMP7/CASP5/STRA6/SCN1A/PSPH/ANKRD1/TMC2/CHEK1/GJA1/PIEZO2/TTN/MMP14/BTG2/IHH/TGFBR2/UCN/ITGA2/TMC1/CACNB3/SOST/COL3A1/IL13/P2RY1/FOS/JUNB/PTGER4/CHRNA9/CNTNAP2/BNIP…
GO:0050715	positive regulation of cytokine secretion	58/4338	9.27667e-07	3.81693e-05	FGR/NLRP2/HYAL2/PANX2/FCN1/P2RX7/FERMT1/TLR8/RGCC/CCL1/CRTAM/MDK/IFNG/GAPDH/IL17A/IL1A/SPTBN1/IL1RL1/CD160/MMP8/TRIM6/PAEP/CD244/TWIST1/IL1B/AKAP12/POSTN/VTCN1/HTR2B/TLR4/IL33/TSLP/PANX3/HMHB1/AIM2/F2RL1/CLEC4E/NLRP7/PYDC1/PTGER4/LGALS9C/CCL19/SAA1/CD34/LPL/AGTR2/CADM1/LILRA5/LRRK2/CLEC9A/SCAMP5/AGER/CRLF2/CLEC6A/ORM2/ORM1/MIF/MMP12
GO:0050708	regulation of protein secretion	155/4338	9.32287e-07	3.81693e-05	FGR/CFTR/ICA1/CX3CL1/CACNA2D2/SYT7/ISL1/NLRP2/CASR/FOXP3/HYAL2/PANX2/ARG2/FCN1/ACHE/P2RX7/RAPGEF4/TGFB2/HNF4A/FERMT1/TLR8/RGCC/KCNN4/GPI/CD33/STX1A/CCL1/NMU/CRTAM/MDK/IFNG/GAPDH/ADTRP/OPRM1/IL17A/IL1A/GCG/SPTBN1/IL1RL1/CD160/P3H1/SLC2A1/TNFSF4/MMP8/APOA1/CNR1/TNFAIP3/TRIM6/PAEP/CD244/TWIST1/SRGN/SOX4/IL1B/TRAF2/KCNA5/AKAP12/CRP/MYH10/POSTN/VTCN1/HTR2B/IL6/BLK/IL36RN/TLR4/IL33/UQCC2/ARRB1/LRRC32/R…
GO:0001505	regulation of neurotransmitter levels	122/4338	1.04378e-06	4.23255e-05	SLC7A2/SYT7/ATP1A2/CPS1/APBA2/GPM6B/SYT1/MAOB/RORA/PFN2/CHAT/CAMK2A/NAALAD2/EDN1/ARG2/ACHE/P2RX7/RPH3A/NOS1/GCAT/TRIM9/RIMS4/HRH3/NTSR1/CHRNA4/ACP5/SLC1A6/GRIK5/CAV1/STX1A/SLC1A1/P2RX1/SLC6A4/ASIC1/LIN7A/IFNG/BCHE/SLC5A7/KMO/CHRNB4/MMP8/CNR1/ADRA1A/PDE1B/PTGIS/GRM4/IL1B/PRKCG/KLF2/SYNGR3/GAD1/SYT5/UNC13A/SLC6A11/DDC/DMGDH/SYT6/SDS/CD36/STX11/AGT/KLF4/TLR4/BAAT/UNC13C/TPH2/HDC/GCSH/SLC6A3/PPFIA4/S…
GO:0098657	import into cell	74/4338	1.04723e-06	4.23255e-05	SLC7A2/CALCR/CACNG3/LTF/ATP1A2/GPM6B/KCNH2/SLC9A7/SLC9A3/ABCC9/SLC12A1/CACNG5/NOS1/HCN2/SLC8A3/NTSR1/SLC1A6/ATP1A3/CACNG7/ATP4A/SLC1A1/DNM1/SLC6A4/IFNG/SLC12A7/SLC9A2/KCNJ5/KCNJ8/HPCA/RAMP3/SLC12A4/EFNB2/SYNGR3/ATP1B2/FAM155B/CALY/SLC34A1/SLC6A11/CD36/AGT/SLC39A8/SLC39A5/TRPM2/SLC6A3/SLC2A5/ATP1B1/CNGA3/SNCA/SLC39A4/SLC7A11/KCNJ1/KCNJ16/KCNJ6/KCNJ15/SLC1A7/KCNK5/WNK2/SLC7A3/SLC18A2/KCNJ4/GDNF/GSG…
GO:0050954	sensory perception of mechanical stimulus	66/4338	1.06126e-06	4.26195e-05	USH1C/COL11A1/MYO3B/CDC14A/EPYC/BIRC5/POU4F3/SLC26A4/MYO3A/COCH/SLC52A3/CRYM/CEMIP/TRPA1/HPN/ATP6V0A4/HOXA1/CXCL12/CDH23/COL1A1/SLC9A3R1/WFS1/EYA4/SOBP/CLIC5/GJB6/OTOR/SIX1/PAX3/SERPINE2/TFAP2A/MYO7A/COL2A1/SCN1A/ESPNL/DCDC2/TMC2/PCDH15/THRB/CCDC50/PIEZO2/CHRNB2/UCN/ITGA2/TMC1/GJB2/DRGX/OTOGL/LOXHD1/CACNB3/COL4A3/CHRNA9/FZD4/OTOS/TH/KCNE1/USH1G/ROR1/GABRA5/ESPN/P2RX2/OTOG/TRPV1/COL11A2/ASIC3/STRC
GO:0150063	visual system development	125/4338	1.11789e-06	4.43822e-05	WNT16/USH1C/PROM1/PAX6/VIM/MYOM2/LAMC3/FGF10/FAT1/ACHE/TGFB2/VSX1/CHRDL1/RS1/HSF4/RP1/CALB1/LIM2/WNT2/TSPAN12/LHX2/CRYAB/TULP1/NR2E1/CLCN2/EFEMP1/WNT6/DLX2/VAX2/RPE65/MFAP2/KDM5B/RDH10/TBX2/HPCA/TWIST1/NDP/SOX9/RHOJ/CRYGN/GNGT1/COL5A1/NES/MYH10/EPHB2/TRPM1/WNT2B/RAX/AGTPBP1/KLF4/TMOD1/TFAP2A/FOXF2/MYO7A/STRA6/SIX3/RBP4/FBN2/FOXN4/SLC39A5/ACVRL1/CYP1A1/NTRK3/NKD1/ADAMTS18/UNC45B/WNT9A/MEIS1/DLX1/S…
GO:1903046	meiotic cell cycle process	73/4338	1.11923e-06	4.43822e-05	CYP26B1/NCAPD2/NSUN2/RAD51/ASPM/STAG3/TRIP13/MOV10L1/RAD54L/AURKA/DAZL/CCNE1/TTK/CDC20/MSX2/TEX11/TEX14/NCAPH/MND1/KIF18A/TAF1L/CKS2/EREG/PRDM7/TUBG1/TOP2A/FIGNL1/CCNA1/TEX15/ESPL1/BRIP1/DMRT1/BRDT/P3H4/DMRTC2/MAEL/NUF2/HORMAD1/FANCD2/DDX4/ASZ1/EME1/FBXO43/BUB1B/CDC25C/SYCE2/MEIOB/CDC25A/PRDM9/PTTG1/PLK1/BUB1/OVOL1/C11orf80/TDRD12/CCNE2/HORMAD2/RNF212/MCMDC2/C14orf39/TDRKH/TEX19/MYBL1/FANCA/SYCP2…
GO:0070371	ERK1 and ERK2 cascade	111/4338	1.13906e-06	4.48862e-05	CALCR/CX3CL1/CCL26/MARCO/CD44/CASR/FLT4/FGFR2/FGF10/FBLN1/FGF20/CEACAM1/NOX4/THPO/SEMA6A/TIMP3/PDGFB/FAM83D/NDRG4/NECAB2/FGF21/CCL24/CCL7/CCL2/CCL1/SLC9A3R1/OPRM1/CCL20/GCG/DUSP1/TEK/TNFSF11/DUSP4/ADRA1A/RAMP3/GLIPR2/SOX9/IL1B/BMP2/RRAS/PLA2G5/EPO/AKAP12/CCL25/SSTR4/CHI3L1/EPHB2/DUSP26/CD36/EPHA7/AGT/HTR2B/GATA4/KLF4/DAB2IP/TLR4/ARRB1/FGF2/EGF/TNFRSF11A/S100A7/HTR2C/ANGPT1/EPHB1/FGFR4/ALOX15/SCIM…
GO:0060485	mesenchyme development	100/4338	1.15191e-06	4.51104e-05	WNT16/MEOX1/SEMA3G/SEMA3B/ISL1/WWTR1/SERPINB3/FGFR2/TGFBR3/FGF10/SEMA3A/EDN1/WNT11/TBX5/DLL3/SEMA6A/TGFB2/BAMBI/SIX4/FAM83D/SMAD7/RGCC/FOXF1/AMH/HPN/WNT2/HOXA5/EZH2/ENG/PBLD/COL1A1/PHOX2B/MDK/RBM24/SEMA5A/TCF21/MSX2/RDH10/TBX2/TWIST1/GLIPR2/EDN3/SOX9/IL1B/PAX1/BMP2/SIX1/ELL3/FOXA1/GATA5/GSC/LOXL2/HEY2/HTR2B/WNT10A/EDNRB/IL6/GATA4/DAB2IP/FOXF2/SEMA6D/ACVRL1/PHLDB2/SFRP2/HMGA2/DLG5/DAB2/SEMA3D/WNT3…
GO:0061458	reproductive system development	144/4338	1.17435e-06	4.54819e-05	FKBP4/HOXA11/MGST1/DCN/TNC/PTPRN/DLX3/ASPM/FGFR2/FGF10/VASH1/SEMA3A/AFP/PGR/HSD17B2/TFAP2C/COL9A3/TGFB2/BIK/PDGFB/SIX4/GATA1/PCYT1B/SALL1/LHB/AMH/RETN/ITGB8/WNT2/LFNG/NUDT1/LHX3/CYP27B1/MDFI/HMGCS1/PCDH12/EPAS1/DHCR24/KDM5B/TCF21/SPP1/TEX11/RDH10/KIF18A/PRDX4/MMP19/NRK/INHA/PTGIS/NDP/EREG/SOX9/VGF/HOXD13/E2F8/SOX15/FOXA1/BMP15/PPARG/RXFP2/WNT2B/TBX3/HEY2/SERPINE2/BRIP1/GATA4/NR5A1/CTSV/DMRT1/GCM1…
GO:1990266	neutrophil migration	51/4338	1.17582e-06	4.54819e-05	CX3CL1/CCL26/DAPK2/EDN1/CXCL2/TGFB2/CCL24/CCL7/CCL2/CCL1/BST1/MDK/IL23A/THBS4/CCL20/CSF3R/NCKAP1L/PREX1/EDN3/CXCL6/IL1B/IL37/EDN2/LBP/CCL25/IL36G/IL36A/IL36RN/CXCL9/SLIT2/ADAM8/CXCL13/FCER1G/S100A9/S100A12/CXCR1/CXCL3/PPBP/PF4/JAM3/PLA2G1B/CCL19/SAA1/CXCR2/C5AR1/CD177/PECAM1/CCL23/CCL16/CCL18/CCL14
GO:1900047	negative regulation of hemostasis	29/4338	1.20001e-06	4.61345e-05	FAP/EDN1/CEACAM1/CPB2/F11/PDGFB/PLAT/COMP/ADTRP/KNG1/HRG/PROC/PLAU/TSPAN8/F12/SERPINE2/ADAMTS18/SERPING1/UBASH3B/KRT1/FGG/FGA/FGB/CD34/THBD/F2/PROS1/PRKG1/TMPRSS6
GO:0051899	membrane depolarization	42/4338	1.26216e-06	4.80816e-05	GCLC/CACNA1G/SCN4A/DCN/ATP1A2/FHL1/GCLM/MYOC/NEDD4L/KCNH2/EDN1/P2RX7/HCN2/CACNA1I/NTSR1/CHRNA4/SMAD7/CAV1/SCN7A/SCN1A/CHRNA6/CACNA1B/SCN2B/ANK3/GJA1/SCN3A/CHRNB2/SCN3B/CACNB3/SCN11A/SCN4B/JUN/CACNB4/CAV3/SLC8A1/SCN5A/FZD9/LRRK2/SCN8A/CACNA1E/MLLT11/GJA5
GO:0051963	regulation of synapse assembly	47/4338	1.26591e-06	4.80816e-05	MUSK/SIX4/OXT/SYNDIG1/SRPX2/CBLN1/DKK1/MDGA1/SLITRK3/FLRT3/FLRT1/SIX1/LRRC4B/EPHB2/EPHA7/NTRK3/SNCA/LRRTM2/TPBG/NTRK2/DLG5/GRID2/PTPRD/WNT3A/WNT7A/EPHB1/LHFPL4/CLSTN2/CHRNB2/LRRTM1/GAP43/LRRN3/LRFN4/LINGO2/LRRN1/AMIGO3/BDNF/GRIN1/SLITRK1/AMIGO1/EPHB3/EFNA5/ROBO2/SLITRK2/THBS2/IL1RAPL2/VSTM5
GO:0001657	ureteric bud development	44/4338	1.28324e-06	4.81665e-05	HOXA11/CRLF1/FGFR2/ARG2/WNT11/SIX4/SMAD7/SALL1/CALB1/SIM1/WNT6/TCF21/PGF/EPCAM/CAT/WNT1/SOX9/BMP2/SIX1/HOXD11/WNT2B/AGT/SMAD6/FGF2/GREB1L/SLIT2/ADAMTS16/GPC3/WNT9B/KIF26B/BMPER/RET/DCHS1/GDNF/NPNT/SIX2/BASP1/AGTR2/ROBO2/FAT4/LGR4/FOXD1/HOXB7/LHX1
GO:0022600	digestive system process	45/4338	1.28342e-06	4.81665e-05	NPC1L1/FGF10/OPRK1/OXT/VSIG1/KCNN4/HAMP/PBLD/NMU/CCKBR/APOA4/NPR3/APOA1/SGK1/SOX9/VIL1/LDLR/CD36/TLR4/RBP4/GCNT3/SLC2A5/ABCG8/MUC4/CRH/ADRA2A/TFF3/TFF2/TFF1/AQP5/NEUROD1/SLC2A2/UCN/MOGAT2/CHRM1/CEL/MUC13/SLC9A4/MUC6/AKR1C1/WNK3/TRPV1/STK39/SLC26A6/AQP1
GO:1900046	regulation of hemostasis	38/4338	1.66502e-06	6.21182e-05	F7/PRKCQ/FAP/EDN1/CEACAM1/CPB2/F11/PDGFB/PLAT/COMP/CAV1/ADTRP/KNG1/HRG/PROC/PLAU/TSPAN8/F12/CD36/SERPINE2/TLR4/ADAMTS18/SERPING1/UBASH3B/FCER1G/PDPN/F2RL1/KRT1/FGG/FGA/FGB/CD34/SELP/THBD/F2/PROS1/PRKG1/TMPRSS6
GO:0016486	peptide hormone processing	21/4338	1.72312e-06	6.35339e-05	CMA1/PCSK5/CTSG/PCSK1N/LHB/CPE/PCSK4/PCSK2/ACE2/TSHB/NGF/CGA/FURIN/ECE2/CORIN/ACE/CPA3/SCG5/PCSK1/BACE2/MME
GO:0140448	signaling receptor ligand precursor processing	21/4338	1.72312e-06	6.35339e-05	CMA1/PCSK5/CTSG/PCSK1N/LHB/CPE/PCSK4/PCSK2/ACE2/TSHB/NGF/CGA/FURIN/ECE2/CORIN/ACE/CPA3/SCG5/PCSK1/BACE2/MME
GO:0007588	excretion	32/4338	1.74148e-06	6.38375e-05	NEDD4L/EDN1/AQP6/SLC26A3/OXT/AQP9/ATP6V0A4/SLC9A3R1/MDK/SLC22A18/CHRNB4/ADRA1A/NPPB/AVPR2/AGT/EDNRB/ABCG8/AGTR1/CORIN/KCNJ1/CHRNB2/NPHS1/ADORA1/KCNK5/AMN/SCNN1G/NPR1/AGTR2/CLCNKA/TRPV1/POU3F3/UGT1A7
GO:0072163	mesonephric epithelium development	44/4338	1.80823e-06	6.55225e-05	HOXA11/CRLF1/FGFR2/ARG2/WNT11/SIX4/SMAD7/SALL1/CALB1/SIM1/WNT6/TCF21/PGF/EPCAM/CAT/WNT1/SOX9/BMP2/SIX1/HOXD11/WNT2B/AGT/SMAD6/FGF2/GREB1L/SLIT2/ADAMTS16/GPC3/WNT9B/KIF26B/BMPER/RET/DCHS1/GDNF/NPNT/SIX2/BASP1/AGTR2/ROBO2/FAT4/LGR4/FOXD1/HOXB7/LHX1
GO:0072164	mesonephric tubule development	44/4338	1.80823e-06	6.55225e-05	HOXA11/CRLF1/FGFR2/ARG2/WNT11/SIX4/SMAD7/SALL1/CALB1/SIM1/WNT6/TCF21/PGF/EPCAM/CAT/WNT1/SOX9/BMP2/SIX1/HOXD11/WNT2B/AGT/SMAD6/FGF2/GREB1L/SLIT2/ADAMTS16/GPC3/WNT9B/KIF26B/BMPER/RET/DCHS1/GDNF/NPNT/SIX2/BASP1/AGTR2/ROBO2/FAT4/LGR4/FOXD1/HOXB7/LHX1
GO:0001654	eye development	123/4338	1.82557e-06	6.57728e-05	WNT16/USH1C/PROM1/PAX6/VIM/MYOM2/LAMC3/FGF10/FAT1/ACHE/TGFB2/VSX1/CHRDL1/RS1/HSF4/RP1/CALB1/LIM2/WNT2/TSPAN12/LHX2/CRYAB/TULP1/NR2E1/CLCN2/EFEMP1/WNT6/DLX2/VAX2/RPE65/MFAP2/KDM5B/RDH10/TBX2/HPCA/TWIST1/NDP/SOX9/RHOJ/CRYGN/GNGT1/COL5A1/NES/MYH10/EPHB2/TRPM1/WNT2B/RAX/AGTPBP1/KLF4/TMOD1/TFAP2A/FOXF2/MYO7A/STRA6/SIX3/RBP4/FBN2/FOXN4/SLC39A5/ACVRL1/CYP1A1/NTRK3/NKD1/ADAMTS18/UNC45B/WNT9A/MEIS1/DLX1/S…
GO:0034754	cellular hormone metabolic process	54/4338	1.92856e-06	6.90886e-05	CYP26B1/HSD17B6/DKK3/AFP/HSD17B2/CYP26A1/CYP2D6/DHRS2/LHB/CYP2C18/CLCN2/RPE65/TTR/SPP1/EGR1/RDH10/LRAT/AKR1D1/BMP2/SRD5A3/AANAT/BCO1/CYP19A1/CYP2C9/RBP4/CYP1A1/CYP1A2/CRABP2/SRD5A1/AWAT2/CYP17A1/AKR1C2/CYP3A7/ALDH1A1/CRABP1/CYP27C1/AKR1C1/ADH1A/AKR1C3/SULT1A1/ADH1B/BCO2/AKR1B10/ADH4/AKR1C4/UGT2B11/AKR1B15/CYP21A2/UGT1A1/UGT1A8/UGT1A3/UGT1A7/ADH1C/DHRS11
GO:0061098	positive regulation of protein tyrosine kinase activity	29/4338	1.97622e-06	7.0396e-05	NOX4/CASS4/DOCK3/PDGFB/NEURL1/NEDD9/ADRA1A/EREG/AGT/EGF/NCAPG2/NTRK2/ADRA2A/WNT3A/NRG1/LRP8/NCF1/ACE/TAL1/TGFA/ADORA1/DOK7/BDNF/EPGN/GAS6/LILRA5/PTPN1/CD24/SRCIN1
GO:0051928	positive regulation of calcium ion transport	52/4338	2.08108e-06	7.37146e-05	CALCR/CX3CL1/CASR/MYLK/CAMK2A/ADCYAP1R1/P2RX5/P2RX7/PDGFB/NTSR1/FGF14/CEMIP/CAV1/CXCL12/CCL2/WFS1/P2RX3/GCG/RAMP3/F2RL3/MCHR1/CRACR2A/APLNR/TRPC3/CXCL9/ATP1B1/STAC/SNCA/CRH/JPH2/THY1/G6PD/UCN/GPER1/CACNB3/TRPV3/IL13/PLA2G1B/P2RY6/HAP1/GRIN1/CD19/F2/STAC3/LILRA5/NPSR1/TRPV2/P2RX2/ATP2A1/WNK3/RYR2/GJC2
GO:0006721	terpenoid metabolic process	51/4338	2.15441e-06	7.54641e-05	CYP26B1/CYP26A1/CYP2D6/CYP2C18/APOA4/HMGCS1/RBP2/RPE65/APOA1/TTR/RDH10/LRAT/CYP2E1/BCO1/CLPS/STRA6/CYP2C9/RBP4/CYP1A1/CYP1A2/CRABP2/SRD5A1/AWAT2/GPC3/CRH/LRP8/CYP3A7/ALDH1A1/CYP2C19/CRABP1/SDC2/LPL/GPC5/CYP27C1/AKR1C1/ADH1A/AKR1C3/ADH1B/BCO2/AKR1B10/ADH4/AKR1C4/ABCA4/GPC2/AKR1B15/UGT1A1/UGT1A8/UGT1A3/UGT1A7/ADH1C/GPIHBP1
GO:0098739	import across plasma membrane	51/4338	2.15441e-06	7.54641e-05	SLC7A2/CALCR/ATP1A2/KCNH2/SLC9A7/SLC9A3/ABCC9/SLC12A1/HCN2/SLC8A3/NTSR1/SLC1A6/ATP1A3/ATP4A/SLC1A1/IFNG/SLC12A7/SLC9A2/KCNJ5/KCNJ8/RAMP3/SLC12A4/ATP1B2/FAM155B/SLC34A1/AGT/SLC39A8/SLC39A5/TRPM2/SLC2A5/ATP1B1/CNGA3/SLC39A4/SLC7A11/KCNJ1/KCNJ16/KCNJ6/KCNJ15/KCNK5/WNK2/SLC7A3/KCNJ4/KCNK9/KCNJ10/SLC9A4/SLC8A1/ATP4B/WNK3/TRPV1/SLC12A8/KCNJ18
GO:0050806	positive regulation of synaptic transmission	66/4338	2.23421e-06	7.77432e-05	CACNG3/TYROBP/SYT1/CACNG5/IGSF9B/SLC8A3/NFATC4/RIMS4/NTSR1/OXT/CA2/CALB1/RETN/GRIN2D/CACNG7/STX1A/CCL2/NMU/NR2E1/TNR/KMO/SLC8A2/CNR1/CRHR1/ADRA1A/UNC13A/EPHB2/SERPINE2/IGSF11/SNCA/LRRTM2/CRH/NTRK2/NRGN/WNT7A/SLC24A2/ADCY8/CLSTN2/GIP/S100B/CHRNB2/GRIN2C/LRRTM1/ADORA1/GRIK2/GPER1/NETO1/CACNB3/FAM107A/CX3CR1/CA7/RAB3B/RGS14/ADRB2/KISS1/PRKCE/SYT12/HAP1/KCTD13/RIMS2/GRIN1/GRIN2A/MME/ARC/AGER/VAMP2
GO:0070372	regulation of ERK1 and ERK2 cascade	105/4338	2.24413e-06	7.77432e-05	CALCR/CX3CL1/CCL26/MARCO/CD44/CASR/FLT4/FGFR2/FGF10/FBLN1/FGF20/CEACAM1/NOX4/THPO/SEMA6A/TIMP3/PDGFB/FAM83D/NDRG4/NECAB2/FGF21/CCL24/CCL7/CCL2/CCL1/SLC9A3R1/OPRM1/CCL20/GCG/DUSP1/TEK/TNFSF11/DUSP4/ADRA1A/RAMP3/GLIPR2/IL1B/BMP2/RRAS/PLA2G5/EPO/AKAP12/CCL25/SSTR4/CHI3L1/EPHB2/DUSP26/CD36/EPHA7/HTR2B/GATA4/KLF4/DAB2IP/TLR4/ARRB1/FGF2/TNFRSF11A/S100A7/HTR2C/ANGPT1/EPHB1/FGFR4/ALOX15/SCIMP/FGF19/CAMK2…
GO:0021536	diencephalon development	36/4338	2.27654e-06	7.8435e-05	ARX/PAX6/ISL1/POU1F1/PITX1/FGF10/SEMA3A/SALL1/LHX3/SEMA5A/OTX1/CRHR1/WNT1/BMP2/RAX/SOX3/ETS1/SIX3/SLC6A3/SRD5A1/CRH/POU4F1/CHRNB2/PITX2/PTCHD1/KCNC2/GBX2/NR0B1/ZEB2/OTP/FOXB1/HAP1/CNTNAP2/GATA2/SOX2/POU3F2
GO:0046849	bone remodeling	41/4338	2.54856e-06	8.73298e-05	WNT16/PDK4/SYT7/IL20RA/CLDN18/SPP2/TFRC/NOX4/P2RX7/EFNA2/RASSF2/ACP5/CA2/MDK/CALCA/LEPR/TNFAIP3/SPP1/TNFSF11/IAPP/IL6/TNFRSF11A/P3H4/ADAM8/GJA1/UBASH3B/PPARGC1B/PTH1R/IHH/CARTPT/CTHRC1/DCSTAMP/MC4R/GREM1/ADRB2/S1PR1/MITF/CCDC154/LGR4/BGLAP/EFNA4
GO:0140013	meiotic nuclear division	67/4338	2.66252e-06	9.0407e-05	CYP26B1/RAD51/ASPM/STAG3/TRIP13/MOV10L1/RAD54L/AURKA/DAZL/CCNE1/TTK/CDC20/MSX2/TEX11/TEX14/NCAPH/MND1/KIF18A/TAF1L/CKS2/EREG/PRDM7/TOP2A/FIGNL1/CCNA1/TEX15/ESPL1/BRIP1/DMRT1/BRDT/P3H4/DMRTC2/MAEL/NUF2/HORMAD1/FANCD2/DDX4/ASZ1/EME1/FBXO43/BUB1B/SYCE2/MEIOB/PRDM9/PTTG1/PLK1/BUB1/C11orf80/TDRD12/CCNE2/HORMAD2/RNF212/MCMDC2/C14orf39/TDRKH/TEX19/MYBL1/FANCA/SYCP2/RAD54B/EME2/MSH5/SPIRE2/SYCE1L/SYCE3/R…
GO:0007611	learning or memory	92/4338	2.66704e-06	9.0407e-05	MAPK8IP2/ATP1A2/MUSK/RASGRF1/ITGA8/BRINP1/KCNK2/OPRK1/JPH4/KCNK10/SLC8A3/NFATC4/NTSR1/OXT/NDRG4/CALB1/ADAM2/NPTX2/PTPRZ1/DKK1/SLC6A4/KAT2A/MDK/ASIC1/BCHE/TNR/B4GALT2/SLC8A2/CNR1/SGK1/CRHR1/EGR2/PDE1B/PRKCG/GALR3/TMOD2/KLK8/LDLR/C1QL1/EPHB2/NGF/AGT/TBR1/PAK6/STRA6/CRHBP/TTBK1/VIP/CRH/NTRK2/SHC3/SLC7A11/JPH3/NRGN/GRIA1/SLC24A2/ADCY8/SORCS3/DGKI/GIP/BTG2/S100B/BRSK1/CHRNB2/LHX8/EN1/UCN/NETO1/CX3CR1/…
GO:0019935	cyclic-nucleotide-mediated signaling	79/4338	2.75674e-06	9.29479e-05	CALCR/NME2/ADRB1/CALCRL/GAL/ADCYAP1R1/PTHLH/NOS1/RAPGEF4/APLP1/RUNDC3A/SLC9A3R1/CALCA/OPRM1/GCG/CRHR1/ADRA1A/NPPB/IAPP/PTGFR/RAMP3/TCP11/SOX9/S1PR4/ADM2/PDE11A/ADCY4/RAMP2/RAMP1/SSTR4/RXFP2/APLNR/CD36/HTR2B/EDNRB/LHCGR/CXCL9/GPR65/UCN2/VIP/HTR2C/CRH/ADRA2A/GPR26/GPR78/ADCY8/GNAQ/GIP/PTGIR/PTH1R/ADCY9/NPPC/PF4/UCN/DEFB1/GPER1/TSHR/KCNC2/MC4R/OR51E2/ADRB2/NPR1/AKAP13/FSHR/RXFP1/PTGER4/ADRA1D/CALCB/…
GO:0030195	negative regulation of blood coagulation	28/4338	2.81426e-06	9.42084e-05	FAP/EDN1/CEACAM1/CPB2/F11/PDGFB/PLAT/ADTRP/KNG1/HRG/PROC/PLAU/TSPAN8/F12/SERPINE2/ADAMTS18/SERPING1/UBASH3B/KRT1/FGG/FGA/FGB/CD34/THBD/F2/PROS1/PRKG1/TMPRSS6
GO:0001894	tissue homeostasis	84/4338	2.82401e-06	9.42084e-05	PDK4/USH1C/PROM1/LTF/IL20RA/WWTR1/CDH3/CLDN18/CNGB1/PRLH/TFRC/NOX4/P2RX7/LYZ/TF/CST4/VSIG1/GATA1/ACP5/RP1/CA2/CDH23/LIPA/PBLD/CALCA/MAK/TULP1/EPAS1/RPE65/AKT3/TNFAIP3/SPP1/TNFSF11/IAPP/SFTPA1/SOX9/SFTPD/IL6/CIB2/TLR4/RBP4/BARD1/COL2A1/TNFRSF11A/RCN3/ABCA12/MUC4/PCDH15/ADAM8/UBASH3B/PPARGC1B/TFF3/TFF2/TFF1/LCN1/PTH1R/AZGP1/KLHL10/ZG16B/NEUROD1/IHH/ALB/CARTPT/DCSTAMP/MC4R/KRT1/ADRB2/LDB2/RAC3/S1PR1…
GO:0034767	positive regulation of ion transmembrane transport	62/4338	2.8557e-06	9.47641e-05	CFTR/CALCR/CACNG3/CX3CL1/KCNH2/GAL/ACTN2/OPRK1/ABCB1/TESC/P2RX7/NOS1/NTSR1/FGF14/CEMIP/RGS9/CCL2/SLC9A3R1/IFNG/RAMP3/EDN3/F2RL3/ATP1B2/CRACR2A/SLC34A1/EPHB2/APLNR/AGT/CXCL9/ATP1B1/STAC/SNCA/JPH2/ANK3/THY1/RNF207/G6PD/GPER1/WNK2/KCNC2/HTR3A/CACNB3/IL13/ADRB2/PTAFR/P2RY6/HAP1/CD19/F2/KCNE1/AMIGO1/GALR2/LRRC26/STAC3/NPSR1/ATP2A1/WNK3/ARC/RYR2/STK39/GJC2/FXYD1
GO:0070252	actin-mediated cell contraction	51/4338	2.88976e-06	9.53923e-05	CACNA1G/ATP1A2/VIM/DSG2/NEDD4L/KCNH2/PKP2/ACTN2/MYBPC2/MYH7/DSP/TNNC2/TNNT1/CAV1/NUP155/TNNC1/KCNJ5/KCNJ8/MYH2/VIL1/TNNI3/KCNA5/TNNT3/TNNI2/GATA4/TMOD1/SCN1A/SCN2B/KCNE4/GJA1/TTN/RNF207/MYL3/PDPN/ADORA1/SCN3B/MYL1/DES/SCN4B/KCNE1/CAV3/NEB/SCN5A/MYBPC1/ATP2A1/MYL6B/MYH6/PLN/RYR2/EMP2/GJA5
GO:0003341	cilium movement	34/4338	3.08923e-06	0.000101446	DNAH9/PIH1D3/CFAP61/TEKT2/RSPH6A/CCDC114/RSPH4A/DNAH7/DNAI1/TEKT3/CCDC65/ADCY10/CCDC39/ROPN1L/WDR78/TEKT5/CABYR/DNAAF1/HYDIN/DRC1/WDR63/TEKT4/TEKT1/ZBBX/ARMC4/TTLL6/DNAI2/CFAP46/AQP4/CFAP53/RSPH9/MAATS1/CFAP43/CCDC151
GO:0007274	neuromuscular synaptic transmission	19/4338	3.1542e-06	0.000103043	RIMBP2/CHAT/CHRNA4/P2RX3/SLC5A7/CHRNB4/CHRND/CHRNA1/CHRNA6/CHRNB2/CHRM1/CHRNA5/CHRNB1/EGR3/STAC3/P2RX2/CHRNG/ADARB1/ETV5
GO:0061351	neural precursor cell proliferation	60/4338	3.21053e-06	0.000104342	ARX/CX3CL1/PAX6/ASPM/FGFR2/EML1/RORA/LIMS2/LHX5/WNT2/PTPRZ1/LHX2/SLC6A4/MDK/NR2E1/DBN1/ARTN/KIF14/WNT1/ELL3/KIF1A/NES/SOX5/EMX1/SIX3/EGF/ASCL1/SLC39A5/DMRTA2/VAX1/DIXDC1/WNT3A/WNT7A/EPHB1/IGF2BP1/BTG2/RACGAP1/HHIP/FABP7/MELK/SPINT2/CX3CR1/GBX2/ZEB2/GPR37L1/CDH2/SHCBP1/OTP/ID4/INSM1/GATA2/POU3F2/CEND1/FZD9/LRRK2/C5AR1/GJC2/POU3F3/TRIM71/LHX1
GO:0003208	cardiac ventricle morphogenesis	35/4338	3.23952e-06	0.000104745	ISL1/PKP2/COL11A1/FGFR2/TGFBR3/TBX5/MYH7/TGFB2/DSP/CCM2L/SMAD7/FOXF1/ENG/CPE/TNNC1/SOX4/TNNI3/HEY2/GATA4/SFRP2/POU4F1/NRG1/MYL3/FOXH1/TGFBR2/HEYL/NPY5R/TBX20/MESP1/HEG1/SOX11/NKX2-5/NPY2R/MYH6/RYR2
GO:0098801	regulation of renal system process	21/4338	3.36368e-06	0.000107844	EDN1/PDGFB/OXT/CORO2B/NPPB/AVPR2/INPP5K/AGT/EDNRB/AGTR1/CORIN/PTPRO/GJA1/ADORA1/F2RL1/OR51E2/NPR1/AGTR2/GAS6/EMP2/GJA5
GO:0021510	spinal cord development	46/4338	3.36959e-06	0.000107844	PAX6/PAX7/ISL1/DMRT3/LHX5/CHRD/EVX1/LHX3/MDGA1/HOXB8/NEUROG3/SOX4/WNT1/NKX2-2/HOXD10/MNX1/ASCL1/FOXN4/MDGA2/SRD5A1/ZIC1/WNT3A/ISL2/TAL1/NKX6-1/TBX20/GBX1/PHOX2A/DRGX/GDNF/FOXB1/SOX11/OLIG3/SOX12/GATA2/GSX2/HOXC10/SOX1/ROBO2/DYNC2H1/DCC/ADARB1/VIT/VSTM5/LHX1/NEFL
GO:0046850	regulation of bone remodeling	26/4338	3.43956e-06	0.000108518	PDK4/SYT7/IL20RA/CLDN18/TFRC/P2RX7/CA2/MDK/CALCA/LEPR/TNFAIP3/SPP1/TNFSF11/IAPP/IL6/TNFRSF11A/ADAM8/GJA1/UBASH3B/PPARGC1B/CARTPT/DCSTAMP/MC4R/GREM1/S1PR1/BGLAP
GO:1990573	potassium ion import across plasma membrane	26/4338	3.43956e-06	0.000108518	ATP1A2/KCNH2/ABCC9/SLC12A1/HCN2/ATP1A3/ATP4A/SLC12A7/KCNJ5/KCNJ8/SLC12A4/ATP1B2/ATP1B1/KCNJ1/KCNJ16/KCNJ6/KCNJ15/KCNK5/WNK2/KCNJ4/KCNK9/KCNJ10/ATP4B/WNK3/SLC12A8/KCNJ18
GO:0018958	phenol-containing compound metabolic process	45/4338	3.44288e-06	0.000108518	IYD/CDH3/MAOB/SNCB/TGFB2/CRYM/SLC5A5/HPN/TYRP1/DAO/TPO/EPAS1/PDE1B/CYP2E1/DDC/CGA/DUOX1/TPH2/DUOXA1/HDC/PNMT/SLC6A3/SNCA/SRD5A1/SLC7A11/CHRNB2/SLC45A2/RNF180/HPRT1/NPR1/ZEB2/GPR37/PAH/INSM1/GCNT4/FOXE1/TH/AGTR2/GRIN2A/SLC24A5/SULT1A1/DIO2/DIO1/MC1R/SULT1A3
GO:0030193	regulation of blood coagulation	37/4338	3.45951e-06	0.000108518	F7/PRKCQ/FAP/EDN1/CEACAM1/CPB2/F11/PDGFB/PLAT/CAV1/ADTRP/KNG1/HRG/PROC/PLAU/TSPAN8/F12/CD36/SERPINE2/TLR4/ADAMTS18/SERPING1/UBASH3B/FCER1G/PDPN/F2RL1/KRT1/FGG/FGA/FGB/CD34/SELP/THBD/F2/PROS1/PRKG1/TMPRSS6
GO:0060415	muscle tissue morphogenesis	38/4338	3.53047e-06	0.000110196	PAX7/ISL1/MYOM2/PKP2/COL11A1/MYLK/FGFR2/TGFBR3/MYBPC2/MYH7/TGFB2/DSP/CCM2L/SMAD7/WNT2/ENG/TNNC1/BMP2/TNNI3/HEY2/MYOM3/ANKRD1/POU4F1/TTN/NRG1/MYL3/FOXH1/XIRP2/TBX20/COL3A1/SHOX2/S1PR1/HEG1/NKX2-5/MYBPC1/ADARB1/MYH6/RYR2
GO:0002028	regulation of sodium ion transport	39/4338	3.577e-06	0.000111074	HECW1/ATP1A2/NEDD4L/PKP2/NKAIN1/TESC/P2RX7/NOS1/NKAIN4/SLC9A3R1/ATP1B2/SERPINE2/FXYD6/HECW2/ATP1B1/STOM/SCN2B/FXYD4/ANK3/UTRN/WNK2/SCN3B/NETO1/PCSK9/ADRB2/PRKCE/NETO2/SCN4B/PER1/CAV3/SLC8A1/NKX2-5/SCN5A/NKAIN3/NKAIN2/WNK3/BPIFA1/STK39/FXYD1
GO:0035150	regulation of tube size	58/4338	3.59383e-06	0.000111074	GCLC/ATP1A2/CPS1/GCLM/CASR/ADRB1/UTS2/EDN1/NOS1/COMP/CAV1/P2RX1/SLC6A4/KNG1/ADRA1A/NPPB/EDN3/AVPR2/EDN2/DOCK4/KCNA5/ACE2/CRP/NTS/AGT/HTR2B/EDNRB/AGTR1/VIP/ADRA2A/GJA1/WNT9B/ACE/NPPC/ADORA1/UCN/F2RL1/GPER1/ADRB2/PTAFR/NPR1/P2RY1/APLN/FGG/FGA/FGB/PTPRM/HTR1D/AGTR2/UTS2R/SLC8A1/PRKG1/KCNMB2/AVPR1B/BMPR2/SMTNL1/HBB/GJA5
GO:0048167	regulation of synaptic plasticity	71/4338	4.01553e-06	0.000123248	CX3CL1/SYT7/TYROBP/RASGRF1/CAMK2B/CAMK2A/JPH4/SLC8A3/NFATC4/RIMS4/FGF14/CBLN1/CALB1/GRIN2D/NEURL1/KAT2A/P2RX3/NR2E1/DBN1/TNR/CDC20/SLC8A2/CRHR1/EGR2/UNC13A/EPHB2/AGT/SERPINE2/UNC13C/ITPKA/IGSF11/SNCA/CPLX2/LRRTM2/CRH/NTRK2/GRID2/JPH3/NRGN/GRIA1/SLC24A2/ADCY8/SORCS3/DGKI/KCNB1/GIP/S100B/BRSK1/GRIN2C/LRRTM1/ADORA1/ABHD6/GRIK2/NSMF/NETO1/FAM107A/CX3CR1/RGS14/SYNPO/SYT12/RIMS2/GRIN1/KCNJ10/GRIN2A/CNT…
GO:0042692	muscle cell differentiation	128/4338	4.02681e-06	0.000123248	CYP26B1/CACNA2D2/EHD2/MYOM2/BARX2/PRDM6/CTNNA2/FGFR2/RORA/FGF10/ACTN2/ITGA8/NEBL/EDN1/MYBPC2/NOX4/TBX5/NOS1/PDGFB/SIX4/NFATC4/FOXF1/TNNT1/CEACAM5/COMP/HAMP/CAV2/EZH2/ENG/DKK1/KAT2A/RBM24/QKI/BCL9/CTH/CASQ2/ADRA1A/TBX2/LDB3/BHLHE41/NLN/EREG/WNT1/EFNB2/SOX9/BMP2/SIX1/TMOD2/CDH15/GDF15/TNNT3/SYNE1/NFATC1/RAMP2/TMEM204/POPDC3/MYH10/MYH11/MYO18B/CCNB1/PTGFRN/TBX3/HEY2/AGT/EDNRB/GATA4/TMOD1/MYPN/CXCL9/…
GO:0034764	positive regulation of transmembrane transport	76/4338	4.26653e-06	0.000129954	CFTR/CALCR/CACNG3/CX3CL1/KCNH2/GAL/ACTN2/OPRK1/ABCB1/TESC/P2RX7/NOS1/SORBS1/NTSR1/FGF14/CEMIP/CA2/FGF21/RGS9/CCL2/SLC9A3R1/IFNG/NR4A3/RAMP3/EDN3/F2RL3/ATP1B2/CRACR2A/SLC34A1/EPHB2/APLNR/AGT/CXCL9/AZIN2/ATP1B1/STAC/SNCA/PIK3R1/C1QTNF2/GPC3/JPH2/ANK3/THY1/RNF207/GIP/G6PD/FGF19/KLF15/TERT/GPER1/WNK2/KCNC2/HTR3A/CACNB3/IL13/ADRB2/PTAFR/P2RY6/HAP1/CD19/ITLN1/F2/KCNE1/AMIGO1/GALR2/LRRC26/STAC3/NPSR1/AT…
GO:0016101	diterpenoid metabolic process	47/4338	4.45516e-06	0.000135047	CYP26B1/CYP26A1/CYP2D6/CYP2C18/APOA4/RBP2/RPE65/APOA1/TTR/RDH10/LRAT/BCO1/CLPS/STRA6/RBP4/CYP1A1/CYP1A2/CRABP2/SRD5A1/AWAT2/GPC3/CRH/LRP8/CYP3A7/ALDH1A1/CRABP1/SDC2/LPL/GPC5/CYP27C1/AKR1C1/ADH1A/AKR1C3/ADH1B/BCO2/AKR1B10/ADH4/AKR1C4/ABCA4/GPC2/AKR1B15/UGT1A1/UGT1A8/UGT1A3/UGT1A7/ADH1C/GPIHBP1
GO:0033189	response to vitamin A	14/4338	4.53609e-06	0.000136842	CYP26B1/DNMT3B/CYP26A1/HAMP/ARG1/LRAT/CAT/EPO/SLC34A1/PPARG/TSHB/GATA4/CYP1A1/TYMS
GO:0001523	retinoid metabolic process	45/4338	4.71261e-06	0.000141113	CYP26B1/CYP26A1/CYP2D6/CYP2C18/APOA4/RBP2/RPE65/APOA1/TTR/RDH10/LRAT/BCO1/CLPS/STRA6/RBP4/CYP1A1/CYP1A2/CRABP2/AWAT2/GPC3/LRP8/CYP3A7/ALDH1A1/CRABP1/SDC2/LPL/GPC5/CYP27C1/AKR1C1/ADH1A/AKR1C3/ADH1B/BCO2/AKR1B10/ADH4/AKR1C4/ABCA4/GPC2/AKR1B15/UGT1A1/UGT1A8/UGT1A3/UGT1A7/ADH1C/GPIHBP1
GO:0050807	regulation of synapse organization	80/4338	4.72241e-06	0.000141113	ARHGAP33/ARHGAP44/CDKL5/MUSK/CAMK2B/CTNNA2/NGEF/PAK3/IGSF9/SIX4/NFATC4/OXT/SYNDIG1/SRPX2/CBLN1/NEURL1/DKK1/MDGA1/DBN1/CDC20/SLITRK3/FLRT3/FLRT1/SIX1/KLK8/LRRC4B/EPHB2/EPHA7/PCDH8/DGKB/DAB2IP/ITPKA/NTRK3/SNCA/LRRTM2/TPBG/NTRK2/GPM6A/SLC7A11/DLG5/PTPRO/GRID2/PTPRD/WNT3A/WNT7A/EPHB1/LRFN2/LHFPL4/LRP8/CLSTN2/CHRNB2/LRRTM1/CAMKV/TUBA1A/FRMPD4/CDH2/GAP43/LRRN3/LRFN4/LINGO2/LRRN1/AMIGO3/BDNF/CDK5R1/GRIN…
GO:0051937	catecholamine transport	36/4338	4.91056e-06	0.000145589	SYT7/SYT13/SYT1/FGF20/OPRK1/HRH3/CHRNA4/OXT/STX1A/CXCL12/CNR1/CRHR1/SYT5/SYT6/AGT/SLC6A3/SYT2/SNCA/VIP/CHRNA6/CRH/ADRA2A/KCNB1/CHRNB2/UCN/CARTPT/SLC18A2/GDNF/RAB3B/P2RY12/P2RY1/SYT12/SNCG/AGTR2/NPY2R/SYT15
GO:0072006	nephron development	57/4338	4.91839e-06	0.000145589	HOXA11/PROM1/WWTR1/COL4A4/WNT11/PDGFB/SIX4/SALL1/CALB1/WNT6/TCF21/PGF/TEK/EGR1/WNT1/SOX9/BMP2/SIX1/PODXL/HOXD11/WNT2B/AGT/SULF1/PLCE1/FGF2/GREB1L/ADAMTS16/GPC3/PTPRO/ANGPT1/WNT9B/NPHS1/KIF26B/KLF15/HEYL/RET/DCHS1/SERPINB7/GDNF/NPNT/COL4A3/IRX1/SIX2/CD34/BASP1/GPR4/AQP11/AGTR2/MAGI2/FAT4/POU3F3/LGR4/FOXD1/HOXB7/PECAM1/CD24/LHX1
GO:0050819	negative regulation of coagulation	29/4338	5.05912e-06	0.000149055	FAP/EDN1/CEACAM1/CPB2/F11/PDGFB/PLAT/ADTRP/KNG1/HRG/PROC/PLAU/TSPAN8/F12/SERPINE2/ADAMTS18/SERPING1/UBASH3B/KRT1/FGG/FGA/FGB/CD34/THBD/F2/PROS1/PRKG1/TMPRSS6/HS3ST5
GO:0052547	regulation of peptidase activity	146/4338	5.27788e-06	0.000154777	LTF/DPEP1/NLRP2/CD44/SERPINB3/SPP2/FBLN1/LAMP3/BIRC5/TFAP4/FETUB/NLRC4/PPM1F/TIMP3/SERPINA4/MMP9/CST4/WFDC2/EPPIN/PCSK1N/TIMP1/ITIH6/WFDC1/MEFV/TFPI2/CAV1/AMBP/SPOCK2/P2RX1/CRYAB/GAPDH/PERP/KNG1/HRG/SERPINI2/COL7A1/HSPE1/DHCR24/RECK/SPINK4/ITIH5/SERPINA7/PI3/SLPI/WFDC3/CSTL1/CST11/BCL2L12/PZP/TRAF2/VIL1/SPINK2/EGLN3/PRR7/PPARG/SPINK5/NGF/KHDC1/EPHA7/AGT/SERPINE2/KLF4/ARRB1/PI15/CASP5/BCL2L10/CD27…
GO:0015671	oxygen transport	12/4338	5.41341e-06	0.000158016	IPCEF1/HBZ/CYGB/NGB/HBA2/HBG2/MB/HBA1/HBM/HBE1/HBD/HBB
GO:0048592	eye morphogenesis	59/4338	5.62833e-06	0.000163533	WNT16/USH1C/PROM1/PAX6/FAT1/VSX1/RS1/RP1/CALB1/WNT2/TSPAN12/TULP1/EFEMP1/VAX2/RPE65/MFAP2/TBX2/TWIST1/SOX9/GNGT1/COL5A1/EPHB2/TRPM1/WNT2B/AGTPBP1/TFAP2A/FOXF2/MYO7A/STRA6/SIX3/RBP4/FBN2/FOXN4/NKD1/WNT9A/MEIS1/SDK1/NTRK2/ZEB1/THRB/THY1/EPHB1/AQP5/IHH/PITX2/HCN1/PTPRM/CABP4/SOX11/TH/TSKU/SOX1/FOXL2/FSCN2/FOXE3/LCTL/COL5A2/TENM3/LHX1
GO:1901888	regulation of cell junction assembly	72/4338	5.76328e-06	0.000165963	PRKCH/MUSK/MYOC/GPM6B/ARHGAP6/LIMCH1/PPM1F/SIX4/OXT/SYNDIG1/SRPX2/CBLN1/CAV1/DKK1/MDGA1/HRG/TEK/SLITRK3/FLRT3/FLRT1/SIX1/MACF1/ACE2/LRRC4B/EPHB2/EPHA7/AGT/ACVRL1/NTRK3/PHLDB2/SNCA/LRRTM2/TPBG/NTRK2/DLG5/GRID2/GJA1/PTPRD/THY1/WNT3A/WNT7A/EPHB1/LHFPL4/MMP14/CLSTN2/ACE/CHRNB2/LRRTM1/DLC1/FAM107A/GAP43/LRRN3/RHOD/PEAK1/LRFN4/LINGO2/LRRN1/AMIGO3/BDNF/GRIN1/SLITRK1/RCC2/GPBAR1/AMIGO1/EPHB3/CLDN5/EFNA5/…
GO:0043583	ear development	80/4338	5.76463e-06	0.000165963	DLX6/USH1C/COL11A1/FGFR2/FGF10/MYO3B/MCM2/ITGA8/EDN1/FGF20/KCNK2/POU4F3/TGFB2/MYO3A/PVALB/SIX4/SALL1/CALB1/ESRP1/HPN/DLX5/HOXA1/LHX3/CDH23/SLC9A3R1/PHOX2B/NKX3-2/LIN7A/SOBP/OTX1/NR4A3/RDH10/GJB6/HPCA/TWIST1/WNT1/SOX9/BMP2/SIX1/EPHB2/GSC/HEY2/TFAP2A/MYO7A/STRA6/COL2A1/LRIG3/NTRK3/CCNA2/CXCL14/ZEB1/PCDH15/FREM2/ZIC1/WNT3A/GRHL3/NEUROD1/BMPER/OSR2/CTHRC1/TMC1/GJB2/DCHS1/TTC39C/GBX2/SIX2/KCNK3/ATOH1/…
GO:0060538	skeletal muscle organ development	65/4338	6.12862e-06	0.000175641	CYP26B1/PAX7/DCN/MYOM2/PITX1/TLL2/SIX4/CAV2/CAV1/MEOX2/NEURL1/DKK1/HLF/PHOX2B/RBM24/BCL9/TCF21/EGR1/TWIST1/CNTFR/EGR2/NLN/SIX1/HOXD10/POPDC3/CHRND/HLX/UQCC2/STRA6/CHRNA1/METTL21C/MYOCD/DMRTA2/MEGF10/ANKRD1/VAX1/WNT3A/EPHB1/BTG2/S100B/NPHS1/ATF3/LMOD3/HEYL/SOX17/CFL2/ANKRD33/SHOX2/KCNAB1/WNT10B/VGLL2/FOS/MYOZ2/BASP1/SOX11/MYOZ1/FOXL2/SRPK3/MAFF/STAC3/P2RX2/PAX5/MYL6B/KLHL41/SCX
GO:0048738	cardiac muscle tissue development	84/4338	6.17094e-06	0.000176053	ISL1/MYOM2/DSG2/PKP2/COL11A1/FGFR2/TGFBR3/ACTN2/NEBL/EDN1/FGF20/KCNK2/MYBPC2/NOX4/TBX5/MYH7/TGFB2/DSP/CCM2L/SMAD7/SGCG/NDRG4/HAMP/WNT2/ENG/DKK1/KAT2A/TNNC1/ADRA1A/TBX2/EFNB2/BMP2/TNNI3/GATA5/MYH10/MYH11/MYO18B/CCNB1/TBX3/HEY2/AGT/GATA4/RBP4/FGF2/MYLK3/MYOCD/GATA6/MYOM3/MEIS1/ANKRD1/TENM4/PAK1/JPH2/POU4F1/GJA1/WNT3A/TTN/NRG1/G6PD/MYL3/FOXH1/XIRP2/TGFBR2/PI16/TBX20/MESP1/GREM1/CDK1/AKAP13/S1PR1/HEG…
GO:0035296	regulation of tube diameter	57/4338	6.34407e-06	0.000179369	GCLC/ATP1A2/CPS1/GCLM/CASR/ADRB1/UTS2/EDN1/NOS1/COMP/CAV1/P2RX1/SLC6A4/KNG1/ADRA1A/NPPB/EDN3/AVPR2/EDN2/DOCK4/KCNA5/ACE2/CRP/NTS/AGT/HTR2B/EDNRB/AGTR1/VIP/ADRA2A/GJA1/ACE/NPPC/ADORA1/UCN/F2RL1/GPER1/ADRB2/PTAFR/NPR1/P2RY1/APLN/FGG/FGA/FGB/PTPRM/HTR1D/AGTR2/UTS2R/SLC8A1/PRKG1/KCNMB2/AVPR1B/BMPR2/SMTNL1/HBB/GJA5
GO:0097746	regulation of blood vessel diameter	57/4338	6.34407e-06	0.000179369	GCLC/ATP1A2/CPS1/GCLM/CASR/ADRB1/UTS2/EDN1/NOS1/COMP/CAV1/P2RX1/SLC6A4/KNG1/ADRA1A/NPPB/EDN3/AVPR2/EDN2/DOCK4/KCNA5/ACE2/CRP/NTS/AGT/HTR2B/EDNRB/AGTR1/VIP/ADRA2A/GJA1/ACE/NPPC/ADORA1/UCN/F2RL1/GPER1/ADRB2/PTAFR/NPR1/P2RY1/APLN/FGG/FGA/FGB/PTPRM/HTR1D/AGTR2/UTS2R/SLC8A1/PRKG1/KCNMB2/AVPR1B/BMPR2/SMTNL1/HBB/GJA5
GO:0035270	endocrine system development	52/4338	6.41536e-06	0.000180575	PAX6/ISL1/DKK3/POU1F1/PITX1/FGF10/WNT11/HNF4A/SALL1/HOXA5/LHX3/MDK/APOA1/ONECUT2/CRHR1/HOXB3/NEUROG3/SOX4/SOX9/PAX1/NKX2-2/BMP2/SIX1/MNX1/SOX3/ETS1/IL6/NR5A1/STRA6/SIX3/ASCL1/PDX1/GATA6/SLC6A3/SRD5A1/CRH/SIDT2/THRB/GIP/NEUROD1/NKX6-1/PITX2/NR0B1/ONECUT1/OTP/INSM1/FOXE1/GATA2/SOX2/NKX2-5/POU3F2/RFX6
GO:0055008	cardiac muscle tissue morphogenesis	33/4338	6.56416e-06	0.000183942	ISL1/MYOM2/PKP2/COL11A1/FGFR2/TGFBR3/MYBPC2/MYH7/TGFB2/DSP/CCM2L/SMAD7/WNT2/ENG/TNNC1/BMP2/TNNI3/HEY2/MYOM3/ANKRD1/POU4F1/TTN/NRG1/MYL3/FOXH1/XIRP2/TBX20/S1PR1/HEG1/NKX2-5/MYBPC1/MYH6/RYR2
GO:0042737	drug catabolic process	56/4338	6.72465e-06	0.000187606	MAOB/CYP2W1/OVGP1/ACHE/SMOX/NOS1/GCAT/CYP2D6/HAO1/QPRT/IL4I1/CYP2C18/APOA4/DAO/ALDH2/HGD/TPO/CPN1/CAT/PRDX4/PCK1/CYP2E1/HBZ/ALDH3B2/SDS/NT5E/ALDH1B1/DUOX1/CYP2C9/CYP1A2/GCSH/SLC6A3/CYP4B1/NR1I2/SNCA/ALLC/CYP2U1/BDH1/CYP2C19/LPO/PAH/GLDC/HBA2/SULT1A1/HBG2/CYP2B6/CYP2F1/SULT1C4/OXCT2/HBA1/HBM/GPX3/HBE1/HBD/HBB/SULT1A3
GO:1903035	negative regulation of response to wounding	40/4338	7.10862e-06	0.000197444	FAP/EDN1/CEACAM1/CPB2/F11/PDGFB/WFDC1/PLAT/MDK/ADTRP/KNG1/HRG/PROC/TNR/SPP1/PLAU/TSPAN8/KLK8/F12/SERPINE2/FGF2/ADAMTS18/PHLDB2/SERPING1/GJA1/UBASH3B/KRT1/FGG/FGA/FGB/CD34/MYOZ1/THBD/F2/PROS1/PRKG1/RTN4RL1/TMPRSS6/AJAP1/AGER
GO:0050818	regulation of coagulation	38/4338	7.1848e-06	0.000198685	F7/PRKCQ/FAP/EDN1/CEACAM1/CPB2/F11/PDGFB/PLAT/CAV1/ADTRP/KNG1/HRG/PROC/PLAU/TSPAN8/F12/CD36/SERPINE2/TLR4/ADAMTS18/SERPING1/UBASH3B/FCER1G/PDPN/F2RL1/KRT1/FGG/FGA/FGB/CD34/SELP/THBD/F2/PROS1/PRKG1/TMPRSS6/HS3ST5
GO:0097529	myeloid leukocyte migration	77/4338	7.30355e-06	0.000201087	CX3CL1/CCL26/DAPK2/EDN1/CXCL2/TGFB2/PDGFB/CCL24/CXCL12/CCL7/CCL2/CCL1/BST1/MDK/CALCA/IL23A/IL17A/THBS4/CCL20/CSF3R/PGF/DUSP1/TNFSF11/NCKAP1L/PREX1/EDN3/CXCL6/IL1B/IL37/EDN2/LBP/CCL25/SFTPD/EDNRB/IL6/IL36G/IL36A/IL36RN/CYP19A1/CXCL9/TNFRSF11A/S100A7/SLIT2/PTPRO/ADAM8/CXCL13/MMP14/FCER1G/S100A9/S100A12/CXCR1/CXCL3/PPBP/PF4/JAM3/GREM1/CX3CR1/P2RY12/PLA2G1B/FPR2/PTGER4/SCG2/CCL19/SAA1/MST1/CXCR2/C5AR…
GO:0051146	striated muscle cell differentiation	101/4338	7.36574e-06	0.000201917	CYP26B1/CACNA2D2/EHD2/MYOM2/BARX2/ACTN2/NEBL/EDN1/MYBPC2/NOX4/TBX5/NOS1/SIX4/TNNT1/CEACAM5/COMP/HAMP/CAV2/EZH2/DKK1/KAT2A/RBM24/BCL9/CASQ2/ADRA1A/LDB3/BHLHE41/NLN/WNT1/EFNB2/BMP2/SIX1/TMOD2/GDF15/TNNT3/POPDC3/MYH10/MYH11/MYO18B/CCNB1/PTGFRN/TBX3/HEY2/AGT/GATA4/TMOD1/MYPN/CXCL9/MYLK3/MYOCD/GATA6/MYOM3/CD53/KCNH1/ANKRD1/ADAM12/PAK1/UCHL1/PGM5/WNT3A/TTN/NRG1/MMP14/G6PD/NPHS1/LMOD3/LMOD1/PI16/CFL2/SY…
GO:0007519	skeletal muscle tissue development	62/4338	7.51575e-06	0.000205138	CYP26B1/PAX7/DCN/MYOM2/PITX1/TLL2/SIX4/CAV2/CAV1/MEOX2/NEURL1/DKK1/HLF/PHOX2B/RBM24/BCL9/TCF21/EGR1/TWIST1/EGR2/NLN/SIX1/HOXD10/POPDC3/CHRND/HLX/UQCC2/CHRNA1/METTL21C/MYOCD/DMRTA2/MEGF10/ANKRD1/VAX1/WNT3A/EPHB1/BTG2/S100B/NPHS1/ATF3/LMOD3/HEYL/SOX17/CFL2/ANKRD33/SHOX2/KCNAB1/WNT10B/VGLL2/FOS/MYOZ2/SOX11/MYOZ1/FOXL2/SRPK3/MAFF/STAC3/P2RX2/PAX5/MYL6B/KLHL41/SCX
GO:0010927	cellular component assembly involved in morphogenesis	48/4338	7.70613e-06	0.000209427	MYOM2/ACTN2/NEBL/EDN1/EPB41L3/MYBPC2/RFX2/PLA2G3/SIX4/TNNT1/PMP22/CASQ2/LDB3/SPINK2/TMOD2/TNNT3/MYH10/MYH11/TMOD1/MYPN/MYLK3/MYOM3/PHLDB2/ANKRD1/TENM4/PGM5/TTN/LMOD3/LMOD1/IHH/NFASC/CFL2/SYNPO2L/KRT8/AKAP13/LMOD2/KRT19/MYOZ2/UGT8/MYOZ1/CAV3/NKX2-5/NEB/ZPBP2/MYBPC1/MYH6/NRAP/KLHL41
GO:0031667	response to nutrient levels	158/4338	7.79717e-06	0.000210992	GCLC/AOC1/CYP26B1/PDK4/PON1/CYP24A1/CPS1/GCLM/OTC/CASR/TNC/ADRB1/F7/ACSL4/ASNS/PRLH/ACACB/SESN1/P2RX5/CAD/WNT11/EIF2AK1/DNMT3B/P2RX7/CYP26A1/P2RX6/OXT/PCSK1N/PHEX/FGF21/HAMP/DNTT/P2RX1/SLC6A4/ALDH3A1/KAT2A/COL1A1/UCP1/P2RX3/CYP27B1/OPRM1/HMGCS1/BCHE/REG1A/IGFBP2/KYNU/KIAA1324/SLC2A1/APOA1/CNR1/ARG1/SPP1/LRAT/CAT/HPCA/PCK1/IL1B/PRKCG/ZFP36/VGF/CD68/LDLR/EPO/GDF15/SLC34A1/G6PC/PPARG/PCNA/NMUR2/POST…
GO:0031589	cell-substrate adhesion	118/4338	8.21879e-06	0.000221451	ITGAL/CX3CL1/CD44/MYOC/GPM6B/ARHGAP6/LAMC3/LIMCH1/COL17A1/LIMS2/FERMT2/NTN4/ACTN2/FBLN1/ITGA8/CEACAM6/FAT2/CASS4/SIGLEC1/SORBS1/PPM1F/FERMT1/OLFM4/MSLN/FOXF1/CORO2B/AGR2/ECM2/SPOCK2/COL1A1/BST1/MDK/VWF/NEDD9/HRG/APOA1/KIF14/ONECUT2/TEK/SORBS3/PLAU/PREX1/LYPD3/WNT1/MACF1/SGCE/CCL25/EMILIN2/ITGB4/ANGPTL3/POSTN/LYVE1/CD36/ITGA11/SMAD6/CUZD1/MMRN1/ACVRL1/FBLN5/CDH13/ITGA10/PHLDB2/MUC4/PIK3R1/CDKN2A/A…
GO:0006941	striated muscle contraction	67/4338	8.32893e-06	0.00022281	CACNA1G/SCN4A/ATP1A2/DSG2/NEDD4L/KCNH2/PKP2/ARG2/NOS1/SMPX/MYH7/DSP/SLC8A3/TNNC2/SMAD7/TNNT1/CAV1/MAP2K6/NUP155/TNNC1/CASQ2/KCNJ5/ADRA1A/KCNJ8/TNNI3/KCNA5/ACE2/TNNT3/TNNI2/MYBPH/CHRND/GATA4/CHRNA1/PDE5A/ATP1B1/SCN1A/STAC/SCN2B/ALDOA/KCNE4/GJA1/TTN/RNF207/MYL3/CCDC78/LMOD3/ADORA1/UCN/SCN3B/JSRP1/MYL1/CHRNB1/SCN4B/KCNE1/SYNM/CAV3/SLC8A1/NKX2-5/SCN5A/STAC3/ATP2A1/MYH6/MB/PLN/RYR2/KLHL41/GJA5
GO:0072009	nephron epithelium development	46/4338	8.33991e-06	0.00022281	HOXA11/PROM1/WWTR1/WNT11/SIX4/SALL1/CALB1/WNT6/TCF21/PGF/WNT1/SOX9/BMP2/SIX1/PODXL/HOXD11/WNT2B/AGT/FGF2/GREB1L/ADAMTS16/GPC3/PTPRO/WNT9B/NPHS1/KIF26B/KLF15/HEYL/DCHS1/GDNF/NPNT/IRX1/SIX2/CD34/BASP1/AQP11/AGTR2/MAGI2/FAT4/POU3F3/LGR4/FOXD1/HOXB7/PECAM1/CD24/LHX1
GO:0010769	regulation of cell morphogenesis involved in differentiation	103/4338	8.62306e-06	0.000229403	HECW1/ARHGAP33/ARHGAP44/CDKL5/SEMA3G/SEMA3B/MYOC/NEDD4L/FSTL4/CAMK2B/NGEF/LIMS2/SEMA3A/PAK3/FBLN1/CASS4/SEMA6A/DPYSL2/NFATC4/MCF2/OLFM4/MAG/LIMK1/CXCL12/WNT3/MDK/NEDD9/UST/NR2E1/SEMA5A/DBN1/TLX2/TNR/APOA1/SPP1/NEUROG3/PREX1/OMG/MACF1/PLXNA3/POSTN/EPHB2/NGF/EPHA7/TBR1/TUBB2B/ITPKA/SEMA6D/HECW2/NTRK3/BARHL2/CRABP2/SLIT2/NTRK2/PAK1/PTPRO/PTPRD/SEMA3D/THY1/WNT3A/CHODL/WNT7A/LRP8/BRSK1/CHRNB2/PDPN/TRI…
GO:0019228	neuronal action potential	20/4338	8.80356e-06	0.000231974	CACNA1G/SCN4A/CACNA1I/P2RX1/P2RX3/SCN7A/CHRNA1/SCN1A/ANK3/SCN3A/GRIK2/GPER1/SCN11A/KCNMB3/GPR35/GPR88/SCN5A/KCND2/SCN8A/KCNMB2
GO:0030326	embryonic limb morphogenesis	51/4338	8.83011e-06	0.000231974	CYP26B1/HOXA11/DLX6/ALX4/PITX1/TBX5/TGFB2/SALL4/SALL1/DLX5/DKK1/WNT3/ZBTB16/MSX2/RDH10/TBX2/TBX4/TWIST1/RECK/HOXC11/RUNX2/HOXD10/HOXD13/TBX3/TFAP2A/FRAS1/FBN2/CRABP2/WNT9A/AFF3/SFRP2/GPC3/RSPO2/FREM2/GJA1/WNT7A/ALX3/FLVCR1/EN1/IHH/SP8/OSR2/SHOX2/HOXD12/ALX1/HOXC10/DYNC2H1/TMEM231/SP9/HOXA10/GJA5
GO:0035113	embryonic appendage morphogenesis	51/4338	8.83011e-06	0.000231974	CYP26B1/HOXA11/DLX6/ALX4/PITX1/TBX5/TGFB2/SALL4/SALL1/DLX5/DKK1/WNT3/ZBTB16/MSX2/RDH10/TBX2/TBX4/TWIST1/RECK/HOXC11/RUNX2/HOXD10/HOXD13/TBX3/TFAP2A/FRAS1/FBN2/CRABP2/WNT9A/AFF3/SFRP2/GPC3/RSPO2/FREM2/GJA1/WNT7A/ALX3/FLVCR1/EN1/IHH/SP8/OSR2/SHOX2/HOXD12/ALX1/HOXC10/DYNC2H1/TMEM231/SP9/HOXA10/GJA5
GO:0001503	ossification	130/4338	9.21943e-06	0.000241197	FGR/LTF/WWTR1/CYP24A1/IBSP/MYOC/CASR/VCAN/TNC/GPM6B/CHRDL2/COL11A1/FGFR2/WNT11/ACHE/PTHLH/P2RX7/CHRD/TGFB2/RASSF2/OXT/CHRDL1/GATA1/PHEX/ACP5/COMP/DLX5/ATP6V0A4/DKK1/WNT3/COL1A1/ZBTB16/MDK/CYP27B1/HSPE1/BMP8B/ID3/SPP1/SATB2/MSX2/TEK/TNFSF11/CAT/TWIST1/SRGN/EGR2/RUNX2/SOX9/BMP2/GDPD2/JUND/SLC34A1/KREMEN2/FIGNL1/KL/IL6/HEMGN/TFAP2A/MMP13/ITGA11/SMAD6/FBN2/COL2A1/DHH/TNFRSF11A/ECM1/LIMD1/AHSG/SFRP2/I…
GO:1990868	response to chemokine	42/4338	9.45254e-06	0.00024526	CX3CL1/CCL26/EDN1/CXCL2/THPO/CCL24/DOCK8/CXCL12/CCL7/CCL2/CCL1/CCL20/REG1A/DUSP1/CCRL2/CXCL6/ACKR4/CCL25/LRCH1/CXCL9/GPR17/ACKR2/SLIT2/CXCL13/TFF2/CXCR1/CXCL3/PPBP/PF4/CX3CR1/CCL19/GPR35/CCR8/CXCR2/CCR3/SLIT3/STK39/ACKR1/CCL23/CCL16/CCL18/CCL14
GO:1990869	cellular response to chemokine	42/4338	9.45254e-06	0.00024526	CX3CL1/CCL26/EDN1/CXCL2/THPO/CCL24/DOCK8/CXCL12/CCL7/CCL2/CCL1/CCL20/REG1A/DUSP1/CCRL2/CXCL6/ACKR4/CCL25/LRCH1/CXCL9/GPR17/ACKR2/SLIT2/CXCL13/TFF2/CXCR1/CXCL3/PPBP/PF4/CX3CR1/CCL19/GPR35/CCR8/CXCR2/CCR3/SLIT3/STK39/ACKR1/CCL23/CCL16/CCL18/CCL14
GO:0048644	muscle organ morphogenesis	39/4338	1.00031e-05	0.000258482	PAX7/ISL1/MYOM2/PKP2/COL11A1/MYLK/FGFR2/TGFBR3/MYBPC2/MYH7/TGFB2/DSP/CCM2L/SMAD7/WNT2/ENG/TNNC1/BMP2/TNNI3/GSC/HEY2/MYOM3/ANKRD1/POU4F1/TTN/NRG1/MYL3/FOXH1/XIRP2/TBX20/COL3A1/SHOX2/S1PR1/HEG1/NKX2-5/MYBPC1/ADARB1/MYH6/RYR2
GO:0061045	negative regulation of wound healing	35/4338	1.00508e-05	0.000258655	FAP/EDN1/CEACAM1/CPB2/F11/PDGFB/WFDC1/PLAT/ADTRP/KNG1/HRG/PROC/PLAU/TSPAN8/F12/SERPINE2/FGF2/ADAMTS18/PHLDB2/SERPING1/GJA1/UBASH3B/KRT1/FGG/FGA/FGB/CD34/MYOZ1/THBD/F2/PROS1/PRKG1/TMPRSS6/AJAP1/AGER
GO:0048511	rhythmic process	101/4338	1.02311e-05	0.000262224	ARNTL2/USP2/PTPRN/F7/RORA/AFP/PGR/OPRK1/TGFB2/HNF4A/AMH/RETN/HAS1/EZH2/PTGDS/SLC6A4/HLF/MAP2K6/NMU/MAPK10/MDK/TIMELESS/OPRM1/KAT2B/RPE65/KDM5B/ID3/KLF9/EGR1/CRY2/OPN4/CBX3/TWIST1/EGR2/BHLHE41/MMP19/EREG/PRKCG/AANAT/JUND/TOP2A/PPARG/DDC/PCNA/ETS1/NR5A1/ARRB1/MMP7/LHCGR/SIX3/TPH2/NTRK3/TNFRSF11A/DTL/SLIT2/SRD5A1/CRH/NTRK2/SUV39H2/ADAMTS1/KLF10/GNAQ/CIART/AGRP/CHRNB2/PRKAA2/GABRB1/PROK2/ADORA1/PTX3/…
GO:0045214	sarcomere organization	27/4338	1.03216e-05	0.000263473	MYOM2/ACTN2/EDN1/MYBPC2/SIX4/TNNT1/CASQ2/LDB3/TNNT3/MYPN/MYLK3/MYOM3/ANKRD1/TTN/CFL2/SYNPO2L/KRT8/AKAP13/LMOD2/KRT19/MYOZ2/MYOZ1/CAV3/NKX2-5/MYBPC1/MYH6/KLHL41
GO:0003206	cardiac chamber morphogenesis	52/4338	1.09034e-05	0.000277202	ISL1/PKP2/COL11A1/FGFR2/TGFBR3/WNT11/TBX5/MYH7/TGFB2/DSP/CCM2L/SMAD7/FOXF1/WNT2/ENG/CPE/TNNC1/MSX2/TEK/TBX2/SOX4/TNNI3/TBX3/HEY2/GATA4/SMAD6/RBP4/GATA6/SLIT2/SFRP2/POU4F1/ADAMTS1/NRG1/MYL3/FOXH1/TGFBR2/HEYL/NPY5R/TBX20/MESP1/SHOX2/HEG1/SOX11/CAV3/NKX2-5/SLIT3/ROBO2/NPY2R/MYH6/RYR2/BMPR2/GJA5
GO:0140014	mitotic nuclear division	92/4338	1.12728e-05	0.000285442	NCAPD2/ANLN/TACC3/SPDL1/TRIP13/SPAG5/EDN1/CDC14A/KIF22/NDC80/AURKA/TPX2/BIRC5/KIF4A/CDC6/PDGFB/MYBL2/RGCC/ARHGEF10/CAV2/UBE2S/NCAPG/TTK/IL1A/CDC20/NEK2/CENPF/KIF14/DUSP1/TEX14/NCAPH/KIF18A/ZWINT/CENPK/EDN3/EREG/KIF25/MSTO1/IL1B/DLGAP5/PKMYT1/KNSTRN/CEP85/TUBG1/CCNB1/PSRC1/CDCA8/ESPL1/USP44/BORA/DSCC1/DMRT1/NUSAP1/KIF23/KIF11/KIF20B/HECW2/CENPE/EGF/KIF2C/NUF2/CDCA5/MKI67/INCENP/CHEK1/DSN1/TTN/BUB1…
GO:0007565	female pregnancy	71/4338	1.16597e-05	0.000292886	FKBP4/ABCC2/DSG2/VMP1/ACSL4/FBLN1/PGR/EPYC/CAD/OVGP1/PTHLH/PCSK5/MMP9/OXT/TIMP1/AMBP/CALCA/CYP27B1/ENDOU/BYSL/CLIC5/PRLR/IGFBP2/SLC2A1/CNR1/ARG1/SPP1/PGF/PRLHR/CRHR1/RECK/PTGIS/IL1B/FOSB/PZP/PPAT/EPO/RAMP2/DSG1/ETS1/AGT/CTSV/MMP7/CORIN/CRHBP/CRH/SCGB1A1/GJA1/GIP/AGRP/IHH/TGFBR2/UCN/ITGA2/GJB2/TAC3/PNOC/FOS/PSG6/JUNB/THBD/PSG9/SLC38A3/CLDN4/BMPR2/PSG5/EMP2/PSG3/PSG1/PSG4/APELA
GO:0048839	inner ear development	71/4338	1.16597e-05	0.000292886	DLX6/USH1C/COL11A1/FGFR2/FGF10/MYO3B/MCM2/ITGA8/FGF20/KCNK2/POU4F3/TGFB2/MYO3A/PVALB/SIX4/CALB1/ESRP1/HPN/DLX5/HOXA1/LHX3/CDH23/SLC9A3R1/PHOX2B/LIN7A/SOBP/OTX1/NR4A3/GJB6/HPCA/WNT1/SOX9/BMP2/SIX1/EPHB2/HEY2/TFAP2A/MYO7A/COL2A1/LRIG3/NTRK3/CCNA2/CXCL14/ZEB1/PCDH15/FREM2/ZIC1/WNT3A/GRHL3/NEUROD1/BMPER/CTHRC1/TMC1/GJB2/DCHS1/TTC39C/GBX2/KCNK3/ATOH1/C1QB/CHRNA9/GATA2/SCRIB/SOX2/USH1G/ROR1/GABRA5/INSI…
GO:0050663	cytokine secretion	85/4338	1.19463e-05	0.000298896	FGR/CX3CL1/NLRP2/FOXP3/HYAL2/PANX2/ARG2/FCN1/P2RX7/NLRC4/FERMT1/TLR8/RGCC/CCL1/CRTAM/MDK/IFNG/GAPDH/IL17A/IL1A/SPTBN1/IL1RL1/CD160/MMP8/APOA1/TNFAIP3/TRIM6/PAEP/CD244/TWIST1/SRGN/IL1B/AKAP12/CRP/CHI3L1/POSTN/VTCN1/CD36/AGT/HTR2B/IL36RN/TLR4/IL33/LRRC32/TSLP/TNFRSF21/PANX3/ANGPT1/HMHB1/S100A12/AIM2/F2RL1/CLEC4E/NLRP7/PYDC1/PTGER4/LGALS9C/CCL19/SAA1/CD34/TLR10/LPL/AGTR2/CADM1/GAS6/FFAR4/LILRA5/ISG1…
GO:0071621	granulocyte chemotaxis	50/4338	1.21428e-05	0.00030261	CX3CL1/CCL26/DAPK2/EDN1/CXCL2/TGFB2/CCL24/CCL7/CCL2/CCL1/BST1/MDK/IL23A/THBS4/CCL20/CSF3R/NCKAP1L/PREX1/EDN3/CXCL6/IL1B/IL37/EDN2/LBP/CCL25/IL36G/IL36A/IL36RN/CXCL9/S100A7/SLIT2/CXCL13/FCER1G/S100A9/S100A12/CXCR1/CXCL3/PPBP/PF4/JAM3/PLA2G1B/SCG2/CCL19/SAA1/CXCR2/C5AR1/CCL23/CCL16/CCL18/CCL14
GO:0050900	leukocyte migration	157/4338	1.22463e-05	0.000303988	ITGAL/CX3CL1/CCL26/SELE/SLC7A9/CD44/DAPK2/F7/EDN1/CEACAM1/CXCL2/CEACAM6/SIRPG/TGFB2/SLC16A8/PDGFB/ANGPT4/HCK/SLC7A5/CEACAM5/MAG/CAV1/CCL24/DOCK8/CXCL12/CCL7/CCL2/CCL1/COL1A1/BST1/MDK/CALCA/SELPLG/IL23A/ADTRP/IL17A/THBS4/PODXL2/CCL20/GRB14/ARTN/CSF3R/PGF/EPCAM/NKX2-3/DUSP1/TEK/TNFSF11/CD244/NCKAP1L/PREX1/EDN3/CEACAM8/CXCL6/IL1B/IL37/EDN2/VPREB3/IGLL1/ATP1B2/LBP/SLC7A10/CCL25/SFTPD/LRCH1/EDNRB/IL6/…
GO:0010469	regulation of signaling receptor activity	64/4338	1.29024e-05	0.000319017	CALCR/CACNG3/MAPK8IP2/GPRC5A/DKK3/RASGRF1/CACNG5/ACTN2/DKK4/CACNG7/NPTX2/NEURL1/DKK1/RGS9/CCL2/IFNG/OPRM1/CNRIP1/GRIA2/RAMP3/PLAU/EREG/SLURP1/EPHB2/CGA/ANXA3/EGF/CBLC/MUC4/CRHBP/NCAPG2/CRH/LYPD1/LYPD6B/ADRA2A/GRIA4/DKK2/GRIA1/NCF1/TAL1/TGFA/ADORA1/NETO1/GREM1/PSCA/PCSK9/GSG1L/ADRB2/P2RY1/NETO2/NPTX1/WFIKKN2/GRIN1/AGTR2/PHLDA2/CAV3/EPGN/GRIN2A/DAPK1/ARC/SHISA8/PATE4/CLEC12B/NEFL
GO:0043588	skin development	135/4338	1.35265e-05	0.000333143	WNT16/CYP26B1/PAX6/NME2/PRKCH/NSUN2/DSG2/ALX4/PKP2/CDH3/FGFR2/GAL/FGF10/PKP1/TGM1/TGFB2/KRT31/DSP/FERMT1/FA2H/TGM5/DKK4/CASP14/CNFN/COMP/MET/LHX2/DKK1/KRT23/KRT32/COL1A1/CYP27B1/KRT18/PERP/ABCB6/DHCR24/STMN1/MSX2/HOXC13/PI3/EREG/SOX21/SOX9/KRT36/ZFP36/KRT17/KLK14/COL5A1/KRT34/KRT33B/ITGB4/SPINK5/GRHL1/DSG3/DSG1/WNT10A/SCEL/CTSV/FRAS1/FURIN/S100A7/ABCA12/ST14/GRHL3/IL20/IVL/SPRR3/SPRR2D/TMEM79/ITG…
GO:0051965	positive regulation of synapse assembly	32/4338	1.37433e-05	0.000337166	OXT/SYNDIG1/SRPX2/CBLN1/SLITRK3/FLRT3/FLRT1/LRRC4B/EPHB2/NTRK3/LRRTM2/TPBG/NTRK2/DLG5/GRID2/PTPRD/WNT7A/EPHB1/CLSTN2/LRRTM1/LRRN3/LINGO2/LRRN1/AMIGO3/BDNF/SLITRK1/AMIGO1/EPHB3/EFNA5/SLITRK2/THBS2/VSTM5
GO:0050803	regulation of synapse structure or activity	81/4338	1.38522e-05	0.000338519	ARHGAP33/ARHGAP44/CDKL5/MUSK/CAMK2B/CTNNA2/NGEF/PAK3/IGSF9/SIX4/NFATC4/OXT/SYNDIG1/SRPX2/CBLN1/DNM1/NEURL1/DKK1/MDGA1/DBN1/CDC20/SLITRK3/FLRT3/FLRT1/SIX1/KLK8/LRRC4B/EPHB2/EPHA7/PCDH8/DGKB/DAB2IP/ITPKA/NTRK3/SNCA/LRRTM2/TPBG/NTRK2/GPM6A/SLC7A11/DLG5/PTPRO/GRID2/PTPRD/WNT3A/WNT7A/EPHB1/LRFN2/LHFPL4/LRP8/CLSTN2/CHRNB2/LRRTM1/CAMKV/TUBA1A/FRMPD4/CDH2/GAP43/LRRN3/LRFN4/LINGO2/LRRN1/AMIGO3/BDNF/CDK5R1…
GO:0030282	bone mineralization	47/4338	1.40997e-05	0.000342049	FGR/LTF/IBSP/GPM6B/FGFR2/WNT11/PTHLH/P2RX7/GATA1/PHEX/COMP/CYP27B1/TWIST1/SRGN/SOX9/BMP2/KL/TFAP2A/MMP13/FBN2/ECM1/AHSG/GPC3/RSPO2/GJA1/KLF10/PTH1R/ALOX15/DDR2/PKDCC/CLEC3B/COL1A2/OSR2/NELL1/GREM1/ADRB2/WNT10B/S1PR1/PHOSPHO1/SLC8A1/ISG15/FZD9/CCDC154/BMPR2/LGR4/IFITM5/BGLAP
GO:0003231	cardiac ventricle development	52/4338	1.41051e-05	0.000342049	ISL1/PKP2/COL11A1/FGFR2/TGFBR3/KCNK2/WNT11/TBX5/MYH7/TGFB2/DSP/SALL4/CCM2L/SMAD7/FOXF1/SALL1/ENG/CPE/TNNC1/SOX4/TNNI3/TBX3/HEY2/GATA4/SMAD6/STRA6/MYOCD/GREB1L/SLIT2/SFRP2/POU4F1/NRG1/MYL3/FOXH1/XIRP2/TGFBR2/HEYL/NPY5R/TBX20/MESP1/HEG1/SOX11/NKX2-5/SCN5A/SLIT3/ROBO2/NPY2R/PDE2A/MYH6/RYR2/BMPR2/GJA5
GO:0050707	regulation of cytokine secretion	76/4338	1.42699e-05	0.00034472	FGR/CX3CL1/NLRP2/FOXP3/HYAL2/PANX2/ARG2/FCN1/P2RX7/FERMT1/TLR8/RGCC/CCL1/CRTAM/MDK/IFNG/GAPDH/IL17A/IL1A/SPTBN1/IL1RL1/CD160/MMP8/APOA1/TNFAIP3/TRIM6/PAEP/CD244/TWIST1/SRGN/IL1B/AKAP12/CRP/POSTN/VTCN1/HTR2B/IL36RN/TLR4/IL33/LRRC32/TSLP/TNFRSF21/PANX3/ANGPT1/HMHB1/AIM2/F2RL1/CLEC4E/NLRP7/PYDC1/PTGER4/LGALS9C/CCL19/SAA1/CD34/TLR10/LPL/AGTR2/CADM1/GAS6/FFAR4/LILRA5/LRRK2/CLEC9A/SCAMP5/AGER/CARD16/LG…
GO:0031214	biomineral tissue development	62/4338	1.49072e-05	0.000357376	FGR/LTF/IBSP/GPM6B/FGFR2/WNT11/PTHLH/P2RX7/GATA1/PHEX/COMP/COL1A1/ODAM/CYP27B1/WNT6/SPP1/MSX2/TWIST1/SRGN/SOX9/BMP2/KL/HEY2/TFAP2A/MMP20/MMP13/FBN2/ECM1/AHSG/GPC3/RSPO2/DSPP/DMP1/MEPE/GJA1/KLF10/PTH1R/ALOX15/ALPL/DDR2/PKDCC/CLEC3B/COL1A2/OSR2/NELL1/WDR72/GREM1/ADRB2/WNT10B/S1PR1/PHOSPHO1/FAM83H/SLC8A1/GAS6/ISG15/AMTN/FZD9/CCDC154/BMPR2/LGR4/IFITM5/BGLAP
GO:0110148	biomineralization	62/4338	1.49072e-05	0.000357376	FGR/LTF/IBSP/GPM6B/FGFR2/WNT11/PTHLH/P2RX7/GATA1/PHEX/COMP/COL1A1/ODAM/CYP27B1/WNT6/SPP1/MSX2/TWIST1/SRGN/SOX9/BMP2/KL/HEY2/TFAP2A/MMP20/MMP13/FBN2/ECM1/AHSG/GPC3/RSPO2/DSPP/DMP1/MEPE/GJA1/KLF10/PTH1R/ALOX15/ALPL/DDR2/PKDCC/CLEC3B/COL1A2/OSR2/NELL1/WDR72/GREM1/ADRB2/WNT10B/S1PR1/PHOSPHO1/FAM83H/SLC8A1/GAS6/ISG15/AMTN/FZD9/CCDC154/BMPR2/LGR4/IFITM5/BGLAP
GO:0032308	positive regulation of prostaglandin secretion	9/4338	1.55179e-05	0.000370608	PLA2G10/EDN1/P2RX7/OXT/MAP2K6/TNFSF11/IL1B/TNFRSF11A/MIF
GO:0043010	camera-type eye development	107/4338	1.56927e-05	0.000373367	WNT16/USH1C/PROM1/PAX6/VIM/MYOM2/LAMC3/FGF10/FAT1/ACHE/TGFB2/VSX1/RS1/HSF4/RP1/CALB1/LIM2/WNT2/TSPAN12/LHX2/CRYAB/TULP1/NR2E1/CLCN2/EFEMP1/WNT6/DLX2/VAX2/RPE65/KDM5B/RDH10/TBX2/HPCA/TWIST1/NDP/SOX9/RHOJ/CRYGN/NES/MYH10/EPHB2/TRPM1/WNT2B/RAX/KLF4/TMOD1/TFAP2A/FOXF2/STRA6/SIX3/RBP4/FBN2/FOXN4/ACVRL1/CYP1A1/NTRK3/UNC45B/WNT9A/MEIS1/DLX1/SDK1/NTRK2/SLC25A25/ZEB1/VAX1/GPM6A/SLC7A11/THRB/GJA1/THY1/WNT7…
GO:0010524	positive regulation of calcium ion transport into cytosol	27/4338	1.60905e-05	0.000381394	CALCR/CX3CL1/ADCYAP1R1/P2RX5/P2RX7/NTSR1/CEMIP/CAV1/P2RX3/RAMP3/F2RL3/APLNR/TRPC3/CXCL9/SNCA/JPH2/THY1/GPER1/IL13/PLA2G1B/P2RY6/HAP1/GRIN1/CD19/F2/NPSR1/P2RX2
GO:0007599	hemostasis	113/4338	1.69782e-05	0.000399439	SLC4A1/EHD2/PRKCH/ENTPD2/F7/TSPAN32/PRKCQ/FBLN1/FAP/EDN1/CEACAM1/CPB2/P2RX5/F11/P2RX7/P2RX6/PDGFB/HNF4A/MYL9/GATA1/PLAT/GPI/COMP/TFPI2/CAV1/DOCK8/P2RX1/COL1A1/P2RX3/HPS5/VWF/ADTRP/KNG1/HRG/PROC/PLAU/C4BPB/F10/PROZ/PRKCG/AVPR2/TSPAN8/F2RL3/GATA5/F12/CD36/SERPINE2/IL6/DGKB/GATA4/TLR4/IFNA21/ARRB1/MMRN1/TRPC3/ADAMTS18/GATA6/PIK3R5/PIK3R1/DOCK11/SERPING1/ADRA2A/SLC7A11/FLI1/UBASH3B/WNT3A/GNAQ/DGKI/FC…
GO:0021772	olfactory bulb development	18/4338	1.70324e-05	0.000399439	ARX/SEMA3A/CRTAC1/EFNA2/SALL1/DLX5/LHX2/NR2E1/DLX2/KIF14/FEZF1/AGTPBP1/SLIT2/ERBB4/GSX2/ROBO2/LRRK2/SALL3
GO:0032305	positive regulation of icosanoid secretion	12/4338	1.70419e-05	0.000399439	PLA2G10/EDN1/P2RX7/NTSR1/OXT/MAP2K6/TNFSF11/IL1B/SSTR4/TNFRSF11A/CYP4A11/MIF
GO:0042471	ear morphogenesis	48/4338	1.75911e-05	0.000410784	DLX6/USH1C/COL11A1/FGFR2/FGF10/MYO3B/ITGA8/EDN1/POU4F3/MYO3A/SIX4/SALL1/HPN/DLX5/HOXA1/SLC9A3R1/NKX3-2/SOBP/OTX1/NR4A3/GJB6/TWIST1/WNT1/SOX9/SIX1/EPHB2/GSC/TFAP2A/MYO7A/COL2A1/LRIG3/ZEB1/ZIC1/WNT3A/GRHL3/OSR2/CTHRC1/TTC39C/GBX2/SIX2/ATOH1/CHRNA9/GATA2/SCRIB/USH1G/INSIG1/HMX2/STRC
GO:0019933	cAMP-mediated signaling	68/4338	1.806e-05	0.000420178	CALCR/NME2/ADRB1/CALCRL/GAL/ADCYAP1R1/PTHLH/NOS1/RAPGEF4/APLP1/SLC9A3R1/CALCA/OPRM1/GCG/CRHR1/ADRA1A/IAPP/PTGFR/RAMP3/TCP11/SOX9/S1PR4/ADM2/PDE11A/ADCY4/RAMP2/RAMP1/SSTR4/RXFP2/APLNR/LHCGR/CXCL9/GPR65/UCN2/VIP/CRH/ADRA2A/GPR26/GPR78/ADCY8/GNAQ/GIP/PTGIR/PTH1R/ADCY9/PF4/UCN/DEFB1/GPER1/TSHR/MC4R/OR51E2/ADRB2/AKAP13/FSHR/RXFP1/PTGER4/ADRA1D/CALCB/MC5R/RIMS2/GALR2/NPY2R/PDE2A/PLN/LGR4/GCGR/MC1R
GO:0060732	positive regulation of inositol phosphate biosynthetic process	11/4338	1.87824e-05	0.000435379	POU1F1/ADCYAP1R1/NTSR1/CD244/LHCGR/SNCA/PTH1R/GPER1/PTAFR/P2RY1/P2RY6
GO:0097530	granulocyte migration	55/4338	1.91791e-05	0.000442945	CX3CL1/CCL26/DAPK2/EDN1/CXCL2/TGFB2/CCL24/CCL7/CCL2/CCL1/BST1/MDK/IL23A/IL17A/THBS4/CCL20/CSF3R/NCKAP1L/PREX1/EDN3/CXCL6/IL1B/IL37/EDN2/LBP/CCL25/IL36G/IL36A/IL36RN/CXCL9/S100A7/SLIT2/ADAM8/CXCL13/FCER1G/S100A9/S100A12/CXCR1/CXCL3/PPBP/PF4/JAM3/PLA2G1B/PTGER4/SCG2/CCL19/SAA1/CXCR2/C5AR1/CD177/PECAM1/CCL23/CCL16/CCL18/CCL14
GO:0007626	locomotory behavior	72/4338	1.96776e-05	0.0004528	ATP1A2/APBA2/USP2/PREX2/DMRT3/OPRK1/NTSR1/CHRNA4/CALB1/GRIN2D/CXCL12/CDH23/OPRM1/SOBP/TNR/OPRD1/B4GALT2/CHRNB4/HOXB8/CRHR1/EGR1/PDE1B/SLURP1/GAD1/HOXD10/C1QL1/CHL1/TMOD1/PAK6/NOVA1/SLC6A3/MEIS1/SCN1A/SNCA/HTR2C/CRH/CACNA1B/ZIC1/LGI4/UCHL1/ADCY8/NRG1/CIART/GIP/CHRNB2/TAL1/LRRTM1/EN1/HPGDS/GBX1/SLC18A2/HPRT1/GDNF/GPR37/PRKCE/NEGR1/SNCG/FZD4/GRIN1/KCNJ10/TH/GPR88/CNTN2/KCND2/CEND1/NPY2R/ESPN/OTOG/LR…
GO:0000070	mitotic sister chromatid segregation	58/4338	1.97781e-05	0.000453458	NCAPD2/TACC3/SPDL1/TRIP13/SPAG5/KIF22/NDC80/KIF4A/CDC6/NCAPG/TTK/CDC20/NEK2/CENPF/KIF14/DUSP1/TEX14/NCAPH/KIF18A/ZWINT/CENPK/KIF25/MSTO1/DLGAP5/KNSTRN/TUBG1/CCNB1/PSRC1/CDCA8/ESPL1/USP44/DSCC1/NUSAP1/KIF23/HECW2/CENPE/KIF2C/NUF2/CDCA5/INCENP/DSN1/TTN/BUB1B/RACGAP1/MAD2L1/PTTG1/CHMP4C/PLK1/CDT1/BUB1/GEN1/AURKB/RRS1/KIF18B/PRC1/MAP10/KIF4B/KIFC1
GO:0003205	cardiac chamber development	64/4338	1.98897e-05	0.000454365	ISL1/PKP2/COL11A1/FGFR2/TGFBR3/KCNK2/WNT11/TBX5/MYH7/TGFB2/DSP/PCSK5/SALL4/CCM2L/SMAD7/FOXF1/SALL1/WNT2/ENG/CPE/TNNC1/MSX2/TEK/TBX2/SOX4/TNNI3/MYH10/TBX3/HEY2/GATA4/SMAD6/STRA6/RBP4/MYOCD/GATA6/GREB1L/SLIT2/SFRP2/TBX6/POU4F1/ADAMTS1/NRG1/MYL3/FOXH1/XIRP2/TGFBR2/HEYL/NPY5R/TBX20/MESP1/SHOX2/HEG1/SOX11/CAV3/NKX2-5/SCN5A/SLIT3/ROBO2/NPY2R/PDE2A/MYH6/RYR2/BMPR2/GJA5
GO:0003044	regulation of systemic arterial blood pressure mediated by a chemical signal	25/4338	2.11002e-05	0.000476835	NOX1/ADRB1/EDN1/CMA1/PCSK5/CTSG/ADRA1A/EDN3/AVPR2/EDN2/ACE2/AGT/SLC2A5/AGTR1/CORIN/ACE/CPA3/F2RL1/OR51E2/ADRB2/AGTR2/MME/AVPR1B/GJA5/RASL10B
GO:0071715	icosanoid transport	25/4338	2.11002e-05	0.000476835	ABCC2/PLA2G10/EDN1/P2RX7/PLA2G3/NTSR1/OXT/MAP2K6/PLA2G4A/PLA2G2D/TNFSF11/IL1B/PLA2G5/SSTR4/NMUR2/TNFRSF11A/PLA2G2F/ACE/PLA2G4F/PLA2G1B/SLCO2A1/AGTR2/CYP4A11/PLA2G2C/MIF
GO:1901571	fatty acid derivative transport	25/4338	2.11002e-05	0.000476835	ABCC2/PLA2G10/EDN1/P2RX7/PLA2G3/NTSR1/OXT/MAP2K6/PLA2G4A/PLA2G2D/TNFSF11/IL1B/PLA2G5/SSTR4/NMUR2/TNFRSF11A/PLA2G2F/ACE/PLA2G4F/PLA2G1B/SLCO2A1/AGTR2/CYP4A11/PLA2G2C/MIF
GO:0007584	response to nutrient	78/4338	2.13388e-05	0.000480504	GCLC/CYP26B1/CYP24A1/GCLM/OTC/CASR/TNC/F7/ACSL4/P2RX5/DNMT3B/P2RX7/CYP26A1/P2RX6/PHEX/HAMP/DNTT/P2RX1/SLC6A4/ALDH3A1/COL1A1/P2RX3/CYP27B1/HMGCS1/BCHE/IGFBP2/KYNU/APOA1/CNR1/ARG1/SPP1/LRAT/CAT/HPCA/IL1B/EPO/SLC34A1/PPARG/PCNA/POSTN/TSHB/LDHA/CIB2/BRIP1/GATA4/TTPA/TRPC3/ASCL1/PDX1/CYP1A1/PKLR/ABCG8/SFRP2/CDKN2B/CCL28/SLC16A1/SST/ALPL/TGFBR2/ITGA2/CYBB/P2RY12/P2RY1/LPL/GRIN1/TYMS/NQO1/AMIGO1/SLC8A1/…
GO:0035115	embryonic forelimb morphogenesis	19/4338	2.26109e-05	0.000503961	HOXA11/ALX4/TBX5/WNT3/MSX2/RDH10/TWIST1/RECK/RUNX2/TBX3/TFAP2A/CRABP2/WNT9A/RSPO2/WNT7A/ALX3/EN1/OSR2/SHOX2
GO:0051216	cartilage development	75/4338	2.26667e-05	0.000503961	HOXA11/SCIN/PAX7/CD44/BARX2/CHRDL2/COL11A1/HYAL2/PITX1/EDN1/WNT11/PTHLH/COCH/COL20A1/TIMP1/COMP/ITGB8/HOXA5/COL1A1/NKX3-2/ZBTB16/MDK/COL7A1/HYAL1/EFEMP1/DLX2/BMP8B/SATB2/HOXB3/MSX2/RUNX2/SOX9/BMP2/OTOR/MATN3/CHI3L1/LOXL2/WNT2B/SOX5/SULF1/MMP13/FGF2/COL2A1/ACVRL1/ECM1/WNT9A/SFRP2/RSPO2/ZEB1/SERPINH1/HMGA2/ADAMTS12/WNT7A/ACAN/PTH1R/PKDCC/NPPC/COL6A3/IHH/TGFBR2/POC1A/OSR2/GREM1/SHOX2/WNT10B/SIX2/TYM…
GO:0071229	cellular response to acid chemical	75/4338	2.26667e-05	0.000503961	GCLC/CYP26B1/PDK4/ABCB4/NME2/CPS1/GCLM/TNC/FGFR2/WNT8B/EDN1/BRINP1/SESN1/WNT11/TESC/PDGFB/NFATC4/PTK6/E2F1/HAMP/WNT2/NEURL1/WNT3/SLC6A4/COL1A1/UCP1/FZD10/WNT6/ID3/TNFSF4/EGR1/PTGFR/PCK1/SOX9/SIX1/KLF2/LDLR/PPARG/CCNB1/KLF4/NTRK3/WNT9A/STRA8/NTRK2/ZEB1/AKR1C2/PID1/WNT3A/WNT9B/PRKAA2/COL1A2/CYBB/RET/NSMF/OR51E2/COL3A1/PTAFR/WNT10B/PRKCE/PTGER4/P2RY6/FZD4/LPL/AMIGO1/SHMT2/P2RY4/AKR1C1/GJB3/AKR1C3/AK…
GO:0007605	sensory perception of sound	56/4338	2.27002e-05	0.000503961	USH1C/COL11A1/MYO3B/CDC14A/EPYC/BIRC5/POU4F3/SLC26A4/MYO3A/COCH/SLC52A3/CRYM/CEMIP/HPN/ATP6V0A4/HOXA1/CDH23/COL1A1/SLC9A3R1/WFS1/EYA4/SOBP/CLIC5/GJB6/OTOR/SIX1/PAX3/TFAP2A/MYO7A/COL2A1/ESPNL/DCDC2/TMC2/PCDH15/THRB/CCDC50/CHRNB2/UCN/TMC1/GJB2/OTOGL/LOXHD1/COL4A3/CHRNA9/FZD4/OTOS/TH/KCNE1/USH1G/ROR1/GABRA5/ESPN/P2RX2/OTOG/COL11A2/STRC
GO:0035136	forelimb morphogenesis	22/4338	2.36046e-05	0.0005222	HOXA11/ALX4/TBX5/WNT3/ZBTB16/MSX2/RDH10/TWIST1/RECK/RUNX2/HOXD10/TBX3/TFAP2A/CRABP2/WNT9A/RSPO2/WNT7A/ALX3/EN1/OSR2/SHOX2/SALL3
GO:0060993	kidney morphogenesis	40/4338	2.50219e-05	0.000551619	HOXA11/WWTR1/FGF10/WNT11/SIX4/SALL1/CALB1/WNT6/TCF21/PGF/SOX4/WNT1/SOX9/BMP2/SIX1/HOXD11/WNT2B/AGT/FGF2/FRAS1/GCNT3/GREB1L/ADAMTS16/GPC3/WNT9B/KIF26B/DCHS1/GDNF/NPNT/IRX1/SIX2/BASP1/GCNT4/AGTR2/LRRK2/FAT4/LGR4/FOXD1/HOXB7/LHX1
GO:0070098	chemokine-mediated signaling pathway	38/4338	2.65909e-05	0.000584166	CX3CL1/CCL26/EDN1/CXCL2/THPO/CCL24/CXCL12/CCL7/CCL2/CCL1/CCL20/CCRL2/CXCL6/ACKR4/CCL25/CXCL9/GPR17/ACKR2/SLIT2/CXCL13/TFF2/CXCR1/CXCL3/PPBP/PF4/CX3CR1/CCL19/GPR35/CCR8/CXCR2/CCR3/SLIT3/STK39/ACKR1/CCL23/CCL16/CCL18/CCL14
GO:0055001	muscle cell development	68/4338	2.70645e-05	0.000592505	CACNA2D2/MYOM2/ACTN2/NEBL/EDN1/MYBPC2/SIX4/NFATC4/TNNT1/COMP/HAMP/CAV2/ENG/CASQ2/ADRA1A/LDB3/SIX1/TMOD2/TNNT3/RAMP2/MYH10/MYH11/MYO18B/CCNB1/TBX3/HEY2/AGT/GATA4/TMOD1/MYPN/MYLK3/MYOM3/SYPL2/MEGF10/ANKRD1/PAK1/UCHL1/PGM5/TTN/G6PD/LMOD3/LMOD1/PI16/CFL2/SYNPO2L/SHOX2/WNT10B/CHRNB1/CDK1/KRT8/AKAP13/LMOD2/KRT19/MYOZ2/WFIKKN2/MYOZ1/AGTR2/CAV3/SLC8A1/NKX2-5/NEB/STAC3/P2RX2/MYBPC1/MYH6/NRAP/ALPK2/KLHL41
GO:1900449	regulation of glutamate receptor signaling pathway	30/4338	2.78145e-05	0.000606818	CACNG3/CX3CL1/MAPK8IP2/RASGRF1/CACNG5/ACTN2/NECAB2/CACNG7/RGS9/CCL2/IFNG/OPRM1/GRIA2/UNC13A/EPHB2/ANXA3/CRHBP/CRH/GRIA4/GRIA1/NETO1/GSG1L/ADRB2/NETO2/GRIN1/GRIN2A/DAPK1/ARC/SHISA8/NEFL
GO:0061337	cardiac conduction	56/4338	2.85783e-05	0.000621333	CACNG3/CACNA1G/CACNA2D2/ATP1A2/DSG2/KCNH2/PKP2/ABCC9/CACNG5/CACNA1S/NOS1/DSP/SLC8A3/ATP1A3/CACNG7/CAV1/CACNG1/NUP155/SLC8A2/CASQ2/KCNJ5/KCNK15/ATP1B2/KCNA5/ACE2/CACNG6/AGT/KCNK1/FXYD6/ATP1B1/CORIN/SCN2B/FXYD4/KCNE4/GJA1/RNF207/NPPC/SCN3B/CACNB3/KCNJ4/NPR1/KCNK3/SCN4B/KCNE1/KCNIP1/CACNB4/SLC8A1/NKX2-5/SCN5A/KCND2/ATP2A1/ASPH/PLN/RYR2/GJA5/FXYD1
GO:0009988	cell-cell recognition	33/4338	2.86827e-05	0.000621458	ZPBP/OVGP1/FETUB/ACR/ADAM2/CLEC4M/DOCK8/FOLR3/PCSK4/PAEP/HVCN1/ATP8B3/TEX101/CATSPERB/SPACA3/ZAN/ZP1/ALDOA/CCT5/CLGN/EPHB1/ST6GALNAC6/CCT3/FUT3/CCL19/CATSPERD/PRF1/IZUMO1/ZPBP2/ZP3/CATSPER4/PCDHA7/KCNU1
GO:0052548	regulation of endopeptidase activity	135/4338	2.92974e-05	0.000632604	LTF/DPEP1/NLRP2/CD44/SERPINB3/SPP2/LAMP3/BIRC5/TFAP4/FETUB/NLRC4/PPM1F/TIMP3/SERPINA4/MMP9/CST4/WFDC2/EPPIN/PCSK1N/TIMP1/ITIH6/WFDC1/MEFV/TFPI2/AMBP/SPOCK2/P2RX1/CRYAB/GAPDH/PERP/KNG1/HRG/SERPINI2/COL7A1/HSPE1/DHCR24/RECK/SPINK4/ITIH5/SERPINA7/PI3/SLPI/WFDC3/CSTL1/CST11/BCL2L12/PZP/TRAF2/VIL1/SPINK2/EGLN3/PRR7/PPARG/SPINK5/NGF/KHDC1/EPHA7/AGT/SERPINE2/KLF4/ARRB1/CASP5/BCL2L10/CD27/FURIN/PMAIP1/EF…
GO:0060560	developmental growth involved in morphogenesis	82/4338	3.11833e-05	0.000671027	CDKL5/SEMA3G/SEMA3B/TNC/NEDD4L/FSTL4/FGFR2/SYT1/GAL/FGF10/SEMA3A/WNT11/AURKA/POU4F3/SEMA6A/DPYSL2/SIX4/SALL1/CACNG7/MAG/COBL/LIMK1/LHX2/SH3GL2/CXCL12/WNT3/RASAL1/WASF1/SEMA5A/DBN1/REG1A/TNR/KDM5B/SPP1/RDH10/TBX2/CPNE5/SOX9/FLRT3/FLRT1/SIX1/MACF1/HOXD13/UNC13A/PLXNA3/DCLK1/POSTN/NGF/EPHA7/EMX1/SEMA6D/NTRK3/NKD1/RNF157/BARHL2/CRABP2/SYT2/SLIT2/SFRP2/PAK1/SEMA3D/WNT3A/KIF26B/TRIM46/TGFBR2/NKX6-1/MES…
GO:2001257	regulation of cation channel activity	66/4338	3.17047e-05	0.000679546	CACNG3/MAPK8IP2/KCNG1/RASGRF1/GAL/CACNG5/ACTN2/REM1/NOS1/JPH4/MMP9/NTSR1/FGF14/CACNG7/CAV1/RGS9/CCL2/IFNG/OPRM1/CASQ2/CRHR1/GRIA2/HPCA/AHNAK/CRACR2A/EPO/EPHB2/ANXA3/STAC/CRHBP/CRH/STOM/JPH2/ANK3/KCNE4/GRIA4/JPH3/GRIA1/RNF207/KCNC2/NETO1/RRAD/JSRP1/CACNB3/GSG1L/ADRB2/KCNAB1/NETO2/P2RY6/HAP1/GRIN1/GPR35/KCNE1/AMIGO1/CACNB4/GALR2/GRIN2A/LRRC26/STAC3/DAPK1/PLN/KCNRG/ARC/VAMP2/SHISA8/NEFL
GO:0021988	olfactory lobe development	18/4338	3.17948e-05	0.000679546	ARX/SEMA3A/CRTAC1/EFNA2/SALL1/DLX5/LHX2/NR2E1/DLX2/KIF14/FEZF1/AGTPBP1/SLIT2/ERBB4/GSX2/ROBO2/LRRK2/SALL3
GO:0031623	receptor internalization	45/4338	3.50673e-05	0.000746958	CACNG3/SELE/CALCRL/TFRC/CACNG5/CEACAM1/ACHE/NECAB2/CACNG7/CAV1/SFRP4/DNM1/SH3GL2/DKK1/HPCA/RAMP3/EFNB2/CALY/RAMP2/RAMP1/CD36/HTR2B/ARRB1/EGF/SNCA/LRRTM2/ANGPT1/WNT3A/GRIA1/FCER1G/LRRTM1/CXCR1/GREM1/PCSK9/GSG1L/RSPO1/APLN/CXCR2/SCRIB/CAV3/CNTN2/MAGI2/ARC/ANKRD13B/APELA
GO:0007059	chromosome segregation	106/4338	3.58917e-05	0.000761943	NCAPD2/BRCA1/DDX11/TACC3/SPDL1/STAG3/TRIP13/SPAG5/SMC1B/KIF22/NDC80/BIRC5/KIF4A/CDC6/SRPK1/FAM83D/OIP5/CCNE1/NCAPG/TTK/ECT2/CDC20/NEK2/CENPF/KIF14/DUSP1/TEX11/TEX14/NCAPH/KIF18A/ZWINT/CENPK/HJURP/KIF25/MSTO1/BANF2/DLGAP5/KNSTRN/CEP85/TUBG1/TOP2A/TEX15/CCNB1/PSRC1/CDCA8/ESPL1/USP44/BRIP1/DSCC1/NUSAP1/KIF23/HECW2/CENPE/P3H4/KIF2C/MAEL/NUF2/HORMAD1/FANCD2/CDCA5/MKI67/INCENP/DSN1/SPC25/SKA1/EME1/TTN/…
GO:0032303	regulation of icosanoid secretion	13/4338	3.61627e-05	0.000764927	PLA2G10/EDN1/P2RX7/NTSR1/OXT/MAP2K6/TNFSF11/IL1B/SSTR4/TNFRSF11A/AGTR2/CYP4A11/MIF
GO:0070374	positive regulation of ERK1 and ERK2 cascade	76/4338	3.62749e-05	0.000764927	CALCR/CX3CL1/CCL26/MARCO/CD44/CASR/FLT4/FGFR2/FGF10/FGF20/NOX4/THPO/PDGFB/NDRG4/NECAB2/FGF21/CCL24/CCL7/CCL2/CCL1/OPRM1/CCL20/GCG/TEK/TNFSF11/ADRA1A/RAMP3/GLIPR2/BMP2/PLA2G5/EPO/AKAP12/CCL25/SSTR4/CHI3L1/CD36/HTR2B/GATA4/TLR4/ARRB1/FGF2/TNFRSF11A/S100A7/HTR2C/ANGPT1/FGFR4/ALOX15/SCIMP/FGF19/NPY5R/F2RL1/BMPER/GPER1/NPNT/P2RY1/FSHR/FPR2/FGG/FGA/FGB/P2RY6/CCL19/JUN/ERBB4/GAS6/TNFAIP8L3/FFAR4/SLC30A1…
GO:0050953	sensory perception of light stimulus	78/4338	3.66762e-05	0.000770812	USH1C/PAX6/ZIC2/GUCA1A/LAMC3/COL11A1/CDH3/CNGB1/MYO3B/POU4F3/MYO3A/TIMP3/VSX1/GPR143/RS1/HSF4/RP1/POU6F2/CDH23/RGS9/COL1A1/WFS1/GABRR2/TULP1/EYA4/NR2E1/CLIC5/REEP6/EFEMP1/EPAS1/VAX2/RPE65/VSX2/SFRP5/RDH10/LRAT/GJA3/OPN4/NDP/CRYGN/TRPM1/RAX/MYO7A/SIX3/RBP4/COL2A1/RGS16/CNGA3/RGR/PCDH15/SLC24A2/RPGR/CHRNB2/CRYBA2/CLDN19/SLC45A2/CPLX4/BEST1/SOX14/CNGB3/BFSP2/CABP4/KCNJ10/TH/USH1G/COL18A1/SIX6/GRK1/R…
GO:0032526	response to retinoic acid	44/4338	3.69722e-05	0.000774451	CYP26B1/TNC/TIE1/FGFR2/WNT8B/BRINP1/WNT11/HSD17B2/TESC/CYP26A1/PTK6/OXT/WNT2/DKK1/WNT3/SLC6A4/COL1A1/FZD10/IGFBP2/WNT6/DUSP1/LRAT/PCK1/SOX9/PPARG/KLF4/RBP4/ASCL1/NTRK3/RXRG/WNT9A/STRA8/PTGES/GJA1/WNT3A/WNT9B/GJB2/RET/WNT10B/FZD4/CLK2/GJB3/BRINP2/AQP1
GO:0008544	epidermis development	145/4338	3.77389e-05	0.000787893	WNT16/CYP26B1/USH1C/PAX6/NME2/PRKCH/NSUN2/DSG2/ALX4/PKP2/CDH3/COL17A1/FGFR2/GAL/FGF10/PKP1/PTHLH/POU4F3/TGM1/TGFB2/KRT31/DSP/FERMT1/FA2H/TGM5/DKK4/ESRP1/CASP14/CNFN/EZH2/SFRP4/LHX2/DKK1/KRT23/KRT32/SLC9A3R1/CYP27B1/KRT18/PERP/RBP2/COL7A1/MSX2/HOXC13/PI3/EREG/SOX21/SOX9/KRT36/ZFP36/KRT17/KLK14/KRT34/KRT33B/SPINK5/GRHL1/EMP1/DSG3/DSG1/HEY2/WNT10A/SCEL/KLF4/CTSV/MYO7A/FURIN/ZNF750/CRABP2/S100A7/ABCA…
GO:0001658	branching involved in ureteric bud morphogenesis	28/4338	3.85436e-05	0.000802037	HOXA11/SIX4/SALL1/WNT6/TCF21/PGF/WNT1/SOX9/BMP2/SIX1/HOXD11/WNT2B/AGT/FGF2/GREB1L/ADAMTS16/GPC3/WNT9B/DCHS1/GDNF/NPNT/SIX2/AGTR2/FAT4/LGR4/FOXD1/HOXB7/LHX1
GO:0007596	blood coagulation	110/4338	3.89634e-05	0.000808106	SLC4A1/EHD2/PRKCH/ENTPD2/F7/TSPAN32/PRKCQ/FBLN1/FAP/EDN1/CEACAM1/CPB2/P2RX5/F11/P2RX7/P2RX6/PDGFB/HNF4A/MYL9/GATA1/PLAT/COMP/TFPI2/CAV1/DOCK8/P2RX1/COL1A1/P2RX3/HPS5/VWF/ADTRP/KNG1/HRG/PROC/PLAU/C4BPB/F10/PROZ/PRKCG/TSPAN8/F2RL3/GATA5/F12/CD36/SERPINE2/IL6/DGKB/GATA4/TLR4/IFNA21/ARRB1/MMRN1/TRPC3/ADAMTS18/GATA6/PIK3R5/PIK3R1/DOCK11/SERPING1/ADRA2A/SLC7A11/UBASH3B/WNT3A/GNAQ/DGKI/FCER1G/SCUBE1/PDP…
GO:0060675	ureteric bud morphogenesis	30/4338	4.02435e-05	0.000830427	HOXA11/WNT11/SIX4/SALL1/WNT6/TCF21/PGF/WNT1/SOX9/BMP2/SIX1/HOXD11/WNT2B/AGT/FGF2/GREB1L/ADAMTS16/GPC3/WNT9B/KIF26B/DCHS1/GDNF/NPNT/SIX2/AGTR2/FAT4/LGR4/FOXD1/HOXB7/LHX1
GO:0099601	regulation of neurotransmitter receptor activity	33/4338	4.03031e-05	0.000830427	CACNG3/MAPK8IP2/RASGRF1/CACNG5/ACTN2/CACNG7/NPTX2/RGS9/CCL2/IFNG/OPRM1/GRIA2/SLURP1/EPHB2/ANXA3/CRHBP/CRH/LYPD6B/GRIA4/GRIA1/NETO1/PSCA/GSG1L/ADRB2/NETO2/NPTX1/GRIN1/GRIN2A/DAPK1/ARC/SHISA8/PATE4/NEFL
GO:0060326	cell chemotaxis	101/4338	4.12604e-05	0.000847384	CX3CL1/CCL26/DAPK2/F7/PRKCQ/EDN1/CXCL2/TGFB2/PDGFB/MET/CCL24/CXCL12/CCL7/CCL2/CCL1/GAB1/BST1/MDK/CALCA/IL23A/SEMA5A/HBEGF/THBS4/HRG/CCL20/CSF3R/PGF/DUSP1/TNFSF11/CCRL2/NCKAP1L/NR4A1/PREX1/EDN3/CXCL6/IL1B/IL37/EDN2/DOCK4/ACKR4/LBP/ARHGEF16/CCL25/SFTPD/SAA2/EDNRB/IL6/IL36G/IL36A/IL36RN/CYP19A1/FGF2/CXCL9/TNFRSF11A/TRPM2/S100A7/ACKR2/AGTR1/SLIT2/CXCL14/SAA4/PTPRO/ADAM8/CCL28/EPHB1/CXCL13/FCER1G/CXCL…
GO:0032309	icosanoid secretion	23/4338	4.32368e-05	0.000882226	PLA2G10/EDN1/P2RX7/PLA2G3/NTSR1/OXT/MAP2K6/PLA2G4A/PLA2G2D/TNFSF11/IL1B/PLA2G5/SSTR4/NMUR2/TNFRSF11A/PLA2G2F/ACE/PLA2G4F/PLA2G1B/AGTR2/CYP4A11/PLA2G2C/MIF
GO:0048483	autonomic nervous system development	23/4338	4.32368e-05	0.000882226	KIF26A/PRLH/SEMA3A/PHOX2B/TLX2/HOXB1/EGR2/SOX4/SIX1/PLXNA3/EDNRB/HLX/TFAP2A/ASCL1/GFRA3/PHOX2A/RET/GBX2/GDNF/INSM1/HOXB2/SOX11/ADARB1
GO:0045137	development of primary sexual characteristics	78/4338	4.37219e-05	0.000888199	HOXA11/MGST1/PTPRN/ASPM/SEMA3A/ADCYAP1R1/AFP/PGR/TFAP2C/COL9A3/TGFB2/BIK/SIX4/GATA1/PCYT1B/SALL1/LHB/AMH/RETN/LFNG/NUDT1/HMGCS1/TCF21/TEX11/RDH10/KIF18A/PRDX4/MMP19/INHA/EREG/SOX9/VGF/SOX15/BMP15/RXFP2/WNT2B/BRIP1/GATA4/NR5A1/CTSV/DMRT1/ARRB1/CYP19A1/LHCGR/DHH/GATA6/NUP210L/SLIT2/SFRP2/SRD5A1/GJA1/ADAMTS1/MMP14/KLHL10/LHX8/INHBB/PTX3/NR0B1/FSHR/UTF1/CBX2/FZD4/BASP1/UMODL1/ZFP42/TEX19/FOXL2/SLIT3/…
GO:0072330	monocarboxylic acid biosynthetic process	82/4338	4.38863e-05	0.000888199	PDK4/DCN/BRCA1/ALOX5/VCAN/ACSM2B/ASNS/ABCB11/ACACB/EDN1/OSBPL6/CEACAM1/CYP2D6/TRIB3/FA2H/PTGDS/APOA4/UST/QKI/ACADL/PRKAG3/KMO/ELOVL4/RDH10/AKR1D1/PLP1/LPGAT1/PTGIS/IL1B/EDN2/GAD1/GAMT/APOC1/NCAN/CYP2E1/BCAN/ALOX5AP/SDS/CYP27A1/BAAT/CYP2C9/CYP1A1/CYP1A2/CRABP2/PKLR/SCD5/PTGES/ACMSD/GIP/CBR1/FGFR4/ALOX15/FGF19/ACOT11/PRKAA2/HPGDS/STARD4/FABP5/MID1IP1/CYP7A1/PLA2G4F/ELOVL6/PLA2G1B/ACOT12/FADS6/ACSM6…
GO:0046394	carboxylic acid biosynthetic process	115/4338	4.39521e-05	0.000888199	PDK4/DCN/BRCA1/ALOX5/CPS1/OTC/VCAN/ALDH18A1/ACSM2B/ASNS/ABCB11/ACACB/NAALAD2/EDN1/OSBPL6/CEACAM1/CAD/GGTLC2/CYP2D6/PDGFB/TRIB3/FA2H/CEMIP/HAS1/PTGDS/ASPA/UGDH/APOA4/UST/QKI/HYAL1/ACADL/PRKAG3/KYNU/PLA2G4A/CTH/KMO/ELOVL4/RDH10/AKR1D1/PLP1/LPGAT1/PTGIS/IL1B/EDN2/PLA2G5/GAD1/CDO1/GAMT/APOC1/NCAN/CYP2E1/BCAN/BHMT2/ALOX5AP/PSAT1/SDS/CYP27A1/BAAT/CYP2C9/ATIC/EGF/CYP1A1/CYP1A2/CRABP2/PKLR/SCD5/BHMT/PSPH…
GO:0060402	calcium ion transport into cytosol	59/4338	4.43815e-05	0.000894011	CALCR/CX3CL1/ATP1A2/ADCYAP1R1/P2RX5/P2RX7/NOS1/JPH4/SLC8A3/NTSR1/CEMIP/TRPA1/GRIN2D/CAV1/P2RX3/CASQ2/ADRA1A/RAMP3/F2RL3/FAM155B/EPO/TRPM1/APLNR/HTR2B/PLCE1/FGF2/TRPC3/CXCL9/METTL21C/TRPM2/SNCA/HTR2C/PLCH2/JPH2/THY1/JPH3/UBASH3B/MS4A1/GRIN2C/GPER1/JSRP1/CACNB3/IL13/PLA2G1B/PRKCE/P2RY6/CCL19/HAP1/GRIN1/CD19/F2/SLC8A1/GRIN2A/NPSR1/P2RX2/TRPV1/PLN/RYR2/LIME1
GO:0070588	calcium ion transmembrane transport	105/4338	4.51676e-05	0.000906949	CALCR/CACNG3/CX3CL1/CACNA1G/CACNA2D2/ATP1A2/TRPM5/CACNG5/CACNA1S/REM1/P2RX7/NOS1/JPH4/CACNA1I/SLC8A3/NTSR1/FGF14/CEMIP/TRPA1/GRIN2D/CACNG7/PKD2L1/RGS9/CACNG1/ASIC1/OPRM1/GRIN3B/SLC8A2/CASQ2/CRHR1/HPCA/RAMP3/AHNAK/F2RL3/CRACR2A/FAM155B/CACNG6/TRPC4/TRPM1/APLNR/HTR2B/PLCE1/FGF2/TRPC3/CXCL9/METTL21C/SLC24A4/TRPM2/ATP1B1/TRPM8/STAC/SNCA/HTR2C/SLC25A25/CACNA1B/TMC2/PLCH2/JPH2/ADRA2A/GPM6A/THY1/JPH3/UB…
GO:0098813	nuclear chromosome segregation	89/4338	4.63712e-05	0.00092816	NCAPD2/DDX11/TACC3/SPDL1/STAG3/TRIP13/SPAG5/SMC1B/KIF22/NDC80/KIF4A/CDC6/FAM83D/CCNE1/NCAPG/TTK/ECT2/CDC20/NEK2/CENPF/KIF14/DUSP1/TEX11/TEX14/NCAPH/KIF18A/ZWINT/CENPK/KIF25/MSTO1/DLGAP5/KNSTRN/TUBG1/TOP2A/TEX15/CCNB1/PSRC1/CDCA8/ESPL1/USP44/BRIP1/DSCC1/NUSAP1/KIF23/HECW2/CENPE/P3H4/KIF2C/MAEL/NUF2/HORMAD1/FANCD2/CDCA5/INCENP/DSN1/EME1/TTN/BUB1B/RACGAP1/SYCE2/MEIOB/MAD2L1/PTTG1/CHMP4C/PLK1/CDT1/FE…
GO:0008038	neuron recognition	24/4338	4.71406e-05	0.000937607	CELSR3/SEMA3A/IGSF9/CRTAC1/SEMA5A/PCDH12/CNR1/VSTM2L/EPHB2/CNTN6/MYPN/TNFRSF21/ROBO4/NEXN/EMB/GAP43/CNTNAP2/CDK5R1/AMIGO1/EPHB3/NTM/OPCML/CNTN2/ROBO2
GO:0021517	ventral spinal cord development	24/4338	4.71406e-05	0.000937607	PAX6/ISL1/DMRT3/EVX1/LHX3/SOX4/NKX2-2/HOXD10/MNX1/ASCL1/FOXN4/MDGA2/ISL2/NKX6-1/TBX20/GBX1/PHOX2A/OLIG3/GATA2/HOXC10/SOX1/DYNC2H1/VSTM5/LHX1
GO:0018108	peptidyl-tyrosine phosphorylation	117/4338	4.83939e-05	0.000957305	FGR/CRLF1/MATK/BTK/GPRC5A/ISL1/CD44/INSRR/MUSK/FLT4/STYK1/TIE1/FGFR2/HYAL2/FGF10/EPHA8/EPHA6/IL12RB2/NOX4/CASS4/DOCK3/IL11/PDGFB/PTK6/ANGPT4/HCK/BMX/GATA1/JAK3/CADM4/CAV1/MET/NEURL1/CSF3/MAP2K6/BST1/HPX/IL23A/IFNG/NEDD9/TTK/GHR/HBEGF/THBS4/PRLR/HRG/EFEMP1/TEK/ADRA1A/EREG/SRMS/EPO/SH3BP5/EPHB2/CD36/EPHA7/AGT/IL6/GH2/BLK/ENPP2/IL21/EGF/NTRK3/CBLC/SFRP2/TSLP/TTBK1/NCAPG2/NTRK2/ADRA2A/THY1/ANGPT1/WNT…
GO:0000819	sister chromatid segregation	68/4338	4.85396e-05	0.000957305	NCAPD2/DDX11/TACC3/SPDL1/STAG3/TRIP13/SPAG5/SMC1B/KIF22/NDC80/KIF4A/CDC6/NCAPG/TTK/CDC20/NEK2/CENPF/KIF14/DUSP1/TEX14/NCAPH/KIF18A/ZWINT/CENPK/KIF25/MSTO1/DLGAP5/KNSTRN/TUBG1/TOP2A/CCNB1/PSRC1/CDCA8/ESPL1/USP44/DSCC1/NUSAP1/KIF23/HECW2/CENPE/KIF2C/NUF2/HORMAD1/CDCA5/INCENP/DSN1/TTN/BUB1B/RACGAP1/MAD2L1/PTTG1/CHMP4C/PLK1/CDT1/FEN1/BUB1/ESCO2/RMI2/HORMAD2/GEN1/AURKB/RRS1/KIF18B/PRC1/MAP10/KIF4B/KIF…
GO:0009953	dorsal/ventral pattern formation	38/4338	4.85865e-05	0.000957305	HOXA11/PAX6/PAX7/DMRT3/WNT8B/EDN1/CHRD/EVX1/LHX2/LHX3/WNT3/MDFI/VAX2/NKX2-2/HOXD11/FOXA1/GSC/LMX1B/SMAD6/SIX3/ASCL1/FOXN4/WNT3A/WNT7A/EN1/NKX6-1/HHIP/TBX20/SP8/GREM1/ARL13B/SOSTDC1/HOXB2/GSX2/SOX1/DYNC2H1/NOTO/LHX1
GO:0016999	antibiotic metabolic process	48/4338	4.88642e-05	0.000959779	NOX1/DPEP1/ABCC2/MAOB/HAL/APOA4/ALDH2/TPO/CAT/PRDX4/PCK1/HBZ/SLC34A1/ALDH3B2/ALDH1B1/DUOX1/DUOXA1/CYP1A1/CYP1A2/CYP4B1/SNCA/MMP3/AKR1C2/FTCD/ALDH1A1/CYBB/LPO/AKR1C1/ADH1A/HBA2/NOXA1/AKR1C3/SULT1A1/HBG2/ADH1B/AKR1B10/SULT1C4/ADH4/AKR1C4/HBA1/HBM/GPX3/HBE1/HBD/UGT1A1/HBB/ADH1C/SULT1A3
GO:0016053	organic acid biosynthetic process	115/4338	5.02733e-05	0.000983752	PDK4/DCN/BRCA1/ALOX5/CPS1/OTC/VCAN/ALDH18A1/ACSM2B/ASNS/ABCB11/ACACB/NAALAD2/EDN1/OSBPL6/CEACAM1/CAD/GGTLC2/CYP2D6/PDGFB/TRIB3/FA2H/CEMIP/HAS1/PTGDS/ASPA/UGDH/APOA4/UST/QKI/HYAL1/ACADL/PRKAG3/KYNU/PLA2G4A/CTH/KMO/ELOVL4/RDH10/AKR1D1/PLP1/LPGAT1/PTGIS/IL1B/EDN2/PLA2G5/GAD1/CDO1/GAMT/APOC1/NCAN/CYP2E1/BCAN/BHMT2/ALOX5AP/PSAT1/SDS/CYP27A1/BAAT/CYP2C9/ATIC/EGF/CYP1A1/CYP1A2/CRABP2/PKLR/SCD5/BHMT/PSPH…
GO:0045103	intermediate filament-based process	25/4338	5.03968e-05	0.000983752	VIM/PKP2/PKP1/DSP/NEFH/KRT18/MACF1/KRT17/GFAP/NES/PRPH/INA/DST/SYNC/KRT6C/BFSP2/KRT9/KRT20/DES/FAM83H/SYNM/KRT3/KRT16/KRT14/NEFL
GO:0050817	coagulation	111/4338	5.41026e-05	0.00105283	SLC4A1/EHD2/PRKCH/ENTPD2/F7/TSPAN32/PRKCQ/FBLN1/FAP/EDN1/CEACAM1/CPB2/P2RX5/F11/P2RX7/P2RX6/PDGFB/HNF4A/MYL9/GATA1/PLAT/COMP/TFPI2/CAV1/DOCK8/P2RX1/COL1A1/P2RX3/HPS5/VWF/ADTRP/KNG1/HRG/PROC/PLAU/C4BPB/F10/PROZ/PRKCG/TSPAN8/F2RL3/GATA5/F12/CD36/SERPINE2/IL6/DGKB/GATA4/TLR4/IFNA21/ARRB1/MMRN1/TRPC3/ADAMTS18/GATA6/PIK3R5/PIK3R1/DOCK11/SERPING1/ADRA2A/SLC7A11/UBASH3B/WNT3A/GNAQ/DGKI/FCER1G/SCUBE1/PDP…
GO:0007043	cell-cell junction assembly	50/4338	5.4466e-05	0.00105664	PRKCH/CDH10/PKP2/CDH3/CDH19/CDH17/CDH7/PKP1/EPB41L3/WNT11/CDH20/SMAD7/LIM2/LSR/CAV1/ECT2/PARD6B/POF1B/CDHR3/CDH15/ACE2/RAMP2/DSG1/AGT/CDH24/MARVELD3/CDH13/CDH18/ESAM/DLG5/PTPRO/GJA1/CDH12/ACE/NFASC/CLDN19/MICALL2/CLDN3/GJB2/GJB1/CDH2/HEG1/UGT8/CDH5/GPBAR1/CLDN5/PKP3/GJA4/PECAM1/GJA5
GO:0001990	regulation of systemic arterial blood pressure by hormone	21/4338	5.54303e-05	0.00106557	NOX1/EDN1/CMA1/PCSK5/CTSG/EDN3/AVPR2/EDN2/ACE2/AGT/AGTR1/CORIN/ACE/CPA3/F2RL1/OR51E2/AGTR2/MME/AVPR1B/GJA5/RASL10B
GO:0045124	regulation of bone resorption	21/4338	5.54303e-05	0.00106557	PDK4/IL20RA/CLDN18/TFRC/P2RX7/CA2/CALCA/TNFAIP3/SPP1/TNFSF11/IAPP/IL6/TNFRSF11A/ADAM8/UBASH3B/PPARGC1B/CARTPT/DCSTAMP/MC4R/S1PR1/BGLAP
GO:0006720	isoprenoid metabolic process	53/4338	5.5602e-05	0.00106557	CYP26B1/CYP26A1/CYP2D6/CYP2C18/APOA4/HMGCS1/RBP2/RPE65/APOA1/TTR/RDH10/LRAT/SRD5A3/CYP2E1/BCO1/CLPS/STRA6/CYP2C9/RBP4/CYP1A1/CYP1A2/CRABP2/SRD5A1/AWAT2/GPC3/CRH/LRP8/CYP3A7/ALDH1A1/CYP2C19/CRABP1/SDC2/LPL/GPC5/TH/CYP27C1/AKR1C1/ADH1A/AKR1C3/ADH1B/BCO2/AKR1B10/ADH4/AKR1C4/ABCA4/GPC2/AKR1B15/UGT1A1/UGT1A8/UGT1A3/UGT1A7/ADH1C/GPIHBP1
GO:0007189	adenylate cyclase-activating G protein-coupled receptor signaling pathway	53/4338	5.5602e-05	0.00106557	CALCR/NME2/ADRB1/CALCRL/PTHLH/NOS1/APLP1/SLC9A3R1/CALCA/OPRM1/GCG/CRHR1/ADRA1A/IAPP/PTGFR/RAMP3/S1PR4/ADM2/ADCY4/RAMP2/RAMP1/SSTR4/RXFP2/LHCGR/CXCL9/GPR65/UCN2/VIP/ADRA2A/GPR26/GPR78/ADCY8/GNAQ/PTGIR/PTH1R/ADCY9/PF4/GPER1/TSHR/MC4R/ADRB2/AKAP13/FSHR/RXFP1/PTGER4/ADRA1D/CALCB/MC5R/GALR2/PLN/LGR4/GCGR/MC1R
GO:0060079	excitatory postsynaptic potential	41/4338	5.64481e-05	0.0010785	MAPK8IP2/P2RX5/P2RX7/P2RX6/CHRNA4/CBLN1/GRIN2D/GRIK5/STX1A/P2RX1/P2RX3/OPRM1/CHRNB4/CHRNA2/CHRND/CHRNA1/IGSF11/SNCA/GLRA3/CHRNA6/GRID2/WNT7A/DGKI/CHRNB2/GRIN2C/ADORA1/GRIK2/NETO1/CACNB3/ADRB2/CHRNA5/CHRNB1/CHRNA9/RIMS2/GRIN1/GRIN2A/NPY2R/P2RX2/LRRK2/TRPV1/CHRNG
GO:0009914	hormone transport	104/4338	5.67527e-05	0.00108071	CFTR/ICA1/CACNA2D2/BTK/SYT7/ISL1/ABCC2/CASR/PTPRN/GAL/EDN1/OPRK1/LTBP4/RAPGEF4/IL11/HNF4A/CRYM/RETN/STX1A/TFR2/NMU/CPE/IFNG/GCG/KDM5B/SLC2A1/TTR/CNR1/SPP1/CRHR1/TNFSF11/SERPINA7/INHA/EDN3/SOX4/IL1B/VGF/KCNA5/HNF1A/TBX3/AGT/IL6/BLK/UQCC2/ARRB1/CYP19A1/RBP4/PDX1/AGTR1/STXBP5L/CRHBP/VIP/HTR2C/CRH/SIDT2/ADRA2A/G6PC2/GJA1/SLC16A1/ADCY8/RAB11FIP1/KCNB1/GIP/SSTR5/NEUROD1/INHBB/CCKAR/ADORA1/SLC2A2/NKX6-1…
GO:0042573	retinoic acid metabolic process	18/4338	5.69068e-05	0.00108071	CYP26B1/CYP26A1/CYP2C18/RDH10/CYP1A1/CRABP2/CYP3A7/CRABP1/CYP27C1/ADH1A/AKR1C3/ADH1B/BCO2/UGT1A1/UGT1A8/UGT1A3/UGT1A7/ADH1C
GO:0050770	regulation of axonogenesis	66/4338	5.71397e-05	0.00108188	CDKL5/SEMA3G/SEMA3B/FSTL4/SEMA3A/PAK3/SEMA6A/DPYSL2/MCF2/MAG/LIMK1/CXCL12/WNT3/UST/SEMA5A/DBN1/TNR/SPP1/OMG/MACF1/PLXNA3/EPHB2/NGF/EPHA7/TBR1/TUBB2B/SEMA6D/NTRK3/BARHL2/CRABP2/SLIT2/NTRK2/PAK1/PTPRO/SEMA3D/THY1/WNT3A/CHODL/WNT7A/BRSK1/TRIM46/NKX6-1/RET/SHOX2/ZEB2/LINGO1/CDH2/MAP6/BRSK2/BDNF/CDK5R1/GRIN1/SLITRK1/AMIGO1/EPHB3/CNTN2/EFNA5/POU3F2/ROBO2/SEMA4B/DCC/TRPV2/PLXNB3/L1CAM/BMPR2/NEFL
GO:0042698	ovulation cycle	31/4338	5.73716e-05	0.00108198	PTPRN/AFP/PGR/OPRK1/TGFB2/AMH/RETN/HAS1/MAP2K6/MDK/OPRM1/EGR1/MMP19/EREG/PCNA/ETS1/NR5A1/ARRB1/MMP7/LHCGR/SLIT2/ADAMTS1/GABRB1/PTX3/NPY5R/KISS1/FSHR/FZD4/SLIT3/ROBO2/ZP3
GO:0072171	mesonephric tubule morphogenesis	30/4338	5.74884e-05	0.00108198	HOXA11/WNT11/SIX4/SALL1/WNT6/TCF21/PGF/WNT1/SOX9/BMP2/SIX1/HOXD11/WNT2B/AGT/FGF2/GREB1L/ADAMTS16/GPC3/WNT9B/KIF26B/DCHS1/GDNF/NPNT/SIX2/AGTR2/FAT4/LGR4/FOXD1/HOXB7/LHX1
GO:0055002	striated muscle cell development	63/4338	5.9946e-05	0.00112488	CACNA2D2/MYOM2/ACTN2/NEBL/EDN1/MYBPC2/SIX4/TNNT1/COMP/HAMP/CAV2/CASQ2/ADRA1A/LDB3/SIX1/TMOD2/TNNT3/MYH10/MYH11/MYO18B/CCNB1/TBX3/HEY2/AGT/GATA4/TMOD1/MYPN/MYLK3/MYOM3/ANKRD1/PAK1/UCHL1/PGM5/TTN/G6PD/LMOD3/LMOD1/PI16/CFL2/SYNPO2L/SHOX2/WNT10B/CHRNB1/CDK1/KRT8/AKAP13/LMOD2/KRT19/MYOZ2/WFIKKN2/MYOZ1/AGTR2/CAV3/SLC8A1/NKX2-5/NEB/STAC3/P2RX2/MYBPC1/MYH6/NRAP/ALPK2/KLHL41
GO:0048545	response to steroid hormone	122/4338	6.04522e-05	0.00113101	FKBP4/CALCR/BRCA1/CALCOCO1/ISL1/ATP1A2/CPS1/ABCC2/SOX30/DSG2/MAOB/RORA/EDN1/PGR/CAD/DNMT3B/TFAP4/TGFB2/ACR/HNF4A/OXT/ACSBG1/CA2/CCNE1/ATP1A3/CAV1/ENG/ALDH3A1/COL1A1/MDK/ADTRP/NR2E1/BCHE/IGFBP2/FHL2/NR5A2/ARG1/TCF21/SPP1/KLF9/NR4A3/CPN1/DUSP1/CRY2/NR4A1/PCK1/FOSB/NKX2-2/CST11/ZFP36/FOXA1/CDO1/AANAT/EPO/RAMP2/PPARG/PCNA/SSTR4/CATSPERB/DSG1/IL6/NR5A1/CTSV/ANXA3/TPH2/PDX1/METTL21C/NTRK3/RXRG/CNGA3/NR…
GO:0007171	activation of transmembrane receptor protein tyrosine kinase activity	10/4338	6.40613e-05	0.00119146	ANGPT4/PRLR/PILRB/EGF/ANGPT1/NRG1/GREM1/ADRB2/EFNA5/NRG3
GO:0033605	positive regulation of catecholamine secretion	10/4338	6.40613e-05	0.00119146	OPRK1/OXT/STX1A/CXCL12/VIP/KCNB1/CHRNB2/CARTPT/GDNF/NPY2R
GO:0030048	actin filament-based movement	54/4338	6.45456e-05	0.00119694	CACNA1G/ATP1A2/VIM/DSG2/NEDD4L/KCNH2/PKP2/ACTN2/MYBPC2/MYH7/DSP/TNNC2/TNNT1/CAV1/NUP155/TNNC1/KCNJ5/KCNJ8/MYH2/VIL1/TNNI3/KCNA5/TNNT3/TNNI2/MYH10/GATA4/TMOD1/MYO7A/SCN1A/SCN2B/KCNE4/GJA1/TTN/RNF207/MYL3/PDPN/ADORA1/SCN3B/MYL1/DES/SCN4B/KCNE1/CAV3/NEB/SCN5A/MYBPC1/ATP2A1/MYL6B/MYH6/PLN/RYR2/EMP2/GJA5/MYO19
GO:0007416	synapse assembly	64/4338	6.72288e-05	0.00123856	MUSK/PCDHB4/ACHE/SIX4/OXT/SYNDIG1/SRPX2/CBLN1/SPOCK2/DKK1/MDGA1/PCDHB2/GABRG2/PCDH17/SLITRK3/EFNB2/FLRT3/FLRT1/SIX1/LRRC4/LRRC4B/EPHB2/EPHA7/NTRK3/SNCA/LRRTM2/TPBG/SDK1/NTRK2/GPM6A/DLG5/POU4F1/GRID2/PTPRD/WNT3A/WNT7A/EPHB1/LHFPL4/NRG1/CLSTN2/CHRNB2/LRRTM1/CDH2/CEL/GAP43/LRRN3/LRFN4/SPTBN2/LINGO2/LRRN1/AMIGO3/BDNF/GRIN1/SLITRK1/ERBB4/AMIGO1/EPHB3/EFNA5/ROBO2/SLITRK2/THBS2/MAGI2/IL1RAPL2/VSTM5
GO:0003093	regulation of glomerular filtration	9/4338	6.75759e-05	0.00123856	PDGFB/CORO2B/PTPRO/GJA1/ADORA1/F2RL1/GAS6/EMP2/GJA5
GO:0006857	oligopeptide transport	9/4338	6.75759e-05	0.00123856	CDH17/SLC15A1/CA2/SLC9A3R1/SLC15A3/SLC7A11/SLC15A2/SLC15A5/SLC26A6
GO:0032306	regulation of prostaglandin secretion	9/4338	6.75759e-05	0.00123856	PLA2G10/EDN1/P2RX7/OXT/MAP2K6/TNFSF11/IL1B/TNFRSF11A/MIF
GO:0018212	peptidyl-tyrosine modification	117/4338	7.16287e-05	0.00130904	FGR/CRLF1/MATK/BTK/GPRC5A/ISL1/CD44/INSRR/MUSK/FLT4/STYK1/TIE1/FGFR2/HYAL2/FGF10/EPHA8/EPHA6/IL12RB2/NOX4/CASS4/DOCK3/IL11/PDGFB/PTK6/ANGPT4/HCK/BMX/GATA1/JAK3/CADM4/CAV1/MET/NEURL1/CSF3/MAP2K6/BST1/HPX/IL23A/IFNG/NEDD9/TTK/GHR/HBEGF/THBS4/PRLR/HRG/EFEMP1/TEK/ADRA1A/EREG/SRMS/EPO/SH3BP5/EPHB2/CD36/EPHA7/AGT/IL6/GH2/BLK/ENPP2/IL21/EGF/NTRK3/CBLC/SFRP2/TSLP/TTBK1/NCAPG2/NTRK2/ADRA2A/THY1/ANGPT1/WNT…
GO:0021879	forebrain neuron differentiation	24/4338	7.21394e-05	0.00131456	ARX/PAX6/FGFR2/SEMA3A/LHX5/SALL1/DLX5/LHX6/DLX2/SATB2/PLXNA3/TBR1/ASCL1/DLX1/SLIT2/LHX8/GBX2/OTP/ERBB4/GATA2/GSX2/SOX1/ROBO2/SALL3
GO:0021675	nerve development	34/4338	7.5072e-05	0.00136406	ISL1/SEMA3A/POU4F3/SIX4/SALL1/HOXA1/PHOX2B/HOXB3/HOXB1/EGR2/NKX2-2/PRKCG/SIX1/UNC13A/PLXNA3/EPHB2/NGF/SERPINE2/CTSV/TFAP2A/SULF1/POU4F1/EPHB1/CHRNB2/PHOX2A/DRGX/RET/NPTX1/HOXB2/BDNF/ATOH7/GABRA5/COL25A1/ADARB1
GO:0006690	icosanoid metabolic process	45/4338	7.55251e-05	0.00136835	PON1/ALOX5/DPEP1/PLA2G10/EDN1/PLA2G3/GGTLC2/CYP2D6/PTGR1/PTGDS/CYP2C18/PLA2G4A/PTGIS/IL1B/EDN2/PLA2G5/CYP2E1/ALOX5AP/CYP2C9/CYP1A1/CYP1A2/PTGES/GGTLC1/AKR1C2/CYP2U1/CBR1/ALOX15/HPGDS/FABP5/CYP2C19/PLA2G4F/PLA2G1B/ALOXE3/ALOX12B/CYP4F8/CYP4F3/CYP4A11/AKR1C3/CYP2B6/CYP2F1/AKR1C4/AWAT1/LTC4S/MIF/GGTLC3
GO:0055078	sodium ion homeostasis	25/4338	7.57547e-05	0.00136858	ATP1A2/NEDD4L/SLC12A1/EDN1/UPK3A/OXT/ATP1A3/ATP4A/C7/NPPB/AVPR2/ATP1B2/AGT/EDNRB/SCN7A/ATP1B1/AGTR1/CORIN/ADORA1/SCNN1G/NPR1/AGTR2/SLC8A1/ATP4B/CYP4A11
GO:0006575	cellular modified amino acid metabolic process	67/4338	7.67218e-05	0.00138209	GCLC/GGCT/MGST1/IYD/DPEP1/GCLM/MTHFD2/PLA2G10/GGTLC2/CRYM/GSR/CKM/SLC5A5/HPN/SERINC1/ACADL/TPO/PCYOX1/PLA2G4A/PLA2G2D/PRDX4/PLA2G5/CHAC1/BBOX1/GAMT/SLC6A8/MMACHC/DMGDH/BHMT2/GSTM5/CGA/ALDH1L2/GGH/DUOX1/SLC5A6/ATIC/DUOXA1/CHAC2/NAT8/ALDH1L1/BHMT/PTGES/GGTLC1/SLC7A11/PLOD2/PLA2G2F/PLA2G4D/G6PD/FTCD/HPGDS/SERINC2/PLA2G4F/PLA2G1B/GSTA3/TYMS/GCNT4/OPLAH/FOXE1/SHMT2/GSTA5/SLC22A4/CPT1B/DIO2/DIO1/CKMT1A…
GO:0042310	vasoconstriction	33/4338	7.71272e-05	0.00138543	ATP1A2/CASR/EDN1/COMP/CAV1/P2RX1/SLC6A4/ADRA1A/EDN3/AVPR2/EDN2/DOCK4/KCNA5/ACE2/AGT/HTR2B/EDNRB/AGTR1/ADRA2A/GJA1/ACE/PTAFR/APLN/FGG/FGA/FGB/HTR1D/SLC8A1/KCNMB2/AVPR1B/BMPR2/SMTNL1/GJA5
GO:0050769	positive regulation of neurogenesis	146/4338	7.75621e-05	0.00138929	CX3CL1/PAX6/CDKL5/NME2/PRKCH/NEDD4L/CAMK2B/ASPM/SYT1/SCARF1/SEMA3A/PAK3/FGF20/BRINP1/DNMT3B/SEMA6A/PTK6/E2F1/NDRG4/STMN2/CACNG7/MAG/COBL/PTPRZ1/EZH2/LIMK1/CXCL12/NEURL1/DKK1/WNT3/ASPA/PHOX2B/MDK/RASAL1/IFNG/OPRM1/SEMA5A/DBN1/ECT2/REG1A/DLX2/P3H1/CNR1/TRIM67/SOCS2/NEUROG3/PACSIN1/CPNE5/IL1B/NKX2-2/BMP2/MACF1/FEZF1/ELL3/FOXA1/EPO/UNC13A/PLXNA3/LIN28A/PPARG/EPHB2/NGF/AGT/SERPINE2/IL6/DAB2IP/TUBB2B/I…
GO:0042472	inner ear morphogenesis	40/4338	7.78894e-05	0.0013912	DLX6/USH1C/COL11A1/FGFR2/FGF10/MYO3B/ITGA8/POU4F3/MYO3A/SIX4/HPN/DLX5/HOXA1/SLC9A3R1/SOBP/OTX1/NR4A3/WNT1/SOX9/SIX1/EPHB2/TFAP2A/MYO7A/COL2A1/LRIG3/ZEB1/ZIC1/WNT3A/GRHL3/CTHRC1/TTC39C/GBX2/ATOH1/CHRNA9/GATA2/SCRIB/USH1G/INSIG1/HMX2/STRC
GO:0043627	response to estrogen	32/4338	7.88695e-05	0.00140472	BRCA1/ABCC2/PTPRN/F7/GAL/OPRK1/CA2/CAV1/CYP27B1/IGFBP2/APOA1/TEK/EPO/PPARG/TSHB/LDHA/SMAD6/TPH2/DHH/GATA6/SRD5A1/CRHBP/CRH/WNT7A/MMP14/TGFBR2/DTYMK/KRT19/ZNF366/ARID5A/BGLAP/CD24
GO:1904064	positive regulation of cation transmembrane transport	54/4338	8.01846e-05	0.00141363	CALCR/CACNG3/CX3CL1/KCNH2/GAL/ACTN2/OPRK1/TESC/NOS1/NTSR1/FGF14/CEMIP/RGS9/CCL2/IFNG/RAMP3/EDN3/F2RL3/ATP1B2/CRACR2A/EPHB2/APLNR/AGT/CXCL9/ATP1B1/STAC/SNCA/JPH2/ANK3/THY1/RNF207/G6PD/GPER1/WNK2/KCNC2/CACNB3/IL13/ADRB2/P2RY6/HAP1/CD19/F2/KCNE1/AMIGO1/GALR2/LRRC26/STAC3/NPSR1/ATP2A1/WNK3/ARC/RYR2/GJC2/FXYD1
GO:0017001	antibiotic catabolic process	27/4338	8.02187e-05	0.00141363	APOA4/ALDH2/TPO/CAT/PRDX4/PCK1/HBZ/ALDH3B2/ALDH1B1/DUOX1/SNCA/LPO/HBA2/AKR1C3/SULT1A1/HBG2/AKR1B10/SULT1C4/ADH4/HBA1/HBM/GPX3/HBE1/HBD/UGT1A1/HBB/SULT1A3
GO:0019229	regulation of vasoconstriction	27/4338	8.02187e-05	0.00141363	ATP1A2/CASR/EDN1/CAV1/P2RX1/ADRA1A/EDN3/AVPR2/EDN2/DOCK4/KCNA5/ACE2/AGT/AGTR1/ADRA2A/GJA1/ACE/PTAFR/APLN/FGG/FGA/FGB/KCNMB2/AVPR1B/BMPR2/SMTNL1/GJA5
GO:0032102	negative regulation of response to external stimulus	126/4338	8.02807e-05	0.00141363	TSPAN6/CX3CL1/PGLYRP1/SEMA3G/SEMA3B/LTF/ISL1/FOXP3/CALCRL/CTNNA2/RORA/SEMA3A/FAP/EDN1/CEACAM1/CPB2/ARG2/F11/SEMA6A/PDGFB/SAMHD1/ACP5/WFDC1/FOXF1/MEFV/PLAT/WNT3/CCL2/MDK/ADTRP/SEMA5A/KNG1/HRG/FNDC4/PROC/TNR/APOA1/TNFAIP3/ARG1/SPP1/DUSP1/TEK/PLAU/PTGIS/TSPAN8/KLK8/SEC14L1/LDLR/SMPDL3B/PLXNA3/F12/PPARG/SPINK5/IL2RA/ETS1/NT5E/SERPINE2/KLF4/CYP19A1/SEMA6D/FGF2/ADAMTS18/SLC6A3/GPR17/PHLDB2/SLIT2/SERPIN…
GO:0003209	cardiac atrium morphogenesis	17/4338	8.07148e-05	0.00141363	ISL1/TBX5/TGFB2/CCM2L/WNT2/ENG/SOX4/HEY2/GATA4/TBX20/MESP1/SHOX2/HEG1/NKX2-5/MYH6/BMPR2/GJA5
GO:0042759	long-chain fatty acid biosynthetic process	17/4338	8.07148e-05	0.00141363	ALOX5/CYP2D6/QKI/PLP1/CYP2E1/CYP2C9/CYP1A1/CYP1A2/ALOX15/ACOT11/ELOVL6/ACOT12/ALOXE3/ALOX12B/ASAH2/ASAH2B/LTC4S
GO:0099565	chemical synaptic transmission, postsynaptic	43/4338	8.54194e-05	0.00149188	MAPK8IP2/IGSF9B/P2RX5/P2RX7/P2RX6/NTSR1/CHRNA4/CBLN1/GRIN2D/GRIK5/STX1A/P2RX1/P2RX3/OPRM1/CHRNB4/CHRNA2/CHRND/CHRNA1/IGSF11/SNCA/GLRA3/CHRNA6/GRID2/WNT7A/DGKI/CHRNB2/GRIN2C/ADORA1/GRIK2/NETO1/CACNB3/ADRB2/CHRNA5/CHRNB1/CHRNA9/RIMS2/GRIN1/GRIN2A/NPY2R/P2RX2/LRRK2/TRPV1/CHRNG
GO:0048762	mesenchymal cell differentiation	76/4338	8.66495e-05	0.00150919	WNT16/SEMA3G/SEMA3B/ISL1/WWTR1/SERPINB3/FGFR2/TGFBR3/FGF10/SEMA3A/EDN1/WNT11/TBX5/SEMA6A/TGFB2/BAMBI/FAM83D/SMAD7/RGCC/HPN/WNT2/EZH2/ENG/PBLD/COL1A1/PHOX2B/MDK/SEMA5A/TCF21/MSX2/RDH10/TWIST1/GLIPR2/EDN3/SOX9/IL1B/BMP2/ELL3/FOXA1/GATA5/GSC/LOXL2/HEY2/HTR2B/WNT10A/EDNRB/IL6/DAB2IP/FOXF2/SEMA6D/PHLDB2/SFRP2/HMGA2/DLG5/DAB2/SEMA3D/NRG1/FGF19/PDPN/TGFBR2/HEYL/PITX2/RANBP3L/RET/TMEM100/GREM1/GBX2/GDNF/…
GO:0003071	renal system process involved in regulation of systemic arterial blood pressure	15/4338	8.72599e-05	0.00151147	PCSK5/PDGFB/CORO2B/AGT/AGTR1/PTPRO/GJA1/ADORA1/F2RL1/OR51E2/AGTR2/GAS6/CYP4A11/EMP2/GJA5
GO:0035235	ionotropic glutamate receptor signaling pathway	15/4338	8.72599e-05	0.00151147	GRIN2D/GRIK5/GRIN3B/GRIA2/GRIK4/GRID2/GRIA4/GRIA1/GRIN2C/GRIK2/CDK5R1/GRIN1/GRID1/GRIN2A/SULT1A3
GO:0140353	lipid export from cell	21/4338	8.88472e-05	0.00153474	GAL/PLA2G10/EDN1/P2RX7/OXT/RETN/MAP2K6/KDM5B/SPP1/CRHR1/TNFSF11/IL1B/AGT/CYP19A1/TNFRSF11A/AGTR1/CRH/UCN/FZD4/AGTR2/MIF
GO:0048593	camera-type eye morphogenesis	46/4338	9.0284e-05	0.0015553	WNT16/USH1C/PROM1/PAX6/FAT1/VSX1/RS1/RP1/CALB1/WNT2/TSPAN12/RPE65/TBX2/TWIST1/SOX9/EPHB2/TRPM1/WNT2B/TFAP2A/FOXF2/STRA6/SIX3/RBP4/FOXN4/WNT9A/MEIS1/SDK1/NTRK2/ZEB1/THRB/THY1/EPHB1/AQP5/IHH/PITX2/HCN1/PTPRM/CABP4/SOX11/TH/TSKU/SOX1/FOXE3/LCTL/TENM3/LHX1
GO:0061041	regulation of wound healing	55/4338	9.18651e-05	0.00157823	F7/MYLK/PRKCQ/FAP/EDN1/CEACAM1/CPB2/F11/PDGFB/WFDC1/PLAT/CADM4/CAV1/ADTRP/HBEGF/KNG1/HRG/PROC/TNFAIP3/PLAU/TSPAN8/VIL1/SOX15/F12/CD36/SERPINE2/TLR4/DUOX1/FGF2/ADAMTS18/PHLDB2/SERPING1/ADRA2A/GJA1/UBASH3B/FCER1G/PDPN/TGFBR2/F2RL1/KRT1/PRKCE/FGG/FGA/FGB/CD34/SELP/MYOZ1/THBD/F2/PROS1/PRKG1/TMPRSS6/AJAP1/AGER/INSL3
GO:0002576	platelet degranulation	49/4338	9.27409e-05	0.00158894	SPP2/ACTN2/TF/TGFB2/TIMP3/PDGFB/SERPINA4/TIMP1/SCG3/P2RX1/VWF/PHACTR2/KNG1/HRG/APOA1/SRGN/TUBA4A/CD36/MMRN1/EGF/ECM1/LEFTY2/MANF/AHSG/SERPING1/ALDOA/TTN/FCER1G/ITIH3/ALB/PPBP/PF4/CLEC3B/PCDH7/FGG/FGA/FGB/SELP/A2M/GAS6/PROS1/F8/FAM3C/CFD/F5/LY6G6F/ORM2/ORM1/PECAM1
GO:0061008	hepaticobiliary system development	52/4338	9.31418e-05	0.00159149	CPS1/OTC/TGFBR3/ASNS/LIMS2/CEACAM1/CPB2/CAD/AURKA/GNPNAT1/HNF4A/FGL1/HAMP/LSR/HPN/MET/COBL/EZH2/MDK/HMGCS1/REG1A/TNFAIP3/ARG1/ONECUT2/CIT/PCK1/WNT1/SOX9/E2F8/PCNA/HNF1A/HLX/BAAT/PDX1/CYP1A1/GATA6/CCDC39/SRD5A1/DNAAF1/WNT3A/ZIC3/AK4/IHH/ITGA2/SOX17/E2F7/MESP1/PCSK9/ONECUT1/TYMS/JUN/UGT1A1
GO:0030595	leukocyte chemotaxis	77/4338	9.39858e-05	0.00159725	CX3CL1/CCL26/DAPK2/F7/EDN1/CXCL2/TGFB2/PDGFB/CCL24/CXCL12/CCL7/CCL2/CCL1/BST1/MDK/CALCA/IL23A/THBS4/CCL20/CSF3R/PGF/DUSP1/TNFSF11/NCKAP1L/PREX1/EDN3/CXCL6/IL1B/IL37/EDN2/LBP/CCL25/SFTPD/EDNRB/IL6/IL36G/IL36A/IL36RN/CYP19A1/CXCL9/TNFRSF11A/TRPM2/S100A7/SLIT2/CXCL14/PTPRO/ADAM8/CXCL13/FCER1G/CXCL16/S100A9/S100A12/CXCR1/CXCL3/PPBP/PF4/F2RL1/JAM3/GREM1/PLA2G1B/S1PR1/FPR2/SCG2/CCL19/SAA1/MST1/CXCR2/GA…
GO:0031424	keratinization	77/4338	9.39858e-05	0.00159725	CYP26B1/DSG2/PKP2/CDH3/PKP1/TGM1/KRT31/DSP/TGM5/CASP14/CNFN/KRT23/KRT32/KRT18/PERP/PI3/KRT36/KRT17/KLK14/KRT34/KRT33B/SPINK5/DSG3/DSG1/FURIN/ABCA12/ST14/IVL/SPRR3/SPRR2D/TMEM79/KLK13/KRT80/KRT1/KRT24/SPRR1B/SPRR1A/KRT8/KRT78/KRT86/KRT75/KRT6C/KRT4/KRT72/KRT83/KRT19/KRT15/KRT9/KRT20/KRT27/LIPM/DSG4/PKP3/KRT6B/KRT79/KRT73/KRT3/KLK12/KRT16/KRT14/KRT12/KAZN/KRT39/KRTAP4-1/LIPN/LIPK/CDSN/KRT40/KRT6A/K…
GO:0008406	gonad development	75/4338	9.43798e-05	0.00159964	HOXA11/MGST1/PTPRN/ASPM/SEMA3A/AFP/PGR/TFAP2C/COL9A3/TGFB2/BIK/SIX4/GATA1/PCYT1B/SALL1/LHB/AMH/RETN/LFNG/NUDT1/HMGCS1/TCF21/TEX11/RDH10/KIF18A/PRDX4/MMP19/INHA/EREG/SOX9/VGF/SOX15/BMP15/RXFP2/WNT2B/BRIP1/GATA4/NR5A1/CTSV/DMRT1/ARRB1/CYP19A1/LHCGR/DHH/GATA6/NUP210L/SLIT2/SFRP2/SRD5A1/GJA1/ADAMTS1/MMP14/KLHL10/LHX8/INHBB/PTX3/NR0B1/FSHR/UTF1/FZD4/BASP1/UMODL1/ZFP42/TEX19/FOXL2/SLIT3/SRY/ROBO2/FANCA…
GO:0010522	regulation of calcium ion transport into cytosol	41/4338	9.60786e-05	0.00162391	CALCR/CX3CL1/ATP1A2/ADCYAP1R1/P2RX5/P2RX7/NOS1/JPH4/NTSR1/CEMIP/CAV1/P2RX3/CASQ2/RAMP3/F2RL3/EPO/APLNR/TRPC3/CXCL9/METTL21C/SNCA/JPH2/THY1/JPH3/UBASH3B/GPER1/JSRP1/IL13/PLA2G1B/PRKCE/P2RY6/HAP1/GRIN1/CD19/F2/SLC8A1/NPSR1/P2RX2/PLN/RYR2/LIME1
GO:0022412	cellular process involved in reproduction in multicellular organism	115/4338	9.65245e-05	0.00162391	CFTR/CYP26B1/YBX2/NSUN2/ASPM/TRIP13/MOV10L1/SPAG6/AURKA/RFX2/SLC26A3/DAZL/TDRD1/SRPK1/PLA2G3/PABPC1L/ADAM2/AMH/RETN/GALNTL5/NEURL1/ZBTB16/FOLR3/MDK/PACRG/QKI/TTK/PCSK4/TEX11/SOHLH2/TEX14/NCAPH/KIF18A/PAEP/TAF1L/PRDX4/CTCFL/TCP11/EREG/PIWIL1/SPINK2/TOP2A/LIN28A/FIGNL1/CCNA1/RXFP2/TEX15/CCNB1/HOOK1/BRIP1/DMRT1/ARRB1/PAQR5/BRDT/PDE5A/DHH/SPACA3/ZMYND15/DMRTC2/MAEL/HORMAD1/NUP210L/SLIT2/ROPN1L/STRA8/…
GO:0003197	endocardial cushion development	22/4338	9.68424e-05	0.00162391	ISL1/TBX5/TGFB2/FOXF1/ENG/RBM24/MSX2/TBX2/TWIST1/SOX9/BMP2/GATA5/HEY2/GATA4/ACVRL1/TGFBR2/HEYL/TBX20/TMEM100/DCHS1/ROBO2/BMPR2
GO:0044060	regulation of endocrine process	22/4338	9.68424e-05	0.00162391	GAL/OPRK1/RETN/CRHR1/INHA/IL1B/AGT/AGTR1/CRHBP/CRH/RAB11FIP1/INHBB/UCN/F2RL1/RAB8B/OR51E2/KISS1/APLN/AGTR2/HCAR2/FOXL2/GJA5
GO:0001889	liver development	51/4338	0.000100316	0.0016777	CPS1/OTC/TGFBR3/ASNS/LIMS2/CEACAM1/CPB2/CAD/AURKA/GNPNAT1/HNF4A/FGL1/HAMP/LSR/HPN/MET/COBL/EZH2/MDK/HMGCS1/REG1A/TNFAIP3/ARG1/ONECUT2/CIT/PCK1/WNT1/SOX9/E2F8/PCNA/HNF1A/HLX/BAAT/PDX1/CYP1A1/GATA6/CCDC39/SRD5A1/DNAAF1/WNT3A/ZIC3/AK4/IHH/ITGA2/E2F7/MESP1/PCSK9/ONECUT1/TYMS/JUN/UGT1A1
GO:0006953	acute-phase response	23/4338	0.000103331	0.00172355	HAMP/TFR2/IL1A/CNR1/TNFSF11/IL1B/LBP/EPO/CRP/SAA2/EDNRB/IL6/TNFRSF11A/AHSG/SAA4/SAA1/CD163/F2/F8/TRPV1/ORM2/ORM1/UGT1A1
GO:0021543	pallium development	61/4338	0.00010408	0.00172947	ARX/PAX6/TACC3/ASPM/WDR62/LHX5/EZH2/LHX2/LHX6/MDK/PHACTR1/NR2E1/DLX2/SLC2A1/KIF14/NR4A3/PLXNA3/BCAN/EMX1/TBR1/DAB2IP/ATAT1/ATIC/ANXA3/ASCL1/BCL2A1/DMRTA2/DLX1/SLIT2/SRD5A1/TACC1/NTRK2/FEZ1/DIXDC1/WNT3A/LRP8/HTR6/IGF2BP1/BTG2/NEUROD1/MFSD2A/COL3A1/P2RY12/ZEB2/CDH2/CDK5R2/SRGAP2C/ID4/ATOH1/CNTNAP2/BNIP3/CDK5R1/GRIN1/TH/POU3F2/ARHGAP11B/PAX5/FAT4/POU3F3/NME1/NEFL
GO:0006869	lipid transport	120/4338	0.000104234	0.00172947	CFTR/SLC4A1/PON1/ABCB4/SYT7/NPC1L1/GRAMD1B/ABCC2/MSR1/ACSL4/GAL/PLA2G10/ABCB11/ACACB/EDN1/OSBPL6/CEACAM1/SLCO1A2/ABCB1/CETP/P2RX7/PLA2G3/APOL4/NFKBIA/NTSR1/OXT/NME4/AQP9/KCNN4/RETN/CAV1/PLEKHA8/ABCC3/MAP2K6/APOA4/SLCO1B3/SLC27A6/PLSCR4/PLA2G4A/KDM5B/PLA2G2D/STX12/APOA1/ATP10B/SPP1/CRHR1/TNFSF11/LRAT/SFTPA1/IL1B/PLA2G5/APOL3/APOL5/LBP/LDLR/APOC1/ATP8B3/PPARG/SSTR4/NMUR2/CFHR4/SLCO1B1/CD36/AGT/SLCO…
GO:0045861	negative regulation of proteolysis	114/4338	0.000105093	0.00173914	LTF/DPEP1/CD44/SERPINB3/SPP2/LAMP3/CPB2/BIRC5/FETUB/DERL3/TIMP3/SERPINA4/MMP9/CST4/WFDC2/EPPIN/PCSK1N/TIMP1/ITIH6/WFDC1/PLAT/TFPI2/AMBP/SPOCK2/CRYAB/GAPDH/KNG1/HRG/SERPINI2/COL7A1/DHCR24/RECK/SPINK4/ITIH5/SERPINA7/PI3/SLPI/WFDC3/WNT1/CSTL1/CST11/BCL2L12/PRKCG/PZP/VIL1/SPINK2/CHAC1/SPINK5/NGF/AGT/SERPINE2/KLF4/ARRB1/PI15/CD27/FURIN/ECM1/WNT9A/AHSG/SNCA/SFRP2/GPC3/SERPING1/SERPINH1/SPINT4/CRIM1/SPO…
GO:0030323	respiratory tube development	63/4338	0.000106825	0.00176318	FLT4/TNC/FGFR2/FGF10/TRAF4/PGR/WNT11/TBX5/PCSK5/PHEX/FOXF1/WNT2/HOXA5/AIMP2/AGR2/LHX3/LIPA/TIMELESS/EPAS1/ARG1/TCF21/RDH10/TBX4/SPDEF/SOX9/EDN2/KLF2/FOXA1/CHI3L1/SFTPD/WNT2B/TNS3/STRA6/RBP4/ASCL1/CYP1A2/MYOCD/GATA6/RCN3/ABCA12/CCDC39/GPC3/CRH/RSPO2/SLC7A11/THRB/DLG5/DNAAF1/ZIC3/MMP14/SIM2/PDPN/PKDCC/TGFBR2/HHIP/IL13/HEG1/SOX11/CCBE1/EIF4EBP1/MME/BMPR2/AARD
GO:2000193	positive regulation of fatty acid transport	12/4338	0.000107823	0.001775	PLA2G10/EDN1/P2RX7/NTSR1/OXT/MAP2K6/TNFSF11/IL1B/SSTR4/TNFRSF11A/CYP4A11/MIF
GO:0045104	intermediate filament cytoskeleton organization	24/4338	0.000108338	0.00177882	VIM/PKP2/PKP1/DSP/NEFH/KRT18/MACF1/KRT17/GFAP/NES/PRPH/INA/DST/KRT6C/BFSP2/KRT9/KRT20/DES/FAM83H/SYNM/KRT3/KRT16/KRT14/NEFL
GO:0007601	visual perception	75/4338	0.000111568	0.00182237	PAX6/ZIC2/GUCA1A/LAMC3/COL11A1/CDH3/CNGB1/MYO3B/POU4F3/MYO3A/TIMP3/VSX1/GPR143/RS1/HSF4/RP1/POU6F2/CDH23/RGS9/COL1A1/WFS1/GABRR2/TULP1/EYA4/NR2E1/CLIC5/REEP6/EFEMP1/EPAS1/VAX2/RPE65/VSX2/SFRP5/RDH10/LRAT/GJA3/OPN4/NDP/CRYGN/TRPM1/RAX/MYO7A/SIX3/RBP4/COL2A1/RGS16/CNGA3/RGR/SLC24A2/RPGR/CHRNB2/CRYBA2/CLDN19/SLC45A2/CPLX4/BEST1/SOX14/CNGB3/BFSP2/CABP4/KCNJ10/TH/COL18A1/SIX6/GRK1/RGS9BP/FSCN2/KRT12/E…
GO:0019722	calcium-mediated signaling	75/4338	0.000111568	0.00182237	SELE/BTK/ATP1A2/HOMER3/LMCD1/EDN1/P2RX5/P2RX7/NOS1/JPH4/NFATC4/GPR143/GRIN2D/BST1/P2RX3/CCL20/FHL2/NR5A2/CASQ2/TNFSF11/CCRL2/HPCA/PTGFR/EDN2/ACKR4/TNNI3/NFATC1/NMUR2/HTR2B/EDNRB/NR5A1/PLCE1/CDH13/TRPM2/ATP1B1/ACKR2/AGTR1/JPH2/JPH3/NRG1/RCAN1/GRIN2C/CXCR1/EFHB/DEFB1/TMEM100/SAMD14/JSRP1/CX3CR1/P2RY12/CALML6/FPR2/NMUR1/P2RY6/MYOZ2/GPRC6A/HAP1/SELP/GRIN1/C10orf71/MYOZ1/CALML3/CALML5/CCR8/BHLHA15/CXC…
GO:0035036	sperm-egg recognition	25/4338	0.000111939	0.0018237	ZPBP/OVGP1/FETUB/ACR/ADAM2/FOLR3/PCSK4/PAEP/HVCN1/ATP8B3/TEX101/CATSPERB/SPACA3/ZAN/ZP1/ALDOA/CCT5/CLGN/CCT3/CATSPERD/IZUMO1/ZPBP2/ZP3/CATSPER4/KCNU1
GO:0072080	nephron tubule development	38/4338	0.000113172	0.00183905	HOXA11/PROM1/WWTR1/WNT11/SIX4/SALL1/CALB1/WNT6/TCF21/PGF/WNT1/SOX9/BMP2/SIX1/HOXD11/WNT2B/AGT/FGF2/GREB1L/ADAMTS16/GPC3/WNT9B/KIF26B/HEYL/DCHS1/GDNF/NPNT/IRX1/SIX2/AQP11/AGTR2/FAT4/POU3F3/LGR4/FOXD1/HOXB7/CD24/LHX1
GO:0061982	meiosis I cell cycle process	46/4338	0.000114383	0.00184473	RAD51/STAG3/TRIP13/MOV10L1/RAD54L/AURKA/CCNE1/TEX11/MND1/CKS2/PRDM7/TOP2A/CCNA1/TEX15/ESPL1/BRIP1/DMRT1/BRDT/P3H4/DMRTC2/MAEL/HORMAD1/FANCD2/DDX4/EME1/CDC25C/SYCE2/MEIOB/CDC25A/PRDM9/PTTG1/PLK1/C11orf80/CCNE2/RNF212/MCMDC2/C14orf39/TEX19/MYBL1/SYCP2/RAD54B/EME2/MSH5/SYCE1L/SYCE3/RAD21L1
GO:0034698	response to gonadotropin	16/4338	0.000114399	0.00184473	GCLC/GCLM/TGFBR3/ASNS/EPHA8/SLC5A5/HMGCS1/CTSV/LHCGR/GATA6/CCNA2/SRD5A1/GJB2/NSMF/FSHR/EFNA5
GO:0042730	fibrinolysis	16/4338	0.000114399	0.00184473	FAP/CPB2/F11/PLAT/HRG/PLAU/F12/SERPING1/KRT1/FGG/FGA/FGB/THBD/F2/PROS1/TMPRSS6
GO:0021872	forebrain generation of neurons	27/4338	0.000115382	0.00185282	ARX/PAX6/ASPM/FGFR2/SEMA3A/LHX5/SALL1/DLX5/LHX6/NR2E1/DLX2/SATB2/PLXNA3/TBR1/ASCL1/DLX1/SLIT2/WNT3A/LHX8/GBX2/OTP/ERBB4/GATA2/GSX2/SOX1/ROBO2/SALL3
GO:1902305	regulation of sodium ion transmembrane transport	28/4338	0.000115489	0.00185282	HECW1/ATP1A2/NEDD4L/TESC/NOS1/SLC9A3R1/ATP1B2/FXYD6/HECW2/ATP1B1/STOM/SCN2B/FXYD4/ANK3/UTRN/WNK2/SCN3B/NETO1/PCSK9/PRKCE/NETO2/SCN4B/CAV3/SCN5A/WNK3/BPIFA1/STK39/FXYD1
GO:0016338	calcium-independent cell-cell adhesion via plasma membrane cell-adhesion molecules	14/4338	0.00012136	0.00193978	CX3CL1/CLDN11/CLDN18/BMP2/CLDN10/CLDN12/CLDN14/CLDN19/CLDN3/CLDN2/CLDN5/CLDN6/CLDN4/CLDN9
GO:0046879	hormone secretion	100/4338	0.000121525	0.00193978	CFTR/ICA1/CACNA2D2/BTK/SYT7/ISL1/CASR/PTPRN/GAL/EDN1/OPRK1/LTBP4/RAPGEF4/IL11/HNF4A/RETN/STX1A/TFR2/NMU/CPE/IFNG/GCG/KDM5B/SLC2A1/CNR1/SPP1/CRHR1/TNFSF11/INHA/EDN3/SOX4/IL1B/VGF/KCNA5/HNF1A/TBX3/AGT/IL6/BLK/UQCC2/ARRB1/CYP19A1/RBP4/PDX1/AGTR1/STXBP5L/CRHBP/VIP/HTR2C/CRH/SIDT2/ADRA2A/G6PC2/GJA1/SLC16A1/ADCY8/RAB11FIP1/KCNB1/GIP/SSTR5/NEUROD1/INHBB/CCKAR/ADORA1/SLC2A2/NKX6-1/UCN/CARTPT/GPER1/KCNC2/…
GO:0042063	gliogenesis	95/4338	0.000123346	0.00196387	CX3CL1/PAX6/VIM/PRKCH/MYOC/LAMC3/FGF10/TGFB2/SLC8A3/E2F1/FA2H/ARHGEF10/MAG/PTPRZ1/EZH2/ASPA/CCL2/PHOX2B/MDK/IFNG/NR2E1/DLX2/LEPR/EGR2/PLP1/SOX4/MYRF/SOX9/IL1B/NKX2-2/BMP2/LDLR/LIN28A/PPARG/WASF3/TRPC4/EMX1/SERPINE2/IL6/DAB2IP/TLR4/IL33/GCM1/ZNF365/FGF5/ASCL1/NTRK3/GPR17/DLX1/TNFRSF21/TTBK1/NTRK2/TENM4/LGI4/NRG1/MMP14/IL34/S100B/TAL1/NKX6-1/KLF15/TERT/CX3CR1/CHRM1/P2RY12/P2RY1/GPR37L1/CDK1/CDH2/FP…
GO:0010876	lipid localization	129/4338	0.000127417	0.00201505	CFTR/SLC4A1/PON1/ABCB4/SYT7/NPC1L1/GRAMD1B/ABCC2/MSR1/ACSL4/GAL/PLA2G10/ABCB11/ACACB/EDN1/OSBPL6/CEACAM1/SLCO1A2/ABCB1/CETP/P2RX7/PLA2G3/APOL4/NFKBIA/NTSR1/OXT/NME4/AQP9/KCNN4/RETN/CAV1/PLEKHA8/MEST/ABCC3/MAP2K6/APOA4/SLCO1B3/SLC27A6/PLSCR4/PLA2G4A/KDM5B/PLA2G2D/STX12/APOA1/ATP10B/SPP1/CRHR1/TNFSF11/LRAT/SFTPA1/IL1B/PLA2G5/APOL3/APOL5/LBP/LDLR/APOC1/ATP8B3/PPARG/SSTR4/CRP/ANGPTL3/NMUR2/CFHR4/SLCO…
GO:0030049	muscle filament sliding	20/4338	0.000127519	0.00201505	VIM/ACTN2/MYBPC2/MYH7/TNNC2/TNNT1/TNNC1/MYH2/TNNI3/TNNT3/TNNI2/TMOD1/TTN/MYL3/MYL1/DES/NEB/MYBPC1/MYL6B/MYH6
GO:0033275	actin-myosin filament sliding	20/4338	0.000127519	0.00201505	VIM/ACTN2/MYBPC2/MYH7/TNNC2/TNNT1/TNNC1/MYH2/TNNI3/TNNT3/TNNI2/TMOD1/TTN/MYL3/MYL1/DES/NEB/MYBPC1/MYL6B/MYH6
GO:0097305	response to alcohol	79/4338	0.000128638	0.00202765	CFTR/BRCA1/GRAMD1B/TNC/RAD51/F7/SPI1/CLDN18/FGFR2/MAOB/TGFBR3/POLB/ADCYAP1R1/OPRK1/CAD/MLC1/OXT/HAMP/CSF3/CCL7/APOBEC1/OPRM1/HMGCS1/TNFSF4/CNR1/KLF9/CRHR1/CAT/PTGFR/FOSB/KLF2/CDO1/AANAT/CYP2E1/PPARG/KLF4/GGH/RBP4/CD27/NTRK3/SLC6A3/SLIT2/CRHBP/CRH/AKR1C2/ADCY8/LRP8/G6PD/CHRNB2/PRKAA2/NPPC/TGFBR2/CA3/CYBB/CLDN3/KCNC2/HTR3A/CYP7A1/IL13/CDK1/FOS/PRKCE/PTGER4/P2RY6/CCL19/GRIN1/TYMS/TH/NQO1/GRIN2A/SLIT…
GO:0097756	negative regulation of blood vessel diameter	35/4338	0.00013074	0.00205565	ATP1A2/CASR/EDN1/COMP/CAV1/P2RX1/SLC6A4/ADRA1A/EDN3/AVPR2/EDN2/DOCK4/KCNA5/ACE2/CRP/AGT/HTR2B/EDNRB/AGTR1/ADRA2A/GJA1/ACE/ADORA1/PTAFR/APLN/FGG/FGA/FGB/HTR1D/SLC8A1/KCNMB2/AVPR1B/BMPR2/SMTNL1/GJA5
GO:0031099	regeneration	69/4338	0.000132722	0.00207845	PAX7/ISL1/TNC/F7/TGFBR3/FGF10/SCARF1/CPB2/CAD/AURKA/MAG/HAMP/EZH2/CXCL12/ENO3/SGCA/MDK/REG1A/BCL9/TNR/APOA1/SPP1/NR4A3/PGF/WNT1/OMG/PPAT/SOX15/KLK8/PPARG/PCNA/POSTN/CCNB1/PTGFRN/LCP1/GATA4/KLF4/BAAT/ATIC/ANXA3/MAPK8IP3/PDX1/NTRK3/CCNA2/IGFBP1/GJA1/THY1/WNT7A/IHH/TGFBR2/JAM3/KLK6/WNT10B/TM4SF4/CDK1/GAP43/TYMS/JUN/MYOZ1/ERBB4/SOX2/GAS6/RTN4RL1/RTN4RL2/EYS/FZD9/C5AR1/UGT1A1/NEFL
GO:0046661	male sex differentiation	58/4338	0.000132849	0.00207845	FKBP4/HOXA11/MGST1/DMRT3/ASPM/FGF10/SEMA3A/TFAP2C/COL9A3/TGFB2/BIK/SIX4/GATA1/LHB/AMH/NUDT1/HMGCS1/DHCR24/TCF21/TEX11/KIF18A/PRDX4/INHA/SOX9/HOXD13/SOX15/RXFP2/WNT2B/TBX3/BRIP1/GATA4/NR5A1/CTSV/DMRT1/LHCGR/DHH/GATA6/GREB1L/NUP210L/SFRP2/SRD5A1/GJA1/MMP14/WNT9B/KLHL10/NR0B1/FSHR/UTF1/ZFP42/TEX19/SRY/FANCA/SYCP2/AKR1C3/LGR4/RAD21L1/HOXA10/SCX
GO:0110110	positive regulation of animal organ morphogenesis	34/4338	0.00013644	0.00212935	HOXA11/FGFR2/FGF10/EDN1/TGFB2/SIX4/HPN/WNT2/ENG/DKK1/MDK/WNT6/TNFAIP3/TWIST1/HOXC11/SOX9/BMP2/SIX1/GATA5/WNT2B/AGT/TFAP2A/WNT3A/TGFBR2/MESP1/GDNF/CD34/BASP1/AGTR2/ROBO2/AMTN/LGR4/HOXB7/LHX1
GO:1901568	fatty acid derivative metabolic process	60/4338	0.000136791	0.00212956	PON1/ALOX5/DPEP1/FAR2/ACSL4/PLA2G10/EDN1/PLA2G3/GGTLC2/CYP2D6/ACSBG1/PTGR1/TYRP1/PTGDS/CYP2C18/ACSS3/PLA2G4A/ELOVL4/PTGIS/IL1B/EDN2/PLA2G5/CYP2E1/ALOX5AP/CYP2C9/CYP1A1/CYP1A2/SCD5/HMGCLL1/AWAT2/PTGES/GGTLC1/AKR1C2/CYP2U1/CBR1/BDH1/ALOX15/HPGDS/FABP5/CYP2C19/PLA2G4F/ELOVL6/PLA2G1B/ALOXE3/ALOX12B/ACSM2A/CYP4F8/CYP4F3/CYP4A11/AKR1C3/THEM5/CYP2B6/CYP2F1/ELOVL2/AKR1C4/OXCT2/AWAT1/LTC4S/MIF/GGTLC3
GO:0015701	bicarbonate transport	21/4338	0.000138971	0.00215815	CFTR/SLC4A1/CA12/SLC4A11/SLC26A4/SLC26A3/CA2/CA9/SLC4A3/CA6/CA1/SLC26A1/CA3/CA4/CA7/CA5A/HBA2/HBA1/SLC26A6/AQP1/HBB
GO:0006939	smooth muscle contraction	43/4338	0.000140016	0.00216218	ATP1A2/CALCRL/MYLK/EDN1/OXT/COMP/CAV1/P2RX1/NMU/P2RX3/CHRNB4/ADRA1A/EDN3/EDN2/DOCK4/TNNI3/CNN1/NMUR2/MYH11/AGT/HTR2B/EDNRB/SULF1/PLCE1/MYOCD/ADRA2A/CHRNB2/PROK2/ADORA1/ITGA2/GPER1/GDNF/NPNT/ADRB2/PTAFR/NMUR1/HTR1D/CHRM2/SLC8A1/NPY2R/PRKG1/P2RX2/TRPV1
GO:0033559	unsaturated fatty acid metabolic process	43/4338	0.000140016	0.00216218	ALOX5/PLA2G10/EDN1/CYP2D6/PTGR1/PTGDS/CYP2C18/PLA2G4A/ELOVL4/PTGIS/IL1B/EDN2/CYP2E1/ALOX5AP/CYP2C9/CYP1A1/CYP1A2/SCD5/PTGES/AKR1C2/CYP2U1/GLYATL2/CBR1/ALOX15/HPGDS/FABP5/CYP2C19/PLA2G4F/ELOVL6/ALOXE3/ALOX12B/CYP4F8/CYP4F3/CYP4A11/AKR1C3/CYP2B6/CYP2F1/ELOVL2/AKR1C4/AWAT1/LTC4S/MIF/DECR2
GO:0010919	regulation of inositol phosphate biosynthetic process	11/4338	0.000140259	0.00216218	POU1F1/ADCYAP1R1/NTSR1/CD244/LHCGR/SNCA/PTH1R/GPER1/PTAFR/P2RY1/P2RY6
GO:0010975	regulation of neuron projection development	151/4338	0.000151617	0.00233158	HECW1/FKBP4/ARHGAP33/CX3CL1/ARHGAP44/CDKL5/SEMA3G/NME2/SEMA3B/VIM/NEDD4L/FSTL4/CAMK2B/CTNNA2/NGEF/SYT1/SCARF1/SEMA3A/PAK3/SEMA6A/DPYSL2/NFATC4/PTK6/MCF2/NDRG4/STMN2/CACNG7/MAG/COBL/EZH2/LIMK1/CXCL12/NEURL1/DKK1/WNT3/PMP22/MDK/RASAL1/UST/NR2E1/SEMA5A/DBN1/TLX2/REG1A/TNR/P3H1/CDC20/CNR1/SPP1/TRIM67/NEUROG3/PREX1/PACSIN1/CPNE5/EFNB2/OMG/MACF1/KLK8/EPO/UNC13A/PLXNA3/EPHB2/NGF/EPHA7/AGT/ITM2C/TBR1/KLF…
GO:0022604	regulation of cell morphogenesis	147/4338	0.000152801	0.00234406	FGR/HECW1/ARHGAP33/ARHGAP44/CDKL5/SEMA3G/SEMA3B/CD44/MYOC/NEDD4L/FSTL4/CAMK2B/NGEF/SYT1/LIMS2/FERMT2/SEMA3A/PAK3/FBLN1/EPB41L3/CASS4/SEMA6A/DPYSL2/BAMBI/PALMD/COCH/NFATC4/HCK/MCF2/OLFM4/RHOV/CACNG7/MAG/HPN/CCL24/LIMK1/CXCL12/WNT3/CCL7/CCL2/SLC9A3R1/MDK/RASAL1/NEDD9/UST/NR2E1/SEMA5A/DBN1/TLX2/REG1A/TNR/APOA1/SPP1/NEUROG3/PREX1/CPNE5/RHOJ/OMG/FGD3/MACF1/VIL1/STRIP2/UNC13A/PLXNA3/WASF3/MYH10/POSTN/E…
GO:0055067	monovalent inorganic cation homeostasis	56/4338	0.000156199	0.00238701	CFTR/PDK4/SLC4A1/NOX1/SLC11A1/ATP1A2/NEDD4L/KCNH2/SLC9A7/SLC9A3/SLC12A1/EDN1/SLC4A11/SLC26A4/SLC26A3/UPK3A/OXT/CA2/ATP1A3/ATP4A/ATP6V0A4/CCKBR/C7/SLC12A7/SLC4A3/SLC9A2/GPR89A/NPPB/SLC12A4/AVPR2/ATP1B2/KCNA5/AGT/EDNRB/SCN7A/TTPA/RHCG/ATP1B1/ATP6V1C2/AGTR1/CORIN/ATP6V0D2/ADORA1/SCNN1G/CA7/NPR1/KCNJ10/AQP11/SLC9A4/AGTR2/SLC8A1/ATP4B/CYP4A11/LRRK2/SLC12A8/SLC26A6
GO:0045216	cell-cell junction organization	65/4338	0.000156358	0.00238701	PRKCH/CDH10/DSG2/PKP2/CDH3/CDH19/LIMS2/CDH17/CDH7/PKP1/EPB41L3/WNT11/TGFB2/DSP/CDH20/SMAD7/LIM2/LSR/CAV1/PERP/ECT2/RASSF8/PARD6B/POF1B/CDHR3/CDH15/ACE2/RAMP2/GRHL1/DSG1/AGT/CDH24/MARVELD3/CDH13/CDH18/SDK1/ESAM/DLG5/PTPRO/GJA1/CDH12/ACE/XIRP2/NFASC/CLDN19/F2RL1/MICALL2/CLDN3/GJB2/RAB8B/GJB1/CDH2/HEG1/UGT8/CDH5/GPBAR1/CADM1/CLDN5/PKP3/CLDN6/GJA4/CD177/CLDN9/PECAM1/GJA5
GO:0003171	atrioventricular valve development	15/4338	0.000161977	0.00246088	TBX5/TGFB2/TWIST1/SOX4/BMP2/HEY2/GATA4/SMAD6/TGFBR2/HEYL/TBX20/DCHS1/SLIT3/BMPR2/GJA5
GO:0042044	fluid transport	15/4338	0.000161977	0.00246088	CFTR/HYAL2/EDN1/AQP6/SLC4A11/UPK3A/AQP9/INPP5K/EDNRB/SLC14A1/AQP10/AQP5/AQP4/SLC26A6/AQP1
GO:0031128	developmental induction	18/4338	0.000163269	0.00246861	HOXA11/FGF10/SALL1/WNT2/DKK1/WNT3/HOXC11/WNT1/SOX9/BMP2/SIX1/GATA5/WNT2B/SIX3/WNT3A/MESP1/GDNF/ROBO2
GO:2000273	positive regulation of signaling receptor activity	18/4338	0.000163269	0.00246861	CACNG3/NEURL1/RGS9/CCL2/IFNG/EREG/EPHB2/EGF/NCAPG2/ADRA2A/NCF1/TAL1/TGFA/ADORA1/GREM1/ADRB2/EPGN/ARC
GO:0071398	cellular response to fatty acid	26/4338	0.000163958	0.00247309	PDK4/NME2/CPS1/TNC/EDN1/NFATC4/E2F1/UCP1/ID3/TNFSF4/PTGFR/LDLR/PPARG/CCNB1/AKR1C2/PID1/PRKAA2/OR51E2/PTAFR/PRKCE/PTGER4/P2RY6/LPL/P2RY4/AKR1C3/NME1
GO:0061097	regulation of protein tyrosine kinase activity	36/4338	0.000164573	0.00247646	GPRC5A/HYAL2/NOX4/CASS4/DOCK3/PDGFB/PTK6/CAV1/NEURL1/NEDD9/ADRA1A/EREG/SH3BP5/AGT/EGF/CBLC/NCAPG2/NTRK2/ADRA2A/THY1/WNT3A/NRG1/LRP8/NCF1/ACE/TAL1/TGFA/ADORA1/DOK7/BDNF/EPGN/GAS6/LILRA5/PTPN1/CD24/SRCIN1
GO:0007127	meiosis I	44/4338	0.000165892	0.00248444	RAD51/STAG3/TRIP13/MOV10L1/RAD54L/AURKA/CCNE1/TEX11/MND1/CKS2/PRDM7/TOP2A/CCNA1/TEX15/ESPL1/BRIP1/DMRT1/BRDT/P3H4/DMRTC2/MAEL/HORMAD1/FANCD2/DDX4/EME1/SYCE2/MEIOB/PRDM9/PTTG1/PLK1/C11orf80/CCNE2/RNF212/MCMDC2/C14orf39/TEX19/MYBL1/SYCP2/RAD54B/EME2/MSH5/SYCE1L/SYCE3/RAD21L1
GO:0060349	bone morphogenesis	44/4338	0.000165892	0.00248444	CYP26B1/HOXA11/LTF/FGFR2/COCH/COL20A1/ACP5/COMP/DLX5/SFRP4/COL1A1/CDX1/COL7A1/MSX2/TEK/TWIST1/RUNX2/SOX9/PAX1/MATN3/TFAP2A/MMP13/COL2A1/SFRP2/SERPINH1/MMP16/MMP14/ALPL/NPPC/COL6A3/IHH/TGFBR2/POC1A/OSR2/SHOX2/PHOSPHO1/INSIG1/COL13A1/RIPPLY2/BMPR2/SP5/VIT/IFITM5/SCX
GO:0045926	negative regulation of growth	83/4338	0.000168555	0.00251833	SEMA3G/SEMA3B/PRDM11/FHL1/ADRB1/FSTL4/DCBLD2/HYAL2/GAL/CDHR2/ENO1/SEMA3A/KCNK2/WNT11/TBX5/SEMA6A/TGFB2/TLL2/HNF4A/PTK6/WFDC1/MAG/WNT3/SLC6A4/CRYAB/CYP27B1/SEMA5A/HRG/HYAL1/TNR/SPP1/SOCS2/NPPB/GDF15/PLXNA3/PPARG/PSRC1/RERG/EPHA7/AGT/SERPINE2/TMPRSS4/SEMA6D/RBP4/ACVRL1/NKD1/MEIS1/SLIT2/SFRP2/GPC3/CDKN2A/PAK1/WWC2/GJA1/SEMA3D/WNT3A/CDA/G6PD/TRIM46/TGFBR2/APBB2/PI16/SOX17/DCSTAMP/FBP1/APBB1/GNG4/ADRB…
GO:1901890	positive regulation of cell junction assembly	40/4338	0.000169765	0.00253042	MYOC/PPM1F/OXT/SYNDIG1/SRPX2/CBLN1/CAV1/HRG/TEK/SLITRK3/FLRT3/FLRT1/ACE2/LRRC4B/EPHB2/AGT/NTRK3/LRRTM2/TPBG/NTRK2/DLG5/GRID2/PTPRD/THY1/WNT7A/EPHB1/CLSTN2/LRRTM1/LRRN3/LINGO2/LRRN1/AMIGO3/BDNF/SLITRK1/AMIGO1/EPHB3/EFNA5/SLITRK2/THBS2/VSTM5
GO:0021527	spinal cord association neuron differentiation	10/4338	0.000177258	0.00263588	PAX7/LHX5/LHX3/MDGA1/WNT1/ASCL1/WNT3A/TAL1/GSX2/LHX1
GO:0010721	negative regulation of cell development	109/4338	0.000182294	0.00270347	FKBP4/CX3CL1/PAX6/SEMA3G/SEMA3B/LTF/ISL1/VIM/FSTL4/NGEF/ASPM/CLDN18/GAL/SEMA3A/FBLN1/BRINP1/PTHLH/DLL3/SEMA6A/NFATC4/MCF2/STMN2/MAG/LHX2/DKK1/WNT3/SLC6A4/PMP22/PHOX2B/NR2E1/SEMA5A/TLX2/DLX2/TNR/ID3/SPP1/PAEP/EFNB2/SOX9/IL1B/NKX2-2/OMG/KLK8/LDLR/PLXNA3/LIN28A/POSTN/EPHB2/SOX3/EPHA7/ITM2C/EDNRB/IL6/KIAA0319/TTPA/SEMA6D/SIX3/ZNF365/ASCL1/NTRK3/MEIS1/DLX1/PTPRG/SLIT2/VAX1/PAK1/TBX6/DIXDC1/THRB/PTPRO/…
GO:0030324	lung development	61/4338	0.000182828	0.00270347	FLT4/TNC/FGFR2/FGF10/PGR/WNT11/TBX5/PHEX/FOXF1/WNT2/HOXA5/AIMP2/AGR2/LHX3/LIPA/TIMELESS/EPAS1/ARG1/TCF21/RDH10/TBX4/SPDEF/SOX9/EDN2/KLF2/FOXA1/CHI3L1/SFTPD/WNT2B/TNS3/STRA6/RBP4/ASCL1/CYP1A2/MYOCD/GATA6/RCN3/ABCA12/CCDC39/GPC3/CRH/RSPO2/SLC7A11/THRB/DLG5/DNAAF1/ZIC3/MMP14/SIM2/PDPN/PKDCC/TGFBR2/HHIP/IL13/HEG1/SOX11/CCBE1/EIF4EBP1/MME/BMPR2/AARD
GO:0086010	membrane depolarization during action potential	19/4338	0.000183194	0.00270347	CACNA1G/SCN4A/ATP1A2/KCNH2/HCN2/CACNA1I/SCN7A/SCN1A/SCN2B/ANK3/SCN3A/SCN3B/SCN11A/SCN4B/CAV3/SLC8A1/SCN5A/SCN8A/GJA5
GO:0051592	response to calcium ion	54/4338	0.000183519	0.00270347	SLC25A13/SYT7/DPEP1/SYT13/CASR/GUCA1A/SYT1/RASGRP2/EDN1/P2RX7/CAV1/PPIF/RASAL1/APOBEC1/ECT2/CASQ2/DUSP1/HPCA/CPNE5/FOSB/AANAT/SYT5/JUND/ALOX5AP/TSHB/SYT6/TRPC3/TPH2/TRPM2/KCNH1/SYT2/CRHBP/PTGES/TTN/ADCY8/ALOX15/PRKAA2/FOS/KCNMB3/JUNB/FGG/FGA/FGB/SYT12/JUN/CPNE7/SCN5A/S100A16/AKR1C3/CPNE4/KCNMB2/RYR2/SYT15/PDCD6
GO:1903034	regulation of response to wounding	63/4338	0.00018515	0.00272114	F7/MYLK/PRKCQ/SCARF1/FAP/EDN1/CEACAM1/CPB2/F11/PDGFB/WFDC1/PLAT/CADM4/CAV1/MDK/ADTRP/HBEGF/KNG1/HRG/PROC/TNR/TNFAIP3/SPP1/PLAU/TSPAN8/VIL1/SOX15/KLK8/F12/CD36/SERPINE2/KLF4/TLR4/DUOX1/FGF2/NTRK3/ADAMTS18/PHLDB2/SERPING1/ADRA2A/GJA1/UBASH3B/FCER1G/PDPN/TGFBR2/F2RL1/KRT1/PRKCE/FGG/FGA/FGB/CD34/SELP/MYOZ1/THBD/F2/PROS1/PRKG1/RTN4RL1/TMPRSS6/AJAP1/AGER/INSL3
GO:0002526	acute inflammatory response	42/4338	0.000190244	0.0027895	BTK/EIF2AK1/HAMP/TFR2/OPRM1/IL1A/TNFSF4/CNR1/TNFSF11/IL1B/LBP/EPO/F12/PPARG/CRP/SAA2/EDNRB/IL6/MYLK3/TNFRSF11A/AHSG/PTGES/SAA4/ADAM8/FCER1G/ADORA1/DNASE1L3/NPY5R/SAA1/IL20RB/CD163/F2/CXCR2/F8/ZP3/TRPV1/C2CD4A/HLA-E/DNASE1/ORM2/ORM1/UGT1A1
GO:0044070	regulation of anion transport	38/4338	0.000191754	0.00279863	CFTR/ABCB4/ATP1A2/PLA2G10/EDN1/ABCB1/P2RX7/HRH3/NTSR1/OXT/GABRE/CA2/SFRP4/MAP2K6/KMO/APOA1/ARG1/TNFSF11/CRY2/IL1B/ACE2/SLC34A1/SSTR4/AGT/PRKG2/TNFRSF11A/SNCA/SV2A/ADORA1/NPY5R/CA7/PTAFR/AGTR2/ANO9/CYP4A11/SLC38A3/STK39/MIF
GO:0061326	renal tubule development	38/4338	0.000191754	0.00279863	HOXA11/PROM1/WWTR1/WNT11/SIX4/SALL1/CALB1/WNT6/TCF21/PGF/WNT1/SOX9/BMP2/SIX1/HOXD11/WNT2B/AGT/FGF2/GREB1L/ADAMTS16/GPC3/WNT9B/KIF26B/HEYL/DCHS1/GDNF/NPNT/IRX1/SIX2/AQP11/AGTR2/FAT4/POU3F3/LGR4/FOXD1/HOXB7/CD24/LHX1
GO:0032496	response to lipopolysaccharide	105/4338	0.000199057	0.00289851	CX3CL1/SELE/MGST1/FMO1/DCN/LTF/SLC11A1/CPS1/ABCC2/VIM/FGFR2/MAOB/FGF10/EDN1/CXCL2/IL12RB2/OPRK1/P2RX7/NOS1/CSF2RB/CTSG/NFKBIA/HCK/ACP5/HAMP/CSF3/CCL2/CYP27B1/SASH1/OPRM1/LY86/PLSCR4/KMO/TNFSF4/CNR1/TNFAIP3/ARG1/TRIM6/GJB6/PTGFR/SLPI/PCK1/CXCL6/IL1B/IL37/ZFP36/LOXL1/CD68/LBP/EPO/JUND/AKAP12/CD36/EDNRB/IL6/IL36G/IL36A/IL36RN/DAB2IP/TLR4/SMAD6/CXCL9/CYP1A1/CYP1A2/IRF8/TNFRSF11A/S100A7/SNCA/PTGES/LCN…
GO:0071548	response to dexamethasone	20/4338	0.000199607	0.00289983	CPS1/ABCC2/EDN1/DNMT3B/TFAP4/ARG1/PCK1/EPO/PCNA/METTL21C/SRD5A1/CRH/FBXO32/GJB2/DDIT4/PTAFR/FIBIN/AGTR2/EIF4EBP1/AQP1
GO:1903524	positive regulation of blood circulation	31/4338	0.000205745	0.0029799	CASR/ADRB1/EDN1/TGFB2/CAV1/SLC1A1/NMU/ADRA1A/EDN3/AVPR2/EDN2/ACE2/HEY2/GJA1/RNF207/UCN/F2RL1/SCN3B/OR51E2/PTAFR/APLN/FGG/FGA/FGB/NKX2-5/ATP2A1/AVPR1B/RYR2/SMTNL1/APELA/GJA5
GO:0030902	hindbrain development	55/4338	0.000206064	0.0029799	CTNNA2/RORA/LHX5/CBLN1/EZH2/SLC6A4/KAT2A/PHOX2B/MDK/OTX1/B4GALT2/KIF14/HOXB3/HOXB1/NEUROG3/EGR2/WNT1/MYH10/AGTPBP1/SERPINE2/TBR1/ZNF365/ATIC/EGF/ASCL1/SSTR1/PAK1/POU4F1/GRID2/WNT7A/NEUROD1/EN1/DLC1/EN2/GBX1/PHOX2A/GBX2/ARL13B/GPR37L1/CDK5R2/HAP1/SPTBN2/HOXB2/FZD4/CDK5R1/GRIN1/GATA2/GSX2/AGTR2/SCRIB/SCN5A/CEND1/NANOS1/C5AR1/LHX1
GO:0010810	regulation of cell-substrate adhesion	73/4338	0.000216057	0.00311725	CX3CL1/MYOC/GPM6B/ARHGAP6/LIMCH1/LIMS2/FBLN1/CEACAM6/CASS4/PPM1F/FERMT1/OLFM4/FOXF1/CORO2B/AGR2/ECM2/SPOCK2/COL1A1/BST1/MDK/NEDD9/HRG/APOA1/ONECUT2/TEK/PLAU/PREX1/WNT1/MACF1/CCL25/EMILIN2/POSTN/CD36/MMRN1/ACVRL1/CDH13/PHLDB2/PIK3R1/CDKN2A/PTPRO/CCL28/SPOCK1/DMP1/UTRN/THY1/ABI3BP/MMP14/ALOX15/PDPN/DDR2/DLC1/FAM107A/NPNT/RAC3/ONECUT1/PRKCE/FGG/FGA/FGB/RHOD/MMRN2/NDNF/PEAK1/FZD4/RCC2/MYADM/EFNA5/NPY…
GO:0022602	ovulation cycle process	22/4338	0.000221979	0.00319538	PTPRN/AFP/PGR/TGFB2/AMH/RETN/MAP2K6/MMP19/EREG/NR5A1/ARRB1/LHCGR/SLIT2/ADAMTS1/PTX3/NPY5R/KISS1/FSHR/FZD4/SLIT3/ROBO2/ZP3
GO:0070542	response to fatty acid	35/4338	0.000227282	0.00326426	PDK4/PON1/NME2/CPS1/TNC/TGFBR3/EDN1/NFATC4/OXT/E2F1/UCP1/ID3/TNFSF4/CAT/PTGFR/AANAT/LDLR/PPARG/CCNB1/CD36/PDX1/AKR1C2/PID1/PRKAA2/OR51E2/PTAFR/PRKCE/PTGER4/P2RY6/CCL19/LPL/GLDC/P2RY4/AKR1C3/NME1
GO:0060343	trabecula formation	14/4338	0.000229019	0.00328173	TGFBR3/COL1A1/MSX2/TEK/HEY2/CHAD/RBP4/FBN2/ADAMTS1/PPARGC1B/GREM1/WNT10B/CAV3/NKX2-5
GO:2000649	regulation of sodium ion transmembrane transporter activity	24/4338	0.000231914	0.00331568	HECW1/ATP1A2/NEDD4L/TESC/SLC9A3R1/FXYD6/HECW2/ATP1B1/STOM/SCN2B/FXYD4/ANK3/UTRN/WNK2/SCN3B/NETO1/PCSK9/PRKCE/NETO2/SCN4B/CAV3/WNK3/STK39/FXYD1
GO:0003229	ventricular cardiac muscle tissue development	25/4338	0.000233015	0.00332389	ISL1/DSG2/PKP2/COL11A1/FGFR2/TGFBR3/TBX5/MYH7/TGFB2/DSP/CCM2L/SMAD7/ENG/TNNC1/TNNI3/TBX3/HEY2/POU4F1/NRG1/MYL3/FOXH1/HEG1/NKX2-5/MYH6/RYR2
GO:0035672	oligopeptide transmembrane transport	8/4338	0.00023986	0.00339053	CDH17/SLC15A1/CA2/SLC15A3/SLC7A11/SLC15A2/SLC15A5/SLC26A6
GO:0045741	positive regulation of epidermal growth factor-activated receptor activity	8/4338	0.00023986	0.00339053	NEURL1/EREG/EGF/ADRA2A/NCF1/TGFA/ADORA1/EPGN
GO:0061140	lung secretory cell differentiation	8/4338	0.00023986	0.00339053	FGF10/HOXA5/AIMP2/AGR2/SPDEF/ASCL1/GATA6/IL13
GO:2001225	regulation of chloride transport	8/4338	0.00023986	0.00339053	CFTR/ABCB1/GABRE/CA2/PRKG2/CA7/PTAFR/ANO9
GO:0060541	respiratory system development	68/4338	0.000240375	0.00339053	FLT4/TNC/FGFR2/FGF10/PGR/WNT11/TBX5/SIX4/PHEX/FOXF1/DLX5/WNT2/HOXA5/AIMP2/AGR2/LHX3/LIPA/PHOX2B/TIMELESS/EPAS1/ARG1/TCF21/RDH10/TBX4/SPDEF/SOX9/SIX1/EDN2/KLF2/FOXA1/CHI3L1/SFTPD/WNT2B/TNS3/STRA6/RBP4/ASCL1/CYP1A2/MYOCD/GATA6/RCN3/ABCA12/CCDC39/GPC3/CRH/RSPO2/SLC7A11/THRB/DLG5/DNAAF1/ZIC3/MMP14/HYDIN/SIM2/PDPN/PKDCC/TGFBR2/HHIP/IL13/KCNAB1/HEG1/BASP1/SOX11/CCBE1/EIF4EBP1/MME/BMPR2/AARD
GO:0009582	detection of abiotic stimulus	50/4338	0.000252674	0.00355605	GUCA1A/NPFFR2/COL11A1/CNGB1/PPEF1/NTSR1/RS1/RP1/TRPA1/HPN/CXCL12/PKD2L1/TIMELESS/TULP1/REEP6/RPE65/ELOVL4/OPN4/GNGT1/PRDM12/SERPINE2/ARRB1/TRPC3/SCN1A/TRPM8/RGR/TMC2/PIEZO2/EPHB1/TTN/GNAQ/ADORA1/ITGA2/TMC1/DRGX/GNGT2/CACNB3/BEST1/CHRNA9/CABP4/GPR88/CAV3/GRK1/RGS9BP/EYS/TRPV1/CNGA1/ABCA4/ASIC3/STRC
GO:2000241	regulation of reproductive process	57/4338	0.000255497	0.00358777	ASPM/TRIP13/SEMA3A/OVGP1/AURKA/DAZL/OXT/EPPIN/TIMP1/AMH/RETN/LFNG/TTK/CDC20/CNR1/DUSP1/MSX2/PAEP/PRDX4/NRK/TCP11/SOX9/PRDM7/HOXD13/TEX101/EDNRB/NR5A1/DMRT1/GCM1/SULF1/PDE5A/HORMAD1/VIP/FBXO43/CDC25C/INHBB/HPGDS/NPPC/CDC25A/PRDM9/SPINK1/DEFB1/PTAFR/P2RY1/FAM170B/OVOL1/TAC4/UMODL1/PHLDA2/RNASE10/CCDC87/PTGDR2/SRY/ZP3/SPINK13/APELA/NOX5
GO:0051346	negative regulation of hydrolase activity	140/4338	0.000268314	0.00375938	LTF/DPEP1/CD44/SERPINB3/RIMBP2/SPP2/MCM2/LAMP3/PPP1R15A/NOS1/BIRC5/FETUB/TGFB2/TIMP3/SERPINA4/MMP9/CST4/WFDC2/EPPIN/PCSK1N/TIMP1/PCDH11X/ITIH6/WFDC1/TFPI2/PPP1R17/AMBP/SPOCK2/PPIF/CRYAB/FZD10/GAPDH/PHACTR1/PHACTR2/KNG1/HRG/SERPINI2/COL7A1/DHCR24/LEPR/APOA1/PPP4R4/CRY2/RECK/SPINK4/ITIH5/NCKAP1L/SERPINA7/PI3/SLPI/WFDC3/CSTL1/CST11/BCL2L12/PZP/PKMYT1/VIL1/SPINK2/TNNI3/APOC1/ANGPTL3/SPINK5/NGF/AGT/SE…
GO:0009581	detection of external stimulus	49/4338	0.000273532	0.00382398	GUCA1A/COL11A1/CNGB1/PPEF1/NTSR1/RS1/FOXF1/RP1/TRPA1/HPN/CXCL12/PKD2L1/TULP1/REEP6/RPE65/ELOVL4/OPN4/GNGT1/PRDM12/SERPINE2/ARRB1/TRPC3/SCN1A/TRPM8/RGR/TMC2/PIEZO2/EPHB1/TTN/GNAQ/ADORA1/ITGA2/TMC1/DRGX/GNGT2/CACNB3/BEST1/CHRNA9/CABP4/GPR88/CAV3/GRK1/RGS9BP/EYS/TRPV1/CNGA1/ABCA4/ASIC3/STRC
GO:0072078	nephron tubule morphogenesis	31/4338	0.00027603	0.00385037	HOXA11/WNT11/SIX4/SALL1/WNT6/TCF21/PGF/WNT1/SOX9/BMP2/SIX1/HOXD11/WNT2B/AGT/FGF2/GREB1L/ADAMTS16/GPC3/WNT9B/KIF26B/DCHS1/GDNF/NPNT/IRX1/SIX2/AGTR2/FAT4/LGR4/FOXD1/HOXB7/LHX1
GO:0001656	metanephros development	36/4338	0.000279267	0.00388692	HOXA11/WWTR1/FGF10/ITGA8/PDGFB/SIX4/SALL1/CALB1/ID3/TCF21/EGR1/RDH10/HOXC11/SOX9/SIX1/FRAS1/GREB1L/GPC3/DLG5/WNT9B/KIF26B/OSR2/RET/GDNF/IRX1/SIX2/CD34/BASP1/AGTR2/CXCR2/ROBO2/FAT4/POU3F3/LGR4/FOXD1/LHX1
GO:0002062	chondrocyte differentiation	46/4338	0.000280219	0.00389159	HOXA11/SCIN/COL11A1/PTHLH/COCH/COL20A1/COMP/NKX3-2/ZBTB16/MDK/COL7A1/EFEMP1/MSX2/RUNX2/SOX9/BMP2/MATN3/LOXL2/WNT2B/SOX5/SULF1/COL2A1/ACVRL1/ECM1/WNT9A/SFRP2/SERPINH1/HMGA2/ADAMTS12/WNT7A/ACAN/PTH1R/PKDCC/NPPC/COL6A3/IHH/TGFBR2/POC1A/OSR2/GREM1/SHOX2/WNT10B/SIX2/BMPR2/VIT/SCX
GO:0021987	cerebral cortex development	43/4338	0.000281709	0.00390369	ARX/PAX6/TACC3/ASPM/WDR62/LHX2/LHX6/MDK/PHACTR1/NR2E1/SLC2A1/KIF14/EMX1/TBR1/DAB2IP/ATIC/ASCL1/BCL2A1/DMRTA2/SLIT2/SRD5A1/TACC1/NTRK2/DIXDC1/LRP8/HTR6/COL3A1/P2RY12/CDH2/CDK5R2/SRGAP2C/ATOH1/CNTNAP2/BNIP3/CDK5R1/GRIN1/TH/POU3F2/ARHGAP11B/PAX5/FAT4/POU3F3/NEFL
GO:0006633	fatty acid biosynthetic process	58/4338	0.000282345	0.00390391	PDK4/BRCA1/ALOX5/ACSM2B/ACACB/EDN1/CEACAM1/CYP2D6/TRIB3/FA2H/PTGDS/APOA4/QKI/ACADL/PRKAG3/ELOVL4/PLP1/LPGAT1/PTGIS/IL1B/EDN2/APOC1/CYP2E1/ALOX5AP/CYP2C9/CYP1A1/CYP1A2/SCD5/PTGES/GIP/CBR1/ALOX15/ACOT11/PRKAA2/HPGDS/FABP5/MID1IP1/CYP7A1/PLA2G4F/ELOVL6/PLA2G1B/ACOT12/FADS6/ACSM6/LPL/ALOXE3/ALOX12B/ACSM5/ACSM2A/INSIG1/ASAH2/AKR1C3/ELOVL2/ASAH2B/LTC4S/ACSM4/MIF/DECR2
GO:0006937	regulation of muscle contraction	60/4338	0.000285285	0.0039331	HSPB6/SCN4A/ATP1A2/DSG2/PKP2/CALCRL/ENO1/EDN1/NOS1/MYH7/DSP/SLC8A3/MYL9/OXT/TNNC2/SMAD7/TNNT1/CAV1/P2RX1/NMU/TNNC1/CHRNB4/CASQ2/ADRA1A/EDN2/DOCK4/TNNI3/CNN1/ACE2/TNNT3/TNNI2/NMUR2/MYBPH/GATA4/PLCE1/PDE5A/MYOCD/ATP1B1/ADRA2A/RNF207/MYL3/PROK2/ADORA1/UCN/ITGA2/GPER1/NPNT/ADRB2/PTAFR/CHRM2/CAV3/SLC8A1/NKX2-5/SCN5A/NPY2R/PRKG1/ATP2A1/PLN/RYR2/GJA5
GO:0072376	protein activation cascade	15/4338	0.000286327	0.0039331	F7/FBLN1/F11/VWF/KNG1/F10/F12/SERPING1/GP9/FGG/FGA/FGB/A2M/F2/F8
GO:0072378	blood coagulation, fibrin clot formation	15/4338	0.000286327	0.0039331	F7/FBLN1/F11/VWF/KNG1/F10/F12/SERPING1/GP9/FGG/FGA/FGB/A2M/F2/F8
GO:0035914	skeletal muscle cell differentiation	29/4338	0.000298389	0.00408101	CYP26B1/PAX7/SIX4/HLF/PHOX2B/RBM24/BCL9/EGR1/EGR2/NLN/SIX1/UQCC2/MYOCD/DMRTA2/MEGF10/VAX1/WNT3A/EPHB1/BTG2/S100B/ATF3/HEYL/ANKRD33/FOS/SOX11/MAFF/PAX5/KLHL41/SCX
GO:0050918	positive chemotaxis	29/4338	0.000298389	0.00408101	CX3CL1/CASR/F7/FGF10/PDGFB/MET/CXCL12/SEMA5A/ARTN/PGF/SAA2/FGF2/NTRK3/CDH13/SAA4/ANGPT1/ITGA2/F2RL1/GDNF/S1PR1/FPR2/SCG2/SAA1/SCRIB/COLEC10/PLXNB3/AGER/MIF/CCL16
GO:0006883	cellular sodium ion homeostasis	11/4338	0.000313757	0.00425428	ATP1A2/NEDD4L/ATP1A3/ATP4A/C7/ATP1B2/AGT/ATP1B1/AGTR2/SLC8A1/ATP4B
GO:0015732	prostaglandin transport	11/4338	0.000313757	0.00425428	ABCC2/PLA2G10/EDN1/P2RX7/OXT/MAP2K6/TNFSF11/IL1B/TNFRSF11A/SLCO2A1/MIF
GO:0031649	heat generation	11/4338	0.000313757	0.00425428	ADRB1/NMU/IL1A/CNR1/TNFSF11/IL1B/EDNRB/TNFRSF11A/ADRB2/APLN/TRPV1
GO:0051709	regulation of killing of cells of other organism	11/4338	0.000313757	0.00425428	PGLYRP1/P2RX7/IFNG/GAPDH/ARG1/CXCL6/PGLYRP3/PGLYRP4/F2RL1/PRF1/KRT6A
GO:0015908	fatty acid transport	38/4338	0.00031618	0.00426016	ABCC2/ACSL4/PLA2G10/ACACB/EDN1/P2RX7/PLA2G3/NTSR1/OXT/MAP2K6/SLC27A6/PLA2G4A/PLA2G2D/TNFSF11/IL1B/PLA2G5/PPARG/SSTR4/NMUR2/CD36/TNFRSF11A/SLC27A3/PLA2G2F/ACE/LCN1/PRKAA2/MID1IP1/MFSD2A/PLA2G4F/FABP4/PLA2G1B/SLCO2A1/AGTR2/LCN12/CYP4A11/PLA2G2C/CPT1B/MIF
GO:0007585	respiratory gaseous exchange by respiratory system	27/4338	0.000316894	0.00426016	ATP1A2/FUT8/FLT4/TRAF4/EDN1/CSF2RB/NTSR1/CHRNA4/HOXA5/PHOX2B/TNNC1/SFTPA1/SFTPD/MTG1/TMPRSS11D/ADORA1/TLX3/PHOX2A/SFTPC/APLN/ECEL1/GRIN1/GSX2/CCBE1/SFTPA2/SLC5A3/DACH1
GO:0032835	glomerulus development	27/4338	0.000316894	0.00426016	PROM1/WWTR1/COL4A4/PDGFB/TCF21/TEK/EGR1/PODXL/SULF1/PLCE1/PTPRO/ANGPT1/NPHS1/KLF15/HEYL/RET/SERPINB7/COL4A3/CD34/BASP1/GPR4/AGTR2/MAGI2/LGR4/PECAM1/CD24/LHX1
GO:0045453	bone resorption	27/4338	0.000316894	0.00426016	PDK4/IL20RA/CLDN18/TFRC/NOX4/P2RX7/ACP5/CA2/CALCA/TNFAIP3/SPP1/TNFSF11/IAPP/IL6/TNFRSF11A/ADAM8/UBASH3B/PPARGC1B/PTH1R/IHH/CARTPT/DCSTAMP/MC4R/ADRB2/S1PR1/CCDC154/BGLAP
GO:0001759	organ induction	13/4338	0.00032317	0.00431693	HOXA11/FGF10/WNT2/DKK1/HOXC11/BMP2/SIX1/GATA5/WNT2B/WNT3A/MESP1/GDNF/ROBO2
GO:0021516	dorsal spinal cord development	13/4338	0.00032317	0.00431693	PAX7/LHX5/LHX3/MDGA1/HOXB8/WNT1/ASCL1/WNT3A/TAL1/DRGX/GDNF/GSX2/LHX1
GO:0060065	uterus development	13/4338	0.00032317	0.00431693	HOXA11/TGFB2/KDM5B/STRA6/CYP19A1/RBP4/MYOCD/GREB1L/WNT7A/WNT9B/FOXL2/HOXA10/LHX1
GO:0030574	collagen catabolic process	22/4338	0.000326389	0.00434153	FAP/MMP11/MMP9/MMP15/MMP8/MMP19/MMP7/MMP20/MMP13/ADAMTS14/FURIN/MMP3/MMP16/MMP14/MMP10/KLK6/TMPRSS6/MMP1/COL13A1/MMP17/MMP12/MMP28
GO:0060986	endocrine hormone secretion	22/4338	0.000326389	0.00434153	GAL/OPRK1/RETN/CRHR1/INHA/IL1B/TBX3/AGT/AGTR1/CRHBP/CRH/RAB11FIP1/INHBB/UCN/RAB8B/KISS1/APLN/FZD4/AGTR2/HCAR2/FOXL2/FOXD1
GO:0070167	regulation of biomineral tissue development	37/4338	0.000337538	0.00447097	LTF/GPM6B/P2RX7/GATA1/COMP/CYP27B1/WNT6/TWIST1/SRGN/SOX9/BMP2/KL/HEY2/TFAP2A/MMP20/FBN2/ECM1/AHSG/DMP1/GJA1/DDR2/PKDCC/OSR2/NELL1/GREM1/ADRB2/WNT10B/S1PR1/PHOSPHO1/SLC8A1/GAS6/ISG15/AMTN/FZD9/BMPR2/IFITM5/BGLAP
GO:0110149	regulation of biomineralization	37/4338	0.000337538	0.00447097	LTF/GPM6B/P2RX7/GATA1/COMP/CYP27B1/WNT6/TWIST1/SRGN/SOX9/BMP2/KL/HEY2/TFAP2A/MMP20/FBN2/ECM1/AHSG/DMP1/GJA1/DDR2/PKDCC/OSR2/NELL1/GREM1/ADRB2/WNT10B/S1PR1/PHOSPHO1/SLC8A1/GAS6/ISG15/AMTN/FZD9/BMPR2/IFITM5/BGLAP
GO:0048771	tissue remodeling	62/4338	0.000340529	0.00450112	WNT16/PDK4/SYT7/IL20RA/FLT4/CLDN18/FGF10/SPP2/TFRC/CEACAM1/NOX4/P2RX7/EFNA2/RASSF2/TIMP1/ACP5/CA2/CAV1/LIPA/MDK/CALCA/IL23A/THBS4/HRG/IL1A/EPAS1/LEPR/TNFAIP3/ARG1/SPP1/TNFSF11/IAPP/AGT/IL6/IL21/ACVRL1/TNFRSF11A/P3H4/ADAM8/GJA1/UBASH3B/PPARGC1B/MMP14/ACE/PTH1R/IHH/CARTPT/CTHRC1/DCSTAMP/MC4R/GREM1/ADRB2/S1PR1/AGTR2/MITF/CCDC154/BMPR2/AGER/LGR4/BGLAP/EFNA4/GJA5
GO:0001578	microtubule bundle formation	36/4338	0.000359859	0.00474668	ZMYND10/PIH1D3/TEKT2/PLA2G3/RP1/CCDC114/NEURL1/RSPH4A/KIF20A/DNAH7/DNAI1/PSRC1/LRRC49/CCDC65/CFAP74/CCDC39/DNAAF1/HYDIN/DRC1/TPPP3/RSPH1/WDR63/TRIM46/PLK1/DNAAF3/ARMC4/TTLL6/TPPP/DNAI2/CFAP46/RSPH9/NCKAP5/TPPP2/CFAP43/CCDC151/PRC1
GO:0001704	formation of primary germ layer	45/4338	0.00037449	0.00492935	HOXA11/COL11A1/EYA2/FGFR2/ITGA8/WNT11/CHRD/MMP9/MMP15/FOXF1/DKK1/WNT3/COL7A1/TLX2/MMP8/NR4A3/COL5A1/ITGB4/KLF4/GATA6/SFRP2/TBX6/HMGA2/WNT3A/MMP14/TAL1/ITGA2/TBX20/SOX17/MESP1/ATOH8/SIX2/SOX7/SOX2/MIXL1/MESP2/LAMB3/TXNRD1/BMPR2/COL5A2/POU5F1/TRIM15/APELA/SCX/LHX1
GO:0061448	connective tissue development	88/4338	0.000390884	0.00513443	TNMD/HOXA11/SCIN/PAX7/CD44/CASR/BARX2/CHRDL2/COL11A1/HYAL2/PITX1/EDN1/WNT11/PTHLH/PDGFB/COCH/COL20A1/TIMP1/COMP/ITGB8/HOXA5/COL1A1/NKX3-2/ZBTB16/MDK/COL7A1/HYAL1/EFEMP1/DLX2/BMP8B/SATB2/HOXB3/MSX2/EGR1/RUNX2/SOX9/BMP2/OTOR/FOXA1/COL5A1/MATN3/CHI3L1/LOXL2/WNT2B/SOX5/SULF1/MMP13/FGF2/COL2A1/ACVRL1/ECM1/WNT9A/SFRP2/RSPO2/SLC25A25/ZEB1/SERPINH1/HMGA2/ADAMTS12/WNT7A/ACAN/PTH1R/PKDCC/NPPC/COL6A3/IHH/TG…
GO:0071300	cellular response to retinoic acid	29/4338	0.000401577	0.00526391	CYP26B1/TNC/FGFR2/WNT8B/BRINP1/WNT11/TESC/PTK6/WNT2/WNT3/SLC6A4/COL1A1/FZD10/WNT6/PCK1/SOX9/PPARG/KLF4/NTRK3/WNT9A/STRA8/WNT3A/WNT9B/RET/WNT10B/FZD4/GJB3/BRINP2/AQP1
GO:0032970	regulation of actin filament-based process	119/4338	0.000408794	0.00533902	CX3CL1/BAIAP2L1/CCL26/ARHGAP44/SCIN/TENM1/ATP1A2/MYOC/DSG2/GPM6B/ARHGAP6/PKP2/LIMCH1/CTNNA2/PFN2/SPTB/PAK3/ACTN2/EDN1/WNT11/NOX4/PLEKHG2/DSP/PPM1F/HCK/RGCC/CORO2B/RHOV/ARHGEF10/CAV1/MET/CCL24/LIMK1/CXCL12/CSF3/ODAM/BST1/MDK/FZD10/WASF1/SEMA5A/DBN1/HRG/ECT2/TNNC1/SPTBN1/STMN1/APOA1/TEK/SORBS3/CIT/NCKAP1L/PREX1/ARHGAP40/RHOJ/VIL1/BAIAP2L2/TMOD2/GMFG/INPP5K/KANK4/GATA4/TMOD1/SPTBN5/GPR65/NTRK3/MYLK3…
GO:0045785	positive regulation of cell adhesion	123/4338	0.000409	0.00533902	CX3CL1/CD44/IBSP/MYOC/FOXP3/PRKCQ/LIMS2/TFRC/PAK3/CEACAM6/CASS4/SIRPG/CHRD/TGFB2/PPM1F/SIRPB1/FERMT1/SMAD7/OLFM4/FOXF1/JAK3/CAV1/AGR2/ECM2/DOCK8/CXCL12/SPOCK2/MAP3K8/CCL2/ZBTB16/MDK/IL23A/IFNG/NEDD9/CD83/HRG/HYAL1/HHLA2/IGFBP2/IL1RL2/CD160/TNFSF4/APOA1/NR4A3/TEK/TNFSF11/NCKAP1L/PREX1/EFNB2/IL1B/CD70/PODXL/FOXA1/EPO/CCL25/EMILIN2/DUSP26/VTCN1/IL2RA/ETS1/CD36/IL6/HLX/IL21/MMRN1/CD27/CDH13/HSPD1/NFK…
GO:0048638	regulation of developmental growth	108/4338	0.00040988	0.00533944	ARX/CACNA2D2/CDKL5/SEMA3G/SEMA3B/MUSK/ADRB1/NEDD4L/FSTL4/POU1F1/FGFR2/SYT1/GAL/TGFBR3/PRLH/SEMA3A/ACACB/EDN1/FGF20/KCNK2/TBX5/SEMA6A/DPYSL2/TLL2/SIX4/CACNG7/MAG/HAMP/WNT2/AGR2/LIMK1/CXCL12/WNT3/SLC6A4/RASAL1/SEMA5A/GHR/DBN1/REG1A/TNR/SPP1/SOCS2/TBX2/NRK/CPNE5/SIX1/MACF1/VIL1/SOX15/GAMT/UNC13A/GDF15/PLXNA3/CCNB1/NGF/EPHA7/HEY2/HLX/SEMA6D/RBP4/FGF2/NTRK3/NKD1/GATA6/RNF157/SLC6A3/BARHL2/MAEL/CRABP2/…
GO:2000310	regulation of NMDA receptor activity	18/4338	0.000413092	0.0053702	MAPK8IP2/RASGRF1/ACTN2/RGS9/CCL2/IFNG/OPRM1/GRIA2/EPHB2/ANXA3/CRHBP/CRH/GRIA4/GRIA1/GRIN1/GRIN2A/DAPK1/NEFL
GO:0007269	neurotransmitter secretion	59/4338	0.000440705	0.0056823	SYT7/APBA2/SYT1/PFN2/CHAT/CAMK2A/P2RX7/RPH3A/TRIM9/RIMS4/HRH3/CHRNA4/GRIK5/STX1A/P2RX1/ASIC1/LIN7A/SLC5A7/KMO/CHRNB4/CNR1/ADRA1A/GRM4/PRKCG/GAD1/SYT5/UNC13A/SYT6/STX11/UNC13C/PPFIA4/SYT2/STXBP5L/SNCA/CPLX2/CHRNA6/CACNA1B/DOC2A/WNT7A/SYN2/DGKI/SV2A/BRSK1/CHRNB2/GPER1/SLC18A2/CPLX4/CPLX1/CHRNA5/P2RY1/SYT12/SNCG/RIMS2/SCRIB/CHRM2/P2RY4/SLC18A3/LRRK2/VAMP2
GO:0071772	response to BMP	59/4338	0.000440705	0.0056823	TNMD/TGFBR3/CHRD/SMAD7/CHRDL1/ZNF423/AMH/COMP/DLX5/SFRP4/ENG/DKK1/PHOX2B/BMP8B/SFRP5/MSX2/SMAD9/EGR1/RUNX2/WNT1/SOX9/BMP2/BMP15/GDF15/GATA5/GATA4/CFC1/SULF1/SMAD6/COL2A1/SLC39A5/ACVRL1/GATA6/DLX1/SFRP2/GPC3/ADAMTS12/HEYL/BMPER/TMEM100/GREM1/SPINT2/SOST/HTRA3/SOSTDC1/DSG4/SOX11/CDH5/NKX2-5/BMP8A/TMPRSS6/VWC2/MYH6/RYR2/BMPR2/SKOR2/FOXD1/SCX/GDF2
GO:0071773	cellular response to BMP stimulus	59/4338	0.000440705	0.0056823	TNMD/TGFBR3/CHRD/SMAD7/CHRDL1/ZNF423/AMH/COMP/DLX5/SFRP4/ENG/DKK1/PHOX2B/BMP8B/SFRP5/MSX2/SMAD9/EGR1/RUNX2/WNT1/SOX9/BMP2/BMP15/GDF15/GATA5/GATA4/CFC1/SULF1/SMAD6/COL2A1/SLC39A5/ACVRL1/GATA6/DLX1/SFRP2/GPC3/ADAMTS12/HEYL/BMPER/TMEM100/GREM1/SPINT2/SOST/HTRA3/SOSTDC1/DSG4/SOX11/CDH5/NKX2-5/BMP8A/TMPRSS6/VWC2/MYH6/RYR2/BMPR2/SKOR2/FOXD1/SCX/GDF2
GO:0099643	signal release from synapse	59/4338	0.000440705	0.0056823	SYT7/APBA2/SYT1/PFN2/CHAT/CAMK2A/P2RX7/RPH3A/TRIM9/RIMS4/HRH3/CHRNA4/GRIK5/STX1A/P2RX1/ASIC1/LIN7A/SLC5A7/KMO/CHRNB4/CNR1/ADRA1A/GRM4/PRKCG/GAD1/SYT5/UNC13A/SYT6/STX11/UNC13C/PPFIA4/SYT2/STXBP5L/SNCA/CPLX2/CHRNA6/CACNA1B/DOC2A/WNT7A/SYN2/DGKI/SV2A/BRSK1/CHRNB2/GPER1/SLC18A2/CPLX4/CPLX1/CHRNA5/P2RY1/SYT12/SNCG/RIMS2/SCRIB/CHRM2/P2RY4/SLC18A3/LRRK2/VAMP2
GO:0042476	odontogenesis	48/4338	0.000443735	0.00570969	TNC/DLX3/DMRT3/FGFR2/FGF10/EDN1/AQP6/TGFB2/PHEX/CA2/COL1A1/ODAM/PERP/WNT6/DLX2/ID3/CSF3R/NKX2-3/MSX2/TNFSF11/TWIST1/RUNX2/BMP2/SLC34A1/ITGB4/WNT10A/TFAP2A/MMP20/SLC24A4/DLX1/RSPO2/DSPP/DMP1/AQP5/ALPL/LHX8/PITX2/COL1A2/OSR2/WDR72/SOSTDC1/CD34/SCN5A/AMTN/CCDC154/PAX9/AQP1/BGLAP
GO:0051784	negative regulation of nuclear division	26/4338	0.000446367	0.00573186	SPDL1/TRIP13/NDC80/RGCC/TTK/CDC20/CENPF/DUSP1/TEX14/KIF25/CCNB1/USP44/DMRT1/HORMAD1/CHEK1/FBXO43/BUB1B/MAD2L1/PTTG1/PLK1/CDT1/BUB1/MTBP/TOM1L2/GEN1/AURKB
GO:0007620	copulation	12/4338	0.000454759	0.00581594	OXT/P2RX1/SLC6A4/CNR1/PI3/KLK14/SERPINE2/EDNRB/VIP/P2RY1/EDDM3A/DDO
GO:0010002	cardioblast differentiation	12/4338	0.000454759	0.00581594	ISL1/TBX5/TGFB2/TBX2/GATA4/PRICKLE1/MYOCD/GATA6/WNT3A/NRG1/GREM1/NKX2-5
GO:2001222	regulation of neuron migration	20/4338	0.000456114	0.00582146	CX3CL1/CAMK2B/CTNNA2/CAMK2A/SEMA3A/SEMA6A/MDK/PHACTR1/DAB2IP/KIF20B/IGSF10/NRG1/NKX6-1/NSMF/COL3A1/SOX14/SRGAP2C/ERBB4/NRG3/SCRT1
GO:0001570	vasculogenesis	32/4338	0.00045737	0.00582569	TIE1/TGFBR3/CEACAM1/TBX5/FOXF1/RASIP1/ITGB8/CAV1/ENG/QKI/TNNI3/RAMP2/MYO18B/APLNR/HEY2/MYOCD/NTRK2/WNT7A/XDH/TGFBR2/TBX20/SOX17/TMEM100/JUNB/HEG1/CD34/FZD4/NKX2-5/SOX18/EMP2/APELA/GDF2
GO:0019730	antimicrobial humoral response	45/4338	0.000461486	0.00586627	PGLYRP1/PRSS3/LTF/SLC11A1/BPIFB2/CXCL2/LYZ/CTSG/EPPIN/GAPDH/HRG/REG1A/PI3/SLPI/CXCL6/DEFB126/BPIFA2/SFTPD/SPINK5/IL36RN/CXCL9/KLK3/S100A7/LCN2/CXCL13/PGLYRP3/PGLYRP4/S100A9/S100A12/CXCL3/PPBP/PF4/CAMP/DEFA4/DEFB1/RNASE7/PLA2G1B/FGA/FGB/ITLN1/F2/BPIFA1/HLA-E/KRT6A/DEFA3
GO:0019369	arachidonic acid metabolic process	23/4338	0.000470833	0.00592926	PLA2G10/CYP2D6/PTGDS/CYP2C18/PLA2G4A/PTGIS/CYP2E1/CYP2C9/CYP1A1/CYP1A2/PTGES/CYP2U1/CBR1/ALOX15/HPGDS/CYP2C19/ALOXE3/ALOX12B/CYP4A11/AKR1C3/CYP2B6/CYP2F1/AWAT1
GO:0021545	cranial nerve development	23/4338	0.000470833	0.00592926	ISL1/SEMA3A/POU4F3/SIX4/SALL1/HOXA1/PHOX2B/HOXB3/HOXB1/EGR2/NKX2-2/SIX1/PLXNA3/EPHB2/TFAP2A/POU4F1/EPHB1/CHRNB2/PHOX2A/DRGX/HOXB2/ATOH7/ADARB1
GO:0007140	male meiotic nuclear division	22/4338	0.000471389	0.00592926	CYP26B1/TRIP13/MOV10L1/TEX11/TEX14/KIF18A/TAF1L/FIGNL1/CCNA1/TEX15/BRDT/DMRTC2/MAEL/DDX4/ASZ1/MEIOB/TDRD12/TDRKH/TEX19/MYBL1/FANCA/SYCP2
GO:0016339	calcium-dependent cell-cell adhesion via plasma membrane cell adhesion molecules	22/4338	0.000471389	0.00592926	CDH10/CDH3/CDH19/CDH17/CDH7/PCDHB4/CDH20/CDH23/PCDHB2/PCDH12/CDHR3/CDH15/DSG1/CDH24/CDH13/CDH18/CDH12/DCHS1/CDH2/SELP/CDH5/PCDHGC3
GO:0055010	ventricular cardiac muscle tissue morphogenesis	22/4338	0.000471389	0.00592926	ISL1/PKP2/COL11A1/FGFR2/TGFBR3/MYH7/TGFB2/DSP/CCM2L/SMAD7/ENG/TNNC1/TNNI3/HEY2/POU4F1/NRG1/MYL3/FOXH1/HEG1/NKX2-5/MYH6/RYR2
GO:0002065	columnar/cuboidal epithelial cell differentiation	42/4338	0.000472083	0.00592926	USH1C/PAX6/DLX3/FGFR2/WNT11/POU4F3/HNF4A/PTK6/ESRP1/HOXA5/AGR2/SLC9A3R1/NKX3-2/SPDEF/SOX4/NKX2-2/BMP2/FOXA1/GATA5/HEY2/EMX1/GATA4/MYO7A/ASCL1/PDX1/GATA6/SIDT2/DSPP/NEUROD1/NKX6-1/TMC1/CDX2/IL13/CDH2/ATOH1/INSM1/SOX11/TYMS/SCRIB/RFX6/TMEM231/STRC
GO:0030168	platelet activation	54/4338	0.000474798	0.00593968	PRKCH/ENTPD2/TSPAN32/PRKCQ/CEACAM1/PDGFB/MYL9/GATA1/COMP/P2RX1/COL1A1/VWF/HRG/PRKCG/F2RL3/SERPINE2/IL6/DGKB/TLR4/ARRB1/TRPC3/ADAMTS18/PIK3R5/PIK3R1/ADRA2A/SLC7A11/UBASH3B/WNT3A/GNAQ/DGKI/FCER1G/PDPN/PF4/F2RL2/COL1A2/CLEC1B/COL3A1/P2RY12/GP9/P2RY1/PRKCE/FGG/FGA/FGB/SAA1/SELP/THBD/F2/GAS6/F8/PRKG1/PEAR1/HBB/DGKK
GO:0042133	neurotransmitter metabolic process	54/4338	0.000474798	0.00593968	SLC7A2/CPS1/MAOB/RORA/CHAT/NAALAD2/EDN1/ARG2/ACHE/NOS1/GCAT/ACP5/CAV1/SLC6A4/IFNG/BCHE/SLC5A7/MMP8/PDE1B/PTGIS/IL1B/KLF2/GAD1/DDC/DMGDH/SDS/CD36/AGT/KLF4/TLR4/BAAT/TPH2/HDC/GCSH/SLC6A3/SRD5A1/BHMT/GLYAT/PTX3/RNF180/ENPP6/CX3CR1/PAH/CD34/PRIMA1/GLDC/TH/AGTR2/NQO1/SHMT2/GRIN2A/TRPV1/SIRPA/HBB
GO:0030500	regulation of bone mineralization	31/4338	0.000483176	0.0060206	LTF/GPM6B/P2RX7/GATA1/COMP/CYP27B1/TWIST1/SRGN/SOX9/BMP2/KL/TFAP2A/FBN2/ECM1/AHSG/GJA1/DDR2/PKDCC/OSR2/NELL1/GREM1/ADRB2/WNT10B/S1PR1/PHOSPHO1/SLC8A1/ISG15/FZD9/BMPR2/IFITM5/BGLAP
GO:0072088	nephron epithelium morphogenesis	31/4338	0.000483176	0.0060206	HOXA11/WNT11/SIX4/SALL1/WNT6/TCF21/PGF/WNT1/SOX9/BMP2/SIX1/HOXD11/WNT2B/AGT/FGF2/GREB1L/ADAMTS16/GPC3/WNT9B/KIF26B/DCHS1/GDNF/NPNT/IRX1/SIX2/AGTR2/FAT4/LGR4/FOXD1/HOXB7/LHX1
GO:1902932	positive regulation of alcohol biosynthetic process	15/4338	0.000484705	0.00602775	POU1F1/ADCYAP1R1/NTSR1/IFNG/CD244/IL1B/LHCGR/SNCA/ABCG1/PTH1R/GPER1/CYP7A1/PTAFR/P2RY1/P2RY6
GO:0060021	roof of mouth development	35/4338	0.000491929	0.00610554	DLX6/ALX4/TGFBR3/WNT11/TGFB2/DLX5/MEOX2/TCF21/SATB2/TBX2/TWIST1/EPHB2/TBX3/TFAP2A/FOXF2/LRRC32/FRAS1/COL2A1/CSRNP1/VAX1/WNT3A/WNT7A/WNT9B/PKDCC/TGFBR2/OSR2/WFIKKN2/SOX11/FOXE1/ALX1/EPHB3/CLDN5/INSIG1/ASPH/COL11A2
GO:0060348	bone development	72/4338	0.000508853	0.00628636	CYP26B1/HOXA11/TYROBP/LTF/MYOC/CLDN18/FGFR2/THPO/COCH/COL20A1/PHEX/ACP5/COMP/DLX5/SFRP4/ENG/COL1A1/CDX1/COL7A1/P3H1/MSX2/TEK/TNFSF11/TWIST1/RUNX2/WNT1/SOX9/PAX1/BMP2/MATN3/TRIM45/CHAD/TFAP2A/SULF1/MMP13/COL2A1/MEIS1/SFRP2/SRD5A1/SERPINH1/FLI1/GJA1/MMP16/MMP14/TAL1/ALPL/NPPC/COL6A3/IHH/TGFBR2/POC1A/PITX2/RANBP3L/OSR2/DCHS1/GREM1/SHOX2/AKAP13/PTGER4/PHOSPHO1/INSIG1/FAT4/COL13A1/CCDC154/PAPSS2/RIPPL…
GO:0033555	multicellular organismal response to stress	30/4338	0.000509153	0.00628636	MAPK8IP2/ADRB1/ADCYAP1R1/BRINP1/NOS1/TRPA1/P2RX3/MDK/ASIC1/NR2E1/THBS4/CRHR1/PRKCG/NMUR2/EDNRB/HTR2C/CRH/CACNA1B/LYPD1/GJA1/UCN/GRIK2/RET/NPAS2/NPY2R/GABRA5/GJA4/P2RX2/TRPV1/DPP4
GO:0001676	long-chain fatty acid metabolic process	41/4338	0.000509489	0.00628636	ALOX5/ACSL4/PLA2G10/CYP2D6/ACSBG1/PTGDS/CYP2C18/ADTRP/QKI/SLC27A6/ACADL/PLA2G4A/PLP1/PTGIS/CYP2E1/CYP2C9/CYP1A1/CYP1A2/SLC27A3/PTGES/CYP2U1/GLYATL2/CBR1/ALOX15/ACOT11/HPGDS/CYP2C19/ELOVL6/ACOT12/ALOXE3/ALOX12B/CYP4F3/CYP4A11/ASAH2/AKR1C3/CYP2B6/CYP2F1/ELOVL2/ASAH2B/AWAT1/LTC4S
GO:0043523	regulation of neuron apoptotic process	70/4338	0.000521645	0.00642378	GCLC/CRLF1/CX3CL1/TFAP2D/TYROBP/ISL1/GCLM/SNCB/PAK3/FGF20/TGFB2/SIX4/NFATC4/MYBL2/TOX3/MAG/GRIK5/PTPRZ1/CCL2/WFS1/TRIM2/MDK/KIF14/NR4A3/CNTFR/GRM4/PRKCG/SIX1/EGLN3/NES/VSTM2L/CHL1/NGF/EPHA7/TFAP2A/ARRB1/ASCL1/DLX1/SNCA/NTRK2/HYOU1/ADAM8/POU4F1/GRID2/ANGPT1/KCNB1/BTG2/G6PD/EN1/TERT/FOXQ1/GRIK2/EN2/NSMF/CX3CR1/GDNF/PCSK9/FOXB1/NDNF/BDNF/CDK5R1/GRIN1/JUN/NQO1/GABRA5/FZD9/XRCC2/SLC30A10/C5AR1/NEFL
GO:0007088	regulation of mitotic nuclear division	57/4338	0.000523417	0.00643304	ANLN/TACC3/SPDL1/TRIP13/EDN1/CDC14A/NDC80/AURKA/CDC6/PDGFB/RGCC/CAV2/TTK/IL1A/CDC20/NEK2/CENPF/DUSP1/TEX14/EDN3/EREG/KIF25/IL1B/DLGAP5/PKMYT1/CEP85/CCNB1/ESPL1/USP44/BORA/DMRT1/NUSAP1/KIF11/KIF20B/HECW2/CENPE/EGF/CDCA5/MKI67/CHEK1/BUB1B/CDC25C/TGFA/MAD2L1/PTTG1/CHMP4C/PLK1/CDT1/BUB1/MTBP/UBE2C/TOM1L2/GEN1/AURKB/RCC1/EPGN/KNTC1
GO:0010517	regulation of phospholipase activity	29/4338	0.000535006	0.00655538	SELE/ARHGAP6/FGFR2/ADCYAP1R1/ADRA1A/HPCA/S1PR4/PLA2G5/ANGPTL3/NMUR2/AGT/HTR2B/FGF2/NTRK3/AGTR1/SNCA/NTRK2/GNAQ/P2RY12/PTAFR/PLA2G1B/NMUR1/P2RY6/RASGRP4/BDNF/C5AR1/AVPR1B/ANXA8L1/ANXA8
GO:0046677	response to antibiotic	102/4338	0.000535451	0.00655538	CFTR/AOC1/DDX11/TNC/SPI1/CLDN18/FGFR2/HYAL2/MAOB/POLB/EDN1/ADCYAP1R1/OPRK1/PDGFB/TRPA1/HAMP/MET/EZH2/PPIF/CSF3/CCL7/COL1A1/CRYAB/TIMELESS/APOBEC1/OPRM1/ECT2/HYAL1/PLA2G4A/KDM5B/ID3/CNR1/TNFAIP3/ARG1/NR4A3/CRHR1/DUSP1/EGR1/CAT/TRAP1/KLF2/CDO1/KCNA5/CYP2E1/AOC3/PCNA/LDHA/ETS1/IL6/KLF4/GGH/RBP4/CD27/CYP1A1/NTRK3/CBX8/TRPM2/SLC6A3/SRD5A1/CRHBP/CRH/LCN2/SCGB1A1/ADCY8/G6PD/CHRNB2/ALPL/NPPC/CA3/CYBB/CLD…
GO:0051402	neuron apoptotic process	78/4338	0.000537182	0.00656383	GCLC/CRLF1/CX3CL1/TFAP2D/TYROBP/ISL1/GCLM/POLB/SNCB/PAK3/FGF20/POU4F3/TGFB2/SIX4/NFATC4/MYBL2/TOX3/MAG/GRIK5/PTPRZ1/CCL2/WFS1/TRIM2/MDK/GAPDH/KIF14/NR4A3/CNTFR/CIT/GRM4/PRKCG/SIX1/EGLN3/NES/VSTM2L/CHL1/NGF/EPHA7/TFAP2A/ARRB1/ASCL1/DLX1/SNCA/TNFRSF21/NTRK2/HYOU1/THRB/ADAM8/POU4F1/GRID2/ANGPT1/KCNB1/BTG2/G6PD/EN1/TERT/FOXQ1/GRIK2/EN2/NSMF/CX3CR1/GDNF/PCSK9/FOXB1/NDNF/BNIP3/BDNF/CDK5R1/GRIN1/JUN/NQO…
GO:0051961	negative regulation of nervous system development	99/4338	0.00054291	0.00662098	FKBP4/CX3CL1/PAX6/SEMA3G/SEMA3B/ISL1/VIM/FSTL4/NGEF/ASPM/SEMA3A/BRINP1/DLL3/SEMA6A/NFATC4/MCF2/STMN2/MAG/LHX2/DKK1/WNT3/SLC6A4/PMP22/PHOX2B/NR2E1/SEMA5A/TLX2/DLX2/TNR/ID3/SPP1/EFNB2/SOX9/IL1B/NKX2-2/OMG/KLK8/LDLR/PLXNA3/LIN28A/EPHB2/SOX3/EPHA7/ITM2C/EDNRB/IL6/KIAA0319/TTPA/SEMA6D/SIX3/ZNF365/ASCL1/NTRK3/MEIS1/DLX1/PTPRG/SLIT2/TNFRSF21/VAX1/TBX6/DIXDC1/THRB/PTPRO/SPOCK1/SEMA3D/THY1/WNT3A/WNT7A/NRG…
GO:0007202	activation of phospholipase C activity	16/4338	0.000546819	0.00663017	SELE/ARHGAP6/ADCYAP1R1/ADRA1A/S1PR4/AGT/HTR2B/NTRK2/GNAQ/P2RY12/NMUR1/P2RY6/RASGRP4/BDNF/C5AR1/AVPR1B
GO:0033198	response to ATP	16/4338	0.000546819	0.00663017	P2RX5/P2RX7/P2RX6/DNTT/P2RX1/P2RX3/IL1B/CIB2/TRPC3/PKLR/P2RY12/P2RY1/SLC8A1/P2RY4/P2RX2/TRPV1
GO:0034694	response to prostaglandin	16/4338	0.000546819	0.00663017	TNC/TGFBR3/EDN1/OXT/TNFSF4/PTGFR/AANAT/PPARG/AKR1C2/PRKAA2/PRKCE/PTGER4/P2RY6/CCL19/P2RY4/AKR1C3
GO:0022407	regulation of cell-cell adhesion	122/4338	0.00054931	0.0066476	CX3CL1/CD44/FOXP3/PRKCQ/TFRC/PAK3/CEACAM1/ARG2/CEACAM6/SIRPG/LAG3/PPM1F/SIRPB1/CCM2L/SMAD7/RGCC/FGL1/JAK3/CAV1/DOCK8/CXCL12/MAP3K8/CCL2/ZBTB16/MDK/IL23A/IFNG/ADTRP/MDGA1/CD83/HHLA2/IGFBP2/IL1RL2/TNR/PLA2G2D/CD160/TNFSF4/APOA1/ARG1/NR4A3/EPCAM/TNFSF11/NCKAP1L/WNT1/EFNB2/IL1B/CD70/BMP2/PODXL/FOXA1/EPO/CCL25/SFTPD/VTCN1/IL2RA/ETS1/EPHA7/SERPINE2/PCDH8/IL6/HLX/KLF4/LRRC32/IL21/PDE5A/CD27/ADAMTS18/HSP…
GO:0021520	spinal cord motor neuron cell fate specification	9/4338	0.000551915	0.00666633	PAX6/ISL1/LHX3/HOXD10/MNX1/ISL2/NKX6-1/OLIG3/HOXC10
GO:0071277	cellular response to calcium ion	33/4338	0.000558976	0.0067387	SYT7/DPEP1/SYT13/GUCA1A/SYT1/RASGRP2/EDN1/PPIF/RASAL1/ECT2/HPCA/CPNE5/FOSB/SYT5/JUND/ALOX5AP/SYT6/TRPM2/KCNH1/SYT2/CRHBP/ADCY8/ALOX15/PRKAA2/FOS/JUNB/SYT12/JUN/CPNE7/SCN5A/AKR1C3/CPNE4/SYT15
GO:0043524	negative regulation of neuron apoptotic process	52/4338	0.000562547	0.00676882	GCLC/CRLF1/CX3CL1/TFAP2D/ISL1/GCLM/SNCB/FGF20/SIX4/NFATC4/TOX3/MAG/PTPRZ1/CCL2/WFS1/MDK/KIF14/NR4A3/CNTFR/PRKCG/SIX1/NES/VSTM2L/CHL1/NGF/ARRB1/DLX1/SNCA/NTRK2/HYOU1/ADAM8/POU4F1/ANGPT1/BTG2/EN1/TERT/FOXQ1/GRIK2/EN2/CX3CR1/GDNF/FOXB1/NDNF/BDNF/GRIN1/JUN/GABRA5/FZD9/XRCC2/SLC30A10/C5AR1/NEFL
GO:0061436	establishment of skin barrier	13/4338	0.000585524	0.00703186	CYP26B1/FA2H/MET/STMN1/GRHL1/ABCA12/GRHL3/TMEM79/KRT1/ALOXE3/ALOX12B/KRT16/CLDN4
GO:0010001	glial cell differentiation	72/4338	0.000589582	0.0070425	PAX6/VIM/MYOC/LAMC3/FGF10/SLC8A3/FA2H/ARHGEF10/MAG/PTPRZ1/ASPA/PHOX2B/MDK/IFNG/NR2E1/DLX2/EGR2/PLP1/SOX4/MYRF/SOX9/IL1B/NKX2-2/BMP2/LDLR/LIN28A/PPARG/WASF3/TRPC4/EMX1/SERPINE2/IL6/TLR4/GCM1/ZNF365/FGF5/ASCL1/NTRK3/GPR17/DLX1/TNFRSF21/TTBK1/NTRK2/TENM4/LGI4/NRG1/IL34/S100B/TAL1/NKX6-1/KLF15/GPR37L1/CDK1/CDH2/FPR2/GAP43/ID4/C1QA/NRROS/BNIP3/SOX11/KCNJ10/F2/GSX2/SOX2/BACE2/CNTN2/POU3F2/ROR1/C5AR1/AG…
GO:0003382	epithelial cell morphogenesis	17/4338	0.000595345	0.0070425	TNMD/COL4A4/FAT1/VSIG1/MET/ARHGEF26/POF1B/RAB25/ST14/RILPL2/IHH/CLDN3/SPINT2/HEG1/COL18A1/NOTCH4/PECAM1
GO:0007094	mitotic spindle assembly checkpoint	17/4338	0.000595345	0.0070425	SPDL1/TRIP13/NDC80/TTK/CDC20/CENPF/DUSP1/TEX14/CCNB1/USP44/BUB1B/MAD2L1/PLK1/CDT1/BUB1/GEN1/AURKB
GO:0010092	specification of animal organ identity	17/4338	0.000595345	0.0070425	HOXA11/ISL1/FGFR2/FGF10/WNT2/DKK1/HOXC11/BMP2/SIX1/GATA5/WNT2B/TBR1/WNT3A/FOXH1/MESP1/GDNF/ROBO2
GO:0031577	spindle checkpoint	17/4338	0.000595345	0.0070425	SPDL1/TRIP13/NDC80/TTK/CDC20/CENPF/DUSP1/TEX14/CCNB1/USP44/BUB1B/MAD2L1/PLK1/CDT1/BUB1/GEN1/AURKB
GO:0048048	embryonic eye morphogenesis	17/4338	0.000595345	0.0070425	WNT16/PAX6/EFEMP1/VAX2/MFAP2/TBX2/TWIST1/TFAP2A/FOXF2/STRA6/SIX3/FBN2/ZEB1/IHH/SOX11/TH/FOXL2
GO:0071173	spindle assembly checkpoint	17/4338	0.000595345	0.0070425	SPDL1/TRIP13/NDC80/TTK/CDC20/CENPF/DUSP1/TEX14/CCNB1/USP44/BUB1B/MAD2L1/PLK1/CDT1/BUB1/GEN1/AURKB
GO:0071174	mitotic spindle checkpoint	17/4338	0.000595345	0.0070425	SPDL1/TRIP13/NDC80/TTK/CDC20/CENPF/DUSP1/TEX14/CCNB1/USP44/BUB1B/MAD2L1/PLK1/CDT1/BUB1/GEN1/AURKB
GO:0030308	negative regulation of cell growth	63/4338	0.000603722	0.00712822	SEMA3G/SEMA3B/PRDM11/FHL1/FSTL4/DCBLD2/HYAL2/GAL/CDHR2/ENO1/SEMA3A/WNT11/SEMA6A/TGFB2/HNF4A/WFDC1/MAG/WNT3/CRYAB/CYP27B1/SEMA5A/HRG/HYAL1/TNR/SPP1/NPPB/PLXNA3/PPARG/PSRC1/RERG/EPHA7/AGT/SERPINE2/SEMA6D/ACVRL1/SLIT2/SFRP2/CDKN2A/PAK1/GJA1/SEMA3D/WNT3A/CDA/G6PD/TRIM46/APBB2/PI16/SOX17/DCSTAMP/FBP1/APBB1/GNG4/NPR1/CDK5R1/AGTR2/CAV3/SLIT3/SEMA4B/DCC/OSTN/BMPR2/TRIM40/GDF2
GO:0002237	response to molecule of bacterial origin	106/4338	0.00061007	0.0071897	CX3CL1/SELE/MGST1/FMO1/DCN/LTF/SLC11A1/CPS1/ABCC2/VIM/FGFR2/MAOB/FGF10/EDN1/CXCL2/IL12RB2/OPRK1/P2RX7/NOS1/CSF2RB/CTSG/NFKBIA/HCK/ACP5/HAMP/CSF3/CCL2/CYP27B1/SASH1/OPRM1/LY86/PLSCR4/KMO/TNFSF4/CNR1/TNFAIP3/ARG1/TRIM6/GJB6/PTGFR/SLPI/PCK1/CXCL6/IL1B/IL37/ZFP36/LOXL1/CD68/LBP/EPO/JUND/AKAP12/CD36/EDNRB/IL6/IL36G/IL36A/IL36RN/DAB2IP/TLR4/SMAD6/CXCL9/CYP1A1/CYP1A2/IRF8/TNFRSF11A/S100A7/SNCA/PTGES/LCN…
GO:0003014	renal system process	44/4338	0.000613637	0.00720087	SLC4A1/HYAL2/EDN1/PCSK5/PDGFB/OXT/CORO2B/SLC9A3R1/WFS1/NPR3/CHRNB4/SGK1/ADRA1A/NPPB/AVPR2/ADCY4/INPP5K/HNF1A/AGT/EDNRB/SULF1/AGTR1/CORIN/PTPRO/GJA1/ADCY8/CHRNB2/ADCY9/ADORA1/F2RL1/OR51E2/NPR1/AQP4/CD34/AGTR2/GAS6/CYP4A11/CLDN4/AKR1C3/TRPV1/EMP2/AQP1/HBB/GJA5
GO:0072089	stem cell proliferation	44/4338	0.000613637	0.00720087	CX3CL1/PAX6/ASPM/FGFR2/EML1/FBLN1/ABCB1/THPO/FERMT1/RNF43/WNT3/NR2E1/ARTN/EPCAM/WNT1/NES/WNT2B/SOX5/TBX3/SIX3/FGF2/ASCL1/DMRTA2/SFRP2/VAX1/HMGA2/WNT3A/ACE/RACGAP1/HHIP/TERT/SOX17/CX3CR1/WNT10B/SIX2/OTP/ID4/OVOL1/CD34/SOX11/FZD9/LRRK2/SOX18/TRIM71
GO:0009913	epidermal cell differentiation	110/4338	0.000614444	0.00720087	WNT16/CYP26B1/USH1C/PAX6/NME2/PRKCH/DSG2/PKP2/CDH3/PKP1/POU4F3/TGM1/KRT31/DSP/FA2H/TGM5/ESRP1/CASP14/CNFN/EZH2/SFRP4/KRT23/KRT32/SLC9A3R1/CYP27B1/KRT18/PERP/MSX2/PI3/EREG/KRT36/ZFP36/KRT17/KLK14/KRT34/KRT33B/SPINK5/GRHL1/DSG3/DSG1/HEY2/SCEL/KLF4/CTSV/MYO7A/FURIN/S100A7/ABCA12/ST14/IL20/IVL/SPRR3/SPRR2D/TMEM79/PITX2/TMC1/KLK13/KRT80/KRT1/KRT24/DNASE1L2/SPRR1B/SPRR1A/KRT8/KRT78/KRT86/KRT75/KRT6C/KR…
GO:0035265	organ growth	68/4338	0.00062111	0.00726549	ARX/CACNA2D2/FGFR2/TGFBR3/FGF10/ACACB/EDN1/FGF20/KCNK2/TBX5/TGFB2/COCH/COL20A1/CCM2L/NDRG4/COMP/HAMP/WNT2/SLC6A4/COL7A1/LEPR/MSX2/ADRA1A/TBX2/SOX9/MATN3/CCNB1/HEY2/AGT/GATA4/HLX/MMP13/CYP19A1/RBP4/FGF2/GATA6/MAEL/ECM1/MEIS1/RSPO2/TENM4/PAK1/LATS2/WWC2/GJA1/G6PD/DDR2/FLVCR1/NPPC/COL6A3/TGFBR2/POC1A/PI16/TBX20/MESP1/CDK1/AKAP13/S1PR1/HEG1/BASP1/ERBB4/PSAPL1/AGTR2/CAV3/NKX2-5/OSTN/MYH6/VIT
GO:0050768	negative regulation of neurogenesis	93/4338	0.000625956	0.00730862	FKBP4/CX3CL1/PAX6/SEMA3G/SEMA3B/ISL1/VIM/FSTL4/NGEF/ASPM/SEMA3A/BRINP1/DLL3/SEMA6A/NFATC4/MCF2/STMN2/MAG/LHX2/DKK1/WNT3/SLC6A4/PMP22/PHOX2B/NR2E1/SEMA5A/TLX2/DLX2/TNR/ID3/SPP1/EFNB2/SOX9/IL1B/NKX2-2/OMG/KLK8/LDLR/PLXNA3/LIN28A/EPHB2/SOX3/EPHA7/ITM2C/EDNRB/IL6/KIAA0319/SEMA6D/SIX3/ZNF365/ASCL1/NTRK3/MEIS1/DLX1/PTPRG/SLIT2/VAX1/TBX6/DIXDC1/THRB/PTPRO/SPOCK1/SEMA3D/THY1/WNT3A/WNT7A/NRG1/ISL2/TRIM46/…
GO:0055081	anion homeostasis	25/4338	0.000628475	0.00732447	CPS1/ABCC2/OTC/CA12/SLC12A1/CETP/HNF4A/SFRP4/SLC9A3R1/SLC12A7/APOA1/SLC12A4/SLC34A1/ANGPTL3/RCN3/XPR1/SLC7A11/ABCG1/TLCD1/FGFR4/PRKAA2/ADORA1/TLCD2/SLC34A3/SLC12A8
GO:0046883	regulation of hormone secretion	84/4338	0.000629877	0.00732726	CFTR/ICA1/CACNA2D2/SYT7/ISL1/CASR/GAL/EDN1/OPRK1/RAPGEF4/IL11/HNF4A/RETN/STX1A/TFR2/NMU/IFNG/GCG/KDM5B/SLC2A1/CNR1/SPP1/CRHR1/TNFSF11/INHA/EDN3/SOX4/IL1B/KCNA5/AGT/BLK/UQCC2/ARRB1/CYP19A1/RBP4/PDX1/AGTR1/STXBP5L/CRHBP/HTR2C/CRH/SIDT2/ADRA2A/G6PC2/GJA1/SLC16A1/ADCY8/RAB11FIP1/KCNB1/GIP/SSTR5/NEUROD1/INHBB/CCKAR/ADORA1/SLC2A2/NKX6-1/UCN/CARTPT/GPER1/KCNC2/RAB8B/SCG5/ENHO/P2RY1/MYRIP/KISS1/PRKCE/APL…
GO:0010766	negative regulation of sodium ion transport	11/4338	0.000637368	0.00737359	HECW1/ATP1A2/NEDD4L/SLC9A3R1/SERPINE2/HECW2/WNK2/PCSK9/PRKCE/WNK3/STK39
GO:0034587	piRNA metabolic process	11/4338	0.000637368	0.00737359	MOV10L1/TDRD1/PIWIL1/MAEL/DDX4/ASZ1/TDRD12/EXD1/TDRKH/MYBL1/GPAT2
GO:0071371	cellular response to gonadotropin stimulus	11/4338	0.000637368	0.00737359	GCLC/GCLM/EPHA8/SLC5A5/HMGCS1/LHCGR/GATA6/CCNA2/NSMF/FSHR/EFNA5
GO:0014046	dopamine secretion	19/4338	0.000654621	0.00751801	SYT7/SYT13/SYT1/FGF20/OPRK1/CHRNA4/CXCL12/CNR1/SYT5/SYT6/SYT2/SNCA/CHRNA6/CHRNB2/GDNF/SYT12/SNCG/NPY2R/SYT15
GO:0014059	regulation of dopamine secretion	19/4338	0.000654621	0.00751801	SYT7/SYT13/SYT1/FGF20/OPRK1/CHRNA4/CXCL12/CNR1/SYT5/SYT6/SYT2/SNCA/CHRNA6/CHRNB2/GDNF/SYT12/SNCG/NPY2R/SYT15
GO:0051931	regulation of sensory perception	19/4338	0.000654621	0.00751801	EDN1/OPRK1/NTSR1/OXT/GRIN2D/NMU/P2RX3/OPRM1/OPRD1/NMUR2/EDNRB/VIP/ADORA1/FABP5/TMEM100/CACNB3/SCN11A/PTAFR/NPY2R
GO:0090184	positive regulation of kidney development	19/4338	0.000654621	0.00751801	PROM1/PDGFB/SIX4/EGR1/SOX9/SIX1/LIN28A/WNT2B/AGT/RET/SERPINB7/GDNF/BASP1/AGTR2/LGR4/FOXD1/HOXB7/CD24/LHX1
GO:0045839	negative regulation of mitotic nuclear division	23/4338	0.000660321	0.00756968	SPDL1/TRIP13/NDC80/RGCC/TTK/CDC20/CENPF/DUSP1/TEX14/KIF25/CCNB1/USP44/CHEK1/BUB1B/MAD2L1/PTTG1/PLK1/CDT1/BUB1/MTBP/TOM1L2/GEN1/AURKB
GO:0006865	amino acid transport	50/4338	0.000666417	0.00760357	SLC7A2/SLC25A13/SLC6A13/SLC6A7/SLC11A1/ATP1A2/SLC7A9/SYT1/SLC6A15/P2RX7/HRH3/NTSR1/SLC7A5/SLC1A6/STX1A/SLC1A1/SLC6A12/SLC1A4/KMO/ARG1/ACE2/SLC7A10/SLC6A11/TRPC4/AGT/SLC38A4/PPFIA4/SNCA/NTRK2/SLC7A11/SLC7A7/SV2A/SLC1A7/PDPN/ADORA1/NPY5R/SLC6A18/SFXN1/SLC7A3/SLC38A8/CPLX1/SLC38A11/LRRC8C/KCNJ10/SFXN4/SLC36A2/SLC38A3/TRPV1/SLC6A17/VAMP2
GO:0060401	cytosolic calcium ion transport	60/4338	0.000667516	0.00760357	CALCR/CX3CL1/ATP1A2/ADCYAP1R1/P2RX5/P2RX7/NOS1/JPH4/SLC8A3/NTSR1/CEMIP/TRPA1/GRIN2D/CAV1/RGS9/P2RX3/CASQ2/ADRA1A/RAMP3/F2RL3/FAM155B/EPO/TRPM1/APLNR/HTR2B/PLCE1/FGF2/TRPC3/CXCL9/METTL21C/TRPM2/SNCA/HTR2C/PLCH2/JPH2/THY1/JPH3/UBASH3B/MS4A1/GRIN2C/GPER1/JSRP1/CACNB3/IL13/PLA2G1B/PRKCE/P2RY6/CCL19/HAP1/GRIN1/CD19/F2/SLC8A1/GRIN2A/NPSR1/P2RX2/TRPV1/PLN/RYR2/LIME1
GO:0003009	skeletal muscle contraction	20/4338	0.000667966	0.00760357	SCN4A/MYH7/SLC8A3/TNNC2/TNNT1/TNNC1/TNNI3/TNNT3/TNNI2/CHRND/CHRNA1/STAC/CCDC78/JSRP1/CHRNB1/SYNM/CAV3/STAC3/ATP2A1/MB
GO:1901616	organic hydroxy compound catabolic process	30/4338	0.000668101	0.00760357	MTMR7/CYP24A1/MAOB/SCARF1/SYNJ2/MIOX/NTSR1/HAO1/CYP27B1/ALDH2/TPI1/AKR1D1/SRD5A3/INPP5K/ALDH3B2/CYP27A1/ALDH1B1/SORD/SLC6A3/CYP7A1/CEL/CYP4F3/CYP4A11/AKR1C3/SULT1A1/AKR1B10/SULT1C4/ADH4/DIO2/SULT1A3
GO:1904036	negative regulation of epithelial cell apoptotic process	21/4338	0.000672416	0.00763889	FGF21/WFS1/MDK/SEMA5A/TNFAIP3/TEK/RAMP2/PDX1/ANGPT1/NEUROD1/TERT/ANGPTL4/IL13/FGG/FGA/FGB/SCG2/NDNF/GATA2/GAS6/SERPINB13
GO:0050905	neuromuscular process	40/4338	0.000683279	0.00774834	USH1C/CTNNA2/KCNAB2/POU4F3/JPH4/GRIN2D/COMP/HOXA1/CDH23/TNR/NR4A3/SLURP1/HOXD10/MYH10/AGTPBP1/CHRND/MYO7A/STRA6/CHRNA1/SLC6A3/SCN1A/PCDH15/POU4F1/GRID2/JPH3/UCHL1/GRIN2C/UCN/FABP7/GBX1/RAC3/IGDCC3/GRIN1/HOXC10/GPR88/USH1G/GRIN2A/POMK/ADARB1/NEFL
GO:0001666	response to hypoxia	110/4338	0.000686422	0.00777	CLCA1/CASR/F7/RORA/TGFBR3/ENO1/EDN1/KCNK2/NOX4/DNMT3B/NOS1/TGFB2/SLC8A3/CHRNA4/ANGPT4/E2F1/RGCC/PLAT/CAV1/CA9/PDLIM1/CXCL12/SLC6A4/ALDH3A1/SOD3/CRYAB/B3GAT1/P2RX3/REG1A/EPAS1/OPRD1/SLC2A1/PGF/CRHR1/TEK/EGR1/CAT/TWIST1/PLAU/PTGIS/PCK1/BMP2/GNGT1/EGLN3/CBFA2T3/KCNA5/EPO/COX4I2/RAMP2/POSTN/LOXL2/CCNB1/LDHA/ETS1/HILPDA/BRIP1/ACVRL1/CYP1A1/MYOCD/GATA6/PMAIP1/ATP1B1/PKLR/LIMD1/CCNA2/ANKRD1/PAK1/HYOU1/A…
GO:0003081	regulation of systemic arterial blood pressure by renin-angiotensin	14/4338	0.000698144	0.00781736	NOX1/CMA1/PCSK5/CTSG/ACE2/AGT/AGTR1/ACE/CPA3/F2RL1/OR51E2/AGTR2/MME/GJA5
GO:0035640	exploration behavior	14/4338	0.000698144	0.00781736	BRINP1/CHRNA4/TNR/CRHR1/GAD1/CHL1/CRH/JPH3/GIP/LRRTM1/PRKCE/AGTR2/LRRK2/DPP4
GO:0099560	synaptic membrane adhesion	14/4338	0.000698144	0.00781736	IGSF9B/MDGA1/PCDH17/SLITRK3/FLRT3/LRRC4/PCDH8/SPARCL1/PTPRD/NTNG1/LRFN4/SLITRK1/EFNA5/SLITRK2
GO:0000727	double-strand break repair via break-induced replication	8/4338	0.000699285	0.00781736	MCM2/MCM6/CDC45/CDC7/MCM4/GINS2/GINS4/MCM7
GO:0016264	gap junction assembly	8/4338	0.000699285	0.00781736	CAV1/ACE2/AGT/GJA1/ACE/GJB2/GJB1/GJA5
GO:0052697	xenobiotic glucuronidation	8/4338	0.000699285	0.00781736	UGT2B28/UGT1A6/UGT2B11/UGT1A1/UGT1A8/UGT1A10/UGT1A3/UGT1A7
GO:0055091	phospholipid homeostasis	8/4338	0.000699285	0.00781736	CETP/HNF4A/APOA1/ANGPTL3/RCN3/ABCG1/TLCD1/TLCD2
GO:1902850	microtubule cytoskeleton organization involved in mitosis	47/4338	0.00071112	0.0079356	PAX6/TACC3/SPDL1/EML1/FGF10/WDR62/NDC80/AURKA/TPX2/BIRC5/KIF4A/MYBL2/ARHGEF10/FSD1/TTK/CENPA/ACTL8/CDC20/STMN1/NEK2/STIL/MSTO1/TUBG1/CCNB1/PSRC1/ESPL1/BORA/NUSAP1/KIF23/KIF11/CENPE/NUF2/TACC1/SPC25/RACGAP1/POC1A/MAD2L1/CHMP4C/PLK1/AURKB/RCC1/CHEK2/SAPCD2/PRC1/MAP10/KIF4B/KIFC1
GO:0007612	learning	51/4338	0.000734234	0.00817906	MAPK8IP2/ATP1A2/OPRK1/JPH4/SLC8A3/NTSR1/NDRG4/ADAM2/NPTX2/DKK1/ASIC1/BCHE/TNR/B4GALT2/SLC8A2/CRHR1/PDE1B/C1QL1/EPHB2/AGT/TBR1/PAK6/STRA6/CRH/NTRK2/SLC7A11/JPH3/NRGN/SLC24A2/SORCS3/DGKI/BTG2/BRSK1/CHRNB2/EN1/UCN/NETO1/RGS14/FOS/FOXB1/SYNPO/CNTNAP2/GRIN1/JUN/TH/GPR88/GRIN2A/CLDN5/CNTN2/GABRA5/ARC
GO:1903169	regulation of calcium ion transmembrane transport	53/4338	0.000738489	0.00821194	CALCR/CX3CL1/ATP1A2/REM1/NOS1/JPH4/NTSR1/FGF14/CEMIP/RGS9/CACNG1/CASQ2/CRHR1/HPCA/RAMP3/AHNAK/F2RL3/CRACR2A/APLNR/CXCL9/METTL21C/ATP1B1/STAC/SNCA/TMC2/JPH2/ADRA2A/THY1/JPH3/UBASH3B/G6PD/GPER1/TMC1/RRAD/JSRP1/CACNB3/IL13/PRKCE/P2RY6/HAP1/CD19/GPR35/F2/CACNB4/CAV3/SLC8A1/STAC3/NPSR1/ATP2A1/PLN/RYR2/GJC2/LIME1
GO:0003407	neural retina development	28/4338	0.000743749	0.00825587	USH1C/PROM1/TGFB2/VSX1/RS1/RP1/CALB1/TSPAN12/DLX2/RPE65/SOX9/TRPM1/TFAP2A/SIX3/FOXN4/DLX1/SDK1/NTRK2/GPM6A/THRB/THY1/NEUROD1/IHH/HCN1/PTPRM/CABP4/ATOH7/LHX1
GO:1904019	epithelial cell apoptotic process	41/4338	0.000780406	0.00861142	E2F2/E2F1/RGCC/FGF21/SFRP4/CCL2/WFS1/MDK/KRT18/SEMA5A/CD160/TNFAIP3/TEK/ZFP36/RAMP2/IL6/DAB2IP/SIX3/PDX1/ANGPT1/NEUROD1/TGFBR2/TERT/GPER1/ANGPTL4/COL4A3/IL13/KRT8/FGG/FGA/FGB/SCG2/NDNF/GATA2/COL18A1/GAS6/AKR1C3/SERPINB13/RYR2/BMPR2/ECSCR
GO:0006940	regulation of smooth muscle contraction	27/4338	0.000781243	0.00861142	ATP1A2/CALCRL/EDN1/OXT/CAV1/P2RX1/NMU/CHRNB4/ADRA1A/EDN2/DOCK4/TNNI3/CNN1/NMUR2/PLCE1/MYOCD/ADRA2A/PROK2/ADORA1/ITGA2/GPER1/NPNT/ADRB2/PTAFR/CHRM2/NPY2R/PRKG1
GO:0051187	cofactor catabolic process	27/4338	0.000781243	0.00861142	GGTLC2/AMBP/APOA4/TPO/CAT/PRDX4/CHAC1/HBZ/ALDH1L2/DUOX1/CHAC2/ALDH1L1/SNCA/GGTLC1/CBR3/LPO/CYP4F11/HBA2/HBG2/HBA1/HBM/GPX3/HBE1/HBD/UGT1A1/HBB/GGTLC3
GO:0060389	pathway-restricted SMAD protein phosphorylation	27/4338	0.000781243	0.00861142	TGFBR3/TGFB2/SMAD7/ENG/DKK1/PBLD/SNX25/TTK/BMP8B/INHA/BMP2/BMP15/GDF15/SMAD6/INHBE/ACVRL1/LEFTY2/DAB2/INHBB/TGFBR2/BMPER/GREM1/INHBC/BMP8A/BMPR2/GDF2/GDF10
GO:0043434	response to peptide hormone	130/4338	0.000803414	0.00884036	GCLC/PDK4/BAIAP2L1/NME2/CPS1/ABCC2/INSRR/OTC/PTPRN/F7/GLP2R/PRKCQ/GAL/TGFBR3/CAMK2A/PRLH/ACTN2/EDN1/CEACAM1/OPRK1/CAD/CDC6/SORBS1/TRIB3/OXT/PHEX/TIMP1/ZNF106/CA2/RETN/FGF21/JAK3/ATP6V0A4/CAV2/CAV1/CXCL12/COL1A1/GAB1/APOBEC1/GHR/PRLR/KAT2B/GCG/GRB14/REG1A/RPE65/SLC2A1/ARG1/NR4A3/CRHR1/TEK/EGR1/SOCS2/CAT/EGR2/NR4A1/PCK1/EREG/WNT1/IL1B/PPAT/VGF/ADCY4/CDO1/AANAT/GDF15/JUND/SLC34A1/PPARG/INPP5K/KL/AGT…
GO:0021954	central nervous system neuron development	31/4338	0.000816714	0.00892005	ARX/FGFR2/SEMA3A/LHX6/PHOX2B/NR2E1/PLXNA3/DCLK1/EPHB2/ASCL1/SLIT2/NTRK2/EPHB1/BTG2/CHRNB2/LHX8/GABRB1/HPRT1/GBX2/ZEB2/RAC3/GATA2/EPHB3/TSKU/SOX1/CNTN2/ROBO2/DCC/NANOS1/ADARB1/SALL3
GO:0031016	pancreas development	31/4338	0.000816714	0.00892005	PAX6/ISL1/FGF10/HNF4A/MSLN/FOXF1/MET/WFS1/NKX3-2/NR5A2/ONECUT2/NEUROG3/SOX4/SOX9/NKX2-2/MNX1/HNF1A/IL6/PDX1/GATA6/CCDC39/SIDT2/DNAAF1/ZIC3/GIP/NEUROD1/IHH/NKX6-1/ONECUT1/INSM1/RFX6
GO:0061333	renal tubule morphogenesis	31/4338	0.000816714	0.00892005	HOXA11/WNT11/SIX4/SALL1/WNT6/TCF21/PGF/WNT1/SOX9/BMP2/SIX1/HOXD11/WNT2B/AGT/FGF2/GREB1L/ADAMTS16/GPC3/WNT9B/KIF26B/DCHS1/GDNF/NPNT/IRX1/SIX2/AGTR2/FAT4/LGR4/FOXD1/HOXB7/LHX1
GO:0072028	nephron morphogenesis	31/4338	0.000816714	0.00892005	HOXA11/WNT11/SIX4/SALL1/WNT6/TCF21/PGF/WNT1/SOX9/BMP2/SIX1/HOXD11/WNT2B/AGT/FGF2/GREB1L/ADAMTS16/GPC3/WNT9B/KIF26B/DCHS1/GDNF/NPNT/IRX1/SIX2/AGTR2/FAT4/LGR4/FOXD1/HOXB7/LHX1
GO:0035082	axoneme assembly	26/4338	0.000817731	0.00892005	ZMYND10/PIH1D3/TEKT2/PLA2G3/RP1/CCDC114/NEURL1/RSPH4A/DNAH7/DNAI1/LRRC49/CCDC65/CFAP74/CCDC39/DNAAF1/HYDIN/DRC1/RSPH1/WDR63/DNAAF3/ARMC4/DNAI2/CFAP46/RSPH9/CFAP43/CCDC151
GO:0051783	regulation of nuclear division	63/4338	0.000825705	0.00899149	ANLN/TACC3/SPDL1/TRIP13/EDN1/CDC14A/NDC80/AURKA/DAZL/CDC6/PDGFB/RGCC/CAV2/TTK/IL1A/CDC20/NEK2/CENPF/DUSP1/MSX2/TEX14/EDN3/EREG/KIF25/IL1B/DLGAP5/PRDM7/PKMYT1/CEP85/CCNB1/ESPL1/USP44/BORA/DMRT1/NUSAP1/KIF11/KIF20B/HECW2/CENPE/EGF/HORMAD1/CDCA5/MKI67/CHEK1/FBXO43/BUB1B/CDC25C/TGFA/MAD2L1/PRDM9/PTTG1/CHMP4C/PLK1/CDT1/BUB1/MTBP/UBE2C/TOM1L2/GEN1/AURKB/RCC1/EPGN/KNTC1
GO:0050679	positive regulation of epithelial cell proliferation	68/4338	0.000835999	0.00900803	DLX6/CCL26/NME2/FLT4/PTPRN/CDH3/FGFR2/FGF10/TGM1/PDGFB/PPP1R16B/HPN/DLX5/CAV2/WNT2/CCL24/CXCL12/ODAM/MDK/SEMA5A/THBS4/HYAL1/REG1A/AKT3/KDM5B/TNFAIP3/ARG1/NR4A3/PGF/TEK/TWIST1/NR4A1/SOX9/BMP2/APLNR/HTR2B/FGF2/ACVRL1/CDH13/ECM1/AGTR1/VIP/WNT3A/WNT7A/TGFA/IHH/OSR2/APLN/SCG2/MST1/SOX11/JUN/GATA2/EGR3/EPGN/CCR3/IQGAP3/SCN5A/FOXE3/C5AR1/PLXNB3/BMPR2/NME1/TNFSF12/APELA/PDCD6/MMP12/GDF2
GO:0009713	catechol-containing compound biosynthetic process	12/4338	0.000837225	0.00900803	TGFB2/DAO/DDC/HDC/PNMT/SLC6A3/SNCA/GPR37/PAH/INSM1/TH/AGTR2
GO:0030277	maintenance of gastrointestinal epithelium	12/4338	0.000837225	0.00900803	VSIG1/PBLD/SOX9/TLR4/RBP4/MUC4/TFF3/TFF2/TFF1/NEUROD1/MUC13/MUC6
GO:0031290	retinal ganglion cell axon guidance	12/4338	0.000837225	0.00900803	ISL1/POU4F3/EPHB2/EPHA7/SLIT2/PTPRO/EPHB1/ISL2/PTPRM/EPHB3/EFNA5/ROBO2
GO:0042403	thyroid hormone metabolic process	12/4338	0.000837225	0.00900803	IYD/CRYM/SLC5A5/HPN/TPO/CGA/DUOX1/DUOXA1/GCNT4/FOXE1/DIO2/DIO1
GO:0042423	catecholamine biosynthetic process	12/4338	0.000837225	0.00900803	TGFB2/DAO/DDC/HDC/PNMT/SLC6A3/SNCA/GPR37/PAH/INSM1/TH/AGTR2
GO:0090280	positive regulation of calcium ion import	12/4338	0.000837225	0.00900803	CALCR/CASR/PDGFB/CXCL12/CCL2/GCG/RAMP3/CRH/UCN/TRPV3/TRPV2/ATP2A1
GO:0010518	positive regulation of phospholipase activity	25/4338	0.000852448	0.00911285	SELE/ARHGAP6/FGFR2/ADCYAP1R1/ADRA1A/HPCA/S1PR4/PLA2G5/NMUR2/AGT/HTR2B/FGF2/NTRK3/AGTR1/NTRK2/GNAQ/P2RY12/PTAFR/PLA2G1B/NMUR1/P2RY6/RASGRP4/BDNF/C5AR1/AVPR1B
GO:0032890	regulation of organic acid transport	25/4338	0.000852448	0.00911285	ATP1A2/PLA2G10/EDN1/P2RX7/HRH3/NTSR1/OXT/MAP2K6/KMO/ARG1/TNFSF11/IL1B/ACE2/SSTR4/AGT/TNFRSF11A/SNCA/SV2A/ADORA1/NPY5R/AGTR2/CYP4A11/SLC38A3/STK39/MIF
GO:0034103	regulation of tissue remodeling	34/4338	0.000852979	0.00911285	PDK4/SYT7/IL20RA/FLT4/CLDN18/TFRC/CEACAM1/P2RX7/CA2/MDK/CALCA/IL23A/THBS4/HRG/LEPR/TNFAIP3/SPP1/TNFSF11/IAPP/AGT/IL6/IL21/TNFRSF11A/ADAM8/GJA1/UBASH3B/PPARGC1B/CARTPT/DCSTAMP/MC4R/GREM1/S1PR1/AGER/BGLAP
GO:2000177	regulation of neural precursor cell proliferation	34/4338	0.000852979	0.00911285	CX3CL1/PAX6/ASPM/LIMS2/LHX5/PTPRZ1/LHX2/SLC6A4/MDK/NR2E1/ELL3/NES/EMX1/SIX3/EGF/ASCL1/DMRTA2/VAX1/WNT3A/BTG2/SPINT2/CX3CR1/GPR37L1/CDH2/SHCBP1/OTP/INSM1/GATA2/CEND1/FZD9/LRRK2/GJC2/TRIM71/LHX1
GO:0016485	protein processing	71/4338	0.000857973	0.00911285	PRSS3/F7/ENO1/CPB2/CPXM1/F11/P2RX7/CMA1/PCSK5/CTSG/PCSK1N/PLAT/LHB/COMP/HPN/CPD/CPE/PERP/PCSK4/DHCR24/CPN1/PLAU/SRGN/MYRF/PCSK2/BCL2L12/CHAC1/ACE2/F12/TSHB/NGF/CGA/SERPINE2/CUZD1/FURIN/KLK3/ECE2/CORIN/NKD2/ADAM8/MMP16/MMP14/ACE/IHH/CPA3/CLEC3B/PRSS12/SEC11C/SCG5/NLRP7/KLK6/KLK13/PCSK9/FGG/FGA/FGB/PCSK1/PIDD1/BACE2/CCBE1/GRIN2A/CNTN2/DYNC2H1/LRRK2/CTSE/MME/ASPH/CARD16/MAGEA3/ASPRV1/CARD18
GO:0035590	purinergic nucleotide receptor signaling pathway	16/4338	0.000859214	0.00911285	P2RX5/P2RX7/P2RX6/NECAB2/P2RX1/P2RX3/GPR87/ADORA1/P2RY12/PTAFR/P2RY1/P2RY6/P2RY14/CNTN2/P2RY4/P2RX2
GO:0042744	hydrogen peroxide catabolic process	16/4338	0.000859214	0.00911285	APOA4/TPO/CAT/PRDX4/HBZ/DUOX1/SNCA/LPO/HBA2/HBG2/HBA1/HBM/GPX3/HBE1/HBD/HBB
GO:0070286	axonemal dynein complex assembly	16/4338	0.000859214	0.00911285	ZMYND10/PIH1D3/TEKT2/CCDC114/DNAH7/DNAI1/LRRC49/CCDC65/CCDC39/DNAAF1/DRC1/WDR63/DNAAF3/ARMC4/DNAI2/CCDC151
GO:0060191	regulation of lipase activity	37/4338	0.000859975	0.00911285	SELE/ARHGAP6/FGFR2/ADCYAP1R1/PCSK5/APOA4/APOA1/ADRA1A/HPCA/S1PR4/PLA2G5/APOC1/ANGPTL3/NMUR2/AGT/HTR2B/FGF2/NTRK3/FURIN/AGTR1/SNCA/NTRK2/GNAQ/ANGPTL4/P2RY12/PTAFR/PLA2G1B/NMUR1/P2RY6/RASGRP4/LPL/BDNF/C5AR1/AVPR1B/ANXA8L1/ANXA8/GPIHBP1
GO:0007422	peripheral nervous system development	30/4338	0.00086893	0.00919229	ETV1/ISL1/MYOC/NEFH/FA2H/ARHGEF10/PMP22/ARTN/ONECUT2/NEUROG3/EGR2/HOXD10/NGF/EDNRB/NTRK3/GFRA3/NTRK2/POU4F1/LGI4/NRG1/ISL2/NFASC/GDNF/CDK1/UGT8/BDNF/EGR3/POU3F2/SCN8A/SLC5A3
GO:0051588	regulation of neurotransmitter transport	49/4338	0.000871081	0.0091996	ATP1A2/APBA2/GPM6B/SYT1/MAOB/PFN2/CAMK2A/P2RX7/NOS1/RIMS4/HRH3/NTSR1/CHRNA4/GRIK5/STX1A/P2RX1/SLC6A4/ASIC1/KMO/CHRNB4/CNR1/TNFSF11/ADRA1A/PRKCG/UNC13A/STXBP5L/SNCA/CPLX2/HTR2C/CHRNA6/CRH/WNT7A/DGKI/SV2A/CHRNB2/GPER1/CPLX4/GDNF/CPLX1/RAB3B/CHRNA5/P2RY1/APLN/SYT12/SNCG/RIMS2/CHRM2/P2RY4/LRRK2
GO:0090183	regulation of kidney development	24/4338	0.000884461	0.00930092	PROM1/WWTR1/PDGFB/SIX4/MMP9/EGR1/SOX9/SIX1/LIN28A/WNT2B/AGT/WNT9B/RET/SERPINB7/GDNF/SIX2/BASP1/AGTR2/FAT4/LGR4/FOXD1/HOXB7/CD24/LHX1
GO:0001977	renal system process involved in regulation of blood volume	10/4338	0.00088805	0.00930092	PDGFB/CORO2B/PTPRO/GJA1/ADORA1/F2RL1/GAS6/CYP4A11/EMP2/GJA5
GO:0006837	serotonin transport	10/4338	0.00088805	0.00930092	GPM6B/MAOB/NOS1/HRH3/P2RX1/SLC6A4/SNCA/CRH/FCER1G/SLC18A2
GO:0014061	regulation of norepinephrine secretion	10/4338	0.00088805	0.00930092	HRH3/OXT/STX1A/AGT/CRH/ADRA2A/KCNB1/P2RY12/P2RY1/AGTR2
GO:0060413	atrial septum morphogenesis	10/4338	0.00088805	0.00930092	ISL1/TBX5/TGFB2/SOX4/HEY2/GATA4/TBX20/NKX2-5/BMPR2/GJA5
GO:0003203	endocardial cushion morphogenesis	17/4338	0.000908801	0.00945543	ISL1/TGFB2/ENG/MSX2/TBX2/TWIST1/SOX9/BMP2/GATA5/HEY2/ACVRL1/TGFBR2/HEYL/TBX20/TMEM100/DCHS1/ROBO2
GO:0003230	cardiac atrium development	17/4338	0.000908801	0.00945543	ISL1/TBX5/TGFB2/CCM2L/WNT2/ENG/SOX4/HEY2/GATA4/TBX20/MESP1/SHOX2/HEG1/NKX2-5/MYH6/BMPR2/GJA5
GO:0048333	mesodermal cell differentiation	17/4338	0.000908801	0.00945543	HOXA11/EYA2/FGFR2/ITGA8/FOXF1/DKK1/ITGB4/KLF4/SFRP2/HMGA2/WNT3A/TAL1/ITGA2/SOX17/MESP1/SIX2/TRIM15
GO:0051954	positive regulation of amine transport	17/4338	0.000908801	0.00945543	OPRK1/P2RX7/NTSR1/OXT/STX1A/CXCL12/KMO/ACE2/AGT/VIP/KCNB1/CHRNB2/CARTPT/GDNF/RAB3B/NPY2R/SLC38A3
GO:1901214	regulation of neuron death	97/4338	0.000914818	0.00948784	GCLC/CRLF1/CX3CL1/TFAP2D/TYROBP/ISL1/GCLM/SNCB/PAK3/FGF20/TGFB2/SIX4/NFATC4/MYBL2/TOX3/FGF21/MAG/GRIK5/PTPRZ1/AIMP2/DKK1/CSF3/CCL2/WFS1/TRIM2/MDK/IFNG/DHCR24/KMO/KIF14/NR4A3/CRHR1/EGR1/CNTFR/GRM4/WNT1/EFNB2/PRKCG/SIX1/TRAF2/EGLN3/EPO/NES/VSTM2L/CHL1/NGF/EPHA7/TLR4/TFAP2A/ARRB1/ASCL1/DLX1/SNCA/NTRK2/HYOU1/SLC7A11/ADAM8/POU4F1/GRID2/ANGPT1/WNT3A/EPHB1/KCNB1/BTG2/G6PD/EN1/ADORA1/UCN/TERT/FOXQ1/GRIK2…
GO:0034308	primary alcohol metabolic process	33/4338	0.000914926	0.00948784	DKK3/CYP2D6/HAO1/ALDH2/CLCN2/RPE65/TTR/RDH10/LRAT/BMP2/ALDH3B2/BCO1/ALDH1B1/RBP4/CYP1A1/CYP1A2/AWAT2/AKR1C2/ALDH1A1/GPD1/CYP27C1/AKR1C1/ADH1A/AKR1C3/SULT1A1/ADH1B/AKR1B10/SULT1C4/ADH4/AKR1C4/AKR1B15/ADH1C/SULT1A3
GO:1903793	positive regulation of anion transport	22/4338	0.000935653	0.00968685	CFTR/ABCB4/PLA2G10/EDN1/ABCB1/P2RX7/NTSR1/OXT/MAP2K6/KMO/APOA1/TNFSF11/IL1B/ACE2/SLC34A1/SSTR4/AGT/TNFRSF11A/PTAFR/CYP4A11/SLC38A3/MIF
GO:0061383	trabecula morphogenesis	21/4338	0.0009519	0.00983727	TGFBR3/TGFB2/CCM2L/ENG/COL1A1/MSX2/TEK/HEY2/CHAD/RBP4/FBN2/ADAMTS1/PPARGC1B/NRG1/FOXH1/GREM1/WNT10B/S1PR1/HEG1/CAV3/NKX2-5
GO:0043271	negative regulation of ion transport	54/4338	0.000954146	0.00983727	HECW1/ATP1A2/GPM6B/NEDD4L/KCNH2/MAOB/ACTN2/REM1/NOS1/MMP9/HRH3/NTSR1/EPPIN/GABRE/CD33/HAMP/CAV1/SFRP4/PPIF/SLC9A3R1/CNR1/CASQ2/CRHR1/TWIST1/BEST3/EPO/INPP5K/EPHB2/SERPINE2/HECW2/PRKG2/SNCA/VIP/ADRA2A/ANK3/KCNE4/ADORA1/NPY5R/SPINK1/WNK2/RRAD/CACNB3/PCSK9/KCNAB1/PRKCE/GPR35/KCNE1/AGTR2/CAV3/ANO9/WNK3/PLN/KCNRG/STK39
GO:0042572	retinol metabolic process	19/4338	0.000956486	0.00983727	CYP2D6/RPE65/TTR/RDH10/LRAT/BCO1/RBP4/CYP1A1/CYP1A2/AWAT2/ALDH1A1/CYP27C1/ADH1A/AKR1C3/ADH1B/AKR1B10/ADH4/AKR1B15/ADH1C
GO:0050673	epithelial cell proliferation	129/4338	0.000957807	0.00983727	TNMD/WNT16/DLX6/CCL26/PAX6/NME2/ISL1/FLT4/PTPRN/CDH3/FGFR2/TGFBR3/FGF10/VASH1/LIMS2/FAP/CEACAM1/CPB2/PGR/TGM1/TGFB2/PDGFB/SIX4/FERMT1/PPP1R16B/RGCC/WFDC1/FGL1/HPN/DLX5/CAV2/CAV1/WNT2/HOXA5/CCL24/CXCL12/PBLD/CCL2/ODAM/MDK/SEMA5A/THBS4/HYAL1/REG1A/AKT3/KDM5B/APOA1/TNFAIP3/ARG1/KLF9/NR4A3/PGF/TEK/TNFSF11/TWIST1/NR4A1/EREG/EFNB2/SOX9/BMP2/SLURP1/SIX1/ZFP36/KLK8/PPARG/LOXL2/APLNR/HTR2B/EDNRB/DAB2IP/SU…
GO:0044331	cell-cell adhesion mediated by cadherin	20/4338	0.000959544	0.00983727	CDH10/CDH3/CDH19/CDHR2/CDH17/CDH7/PPM1F/CDH20/RGCC/EPCAM/CDHR3/FOXA1/CDH15/CDH24/CDH13/CDH18/CDH12/WNT3A/CDH2/CDH5
GO:0046189	phenol-containing compound biosynthetic process	20/4338	0.000959544	0.00983727	CDH3/TGFB2/TYRP1/DAO/DDC/TPH2/HDC/PNMT/SLC6A3/SNCA/SLC7A11/SLC45A2/ZEB2/GPR37/PAH/INSM1/TH/AGTR2/SLC24A5/MC1R
GO:0002064	epithelial cell development	68/4338	0.000966522	0.00989273	TNMD/PAX6/VIM/COL4A4/PGR/FAT1/PDGFB/HNF4A/PPP1R16B/VSIG1/MET/HOXA5/ENG/SLC9A3R1/NKX3-2/ARHGEF26/PROC/ONECUT2/POF1B/SPDEF/SOX9/IL1B/NKX2-2/PODXL/FOXA1/BMP15/RAB25/TMOD1/DMRT1/MYO7A/SIX3/ADAMTSL4/NUP210L/ST14/SIDT2/RILPL2/GJA1/WNT7A/HYDIN/HOXB13/NPHS1/TMEM79/IHH/NKX6-1/F2RL1/TMC1/CLDN3/SPINT2/DNASE1L2/ONECUT1/BFSP2/INSM1/HEG1/TYMS/GPR4/CDH5/MYADM/SLC9A4/SCRIB/COL18A1/CLDN5/PDE2A/MAGI2/SOX18/NOTCH4/…
GO:0007015	actin filament organization	120/4338	0.000974852	0.00996182	CX3CL1/BAIAP2L1/CCL26/USH1C/SCIN/GAS7/TENM1/MYOC/MYOM2/ARHGAP6/LIMCH1/CTNNA2/PFN2/SPTB/PAK3/ACTN2/NEBL/FAT1/WNT11/MYBPC2/NOX4/CASS4/PLEKHG2/SORBS1/PPM1F/HCK/RGCC/CORO2B/RHOV/ARHGEF10/MET/COBL/CCL24/LIMK1/CXCL12/CSF3/NEDD9/PHACTR1/WASF1/SEMA5A/DBN1/SPTBN1/STMN1/APOA1/SORBS3/CIT/NCKAP1L/PREX1/ARHGAP40/POF1B/PACSIN1/RHOJ/VIL1/BAIAP2L2/CGNL1/TMOD2/GDPD2/GMFG/INPP5K/KANK4/WASF3/LCP1/TMOD1/FHDC1/ARRB1/…
GO:0072593	reactive oxygen species metabolic process	89/4338	0.000992924	0.0101301	SLC7A2/PDK4/NOX1/TYROBP/BRCA1/CPS1/MAOB/RORA/EDN1/SESN1/ARG2/NOX4/P2RX7/NOS1/PDGFB/ACP5/CAV1/UCP1/SOD3/BST1/CRYAB/APOA4/FOXM1/IFNG/TPO/NCF2/MMP8/CAT/PRDX4/PREX1/PTGIS/IL1B/TRAP1/KLF2/ACE2/HBZ/CRP/SFTPD/CD36/AGT/KLF4/TLR4/TFAP2A/DUOX1/FBLN5/DUOXA1/CYP1A1/CYP1A2/PMAIP1/AGTR1/SNCA/MMP3/PID1/XDH/NCF1/G6PD/TGFBR2/PTX3/F2RL1/CYBB/SLC18A2/LPO/DDIT4/CX3CR1/FPR2/NRROS/CD34/BNIP3/GRIN1/F2/AGTR2/NQO1/HBA2/N…
GO:0003181	atrioventricular valve morphogenesis	13/4338	0.00100685	0.0101734	TBX5/TGFB2/TWIST1/SOX4/BMP2/HEY2/GATA4/SMAD6/TGFBR2/HEYL/DCHS1/SLIT3/BMPR2
GO:0006063	uronic acid metabolic process	13/4338	0.00100685	0.0101734	XYLB/UGT2A3/UGT2B28/SORD/UGT1A6/PRKCE/UGT2B15/UGT2B11/UGT1A1/UGT1A8/UGT1A10/UGT1A3/UGT1A7
GO:0007530	sex determination	13/4338	0.00100685	0.0101734	INSRR/SIX4/AMH/TCF21/SOX9/SOX3/NR5A1/DMRT1/DHH/SRD5A1/NR0B1/FOXL2/SRY
GO:0019585	glucuronate metabolic process	13/4338	0.00100685	0.0101734	XYLB/UGT2A3/UGT2B28/SORD/UGT1A6/PRKCE/UGT2B15/UGT2B11/UGT1A1/UGT1A8/UGT1A10/UGT1A3/UGT1A7
GO:0042738	exogenous drug catabolic process	13/4338	0.00100685	0.0101734	CYP2W1/NOS1/CYP2D6/CYP2C18/CYP2E1/CYP2C9/CYP1A2/CYP4B1/NR1I2/CYP2U1/CYP2C19/CYP2B6/CYP2F1
GO:0044062	regulation of excretion	13/4338	0.00100685	0.0101734	EDN1/OXT/SLC9A3R1/NPPB/AVPR2/AGT/EDNRB/AGTR1/CORIN/NPHS1/ADORA1/NPR1/AGTR2
GO:0021761	limbic system development	40/4338	0.00103945	0.010486	FGFR2/SEMA3A/LHX5/EZH2/MDK/NR2E1/DLX2/KIF14/NR4A3/CRHR1/PLXNA3/BCAN/RAX/SOX3/ETS1/TBX3/TBR1/ATAT1/ANXA3/DLX1/SRD5A1/CRH/FEZ1/WNT3A/LRP8/BTG2/NEUROD1/MFSD2A/NR0B1/ZEB2/CDK5R2/OTP/FOXB1/ID4/HAP1/CNTNAP2/CDK5R1/POU3F2/NME1/NEFL
GO:0060048	cardiac muscle contraction	49/4338	0.00104223	0.0104972	CACNA1G/ATP1A2/DSG2/NEDD4L/KCNH2/PKP2/NOS1/MYH7/DSP/SMAD7/TNNT1/CAV1/MAP2K6/NUP155/TNNC1/CASQ2/KCNJ5/ADRA1A/KCNJ8/TNNI3/KCNA5/ACE2/TNNT3/TNNI2/GATA4/PDE5A/ATP1B1/SCN1A/SCN2B/KCNE4/GJA1/TTN/RNF207/MYL3/ADORA1/UCN/SCN3B/MYL1/SCN4B/KCNE1/CAV3/SLC8A1/NKX2-5/SCN5A/ATP2A1/MYH6/PLN/RYR2/GJA5
GO:0003151	outflow tract morphogenesis	31/4338	0.00104879	0.0105465	ISL1/FGFR2/TGFBR3/WNT11/TGFB2/ENG/MSX2/TBX2/TWIST1/SIX1/TBX3/HEY2/SMAD6/GATA6/SFRP2/FOXH1/TGFBR2/HEYL/PITX2/NPY5R/TBX20/SOX17/SOX11/JUN/NKX2-5/CLDN5/ROBO2/NPY2R/SOX18/BMPR2/GJA5
GO:0070997	neuron death	106/4338	0.00106213	0.0106636	GCLC/CRLF1/CX3CL1/TFAP2D/TYROBP/ISL1/GCLM/POLB/SNCB/PAK3/FGF20/POU4F3/TGFB2/SIX4/NFATC4/MYBL2/TOX3/FGF21/MAG/GRIK5/PTPRZ1/AIMP2/DKK1/CSF3/CCL2/WFS1/TRIM2/MDK/IFNG/GAPDH/DHCR24/KMO/KIF14/NR4A3/CRHR1/EGR1/CNTFR/CIT/GRM4/WNT1/EFNB2/PRKCG/SIX1/TRAF2/EGLN3/EPO/NES/VSTM2L/CHL1/NGF/EPHA7/TLR4/TFAP2A/ARRB1/ASCL1/DLX1/SNCA/TNFRSF21/NTRK2/HYOU1/SLC7A11/THRB/DPYSL4/ADAM8/POU4F1/GRID2/ANGPT1/WNT3A/EPHB1/KCNB…
GO:0007193	adenylate cyclase-inhibiting G protein-coupled receptor signaling pathway	34/4338	0.00107617	0.0107844	MARCO/CASR/EDN1/OPRK1/HRH3/OPRM1/NPR3/OPRD1/GRM4/MCHR1/ADCY4/AKAP12/RXFP2/ADRA2A/ADCY8/ADCY9/ADORA1/MTNR1A/CHRM1/P2RY12/P2RY1/GPR37L1/GPR37/S1PR1/FPR2/PSAPL1/HTR1D/CHRM4/CHRM2/PTGDR2/NPY2R/PDE2A/GRM3/INSL3
GO:0008037	cell recognition	70/4338	0.00107758	0.0107844	CELSR3/VCAN/ZPBP/SEMA3A/FCN1/OVGP1/IGSF9/FETUB/CRTAC1/ACR/ADAM2/CLEC4M/DOCK8/CRTAM/FOLR3/TULP1/SEMA5A/PCDH12/PCSK4/CNR1/PAEP/HVCN1/IGLL1/ATP8B3/TEX101/VSTM2L/EPHB2/CATSPERB/CNTN6/CD36/MYPN/SPACA3/FCN3/MEGF10/TNFRSF21/ZAN/ZP1/ALDOA/CCT5/CLGN/ROBO4/EPHB1/COLEC12/ST6GALNAC6/NEXN/CCT3/EMB/FUT3/GAP43/CCL19/CNTNAP2/CATSPERD/CDK5R1/PRF1/AMIGO1/IZUMO1/EPHB3/NTM/CADM1/OPCML/CNTN2/ROBO2/ZPBP2/PEAR1/ZP3/CAT…
GO:0031644	regulation of nervous system process	48/4338	0.00113602	0.0113512	CACNG5/EDN1/IGSF9B/OPRK1/NTSR1/OXT/CBLN1/GRIN2D/MAG/STX1A/NPTX2/NMU/P2RX3/OPRM1/TNR/OPRD1/CHRNB4/MYRF/KLK8/NMUR2/WASF3/AGT/EDNRB/ITGAX/IGSF11/TNFRSF21/VIP/HTR2C/TENM4/WNT7A/S100B/ADORA1/ITGA2/CARTPT/FABP5/TMEM100/NETO1/CACNB3/SCN11A/ADRB2/PTAFR/NPTX1/RIMS2/GRIN1/GPR35/NPY2R/LRRK2/ZNF488
GO:1904018	positive regulation of vasculature development	74/4338	0.00114636	0.0114364	HSPB6/CX3CL1/BRCA1/ISL1/C6/TIE1/CEACAM1/CMA1/PDGFB/ANGPT4/PPP1R16B/SRPX2/ITGB8/CCL24/ENG/GAB1/MDK/SASH1/NR2E1/SEMA5A/HYAL1/IL1A/CTH/AKT3/PGF/TEK/EGR1/TWIST1/PTGIS/EFNB2/IL1B/RRAS/RHOJ/ADM2/RAMP2/ANGPTL3/CHI3L1/APLNR/ETS1/GATA4/KLF4/FGF2/ANXA3/ACVRL1/ITGAX/MYOCD/GATA6/ECM1/AGTR1/SFRP2/ADAM12/HMGA2/TGFBR2/TERT/BMPER/GPER1/CYBB/TMEM100/SERPINB7/ANGPTL4/CX3CR1/CD34/GATA2/CDH5/CXCR2/CCBE1/CCR3/C5AR1/M…
GO:0060291	long-term synaptic potentiation	33/4338	0.00115784	0.0115327	TYROBP/SLC8A3/NFATC4/CALB1/GRIN2D/NR2E1/TNR/SLC8A2/CRHR1/EPHB2/SERPINE2/IGSF11/SNCA/LRRTM2/CRH/NTRK2/NRGN/SLC24A2/ADCY8/GIP/S100B/GRIN2C/LRRTM1/ADORA1/FAM107A/CX3CR1/RGS14/SYT12/GRIN2A/MME/ARC/AGER/VAMP2
GO:0048640	negative regulation of developmental growth	41/4338	0.00117128	0.0116482	SEMA3G/SEMA3B/ADRB1/FSTL4/GAL/SEMA3A/KCNK2/TBX5/SEMA6A/TLL2/MAG/WNT3/SLC6A4/SEMA5A/TNR/SPP1/SOCS2/GDF15/PLXNA3/EPHA7/SEMA6D/RBP4/NKD1/MEIS1/SFRP2/PAK1/WWC2/GJA1/SEMA3D/WNT3A/G6PD/TRIM46/TGFBR2/PI16/ADRB2/CDK5R1/MYOZ1/CAV3/SEMA4B/DCC/OSTN
GO:0007178	transmembrane receptor protein serine/threonine kinase signaling pathway	106/4338	0.00118232	0.0116968	WWTR1/VIM/FUT8/DKK3/TGFBR3/FGF10/FERMT2/ITGA8/AFP/LTBP4/CHRD/TGFB2/BAMBI/HNF4A/FERMT1/SMAD7/CHRDL1/ZNF423/AMH/COMP/DLX5/CAV2/CAV1/SFRP4/ENG/DKK1/PBLD/SNX25/TTK/SPTBN1/BMP8B/ONECUT2/SFRP5/MSX2/SMAD9/EGR1/INHA/RUNX2/WNT1/BMP2/BMP15/GDF15/GATA4/CFC1/DMRT1/LRRC32/SULF1/SMAD6/CILP/FBN2/INHBE/SLC39A5/ACVRL1/FURIN/MYOCD/LEFTY2/DLX1/SFRP2/AKAP4/IGSF1/GPC3/CDKN2B/ZEB1/BTBD11/DAB2/ZFYVE9/FOXH1/INHBB/TGFBR2…
GO:0010965	regulation of mitotic sister chromatid separation	24/4338	0.00119492	0.0116968	TACC3/SPDL1/TRIP13/NDC80/CDC6/TTK/CDC20/CENPF/DUSP1/TEX14/DLGAP5/CCNB1/ESPL1/USP44/HECW2/CENPE/BUB1B/MAD2L1/PTTG1/PLK1/CDT1/BUB1/GEN1/AURKB
GO:0042743	hydrogen peroxide metabolic process	24/4338	0.00119492	0.0116968	NOX1/MAOB/APOA4/TPO/CAT/PRDX4/HBZ/DUOX1/DUOXA1/CYP1A1/CYP1A2/SNCA/MMP3/CYBB/LPO/HBA2/NOXA1/HBG2/HBA1/HBM/GPX3/HBE1/HBD/HBB
GO:0031100	animal organ regeneration	29/4338	0.00119515	0.0116968	F7/TGFBR3/CPB2/CAD/AURKA/HAMP/EZH2/CXCL12/REG1A/APOA1/NR4A3/PGF/WNT1/PPAT/PPARG/PCNA/LCP1/BAAT/ATIC/ANXA3/PDX1/CCNA2/IHH/TGFBR2/CDK1/TYMS/GAS6/C5AR1/UGT1A1
GO:0061844	antimicrobial humoral immune response mediated by antimicrobial peptide	29/4338	0.00119515	0.0116968	PGLYRP1/LTF/CXCL2/GAPDH/HRG/REG1A/CXCL6/DEFB126/SPINK5/CXCL9/KLK3/S100A7/CXCL13/PGLYRP3/PGLYRP4/S100A9/S100A12/CXCL3/PPBP/PF4/CAMP/DEFA4/DEFB1/RNASE7/PLA2G1B/F2/BPIFA1/KRT6A/DEFA3
GO:0001991	regulation of systemic arterial blood pressure by circulatory renin-angiotensin	11/4338	0.00119658	0.0116968	CMA1/PCSK5/CTSG/ACE2/ACE/CPA3/F2RL1/OR51E2/AGTR2/MME/GJA5
GO:0003085	negative regulation of systemic arterial blood pressure	11/4338	0.00119658	0.0116968	ADRB1/NTSR1/ADRA1A/NPPB/CRH/ADORA1/ADRB2/GPR37L1/AGTR2/TRPV1/BMPR2
GO:0006833	water transport	11/4338	0.00119658	0.0116968	CFTR/HYAL2/AQP6/UPK3A/AQP9/INPP5K/SLC14A1/AQP10/AQP5/AQP4/AQP1
GO:0044241	lipid digestion	11/4338	0.00119658	0.0116968	ARX/NPC1L1/APOA4/APOA1/LDLR/CD36/CLPS/ABCG8/CEL/AKR1C1/ASAH2
GO:0048486	parasympathetic nervous system development	11/4338	0.00119658	0.0116968	SEMA3A/PHOX2B/HOXB1/EGR2/SIX1/PLXNA3/TFAP2A/PHOX2A/GDNF/HOXB2/ADARB1
GO:0052695	cellular glucuronidation	11/4338	0.00119658	0.0116968	UGT2A3/UGT2B28/UGT1A6/PRKCE/UGT2B15/UGT2B11/UGT1A1/UGT1A8/UGT1A10/UGT1A3/UGT1A7
GO:0048588	developmental cell growth	75/4338	0.00120059	0.0117178	CDKL5/SEMA3G/SEMA3B/NEDD4L/FSTL4/SYT1/GAL/SEMA3A/EDN1/AURKA/POU4F3/SEMA6A/DPYSL2/CACNG7/MAG/HAMP/COBL/LIMK1/LHX2/SH3GL2/CXCL12/WNT3/RASAL1/WASF1/SEMA5A/DBN1/REG1A/TNR/SPP1/ADRA1A/CPNE5/SOX9/FLRT3/FLRT1/MACF1/UNC13A/PLXNA3/DCLK1/POSTN/NGF/EPHA7/EMX1/AGT/GATA4/SEMA6D/NTRK3/RNF157/BARHL2/CRABP2/SYT2/SLIT2/PAK1/SEMA3D/WNT3A/G6PD/TRIM46/TGFBR2/NKX6-1/PI16/ZEB2/AKAP13/RIMS2/BDNF/CDK5R1/AGTR2/CAV3/FOXL2…
GO:0003214	cardiac left ventricle morphogenesis	9/4338	0.0012263	0.0118768	TBX5/FOXF1/CPE/HEY2/SFRP2/TGFBR2/NPY5R/NPY2R/RYR2
GO:0032310	prostaglandin secretion	9/4338	0.0012263	0.0118768	PLA2G10/EDN1/P2RX7/OXT/MAP2K6/TNFSF11/IL1B/TNFRSF11A/MIF
GO:0097154	GABAergic neuron differentiation	9/4338	0.0012263	0.0118768	ARX/LHX6/DLX2/ASCL1/DLX1/RAC3/GATA2/CNTN2/HELT
GO:1900452	regulation of long-term synaptic depression	9/4338	0.0012263	0.0118768	CBLN1/GRID2/ADCY8/SORCS3/DGKI/KCNB1/ADORA1/ARC/AGER
GO:1904889	regulation of excitatory synapse assembly	9/4338	0.0012263	0.0118768	CBLN1/NTRK3/LRRTM2/GRID2/PTPRD/WNT7A/LRRTM1/LRFN4/VSTM5
GO:0006584	catecholamine metabolic process	23/4338	0.00124405	0.0119387	MAOB/SNCB/TGFB2/DAO/EPAS1/PDE1B/DDC/HDC/PNMT/SLC6A3/SNCA/CHRNB2/RNF180/HPRT1/NPR1/GPR37/PAH/INSM1/TH/AGTR2/GRIN2A/SULT1A1/SULT1A3
GO:0006636	unsaturated fatty acid biosynthetic process	23/4338	0.00124405	0.0119387	ALOX5/EDN1/PTGDS/ELOVL4/PTGIS/IL1B/EDN2/ALOX5AP/SCD5/PTGES/CBR1/ALOX15/HPGDS/FABP5/PLA2G4F/ELOVL6/ALOXE3/ALOX12B/AKR1C3/ELOVL2/LTC4S/MIF/DECR2
GO:0007091	metaphase/anaphase transition of mitotic cell cycle	23/4338	0.00124405	0.0119387	TACC3/SPDL1/TRIP13/NDC80/CDC6/TTK/CDC20/CENPF/DUSP1/TEX14/DLGAP5/CCNB1/ESPL1/USP44/HECW2/CENPE/BUB1B/MAD2L1/PLK1/CDT1/BUB1/GEN1/AURKB
GO:0009712	catechol-containing compound metabolic process	23/4338	0.00124405	0.0119387	MAOB/SNCB/TGFB2/DAO/EPAS1/PDE1B/DDC/HDC/PNMT/SLC6A3/SNCA/CHRNB2/RNF180/HPRT1/NPR1/GPR37/PAH/INSM1/TH/AGTR2/GRIN2A/SULT1A1/SULT1A3
GO:0030199	collagen fibril organization	23/4338	0.00124405	0.0119387	COL11A1/TGFB2/MMP11/COMP/COL1A1/COL5A1/LOXL2/ADAMTS14/COL2A1/P3H4/DPT/SFRP2/SERPINH1/PLOD2/ACAN/DDR2/COL1A2/GREM1/TNXB/COL3A1/COL11A2/COL5A2/SCX
GO:0046164	alcohol catabolic process	23/4338	0.00124405	0.0119387	MTMR7/SCARF1/SYNJ2/MIOX/NTSR1/HAO1/ALDH2/TPI1/AKR1D1/SRD5A3/INPP5K/ALDH3B2/CYP27A1/ALDH1B1/SORD/CYP7A1/CEL/AKR1C3/SULT1A1/AKR1B10/SULT1C4/ADH4/SULT1A3
GO:0007589	body fluid secretion	35/4338	0.00124928	0.0119526	FGF10/EDN1/OPRK1/CAD/KCNN4/CAV1/AGR2/NEURL1/NPR3/PRLR/SOCS2/NPPB/PPAT/CDO1/SYTL2/SLC6A3/VIP/GJA1/XDH/AQP5/ADORA1/UCN/CHRM1/NPR1/CEL/PRKCE/APLN/FOXB1/ERBB4/ALOX12B/WNK3/SLC22A4/STK39/NME1/AQP1
GO:0033273	response to vitamin	35/4338	0.00124928	0.0119526	CYP26B1/CYP24A1/OTC/CASR/TNC/F7/DNMT3B/CYP26A1/PHEX/HAMP/COL1A1/CYP27B1/HMGCS1/BCHE/KYNU/ARG1/SPP1/LRAT/CAT/EPO/SLC34A1/PPARG/POSTN/TSHB/BRIP1/GATA4/ASCL1/PDX1/CYP1A1/ALPL/ITGA2/TYMS/GAS6/KANK2/BGLAP
GO:0060395	SMAD protein signal transduction	28/4338	0.00127237	0.012155	WWTR1/VIM/AFP/TGFB2/HNF4A/PBLD/SPTBN1/BMP8B/SMAD9/INHA/BMP2/BMP15/GDF15/CILP/INHBE/LEFTY2/BTBD11/DAB2/INHBB/ATOH8/FOS/INHBC/JUN/BMP8A/MAGI2/VEPH1/GDF2/GDF10
GO:0030071	regulation of mitotic metaphase/anaphase transition	22/4338	0.00128827	0.0122883	SPDL1/TRIP13/NDC80/CDC6/TTK/CDC20/CENPF/DUSP1/TEX14/DLGAP5/CCNB1/ESPL1/USP44/HECW2/CENPE/BUB1B/MAD2L1/PLK1/CDT1/BUB1/GEN1/AURKB
GO:0010737	protein kinase A signaling	16/4338	0.00131089	0.0124663	CALCR/GAL/GCG/AKAP7/IAPP/RAMP3/TCP11/AKAP12/LCP1/TTN/ADRB2/FSHR/MROH2B/LRRK2/MIF/MC1R
GO:2000352	negative regulation of endothelial cell apoptotic process	16/4338	0.00131089	0.0124663	FGF21/SEMA5A/TNFAIP3/TEK/RAMP2/ANGPT1/TERT/ANGPTL4/IL13/FGG/FGA/FGB/SCG2/NDNF/GATA2/GAS6
GO:0002063	chondrocyte development	21/4338	0.00132563	0.0125875	COL11A1/PTHLH/COCH/COL20A1/COMP/COL7A1/MSX2/RUNX2/SOX9/MATN3/SULF1/ECM1/SFRP2/SERPINH1/ACAN/COL6A3/TGFBR2/POC1A/SHOX2/BMPR2/VIT
GO:0016202	regulation of striated muscle tissue development	52/4338	0.00134232	0.0127268	CYP26B1/FGFR2/TGFBR3/EDN1/FGF20/KCNK2/TBX5/TLL2/SIX4/HAMP/WNT2/DKK1/KAT2A/RBM24/CENPF/TBX2/TWIST1/NLN/EFNB2/BMP2/SIX1/SOX15/CCNB1/HEY2/UQCC2/RBP4/FGF2/MYOCD/GATA6/MEIS1/MEGF10/PAK1/JPH2/GJA1/WNT3A/EPHB1/NRG1/G6PD/S100B/LMOD3/TGFBR2/PI16/TBX20/SOX17/GREM1/SHOX2/WNT10B/CDK1/ERBB4/CAV3/NKX2-5/KLHL41
GO:0099003	vesicle-mediated transport in synapse	69/4338	0.00135037	0.0127833	SYT7/APBA2/SYT1/PFN2/CAMK2A/SNCB/AMPH/P2RX7/RAPGEF4/TRIM9/RIMS4/CHRNA4/SYNDIG1/FGF14/GRIK5/STX1A/DNM1/SH3GL2/P2RX1/MAPK10/CNR1/PCDH17/ADRA1A/HPCA/PACSIN1/EFNB2/PRKCG/SYT5/UNC13A/CALY/DDC/SYT6/STX11/UNC13C/SYT2/STXBP5L/SNCA/CPLX2/CHRNA6/DOC2A/WNT3A/WNT7A/GRIP1/SYN2/DGKI/SV2A/BRSK1/CHRNB2/SLC18A2/CPLX4/CPLX1/GSG1L/RAB3B/CHRNA5/P2RY1/CDH2/CEL/SYT12/BRSK2/RIMS2/CDK5R1/TH/SCRIB/CHRM2/P2RY4/MAGI2/LRRK2…
GO:0045841	negative regulation of mitotic metaphase/anaphase transition	17/4338	0.00135233	0.0127833	SPDL1/TRIP13/NDC80/TTK/CDC20/CENPF/DUSP1/TEX14/CCNB1/USP44/BUB1B/MAD2L1/PLK1/CDT1/BUB1/GEN1/AURKB
GO:0021983	pituitary gland development	19/4338	0.00136984	0.012898	PAX6/ISL1/POU1F1/PITX1/FGF10/SALL1/LHX3/BMP2/SOX3/ETS1/SIX3/SLC6A3/SRD5A1/PITX2/NR0B1/OTP/GATA2/SOX2/POU3F2
GO:0051930	regulation of sensory perception of pain	18/4338	0.00137061	0.012898	EDN1/OPRK1/NTSR1/OXT/GRIN2D/NMU/P2RX3/OPRM1/OPRD1/NMUR2/EDNRB/VIP/ADORA1/FABP5/TMEM100/SCN11A/PTAFR/NPY2R
GO:2000816	negative regulation of mitotic sister chromatid separation	18/4338	0.00137061	0.012898	SPDL1/TRIP13/NDC80/TTK/CDC20/CENPF/DUSP1/TEX14/CCNB1/USP44/BUB1B/MAD2L1/PTTG1/PLK1/CDT1/BUB1/GEN1/AURKB
GO:0032956	regulation of actin cytoskeleton organization	104/4338	0.00139097	0.0130702	CX3CL1/BAIAP2L1/CCL26/ARHGAP44/SCIN/TENM1/MYOC/GPM6B/ARHGAP6/LIMCH1/CTNNA2/PFN2/SPTB/PAK3/ACTN2/EDN1/WNT11/NOX4/PLEKHG2/PPM1F/HCK/RGCC/CORO2B/RHOV/ARHGEF10/MET/CCL24/LIMK1/CXCL12/CSF3/ODAM/BST1/MDK/FZD10/WASF1/SEMA5A/DBN1/HRG/ECT2/SPTBN1/STMN1/APOA1/TEK/SORBS3/CIT/NCKAP1L/PREX1/ARHGAP40/RHOJ/VIL1/BAIAP2L2/TMOD2/GMFG/INPP5K/KANK4/TMOD1/SPTBN5/GPR65/NTRK3/MYLK3/TRPM2/ARHGEF19/TMEFF2/PHLDB2/SLIT2/PI…
GO:0006022	aminoglycan metabolic process	57/4338	0.00139795	0.0131161	HS3ST1/PGLYRP1/DCN/CD44/CHPF2/VCAN/HYAL2/NDST1/HMMR/OVGP1/PDGFB/ITIH6/CEMIP/HAS1/HYAL4/OGN/SPOCK2/UGDH/B3GAT1/UST/HYAL1/B4GALT2/B4GALT4/ITIH5/CHPF/IL1B/NCAN/BCAN/LYVE1/STAB2/NDST4/FGF2/EGF/LYG1/GPC3/HS3ST3A1/CHST9/ANGPT1/ACAN/PGLYRP3/ITIH3/PGLYRP4/SDC2/HS6ST2/HPSE2/NDNF/GAL3ST3/B3GNT4/GPC5/B3GNT3/CHST15/CHST6/PRELP/SPOCK3/B3GNT6/GPC2/HS3ST5
GO:0048332	mesoderm morphogenesis	30/4338	0.00143307	0.0134257	HOXA11/EYA2/FGFR2/ITGA8/WNT11/CHRD/FOXF1/DKK1/WNT3/TLX2/NR4A3/ITGB4/TBX3/KLF4/SFRP2/TBX6/HMGA2/WNT3A/TAL1/ITGA2/TBX20/SOX17/MESP1/SIX2/MESP2/TXNRD1/BMPR2/TRIM15/APELA/SCX
GO:0021854	hypothalamus development	12/4338	0.00145409	0.0135823	SEMA3A/CRHR1/RAX/SOX3/ETS1/SRD5A1/CRH/NR0B1/OTP/FOXB1/HAP1/POU3F2
GO:0060487	lung epithelial cell differentiation	12/4338	0.00145409	0.0135823	FGF10/HOXA5/AIMP2/AGR2/SPDEF/SOX9/KLF2/FOXA1/ASCL1/GATA6/THRB/IL13
GO:0036293	response to decreased oxygen levels	111/4338	0.00147399	0.0137478	CLCA1/CASR/F7/RORA/TGFBR3/ENO1/EDN1/KCNK2/NOX4/DNMT3B/NOS1/TGFB2/SLC8A3/CHRNA4/ANGPT4/E2F1/RGCC/PLAT/CAV1/CA9/PDLIM1/CXCL12/SLC6A4/ALDH3A1/SOD3/CRYAB/B3GAT1/P2RX3/REG1A/EPAS1/OPRD1/SLC2A1/PGF/CRHR1/TEK/EGR1/CAT/TWIST1/PLAU/PTGIS/PCK1/BMP2/GNGT1/EGLN3/CBFA2T3/KCNA5/EPO/COX4I2/RAMP2/POSTN/LOXL2/CCNB1/LDHA/ETS1/HILPDA/BRIP1/ACVRL1/CYP1A1/MYOCD/GATA6/PMAIP1/ATP1B1/PKLR/LIMD1/CCNA2/ANKRD1/PAK1/HYOU1/A…
GO:0050731	positive regulation of peptidyl-tyrosine phosphorylation	63/4338	0.00149771	0.0139484	CRLF1/ISL1/CD44/FGF10/NOX4/CASS4/DOCK3/IL11/PDGFB/PTK6/ANGPT4/GATA1/NEURL1/CSF3/HPX/IL23A/IFNG/NEDD9/GHR/HBEGF/THBS4/ADRA1A/EREG/EPO/CD36/AGT/IL6/GH2/ENPP2/IL21/EGF/TSLP/NCAPG2/NTRK2/ADRA2A/ANGPT1/WNT3A/NRG1/LRP8/NCF1/ACE/TAL1/IL20/TGFA/ADORA1/IL31RA/GREM1/IL13/DOK7/BDNF/ERBB4/IFNL1/EPGN/GAS6/EFNA5/SOCS3/TNFRSF18/LILRA5/PTPN1/MIF/PECAM1/CD24/SRCIN1
GO:0006027	glycosaminoglycan catabolic process	25/4338	0.0015139	0.0140163	PGLYRP1/DCN/CD44/VCAN/HYAL2/HMMR/CEMIP/HYAL4/OGN/HYAL1/NCAN/BCAN/LYVE1/STAB2/FGF2/LYG1/GPC3/ACAN/PGLYRP3/PGLYRP4/SDC2/HPSE2/GPC5/PRELP/GPC2
GO:0032370	positive regulation of lipid transport	25/4338	0.0015139	0.0140163	PON1/ABCB4/GAL/PLA2G10/EDN1/P2RX7/NFKBIA/NTSR1/OXT/RETN/MAP2K6/APOA1/SPP1/TNFSF11/LRAT/IL1B/SSTR4/CYP19A1/TNFRSF11A/ABCA12/CRH/ABCG1/UCN/CYP4A11/MIF
GO:0050701	interleukin-1 secretion	25/4338	0.0015139	0.0140163	NLRP2/PANX2/ARG2/P2RX7/NLRC4/TLR8/APOA1/TNFAIP3/CD36/TLR4/PANX3/AIM2/F2RL1/NLRP7/PYDC1/CCL19/SAA1/LPL/GAS6/LILRA5/CARD16/ORM2/ORM1/CARD17/CARD18
GO:0071384	cellular response to corticosteroid stimulus	25/4338	0.0015139	0.0140163	ISL1/ABCC2/EDN1/DNMT3B/TFAP4/ARG1/KLF9/PCK1/ZFP36/SSTR4/METTL21C/SRD5A1/CRH/FBXO32/SSTR5/GPER1/GJB2/DDIT4/FAM107A/AKAP13/AGTR2/EIF4EBP1/AKR1C3/AQP1/UGT1A1
GO:0097237	cellular response to toxic substance	78/4338	0.0015498	0.0143277	MGST1/IYD/DDX11/CPS1/SPI1/IPCEF1/SESN1/PDGFB/GSR/MET/EZH2/PPIF/CCL7/SOD3/APOA4/TIMELESS/ECT2/TPO/OPRD1/TNFAIP3/ARG1/ABCG2/NR4A3/EGR1/CAT/PRDX4/TRAP1/KLF2/TXNDC17/HBZ/PCNA/ALOX5AP/ETS1/CD36/IL6/KLF4/DUOX1/FBLN5/CBX8/TRPM2/LCN2/CYGB/S100A9/ALB/GPX8/CYBB/KCNC2/LOXHD1/LPO/TXNDC2/GPR37L1/CDK1/GPR37/PRKCE/NET1/GPX2/BNIP3/TH/NQO1/PYCR1/HBA2/LRRK2/HBG2/SIRPA/AKR1B10/ADH4/TXNRD1/HBA1/HBM/GPX3/LTC4S/HBE1/H…
GO:0030203	glycosaminoglycan metabolic process	54/4338	0.00155655	0.0143284	HS3ST1/PGLYRP1/DCN/CD44/CHPF2/VCAN/HYAL2/NDST1/HMMR/PDGFB/ITIH6/CEMIP/HAS1/HYAL4/OGN/SPOCK2/UGDH/B3GAT1/UST/HYAL1/B4GALT2/B4GALT4/ITIH5/CHPF/IL1B/NCAN/BCAN/LYVE1/STAB2/NDST4/FGF2/EGF/LYG1/GPC3/HS3ST3A1/CHST9/ANGPT1/ACAN/PGLYRP3/ITIH3/PGLYRP4/SDC2/HS6ST2/HPSE2/NDNF/B3GNT4/GPC5/B3GNT3/CHST15/CHST6/PRELP/SPOCK3/GPC2/HS3ST5
GO:1903305	regulation of regulated secretory pathway	54/4338	0.00155655	0.0143284	FGR/CACNA1G/SYT7/SYT13/GAB2/APBA2/SYT1/PFN2/CAMK2A/CEACAM1/CACNA1I/TRIM9/RIMS4/CHRNA4/FOXF1/GRIK5/STX1A/P2RX1/CNR1/CRHR1/ADRA1A/PRKCG/SYT5/PRAM1/SYT6/RAB15/SYT2/STXBP5L/CPLX2/CHRNA6/DOC2A/ADRA2A/WNT7A/DGKI/KCNB1/FCER1G/CHRNB2/F2RL1/CPLX1/IL13/PTAFR/CHRNA5/P2RY1/CDK5R2/SYT12/RIMS2/GATA2/CHRM2/P2RY4/ZP3/LRRK2/SCAMP5/SYT15/CD177
GO:0045665	negative regulation of neuron differentiation	72/4338	0.00155669	0.0143284	FKBP4/PAX6/SEMA3G/SEMA3B/ISL1/VIM/FSTL4/NGEF/ASPM/SEMA3A/SEMA6A/NFATC4/MCF2/STMN2/MAG/DKK1/WNT3/SLC6A4/PMP22/PHOX2B/NR2E1/SEMA5A/TLX2/DLX2/TNR/ID3/SPP1/EFNB2/SOX9/NKX2-2/OMG/KLK8/PLXNA3/EPHB2/SOX3/EPHA7/ITM2C/EDNRB/KIAA0319/SEMA6D/SIX3/ZNF365/ASCL1/MEIS1/DLX1/PTPRG/SLIT2/TBX6/DIXDC1/THRB/PTPRO/SPOCK1/SEMA3D/THY1/WNT3A/ISL2/TRIM46/TLX3/LINGO1/GPR37L1/SRGAP2C/ID4/CDK5R1/SOX2/CNTN2/SEMA4B/RTN4RL1/RT…
GO:0045471	response to ethanol	44/4338	0.00160375	0.01474	TNC/SPI1/CLDN18/FGFR2/MAOB/POLB/ADCYAP1R1/OPRK1/HAMP/CSF3/CCL7/APOBEC1/OPRM1/CNR1/CRHR1/CAT/CDO1/CYP2E1/GGH/RBP4/CD27/NTRK3/SLC6A3/CRHBP/CRH/G6PD/CHRNB2/NPPC/CA3/CYBB/CLDN3/KCNC2/HTR3A/IL13/CDK1/PRKCE/GRIN1/TYMS/TH/NQO1/GRIN2A/EIF4EBP1/UGT1A1/BGLAP
GO:1904427	positive regulation of calcium ion transmembrane transport	28/4338	0.00164126	0.0150106	CALCR/CX3CL1/NTSR1/FGF14/CEMIP/RAMP3/F2RL3/CRACR2A/APLNR/CXCL9/ATP1B1/STAC/SNCA/JPH2/THY1/G6PD/GPER1/CACNB3/IL13/P2RY6/HAP1/CD19/F2/STAC3/NPSR1/ATP2A1/RYR2/GJC2
GO:0031639	plasminogen activation	13/4338	0.00165404	0.0150106	ENO1/CPB2/F11/PLAT/HPN/DHCR24/PLAU/F12/SERPINE2/CLEC3B/FGG/FGA/FGB
GO:0050927	positive regulation of positive chemotaxis	13/4338	0.00165404	0.0150106	CASR/F7/FGF10/CXCL12/ARTN/PGF/NTRK3/CDH13/ITGA2/F2RL1/S1PR1/SCG2/AGER
GO:0019755	one-carbon compound transport	8/4338	0.00166951	0.0150106	UPK3A/AQP9/CA2/SLC14A2/SLC14A1/AQP10/AQP5/AQP1
GO:0021889	olfactory bulb interneuron differentiation	8/4338	0.00166951	0.0150106	ARX/SALL1/DLX5/SLIT2/ERBB4/GSX2/ROBO2/SALL3
GO:0032905	transforming growth factor beta1 production	8/4338	0.00166951	0.0150106	CX3CL1/TYROBP/FOXP3/LAPTM4B/FURIN/GATA6/SERPINB7/NRROS
GO:0042416	dopamine biosynthetic process	8/4338	0.00166951	0.0150106	TGFB2/DAO/DDC/SLC6A3/SNCA/GPR37/TH/AGTR2
GO:0048484	enteric nervous system development	8/4338	0.00166951	0.0150106	KIF26A/PHOX2B/TLX2/EDNRB/HLX/PHOX2A/RET/GDNF
GO:0048934	peripheral nervous system neuron differentiation	8/4338	0.00166951	0.0150106	ETV1/ISL1/NEFH/ONECUT2/HOXD10/NTRK2/POU4F1/ISL2
GO:0048935	peripheral nervous system neuron development	8/4338	0.00166951	0.0150106	ETV1/ISL1/NEFH/ONECUT2/HOXD10/NTRK2/POU4F1/ISL2
GO:0051873	killing by host of symbiont cells	8/4338	0.00166951	0.0150106	CTSG/GAPDH/ARG1/CXCL6/PF4/CAMP/F2RL1/F2
GO:0099150	regulation of postsynaptic specialization assembly	8/4338	0.00166951	0.0150106	CBLN1/NTRK3/LRRTM2/GRID2/PTPRD/LRRTM1/GAP43/LRFN4
GO:0150052	regulation of postsynapse assembly	8/4338	0.00166951	0.0150106	CBLN1/NTRK3/LRRTM2/GRID2/PTPRD/LRRTM1/GAP43/LRFN4
GO:1901678	iron coordination entity transport	8/4338	0.00166951	0.0150106	LTF/HPX/HRG/ABCB6/FLVCR2/LCN2/FLVCR1/ASIC3
GO:2000650	negative regulation of sodium ion transmembrane transporter activity	8/4338	0.00166951	0.0150106	HECW1/ATP1A2/NEDD4L/SLC9A3R1/HECW2/PCSK9/PRKCE/STK39
GO:0002090	regulation of receptor internalization	23/4338	0.00167367	0.0150106	SELE/NECAB2/SFRP4/SH3GL2/DKK1/HPCA/EFNB2/ARRB1/EGF/LRRTM2/ANGPT1/WNT3A/LRRTM1/GREM1/PCSK9/GSG1L/RSPO1/APLN/SCRIB/MAGI2/ARC/ANKRD13B/APELA
GO:0046456	icosanoid biosynthetic process	23/4338	0.00167367	0.0150106	ALOX5/EDN1/GGTLC2/PTGDS/PLA2G4A/PTGIS/IL1B/EDN2/PLA2G5/ALOX5AP/CYP2C9/PTGES/GGTLC1/CBR1/ALOX15/HPGDS/FABP5/PLA2G4F/PLA2G1B/AKR1C3/LTC4S/MIF/GGTLC3
GO:0048708	astrocyte differentiation	31/4338	0.00168967	0.0151327	PAX6/VIM/LAMC3/MAG/IFNG/NR2E1/PLP1/SOX9/IL1B/NKX2-2/BMP2/LDLR/SERPINE2/IL6/TLR4/GCM1/NTRK3/TTBK1/S100B/TAL1/GPR37L1/FPR2/ID4/C1QA/F2/BACE2/CNTN2/POU3F2/ROR1/C5AR1/AGER
GO:0003184	pulmonary valve morphogenesis	10/4338	0.00170847	0.0152145	TGFB2/NFATC1/HEY2/SMAD6/STRA6/SLIT2/HEYL/TBX20/ROBO2/GJA5
GO:0006590	thyroid hormone generation	10/4338	0.00170847	0.0152145	IYD/SLC5A5/HPN/TPO/CGA/DUOX1/DUOXA1/FOXE1/DIO2/DIO1
GO:0021514	ventral spinal cord interneuron differentiation	10/4338	0.00170847	0.0152145	PAX6/DMRT3/EVX1/LHX3/NKX2-2/ASCL1/FOXN4/NKX6-1/GATA2/SOX1
GO:0048243	norepinephrine secretion	10/4338	0.00170847	0.0152145	HRH3/OXT/STX1A/AGT/CRH/ADRA2A/KCNB1/P2RY12/P2RY1/AGTR2
GO:0003179	heart valve morphogenesis	22/4338	0.00174877	0.0155078	TBX5/TGFB2/TWIST1/SOX4/SOX9/BMP2/GATA5/NFATC1/HEY2/GATA4/SMAD6/STRA6/SLIT2/TGFBR2/HEYL/TBX20/DCHS1/SLIT3/ROBO2/BMPR2/SCX/GJA5
GO:0015872	dopamine transport	22/4338	0.00174877	0.0155078	SYT7/SYT13/SYT1/FGF20/OPRK1/CHRNA4/CXCL12/CNR1/SYT5/SYT6/SLC6A3/SYT2/SNCA/CHRNA6/CHRNB2/SLC18A2/GDNF/RAB3B/SYT12/SNCG/NPY2R/SYT15
GO:0048168	regulation of neuronal synaptic plasticity	22/4338	0.00174877	0.0155078	RASGRF1/CAMK2B/CAMK2A/NEURL1/DBN1/SLC8A2/EGR2/UNC13A/EPHB2/AGT/SNCA/JPH3/S100B/GRIK2/NSMF/NETO1/SYNPO/GRIN1/KCNJ10/CNTN2/ARC/SHISA8
GO:0071241	cellular response to inorganic substance	69/4338	0.00176953	0.0156698	AOC1/SYT7/DDX11/DPEP1/SYT13/GUCA1A/SYT1/RASGRP2/EDN1/TF/NFATC4/MMP9/TFR2/PPIF/RASAL1/TIMELESS/ECT2/HPCA/HVCN1/CPNE5/FOSB/TRAF2/SYT5/JUND/SLC34A1/ALOX5AP/CCNB1/SYT6/TFAP2A/TPH2/CYP1A1/CYP1A2/TRPM2/ADCY10/KCNH1/SYT2/SNCA/CCNA2/CRHBP/MMP3/ANK3/ADCY8/NCF1/ALOX15/PRKAA2/FBP1/CYBB/KCNC2/FABP4/FOS/JUNB/KCNK3/SYT12/BNIP3/JUN/CPNE7/TH/NQO1/SCN5A/LRRK2/AKR1C3/CPNE4/SLC30A10/BLM/SYT15/MT1H/MT1A/MT1M/AQP1
GO:0021846	cell proliferation in forebrain	14/4338	0.00179857	0.0158823	ARX/FGFR2/LHX5/KIF14/KIF1A/SIX3/DIXDC1/WNT3A/WNT7A/IGF2BP1/FABP7/ZEB2/POU3F2/POU3F3
GO:0042634	regulation of hair cycle	14/4338	0.00179857	0.0158823	CDH3/GAL/TGFB2/FERMT1/FA2H/DKK4/MSX2/KRT17/SPINK5/TERT/TRPV3/WNT10B/PER1/EPS8L3
GO:0043266	regulation of potassium ion transport	38/4338	0.00183177	0.0161529	FHL1/KCNG1/NEDD4L/KCNH2/KCNAB2/GAL/ACTN2/OPRK1/NOS1/CAV1/CASQ2/EDN3/ATP1B2/KCNA5/DPP6/ATP1B1/VIP/ADRA2A/ANK3/KCNE4/RNF207/ADORA1/WNK2/KCNC2/NETO1/KCNAB1/NETO2/DPP10/KCNE1/AMIGO1/KCNIP1/CAV3/GALR2/LRRC26/WNK3/KCNRG/STK39/VAMP2
GO:0002548	monocyte chemotaxis	26/4338	0.00186668	0.0163691	CX3CL1/CCL26/PDGFB/CCL24/CXCL12/CCL7/CCL2/CCL1/CALCA/CCL20/DUSP1/TNFSF11/CCL25/IL6/TNFRSF11A/S100A7/SLIT2/PTPRO/S100A12/GREM1/FPR2/CCL19/CCL23/CCL16/CCL18/CCL14
GO:0006026	aminoglycan catabolic process	26/4338	0.00186668	0.0163691	PGLYRP1/DCN/CD44/VCAN/HYAL2/HMMR/OVGP1/CEMIP/HYAL4/OGN/HYAL1/NCAN/BCAN/LYVE1/STAB2/FGF2/LYG1/GPC3/ACAN/PGLYRP3/PGLYRP4/SDC2/HPSE2/GPC5/PRELP/GPC2
GO:0070192	chromosome organization involved in meiotic cell cycle	26/4338	0.00186668	0.0163691	NCAPD2/RAD51/STAG3/TRIP13/CCNE1/TEX11/NCAPH/TEX15/BRIP1/P3H4/MAEL/HORMAD1/FANCD2/BUB1B/SYCE2/MEIOB/BUB1/CCNE2/HORMAD2/RNF212/MCMDC2/C14orf39/SYCP2/SYCE1L/SYCE3/RAD21L1
GO:0072577	endothelial cell apoptotic process	26/4338	0.00186668	0.0163691	RGCC/FGF21/CCL2/SEMA5A/CD160/TNFAIP3/TEK/RAMP2/DAB2IP/ANGPT1/TERT/GPER1/ANGPTL4/COL4A3/IL13/FGG/FGA/FGB/SCG2/NDNF/GATA2/COL18A1/GAS6/AKR1C3/BMPR2/ECSCR
GO:0032411	positive regulation of transporter activity	40/4338	0.00187742	0.0163761	CFTR/PON1/CACNG3/GAL/ACTN2/ABCB1/TESC/SGK2/NTSR1/FGF14/RGS9/CCL2/IFNG/SGK1/SYNGR3/ATP1B2/CRACR2A/EPHB2/ATP1B1/STAC/JPH2/ANK3/RNF207/WNK2/KCNC2/HTR3A/CACNB3/ADRB2/PTAFR/P2RY6/HAP1/AMIGO1/GALR2/LRRC26/STAC3/ATP2A1/WNK3/ARC/RYR2/STK39
GO:0060419	heart growth	40/4338	0.00187742	0.0163761	FGFR2/TGFBR3/ACACB/EDN1/FGF20/KCNK2/TBX5/TGFB2/CCM2L/NDRG4/HAMP/WNT2/ADRA1A/TBX2/CCNB1/HEY2/AGT/GATA4/RBP4/FGF2/GATA6/MEIS1/TENM4/PAK1/GJA1/G6PD/TGFBR2/PI16/TBX20/MESP1/CDK1/AKAP13/S1PR1/HEG1/BASP1/ERBB4/AGTR2/CAV3/NKX2-5/MYH6
GO:1903510	mucopolysaccharide metabolic process	40/4338	0.00187742	0.0163761	DCN/CD44/CHPF2/VCAN/HYAL2/NDST1/HMMR/PDGFB/ITIH6/CEMIP/HAS1/HYAL4/OGN/SPOCK2/UGDH/UST/HYAL1/B4GALT2/B4GALT4/ITIH5/CHPF/IL1B/NCAN/BCAN/LYVE1/STAB2/NDST4/FGF2/EGF/CHST9/ANGPT1/ACAN/ITIH3/NDNF/B3GNT4/B3GNT3/CHST15/CHST6/PRELP/SPOCK3
GO:0007129	synapsis	20/4338	0.00187786	0.0163761	STAG3/TRIP13/CCNE1/TEX11/TEX15/BRIP1/P3H4/MAEL/HORMAD1/FANCD2/SYCE2/MEIOB/CCNE2/RNF212/MCMDC2/C14orf39/SYCP2/SYCE1L/SYCE3/RAD21L1
GO:0010543	regulation of platelet activation	15/4338	0.00189374	0.0164917	PRKCQ/CEACAM1/PDGFB/HRG/SERPINE2/TLR4/ADAMTS18/UBASH3B/FCER1G/PDPN/FGG/SELP/THBD/F2/PRKG1
GO:0010863	positive regulation of phospholipase C activity	19/4338	0.00192548	0.0167451	SELE/ARHGAP6/ADCYAP1R1/ADRA1A/S1PR4/AGT/HTR2B/FGF2/NTRK3/NTRK2/GNAQ/P2RY12/PTAFR/NMUR1/P2RY6/RASGRP4/BDNF/C5AR1/AVPR1B
GO:0021522	spinal cord motor neuron differentiation	16/4338	0.00194693	0.0167697	PAX6/ISL1/LHX3/SOX4/NKX2-2/HOXD10/MNX1/MDGA2/ISL2/NKX6-1/TBX20/GBX1/PHOX2A/OLIG3/HOXC10/DYNC2H1
GO:0032892	positive regulation of organic acid transport	16/4338	0.00194693	0.0167697	PLA2G10/EDN1/P2RX7/NTSR1/OXT/MAP2K6/KMO/TNFSF11/IL1B/ACE2/SSTR4/AGT/TNFRSF11A/CYP4A11/SLC38A3/MIF
GO:0016049	cell growth	140/4338	0.0019509	0.0167697	CDKL5/SEMA3G/SEMA3B/PRDM11/FHL1/NEDD4L/FSTL4/DCBLD2/PRKCQ/KIF26A/SYT1/HYAL2/RASGRP2/GAL/CDHR2/ENO1/SEMA3A/EDN1/CEACAM1/EPB41L3/WNT11/AURKA/LTBP4/POU4F3/SEMA6A/DPYSL2/TGFB2/SGK2/HNF4A/WFDC1/CACNG7/MAG/HAMP/HPN/COBL/LIMK1/LHX2/SH3GL2/CXCL12/WNT3/CRYAB/CYP27B1/RASAL1/WASF1/SEMA5A/HBEGF/DBN1/HRG/HYAL1/REG1A/TNR/KIF14/SGK1/SPP1/SOCS2/ADRA1A/NPPB/CPNE5/SOX9/FLRT3/FLRT1/MACF1/KRT17/UNC13A/PLXNA3/PPARG/D…
GO:0001707	mesoderm formation	29/4338	0.00195459	0.0167697	HOXA11/EYA2/FGFR2/ITGA8/WNT11/CHRD/FOXF1/DKK1/WNT3/TLX2/NR4A3/ITGB4/KLF4/SFRP2/TBX6/HMGA2/WNT3A/TAL1/ITGA2/TBX20/SOX17/MESP1/SIX2/MESP2/TXNRD1/BMPR2/TRIM15/APELA/SCX
GO:0001709	cell fate determination	18/4338	0.00195641	0.0167697	CYP26B1/PAX6/ISL1/POU6F2/TBX2/WNT1/NKX2-2/KLF4/ASCL1/GATA6/BARHL2/WNT7A/SOX17/MESP1/ATOH1/GATA2/NOTCH4/TRIM15
GO:0007618	mating	18/4338	0.00195641	0.0167697	MAPK8IP2/OXT/P2RX1/SLC6A4/CNR1/PI3/KLK14/SERPINE2/EDNRB/VIP/THRB/MTNR1A/P2RY1/GRIN1/TH/EDDM3A/DDO/OR2H2
GO:0009268	response to pH	18/4338	0.00195641	0.0167697	NOX1/INSRR/CA2/PKD2L1/ASIC1/HYAL1/HVCN1/PCK1/TTPA/GPR65/AQP10/GJA1/SST/GIP/GPR4/SLC38A3/TRPV1/ASIC3
GO:0019835	cytolysis	18/4338	0.00195641	0.0167697	PGLYRP1/C8B/C6/P2RX7/LYZ/C7/HRG/LBP/CFHR5/C8A/HMHB1/PGLYRP3/PGLYRP4/PF4/C8G/F2/PRF1/KRT6A
GO:0045823	positive regulation of heart contraction	18/4338	0.00195641	0.0167697	ADRB1/EDN1/TGFB2/SLC1A1/NMU/ADRA1A/EDN3/EDN2/ACE2/HEY2/RNF207/UCN/SCN3B/APLN/NKX2-5/ATP2A1/RYR2/APELA
GO:1905819	negative regulation of chromosome separation	18/4338	0.00195641	0.0167697	SPDL1/TRIP13/NDC80/TTK/CDC20/CENPF/DUSP1/TEX14/CCNB1/USP44/BUB1B/MAD2L1/PTTG1/PLK1/CDT1/BUB1/GEN1/AURKB
GO:0007339	binding of sperm to zona pellucida	17/4338	0.00196555	0.0167697	ZPBP/OVGP1/FETUB/ACR/ADAM2/PCSK4/PAEP/ATP8B3/TEX101/ZAN/ZP1/ALDOA/CCT5/CLGN/CCT3/ZPBP2/ZP3
GO:0032941	secretion by tissue	17/4338	0.00196555	0.0167697	FGF10/OPRK1/KCNN4/AGR2/NPR3/SYTL2/GJA1/AQP5/ADORA1/UCN/CHRM1/CEL/PRKCE/ALOX12B/WNK3/STK39/AQP1
GO:0071542	dopaminergic neuron differentiation	17/4338	0.00196555	0.0167697	FGF20/WNT2/DKK1/WNT3/PHOX2B/WNT1/FOXA1/LMX1B/DMRTA2/MANF/SFRP2/RSPO2/WNT3A/WNT9B/EN1/PHOX2A/OTX2
GO:1902100	negative regulation of metaphase/anaphase transition of cell cycle	17/4338	0.00196555	0.0167697	SPDL1/TRIP13/NDC80/TTK/CDC20/CENPF/DUSP1/TEX14/CCNB1/USP44/BUB1B/MAD2L1/PLK1/CDT1/BUB1/GEN1/AURKB
GO:0060393	regulation of pathway-restricted SMAD protein phosphorylation	25/4338	0.00198428	0.0169066	TGFB2/SMAD7/ENG/DKK1/PBLD/SNX25/TTK/BMP8B/INHA/BMP2/BMP15/GDF15/SMAD6/INHBE/ACVRL1/LEFTY2/DAB2/INHBB/BMPER/GREM1/INHBC/BMP8A/BMPR2/GDF2/GDF10
GO:0030216	keratinocyte differentiation	93/4338	0.00199702	0.0169922	WNT16/CYP26B1/PAX6/NME2/PRKCH/DSG2/PKP2/CDH3/PKP1/TGM1/KRT31/DSP/TGM5/CASP14/CNFN/KRT23/KRT32/CYP27B1/KRT18/PERP/MSX2/PI3/EREG/KRT36/ZFP36/KRT17/KLK14/KRT34/KRT33B/SPINK5/GRHL1/DSG3/DSG1/SCEL/CTSV/FURIN/S100A7/ABCA12/ST14/IL20/IVL/SPRR3/SPRR2D/TMEM79/KLK13/KRT80/KRT1/KRT24/DNASE1L2/SPRR1B/SPRR1A/KRT8/KRT78/KRT86/KRT75/KRT6C/KRT4/KRT72/KRT83/KRT19/KRT15/KRT9/KRT20/KRT27/LIPM/DSG4/PKP3/KRT6B/KRT79/…
GO:0030534	adult behavior	49/4338	0.00205959	0.0175009	ATP1A2/PREX2/DMRT3/OPRK1/NTSR1/CHRNA4/ADAM2/GRIN2D/CXCL12/OPRM1/GABRG2/OPRD1/CHRNB4/PCDH17/NR4A3/HOXB8/CRHR1/HOXD10/CHL1/TMOD1/SCN1A/SNCA/CRHBP/SDK1/SLC7A11/ZIC1/LGI4/UCHL1/GIP/AGRP/CHRNB2/EN1/RNF180/CARTPT/GBX1/GDNF/CHRNA5/CHRNB1/SNCG/SPTBN2/CNTNAP2/GRIN1/KCNJ10/SLITRK1/CNTN2/CEND1/OTOG/PAX5/DMBX1
GO:0098754	detoxification	47/4338	0.00208213	0.0176687	MGST1/IYD/ABCC2/IPCEF1/SESN1/GSR/SOD3/APOA4/SLC22A18/TPO/MARC2/ABCG2/CAT/PRDX4/TXNDC17/HBZ/ALOX5AP/CD36/DUOX1/FBLN5/CYGB/AKR7A3/S100A9/SLC15A2/ALB/GPX8/LOXHD1/LPO/TXNDC2/GPX2/NQO1/HBA2/HBG2/AKR1B10/ADH4/TXNRD1/MT1H/MT1A/MT1M/HBA1/HBM/GPX3/LTC4S/HBE1/HBD/HBB/SRXN1
GO:0007130	synaptonemal complex assembly	11/4338	0.00210324	0.0177761	STAG3/TRIP13/TEX11/P3H4/HORMAD1/SYCE2/MCMDC2/SYCP2/SYCE1L/SYCE3/RAD21L1
GO:0023019	signal transduction involved in regulation of gene expression	11/4338	0.00210324	0.0177761	PAX6/HNF4A/EPCAM/MSX2/GSC/FGF5/TBX6/NEUROD1/SOX17/MESP1/P2RY1
GO:0034104	negative regulation of tissue remodeling	11/4338	0.00210324	0.0177761	CLDN18/P2RX7/CALCA/TNFAIP3/IAPP/AGT/IL6/UBASH3B/CARTPT/GREM1/AGER
GO:1905954	positive regulation of lipid localization	31/4338	0.00212091	0.0179014	PON1/ABCB4/MSR1/GAL/PLA2G10/ACACB/EDN1/P2RX7/NFKBIA/NTSR1/OXT/RETN/MAP2K6/APOA1/SPP1/TNFSF11/LRAT/IL1B/SSTR4/CD36/HILPDA/CYP19A1/TNFRSF11A/ABCA12/CRH/ABCG1/UCN/LPL/CYP4A11/MIF/IKBKE
GO:0002683	negative regulation of immune system process	127/4338	0.00214496	0.0180802	TSPAN6/TMEM176A/CX3CL1/PGLYRP1/BTK/NME2/TYROBP/LTF/HMGB3/FOXP3/TSPAN32/CLDN18/GAL/CEACAM1/ARG2/LAG3/TGFB2/NFKBIA/SAMHD1/SMAD7/FOXF1/FGL1/JAK3/HOXA5/AMBP/CXCL12/CCL2/ZBTB16/LPXN/MDK/ADTRP/IL1RL1/PLA2G2D/CD160/TNFSF4/APOA1/CNR1/TNFAIP3/ARG1/HOXB8/DUSP1/C4BPB/INHA/SOX9/ZFP36/CD68/SEC14L1/LDLR/CCL25/PIAS3/PPARG/SFTPD/SPINK5/VTCN1/IL2RA/LRCH1/HLX/TLR4/IL33/LRRC32/CYP19A1/PDE5A/MEIS1/GPR17/SLIT2/PIK3R1…
GO:1901861	regulation of muscle tissue development	52/4338	0.00217317	0.0182935	CYP26B1/FGFR2/TGFBR3/EDN1/FGF20/KCNK2/TBX5/TLL2/SIX4/HAMP/WNT2/DKK1/KAT2A/RBM24/CENPF/TBX2/TWIST1/NLN/EFNB2/BMP2/SIX1/SOX15/CCNB1/HEY2/UQCC2/RBP4/FGF2/MYOCD/GATA6/MEIS1/MEGF10/PAK1/JPH2/GJA1/WNT3A/EPHB1/NRG1/G6PD/S100B/LMOD3/TGFBR2/PI16/TBX20/SOX17/GREM1/SHOX2/WNT10B/CDK1/ERBB4/CAV3/NKX2-5/KLHL41
GO:0001558	regulation of cell growth	122/4338	0.0021824	0.0183193	CDKL5/SEMA3G/SEMA3B/PRDM11/FHL1/NEDD4L/FSTL4/DCBLD2/PRKCQ/KIF26A/SYT1/HYAL2/RASGRP2/GAL/CDHR2/ENO1/SEMA3A/EDN1/CEACAM1/EPB41L3/WNT11/LTBP4/SEMA6A/DPYSL2/TGFB2/SGK2/HNF4A/WFDC1/CACNG7/MAG/HAMP/HPN/LIMK1/CXCL12/WNT3/CRYAB/CYP27B1/RASAL1/SEMA5A/HBEGF/DBN1/HRG/HYAL1/REG1A/TNR/KIF14/SGK1/SPP1/SOCS2/NPPB/CPNE5/MACF1/KRT17/UNC13A/PLXNA3/PPARG/PSRC1/NGF/RERG/EPHA7/AGT/SERPINE2/IGFBPL1/SEMA6D/PLCE1/ACVRL1…
GO:0001659	temperature homeostasis	57/4338	0.00219678	0.0183193	YBX2/ADRB1/ACHE/NTSR1/OXT/ZNF423/NOVA2/FGF21/CAV1/MAP2K6/PHOX2B/NMU/UCP1/NPR3/PRLR/IL1A/ACADL/IL18R1/PLCL1/EPAS1/LEPR/MFAP2/CNR1/TNFSF11/EGR1/IL1B/EDN2/CD36/EDNRB/TLR4/NOVA1/TNFRSF11A/TRPM2/PTH2R/TRPM8/LCN2/GJA1/PPARGC1B/ACOT11/ADORA1/ABHD6/FABP5/ALDH1A1/TSHR/IL13/ADRB2/WNT10B/FABP4/ELOVL6/APLN/HOXC10/FFAR4/TRPV2/TRPV1/LGR4/DIO2/PGAM5
GO:0007568	aging	97/4338	0.00220895	0.0183193	GCLC/WNT16/CX3CL1/DCN/GCLM/POU1F1/HYAL2/POLB/VASH1/EDN1/ARG2/RAD54L/NOX4/TIMP1/AMH/RETN/COMP/HAMP/NUDT1/ENG/DKK1/ENO3/ALDH3A1/CRYAB/FOXM1/IGFBP2/KYNU/KMO/AKT3/CNR1/ARG1/ADRA1A/TBX2/CAT/GJB6/TWIST1/PCK1/WNT1/BCL2L12/CD68/EPO/JUND/KRT33B/DDC/KL/LOXL2/TBX3/AGT/EDNRB/NR5A1/CTSV/HMGA1/MMP7/PDX1/BCL2A1/CYP1A1/SLC6A3/SNCA/IGFBP1/CDKN2B/CDKN2A/SERPING1/CHEK1/HMGA2/PTH1R/TGFBR2/NPY5R/TERT/GJB2/P2RY1/CDK1/…
GO:0001660	fever generation	7/4338	0.00221928	0.0183193	IL1A/CNR1/TNFSF11/IL1B/EDNRB/TNFRSF11A/TRPV1
GO:0010739	positive regulation of protein kinase A signaling	7/4338	0.00221928	0.0183193	CALCR/IAPP/RAMP3/AKAP12/ADRB2/MIF/MC1R
GO:0021548	pons development	7/4338	0.00221928	0.0183193	HOXB1/ASCL1/PHOX2A/CDK5R2/CDK5R1/GRIN1/SCRIB
GO:0021877	forebrain neuron fate commitment	7/4338	0.00221928	0.0183193	PAX6/DLX2/SATB2/TBR1/ASCL1/DLX1/GATA2
GO:0042756	drinking behavior	7/4338	0.00221928	0.0183193	OXT/ACE2/AGT/EN1/UCN/APLN/MMP17
GO:0051231	spindle elongation	7/4338	0.00221928	0.0183193	KIF4A/KIF23/RACGAP1/AURKB/PRC1/MAP10/KIF4B
GO:0051255	spindle midzone assembly	7/4338	0.00221928	0.0183193	KIF4A/KIF23/RACGAP1/AURKB/CCDC69/MAP10/KIF4B
GO:0060346	bone trabecula formation	7/4338	0.00221928	0.0183193	COL1A1/MSX2/CHAD/FBN2/PPARGC1B/GREM1/WNT10B
GO:0070942	neutrophil mediated cytotoxicity	7/4338	0.00221928	0.0183193	CTSG/ARG1/CXCL6/DNASE1L3/F2RL1/F2/DNASE1
GO:0044784	metaphase/anaphase transition of cell cycle	23/4338	0.00222372	0.0183193	TACC3/SPDL1/TRIP13/NDC80/CDC6/TTK/CDC20/CENPF/DUSP1/TEX14/DLGAP5/CCNB1/ESPL1/USP44/HECW2/CENPE/BUB1B/MAD2L1/PLK1/CDT1/BUB1/GEN1/AURKB
GO:0060688	regulation of morphogenesis of a branching structure	23/4338	0.00222372	0.0183193	FGFR2/FGF10/NTN4/SIX4/WNT2/MDK/PGF/SOX9/SIX1/HOXD13/WNT2B/AGT/SULF1/GDNF/SHOX2/SIX2/AGTR2/CAV3/LRRK2/LGR4/ETV5/HOXB7/LHX1
GO:0086002	cardiac muscle cell action potential involved in contraction	23/4338	0.00222372	0.0183193	CACNA1G/DSG2/NEDD4L/KCNH2/PKP2/DSP/CAV1/NUP155/KCNJ5/KCNJ8/KCNA5/SCN1A/SCN2B/KCNE4/GJA1/RNF207/SCN3B/SCN4B/KCNE1/CAV3/SCN5A/RYR2/GJA5
GO:0007052	mitotic spindle organization	38/4338	0.00222562	0.0183193	TACC3/EML1/WDR62/NDC80/AURKA/TPX2/BIRC5/KIF4A/MYBL2/ARHGEF10/FSD1/TTK/CDC20/STMN1/NEK2/STIL/MSTO1/TUBG1/CCNB1/PSRC1/BORA/KIF23/KIF11/CENPE/NUF2/TACC1/SPC25/RACGAP1/POC1A/CHMP4C/PLK1/AURKB/RCC1/CHEK2/PRC1/MAP10/KIF4B/KIFC1
GO:2001023	regulation of response to drug	38/4338	0.00222562	0.0183193	SYT7/ATP1A2/SYT13/SYT1/GAL/FGF20/OPRK1/CHRNA4/RETN/CAV2/MET/CXCL12/GABRA4/CNR1/ARG1/NR4A3/TRAP1/SYT5/SYT6/AGT/SYT2/SNCA/CHRNA6/CRH/HMGA2/CHRNB2/UCN/GDNF/RAB3B/GPR37L1/GPR37/SYT12/SNCG/PYCR1/NPY2R/LRRK2/STK39/SYT15
GO:0061053	somite development	33/4338	0.00225255	0.0185168	MEOX1/WNT11/DLL3/SIX4/FOXF1/LFNG/COBL/MEOX2/DKK1/KAT2A/TBX18/CDX1/WNT1/PAX1/SIX1/PCDH8/NKD1/SFRP2/TBX6/WNT3A/IHH/CDX2/MESP1/ZEB2/FOXB1/SOX11/HES7/MESP2/XRCC2/RIPPLY2/PRKDC/SCX/LHX1
GO:0006766	vitamin metabolic process	46/4338	0.0022738	0.0186671	GCLC/CYP26B1/PRSS3/CYP24A1/SLC2A3/MTHFD2/CYP26A1/SLC52A3/ACP5/CYP27B1/IFNG/RBP2/KYNU/RPE65/KMO/SLC2A1/RDH10/LRAT/IL1B/SLC52A1/MMACHC/TCN1/PSAT1/BCO1/SLC19A3/CYP27A1/ALDH1L2/TTPA/SLC5A6/AOX1/CYP1A1/ALDH1L1/GC/CBR1/CBR3/FLAD1/AMN/CYB5A/CRABP1/CTRB2/CYP4F11/PC/SHMT2/SLC52A2/AKR1C3/PRSS1
GO:0031638	zymogen activation	22/4338	0.00234215	0.0191286	PRSS3/ENO1/CPB2/F11/PLAT/HPN/PERP/DHCR24/PLAU/F12/SERPINE2/CUZD1/FURIN/KLK3/MMP14/CLEC3B/PRSS12/FGG/FGA/FGB/GRIN2A/ASPH
GO:0050704	regulation of interleukin-1 secretion	22/4338	0.00234215	0.0191286	NLRP2/PANX2/ARG2/P2RX7/TLR8/APOA1/TNFAIP3/TLR4/PANX3/AIM2/NLRP7/PYDC1/CCL19/SAA1/LPL/GAS6/LILRA5/CARD16/ORM2/ORM1/CARD17/CARD18
GO:0071320	cellular response to cAMP	22/4338	0.00234215	0.0191286	CFTR/CPS1/NOX4/SLC26A3/HCN2/SLC8A3/AQP9/SLC5A5/PCK1/AANAT/INPP5K/SRD5A1/CRHBP/HCN1/GPD1/PTAFR/WNT10B/KCNE1/SLC8A1/PDE2A/SLC26A6/AQP1
GO:1902099	regulation of metaphase/anaphase transition of cell cycle	22/4338	0.00234215	0.0191286	SPDL1/TRIP13/NDC80/CDC6/TTK/CDC20/CENPF/DUSP1/TEX14/DLGAP5/CCNB1/ESPL1/USP44/HECW2/CENPE/BUB1B/MAD2L1/PLK1/CDT1/BUB1/GEN1/AURKB
GO:0045666	positive regulation of neuron differentiation	110/4338	0.00236875	0.0192959	CX3CL1/CDKL5/NME2/NEDD4L/CAMK2B/SYT1/SCARF1/PAK3/FGF20/BRINP1/DNMT3B/PTK6/NDRG4/STMN2/CACNG7/COBL/EZH2/LIMK1/CXCL12/NEURL1/DKK1/WNT3/PHOX2B/MDK/RASAL1/SEMA5A/DBN1/ECT2/REG1A/DLX2/P3H1/CNR1/TRIM67/SOCS2/NEUROG3/PACSIN1/CPNE5/NKX2-2/BMP2/MACF1/FEZF1/FOXA1/EPO/UNC13A/PLXNA3/LIN28A/NGF/AGT/DAB2IP/TUBB2B/ITPKA/ASCL1/DUOXA1/NTRK3/SH3GL3/RNF157/CRABP2/SYT2/DLX1/SLIT2/NTRK2/ZEB1/ANKRD1/PAK1/FEZ1/DLG5/BEN…
GO:0071248	cellular response to metal ion	61/4338	0.00236876	0.0192959	AOC1/SYT7/DPEP1/SYT13/GUCA1A/SYT1/RASGRP2/EDN1/TF/NFATC4/MMP9/TFR2/PPIF/RASAL1/ECT2/HPCA/HVCN1/CPNE5/FOSB/SYT5/JUND/SLC34A1/ALOX5AP/CCNB1/SYT6/TFAP2A/TPH2/CYP1A1/CYP1A2/TRPM2/KCNH1/SYT2/SNCA/CRHBP/ANK3/ADCY8/NCF1/ALOX15/PRKAA2/FBP1/CYBB/FABP4/FOS/JUNB/KCNK3/SYT12/BNIP3/JUN/CPNE7/TH/NQO1/SCN5A/LRRK2/AKR1C3/CPNE4/SLC30A10/SYT15/MT1H/MT1A/MT1M/AQP1
GO:0010447	response to acidic pH	12/4338	0.00240162	0.019407	NOX1/PKD2L1/ASIC1/PCK1/GPR65/AQP10/SST/GIP/GPR4/SLC38A3/TRPV1/ASIC3
GO:0045109	intermediate filament organization	12/4338	0.00240162	0.019407	VIM/PKP2/PKP1/DSP/NEFH/KRT17/GFAP/KRT9/KRT20/DES/KRT14/NEFL
GO:0060479	lung cell differentiation	12/4338	0.00240162	0.019407	FGF10/HOXA5/AIMP2/AGR2/SPDEF/SOX9/KLF2/FOXA1/ASCL1/GATA6/THRB/IL13
GO:0070193	synaptonemal complex organization	12/4338	0.00240162	0.019407	STAG3/TRIP13/TEX11/P3H4/HORMAD1/SYCE2/PLK1/MCMDC2/SYCP2/SYCE1L/SYCE3/RAD21L1
GO:1903429	regulation of cell maturation	12/4338	0.00240162	0.019407	GAL/AURKA/KIF14/PAEP/TCP11/EDNRB/TBX6/TRIM58/NPPC/RET/RAC3/LRRK2
GO:0017156	calcium-ion regulated exocytosis	26/4338	0.00240869	0.019407	CACNA1G/SCIN/SYT7/SYT13/SYT1/RAPGEF4/CACNA1I/TRIM9/RIMS4/STX1A/SYT5/UNC13A/SYT6/UNC13C/SYT2/DOC2A/ADRA2A/SYN2/KCNB1/CDK5R2/SYT12/RIMS2/ZP3/SCAMP5/SYT15/VAMP2
GO:0019748	secondary metabolic process	26/4338	0.00240869	0.019407	FMO1/ABCC2/CDH3/FMO2/CYP2D6/TYRP1/CTH/DDC/CYP1A1/CYP1A2/SLC7A11/AKR1C2/ACMSD/CBS/AKR7A3/SLC45A2/ZEB2/TH/AKR1C1/SLC24A5/AKR1C3/AKR1B10/AKR1C4/UGT1A8/UGT1A7/MC1R
GO:0051983	regulation of chromosome segregation	37/4338	0.00242295	0.019407	DDX11/TACC3/SPDL1/TRIP13/SPAG5/NDC80/CDC6/TTK/ECT2/CDC20/NEK2/CENPF/DUSP1/TEX14/DLGAP5/KNSTRN/CCNB1/ESPL1/USP44/HECW2/CENPE/KIF2C/HORMAD1/CDCA5/MKI67/BUB1B/RACGAP1/MAD2L1/PTTG1/PLK1/CDT1/FEN1/BUB1/RMI2/GEN1/AURKB/RCC2
GO:0007512	adult heart development	9/4338	0.00243472	0.019407	MYH7/ADRA1A/MYH10/APLNR/GJA1/SCUBE1/NKX2-5/MYH6/APELA
GO:0009812	flavonoid metabolic process	9/4338	0.00243472	0.019407	CYP1A1/UGT1A6/SULT1A1/UGT1A1/UGT1A8/UGT1A10/UGT1A3/UGT1A7/SULT1A3
GO:0034310	primary alcohol catabolic process	9/4338	0.00243472	0.019407	HAO1/ALDH2/ALDH3B2/ALDH1B1/AKR1C3/SULT1A1/AKR1B10/SULT1C4/SULT1A3
GO:0046851	negative regulation of bone remodeling	9/4338	0.00243472	0.019407	CLDN18/P2RX7/CALCA/TNFAIP3/IAPP/IL6/UBASH3B/CARTPT/GREM1
GO:0051883	killing of cells in other organism involved in symbiotic interaction	9/4338	0.00243472	0.019407	CTSG/GAPDH/ARG1/CXCL6/PF4/CAMP/F2RL1/F2/KRT6A
GO:0060579	ventral spinal cord interneuron fate commitment	9/4338	0.00243472	0.019407	PAX6/DMRT3/EVX1/LHX3/NKX2-2/ASCL1/FOXN4/NKX6-1/SOX1
GO:0060581	cell fate commitment involved in pattern specification	9/4338	0.00243472	0.019407	PAX6/DMRT3/EVX1/LHX3/NKX2-2/ASCL1/FOXN4/NKX6-1/SOX1
GO:0060841	venous blood vessel development	9/4338	0.00243472	0.019407	FOXF1/ENG/EFNB2/ACVRL1/TBX20/HEG1/NKX2-5/CCBE1/BMPR2
GO:0070365	hepatocyte differentiation	9/4338	0.00243472	0.019407	CPS1/HNF4A/PCK1/WNT1/E2F8/CYP1A1/ITGA2/E2F7/MESP1
GO:0008584	male gonad development	47/4338	0.00245764	0.019565	HOXA11/MGST1/ASPM/SEMA3A/TFAP2C/COL9A3/TGFB2/BIK/SIX4/GATA1/LHB/NUDT1/HMGCS1/TCF21/TEX11/KIF18A/PRDX4/INHA/SOX9/SOX15/RXFP2/WNT2B/BRIP1/GATA4/NR5A1/CTSV/DMRT1/LHCGR/DHH/GATA6/NUP210L/SFRP2/SRD5A1/GJA1/MMP14/KLHL10/NR0B1/FSHR/UTF1/ZFP42/TEX19/SRY/FANCA/AKR1C3/RAD21L1/HOXA10/SCX
GO:0007613	memory	41/4338	0.0024914	0.0197911	MUSK/RASGRF1/ITGA8/BRINP1/KCNK2/KCNK10/SLC8A3/NFATC4/OXT/CALB1/SLC6A4/KAT2A/MDK/ASIC1/B4GALT2/SLC8A2/CNR1/SGK1/CRHR1/KLK8/LDLR/NGF/PAK6/JPH3/GRIA1/SLC24A2/ADCY8/SORCS3/GIP/S100B/CHRNB2/NETO1/CX3CR1/FEN1/RGS14/BDNF/GRIN1/TH/GRIN2A/ARC/FOXO6
GO:0007160	cell-matrix adhesion	71/4338	0.00249433	0.0197911	ITGAL/CX3CL1/CD44/MYOC/GPM6B/ARHGAP6/LIMCH1/COL17A1/FERMT2/ACTN2/ITGA8/CEACAM6/SIGLEC1/SORBS1/PPM1F/FERMT1/MSLN/CORO2B/ECM2/BST1/HRG/ONECUT2/TEK/PLAU/LYPD3/MACF1/SGCE/CCL25/ITGB4/ANGPTL3/POSTN/LYVE1/CD36/ITGA11/ACVRL1/FBLN5/CDH13/ITGA10/PHLDB2/MUC4/PIK3R1/CDKN2A/ADAMTS12/CCL28/UTRN/THY1/MMP14/MSLNL/DDR2/ITGA2/DLC1/JAM3/FAM107A/COL3A1/NPNT/ONECUT1/FGG/FGA/FGB/RHOD/PEAK1/CD34/RCC2/EFNA5/AJAP1/COL13…
GO:0014013	regulation of gliogenesis	43/4338	0.00249547	0.0197911	PRKCH/E2F1/MAG/PTPRZ1/EZH2/ASPA/MDK/NR2E1/DLX2/IL1B/NKX2-2/BMP2/LDLR/LIN28A/PPARG/EMX1/SERPINE2/IL6/ZNF365/NTRK3/DLX1/TNFRSF21/TTBK1/TENM4/IL34/NKX6-1/TERT/CX3CR1/CHRM1/P2RY12/GPR37L1/CDK1/CDH2/ID4/SOX11/F2/GSX2/IDH2/ASCL2/CNTN2/GJC2/ETV5/ZNF488
GO:0030856	regulation of epithelial cell differentiation	52/4338	0.00253568	0.0200595	PROM1/PAX6/NME2/WWTR1/PRKCH/CEACAM1/MMP9/ESRP1/CAV1/EZH2/SFRP4/CYP27B1/IFNG/PROC/MSX2/SOX9/IL1B/KRT36/ZFP36/GRHL1/TBX3/HEY2/CTSV/ASCL1/ACVRL1/ZEB1/DSPP/XDH/WNT9B/IL20/NKX6-1/TMEM100/MESP1/GDNF/ATOH8/IL13/ZEB2/WNT10B/ATOH1/APOLD1/CDH5/CLDN5/MAFF/FOXE3/FAT4/AJAP1/SERPINB13/NOTCH4/CDSN/GDF2/CD24/LHX1
GO:0048634	regulation of muscle organ development	52/4338	0.00253568	0.0200595	CYP26B1/FGFR2/TGFBR3/EDN1/FGF20/KCNK2/TBX5/TLL2/SIX4/HAMP/WNT2/DKK1/KAT2A/RBM24/CENPF/TBX2/TWIST1/NLN/EFNB2/BMP2/SIX1/SOX15/CCNB1/HEY2/UQCC2/RBP4/FGF2/MYOCD/GATA6/MEIS1/MEGF10/PAK1/JPH2/GJA1/WNT3A/EPHB1/NRG1/G6PD/S100B/LMOD3/TGFBR2/PI16/TBX20/SOX17/GREM1/SHOX2/WNT10B/CDK1/ERBB4/CAV3/NKX2-5/KLHL41
GO:0033561	regulation of water loss via skin	13/4338	0.00260994	0.0205696	CYP26B1/FA2H/MET/STMN1/GRHL1/ABCA12/GRHL3/TMEM79/KRT1/ALOXE3/ALOX12B/KRT16/CLDN4
GO:0042481	regulation of odontogenesis	13/4338	0.00260994	0.0205696	DMRT3/EDN1/WNT6/RUNX2/BMP2/WNT10A/TFAP2A/MMP20/RSPO2/DMP1/CD34/AMTN/PAX9
GO:0050926	regulation of positive chemotaxis	13/4338	0.00260994	0.0205696	CASR/F7/FGF10/CXCL12/ARTN/PGF/NTRK3/CDH13/ITGA2/F2RL1/S1PR1/SCG2/AGER
GO:0035051	cardiocyte differentiation	55/4338	0.00262165	0.0206361	ISL1/MYOM2/TGFBR3/ACTN2/NEBL/EDN1/MYBPC2/NOX4/TBX5/TGFB2/HAMP/DKK1/KAT2A/ADRA1A/TBX2/TWIST1/EFNB2/BMP2/MYH10/MYH11/MYO18B/CCNB1/TBX3/HEY2/AGT/GATA4/PRICKLE1/MYLK3/MYOCD/GATA6/MYOM3/TENM4/PAK1/WNT3A/TTN/NRG1/G6PD/PITX2/PI16/SOX17/GPER1/MESP1/GREM1/CDK1/AKAP13/AGTR2/CAV3/SLC8A1/NKX2-5/NEB/MYBPC1/MYH6/NRAP/ALPK2/SOX18
GO:0033046	negative regulation of sister chromatid segregation	19/4338	0.0026596	0.0208394	SPDL1/TRIP13/NDC80/TTK/CDC20/CENPF/DUSP1/TEX14/CCNB1/ESPL1/USP44/BUB1B/MAD2L1/PTTG1/PLK1/CDT1/BUB1/GEN1/AURKB
GO:0035850	epithelial cell differentiation involved in kidney development	19/4338	0.0026596	0.0208394	PROM1/WWTR1/PDGFB/MMP9/SALL1/PODXL/PTPRO/WNT9B/NPHS1/KLF15/GDNF/SIX2/CD34/BASP1/GPR4/MAGI2/FAT4/CD24/LHX1
GO:0045685	regulation of glial cell differentiation	28/4338	0.0026607	0.0208394	MAG/PTPRZ1/ASPA/MDK/NR2E1/DLX2/NKX2-2/BMP2/LDLR/LIN28A/PPARG/SERPINE2/IL6/ZNF365/NTRK3/DLX1/TNFRSF21/TTBK1/TENM4/IL34/NKX6-1/GPR37L1/CDK1/ID4/F2/GSX2/CNTN2/ZNF488
GO:0060350	endochondral bone morphogenesis	28/4338	0.0026607	0.0208394	HOXA11/COCH/COL20A1/COMP/DLX5/COL1A1/COL7A1/TEK/RUNX2/SOX9/MATN3/MMP13/COL2A1/SERPINH1/MMP16/MMP14/ALPL/NPPC/COL6A3/IHH/TGFBR2/POC1A/SHOX2/PHOSPHO1/COL13A1/BMPR2/VIT/SCX
GO:0007162	negative regulation of cell adhesion	88/4338	0.00270235	0.0211393	CX3CL1/MYOC/TNC/ARHGAP6/FOXP3/FBLN1/CEACAM1/ARG2/LAG3/SEMA6A/PPM1F/CCM2L/SMAD7/RGCC/CORO2B/FGL1/JAK3/CXCL12/COL1A1/LPXN/MDK/ADTRP/SEMA5A/KNG1/HRG/TNR/PLA2G2D/TNFSF4/APOA1/ARG1/EPCAM/DUSP1/WNT1/BMP2/PODXL/PLXNA3/CCL25/POSTN/SFTPD/ADAMDEC1/VTCN1/IL2RA/SERPINE2/HLX/KLF4/LRRC32/PDE5A/ACVRL1/ADAMTS18/CDH13/PHLDB2/PIK3R1/TNFRSF21/CDKN2A/SCGB1A1/DLG5/PTPRO/CCL28/SPOCK1/UBASH3B/ANGPT1/JAM2/VSIG4/MMP14/PL…
GO:0010811	positive regulation of cell-substrate adhesion	42/4338	0.00272456	0.0212004	CX3CL1/MYOC/LIMS2/CEACAM6/CASS4/PPM1F/FERMT1/OLFM4/FOXF1/AGR2/ECM2/SPOCK2/MDK/NEDD9/HRG/APOA1/TEK/PREX1/CCL25/EMILIN2/CD36/MMRN1/CDH13/CCL28/DMP1/UTRN/THY1/ABI3BP/ALOX15/NPNT/RAC3/PRKCE/FGG/FGA/FGB/MMRN2/NDNF/MYADM/NPY2R/VWC2/VIT/EMP2
GO:0048286	lung alveolus development	18/4338	0.00273896	0.0212004	FLT4/FGFR2/FGF10/PGR/FOXF1/HOXA5/TCF21/EDN2/FOXA1/SFTPD/TNS3/STRA6/MYOCD/GATA6/ABCA12/SLC7A11/PKDCC/BMPR2
GO:0090279	regulation of calcium ion import	18/4338	0.00273896	0.0212004	CALCR/CASR/PDGFB/EPPIN/CXCL12/CCL2/GCG/RAMP3/EGF/CRH/UCN/SPINK1/TRPV3/CAV3/TRPV2/ATP2A1/WNK3/PLN
GO:0007263	nitric oxide mediated signal transduction	14/4338	0.00274041	0.0212004	NOS1/RASD1/CD36/AGT/PDE5A/PDX1/GUCY1A2/NEUROD1/SPINK1/KCNC2/FPR1/NDNF/AGTR2/NPY2R
GO:0007271	synaptic transmission, cholinergic	14/4338	0.00274041	0.0212004	ACHE/CHRNA4/SLC5A7/CHRNB4/CHRND/CHRNA1/CHRNA6/LYPD1/CHRNB2/RIC3/CHRNA5/CHRNB1/NQO1/CHRNG
GO:0010644	cell communication by electrical coupling	14/4338	0.00274041	0.0212004	ATP1A2/PKP2/ATP1A3/CAV1/DBN1/CASQ2/ATP1B2/ATP1B1/ANK3/GJA1/SLC8A1/RYR2/GJC2/GJA5
GO:0021602	cranial nerve morphogenesis	14/4338	0.00274041	0.0212004	SEMA3A/HOXA1/HOXB3/HOXB1/EGR2/SIX1/PLXNA3/EPHB2/TFAP2A/EPHB1/CHRNB2/PHOX2A/HOXB2/ADARB1
GO:0050974	detection of mechanical stimulus involved in sensory perception	14/4338	0.00274041	0.0212004	COL11A1/TRPA1/HPN/CXCL12/SERPINE2/SCN1A/TMC2/PIEZO2/ITGA2/TMC1/CACNB3/CHRNA9/ASIC3/STRC
GO:0055075	potassium ion homeostasis	14/4338	0.00274041	0.0212004	ATP1A2/KCNH2/SLC12A1/UPK3A/ATP1A3/ATP4A/SLC12A7/SLC12A4/ATP1B2/KCNA5/ATP1B1/KCNJ10/ATP4B/SLC12A8
GO:0051306	mitotic sister chromatid separation	24/4338	0.00274464	0.021207	TACC3/SPDL1/TRIP13/NDC80/CDC6/TTK/CDC20/CENPF/DUSP1/TEX14/DLGAP5/CCNB1/ESPL1/USP44/HECW2/CENPE/BUB1B/MAD2L1/PTTG1/PLK1/CDT1/BUB1/GEN1/AURKB
GO:1901379	regulation of potassium ion transmembrane transport	33/4338	0.00277582	0.0214217	FHL1/KCNG1/NEDD4L/KCNH2/KCNAB2/GAL/ACTN2/OPRK1/CAV1/CASQ2/EDN3/ATP1B2/DPP6/ATP1B1/ANK3/KCNE4/RNF207/WNK2/KCNC2/NETO1/KCNAB1/NETO2/DPP10/KCNE1/AMIGO1/KCNIP1/CAV3/GALR2/LRRC26/WNK3/KCNRG/STK39/VAMP2
GO:0099504	synaptic vesicle cycle	62/4338	0.00285109	0.0219757	SYT7/APBA2/SYT1/PFN2/CAMK2A/SNCB/AMPH/P2RX7/RAPGEF4/TRIM9/RIMS4/CHRNA4/SYNDIG1/FGF14/GRIK5/STX1A/DNM1/SH3GL2/P2RX1/CNR1/PCDH17/ADRA1A/PACSIN1/PRKCG/SYT5/UNC13A/DDC/SYT6/STX11/UNC13C/SYT2/STXBP5L/SNCA/CPLX2/CHRNA6/DOC2A/WNT3A/WNT7A/SYN2/DGKI/SV2A/BRSK1/CHRNB2/SLC18A2/CPLX4/CPLX1/RAB3B/CHRNA5/P2RY1/CDH2/CEL/SYT12/BRSK2/RIMS2/CDK5R1/TH/SCRIB/CHRM2/P2RY4/MAGI2/LRRK2/VAMP2
GO:0045766	positive regulation of angiogenesis	65/4338	0.00285828	0.0220005	HSPB6/CX3CL1/BRCA1/ISL1/C6/TIE1/CMA1/ANGPT4/PPP1R16B/SRPX2/ITGB8/CCL24/ENG/GAB1/MDK/SASH1/NR2E1/SEMA5A/HYAL1/IL1A/AKT3/PGF/TEK/TWIST1/PTGIS/IL1B/RRAS/RHOJ/ADM2/RAMP2/ANGPTL3/CHI3L1/APLNR/ETS1/GATA4/KLF4/FGF2/ANXA3/ACVRL1/ITGAX/GATA6/ECM1/AGTR1/SFRP2/ADAM12/HMGA2/TGFBR2/TERT/BMPER/CYBB/ANGPTL4/CX3CR1/CD34/GATA2/CDH5/CXCR2/CCBE1/CCR3/C5AR1/MAP3K3/TNFSF12/AQP1/APELA/PDCD6/GDF2
GO:0070509	calcium ion import	30/4338	0.00286128	0.0220005	CALCR/CACNA1G/CASR/CACNA1S/PDGFB/CACNA1I/SLC8A3/EPPIN/CXCL12/CCL2/GCG/RAMP3/FAM155B/TRPC4/EGF/TRPM2/CRH/CACNA1B/MS4A1/UCN/SPINK1/TRPV3/CAV3/SLC8A1/TRPV2/ATP2A1/WNK3/TRPV1/CACNA1E/PLN
GO:0046546	development of primary male sexual characteristics	47/4338	0.00289049	0.022198	HOXA11/MGST1/ASPM/SEMA3A/TFAP2C/COL9A3/TGFB2/BIK/SIX4/GATA1/LHB/NUDT1/HMGCS1/TCF21/TEX11/KIF18A/PRDX4/INHA/SOX9/SOX15/RXFP2/WNT2B/BRIP1/GATA4/NR5A1/CTSV/DMRT1/LHCGR/DHH/GATA6/NUP210L/SFRP2/SRD5A1/GJA1/MMP14/KLHL10/NR0B1/FSHR/UTF1/ZFP42/TEX19/SRY/FANCA/AKR1C3/RAD21L1/HOXA10/SCX
GO:0045143	homologous chromosome segregation	23/4338	0.00291967	0.0223948	STAG3/TRIP13/CCNE1/TEX11/TEX15/ESPL1/BRIP1/P3H4/MAEL/HORMAD1/FANCD2/SYCE2/MEIOB/PTTG1/PLK1/CCNE2/RNF212/MCMDC2/C14orf39/SYCP2/SYCE1L/SYCE3/RAD21L1
GO:0036148	phosphatidylglycerol acyl-chain remodeling	10/4338	0.00304734	0.0232891	PLA2G10/PLA2G3/PLA2G4A/PLA2G2D/LPGAT1/PLA2G5/PLA2G2F/PLA2G4D/PLA2G4F/PLA2G1B
GO:0070633	transepithelial transport	10/4338	0.00304734	0.0232891	CFTR/EDN1/RHBG/EDNRB/RHCG/BEST1/P2RY6/P2RY4/SLC26A6/AQP1
GO:0090190	positive regulation of branching involved in ureteric bud morphogenesis	10/4338	0.00304734	0.0232891	SIX4/SOX9/SIX1/WNT2B/AGT/GDNF/AGTR2/LGR4/HOXB7/LHX1
GO:0061005	cell differentiation involved in kidney development	22/4338	0.0030971	0.0236146	PROM1/WWTR1/PDGFB/MMP9/SALL1/TCF21/PODXL/PTPRO/WNT9B/NPHS1/KLF15/GDNF/SIX2/CD34/BASP1/GPR4/MAGI2/FAT4/POU3F3/LGR4/CD24/LHX1
GO:0032535	regulation of cellular component size	109/4338	0.00309742	0.0236146	BAIAP2L1/CCL26/USH1C/SCIN/CDKL5/TENM1/SEMA3G/SEMA3B/FSTL4/CTNNA2/PFN2/SPTB/CDHR2/SLC12A1/SEMA3A/PAK3/ACTN2/EDN1/PPP1R15A/P2RX7/PLEKHG2/SEMA6A/DPYSL2/CDHR5/HCK/KCNN4/MAG/CCL24/LIMK1/CXCL12/CSF3/WNT3/SLC9A3R1/GNB3/WASF1/SEMA5A/SLC12A7/DBN1/SPTBN1/TNR/AKT3/SPP1/CIT/NCKAP1L/SLC12A4/PREX1/ARHGAP40/MACF1/VIL1/BAIAP2L2/TMOD2/GMFG/PLXNA3/KANK4/NGF/EPHA7/TMOD1/SEMA6D/SPTBN5/NTRK3/BARHL2/CRABP2/SLIT2/ARHGA…
GO:0007292	female gamete generation	46/4338	0.00315917	0.0240562	YBX2/ASPM/TRIP13/AFP/PGR/AURKA/DAZL/PABPC1L/AMH/MDK/TTK/SOHLH2/NCAPH/MMP19/EREG/MCM8/BMP15/TOP2A/RXFP2/CCNB1/DMRT1/PAQR5/BCL2L10/PDE5A/HORMAD1/STRA8/DIAPH2/ADAMTS1/MEIOB/TDRD5/INHBB/NPPC/IHH/PTX3/SOHLH1/PLK1/FSHR/MCMDC2/C14orf39/FIGLA/FOXL2/ZP3/SYCP2/CGB7/SPIRE2/TUBB8
GO:2000027	regulation of animal organ morphogenesis	78/4338	0.00317915	0.0241792	HOXA11/CELSR3/ISL1/DMRT3/FGFR2/FGF10/LIMS2/NTN4/EDN1/CEACAM1/CPB2/WNT11/TBX5/TGFB2/SIX4/HPN/WNT2/ENG/DKK1/MDK/WNT6/TNFAIP3/TBX2/TWIST1/HOXC11/RUNX2/WNT1/SOX9/BMP2/SIX1/HOXD13/GATA5/WNT2B/AGT/WNT10A/CHAD/TFAP2A/SULF1/MMP20/PRICKLE1/NKD1/ARHGEF19/SFRP2/GPC3/RSPO2/THRB/DMP1/DAB2/WNT3A/WNT7A/GRHL3/RNF207/WNT9B/TGFBR2/PRICKLE2/SOX17/CTHRC1/MESP1/GREM1/GDNF/SIX2/CD34/FZD4/BASP1/AGTR2/CAV3/ROBO2/ROR1/SA…
GO:0002027	regulation of heart rate	36/4338	0.0031967	0.0242695	CACNA1G/ADRB1/DSG2/KCNH2/PKP2/SEMA3A/EDN1/MYH7/DSP/OXT/CAV1/SLC1A1/NMU/EPAS1/CASQ2/KCNJ5/ADRA1A/EDN3/EDN2/KCNA5/HEY2/AGT/SCN2B/KCNE4/SCN3B/SCN4B/KCNE1/AGTR2/CAV3/SLC8A1/SCN5A/TRPV1/MYH6/PLN/RYR2/GJA5
GO:0050678	regulation of epithelial cell proliferation	111/4338	0.00319872	0.0242695	TNMD/DLX6/CCL26/PAX6/NME2/ISL1/FLT4/PTPRN/CDH3/FGFR2/TGFBR3/FGF10/VASH1/LIMS2/CEACAM1/CPB2/PGR/TGM1/TGFB2/PDGFB/SIX4/PPP1R16B/RGCC/WFDC1/HPN/DLX5/CAV2/CAV1/WNT2/HOXA5/CCL24/CXCL12/PBLD/CCL2/ODAM/MDK/SEMA5A/THBS4/HYAL1/REG1A/AKT3/KDM5B/TNFAIP3/ARG1/KLF9/NR4A3/PGF/TEK/TWIST1/NR4A1/EREG/EFNB2/SOX9/BMP2/SLURP1/SIX1/ZFP36/PPARG/APLNR/HTR2B/EDNRB/DAB2IP/SULF1/FGF2/ACVRL1/MARVELD3/CDH13/ECM1/AGTR1/SFRP2…
GO:0032612	interleukin-1 production	40/4338	0.00324857	0.0245886	CX3CL1/TYROBP/ISL1/NLRP2/PANX2/CEACAM1/ARG2/P2RX7/NLRC4/CMA1/TLR8/ACP5/MEFV/CD33/IFNG/APOA1/TNFAIP3/EGR1/IL1B/CD36/TLR4/PANX3/MNDA/AIM2/F2RL1/NLRP7/CX3CR1/PYDC1/CCL19/SAA1/LPL/GAS6/LILRA5/SIRPA/AGER/CARD16/ORM2/ORM1/CARD17/CARD18
GO:0046660	female sex differentiation	40/4338	0.00324857	0.0245886	PTPRN/FGF10/ADCYAP1R1/AFP/PGR/COL9A3/PCYT1B/AMH/RETN/LFNG/MMP19/INHA/EREG/VGF/BMP15/TBX3/NR5A1/ARRB1/STRA6/CYP19A1/RBP4/SLIT2/SRD5A1/ADAMTS1/MMP14/LHX8/INHBB/PTX3/FSHR/FZD4/UMODL1/ZFP42/FOXL2/SLIT3/ROBO2/FANCA/ZP3/FANCG/LHX1/DACH1
GO:0090102	cochlea development	21/4338	0.00327438	0.0247542	MYO3B/MCM2/KCNK2/MYO3A/PVALB/CALB1/HPN/HOXA1/SOBP/SOX9/SIX1/HEY2/NTRK3/CCNA2/ZEB1/GRHL3/CTHRC1/DCHS1/KCNK3/GATA2/GABRA5
GO:0030104	water homeostasis	28/4338	0.00334603	0.0252052	CFTR/CYP26B1/NEDD4L/HYAL2/FA2H/AQP9/MET/WFS1/STMN1/AVPR2/ADCY4/INPP5K/GRHL1/ABCA12/ADCY8/GRHL3/ADCY9/TMEM79/SCNN1G/KRT1/AQP4/ALOXE3/ALOX12B/KRT16/CYP4A11/CLDN4/BPIFA1/AQP1
GO:0086001	cardiac muscle cell action potential	28/4338	0.00334603	0.0252052	CACNA1G/ATP1A2/DSG2/NEDD4L/KCNH2/PKP2/DSP/HCN2/CAV1/NUP155/KCNJ5/KCNJ8/KCNA5/ATP1B1/SCN1A/SCN2B/ANK3/KCNE4/GJA1/RNF207/SCN3B/SCN4B/KCNE1/CAV3/SLC8A1/SCN5A/RYR2/GJA5
GO:0086003	cardiac muscle cell contraction	28/4338	0.00334603	0.0252052	CACNA1G/ATP1A2/DSG2/NEDD4L/KCNH2/PKP2/DSP/CAV1/NUP155/KCNJ5/KCNJ8/KCNA5/GATA4/SCN1A/SCN2B/KCNE4/GJA1/RNF207/ADORA1/SCN3B/SCN4B/KCNE1/CAV3/SCN5A/ATP2A1/PLN/RYR2/GJA5
GO:0097553	calcium ion transmembrane import into cytosol	47/4338	0.00338763	0.0254881	CALCR/CX3CL1/ATP1A2/P2RX7/NOS1/JPH4/SLC8A3/NTSR1/CEMIP/TRPA1/GRIN2D/CASQ2/RAMP3/F2RL3/FAM155B/APLNR/HTR2B/PLCE1/FGF2/CXCL9/METTL21C/TRPM2/SNCA/HTR2C/PLCH2/JPH2/THY1/JPH3/UBASH3B/GRIN2C/GPER1/JSRP1/IL13/PRKCE/P2RY6/CCL19/HAP1/GRIN1/CD19/F2/SLC8A1/GRIN2A/NPSR1/TRPV1/PLN/RYR2/LIME1
GO:0070482	response to oxygen levels	115/4338	0.003395	0.0255131	NOX1/CLCA1/CASR/F7/RORA/TGFBR3/POLB/ENO1/EDN1/KCNK2/NOX4/DNMT3B/NOS1/TGFB2/SLC8A3/CHRNA4/ANGPT4/E2F1/RGCC/PLAT/CAV1/CA9/PDLIM1/CXCL12/SLC6A4/ALDH3A1/COL1A1/SOD3/CRYAB/B3GAT1/P2RX3/REG1A/EPAS1/OPRD1/SLC2A1/PGF/CRHR1/TEK/EGR1/CAT/TWIST1/PLAU/PTGIS/PCK1/BMP2/GNGT1/EGLN3/CBFA2T3/KCNA5/EPO/COX4I2/RAMP2/PPARG/POSTN/LOXL2/CCNB1/LDHA/ETS1/HILPDA/BRIP1/ACVRL1/CYP1A1/MYOCD/GATA6/PMAIP1/ATP1B1/PKLR/LIMD1/CC…
GO:0001867	complement activation, lectin pathway	8/4338	0.00345767	0.0257997	FCN1/COL20A1/MASP1/FCN3/SERPING1/KRT1/A2M/COLEC10
GO:0001886	endothelial cell morphogenesis	8/4338	0.00345767	0.0257997	TNMD/COL4A4/MET/ARHGEF26/HEG1/COL18A1/NOTCH4/PECAM1
GO:0045779	negative regulation of bone resorption	8/4338	0.00345767	0.0257997	CLDN18/P2RX7/CALCA/TNFAIP3/IAPP/IL6/UBASH3B/CARTPT
GO:1901160	primary amino compound metabolic process	8/4338	0.00345767	0.0257997	AGMAT/PDE1B/DDC/TPH2/AZIN2/SRD5A1/RNF180/GRIN2A
GO:1902306	negative regulation of sodium ion transmembrane transport	8/4338	0.00345767	0.0257997	HECW1/ATP1A2/NEDD4L/SLC9A3R1/HECW2/PCSK9/PRKCE/STK39
[truncated: 188 more rows]

## Sheet: Enriched CCs
ID	Description	GeneRatio	pvalue	p.adjust	geneID
[truncated: 165 more rows]

## Sheet: Enriched MFs
ID	Description	GeneRatio	pvalue	p.adjust	geneID
[truncated: 198 more rows]

## Sheet: Enriched KEGGs
ID	Description	GeneRatio	pvalue	p.adjust	geneID
[truncated: 44 more rows]
